# Supplementary material for: Evolution and comparative genomics of the most common Trichoderma species
Source: BMC Genomics. 2019 Jun 12;20:485. doi: 10.1186/s12864-019-5680-7 (PMC6560777; doi:10.1186/s12864-019-5680-7)
Supplement: Supplementary file 1 — Abundancy of genes for Trichoderma species in GenBank. (XLSX 17 kb) [file 12864_2019_5680_MOESM1_ESM.xlsx]

## Sheet: Sheet1
Abundancy of genes for Trichoderma species in GenBank*
Species	Number of core nucleotide sequences available in NCBI GenBank
most common species, environmental opportunistic species
Trichoderma harzianum (T. lixii, H. lixii)	9528
T. asperellum	1969
T. atroviride	1512
T. longibrachiatum	1431
T. gamsii	1178
T. virens	1122
T. viride*	892
T. parareesei	826
T. hamatum	733
T. koningiopsis	633
T. koningii	461
T. citrinoviride	436
T. reesei	430
T. spirale	384
T. stromaticum	303
T. brevicompactum	266
T. polysporum	266
T. lentiforme	248
T. paraviridescens	223
T. erinaceum	222
T. orientale	187
T. afroharzianum	186
T. aggressivum	179
T. aureoviride	177
T. asperelloides	173
T. tomentosum	170
T. viridescens	157
T. ghanense	137
T. velutinum	129
T. atrobrunneum	128
T. minutisporum	116
T. rossicum	116
T. strictipile	108
T. petersenii	107
T. pleuroticola	103
T. mediterraneum	97
T. saturnisporum	90
T. inhamatum	84
T. deliquescens	82
T. alni	80
T. guizhouense	77
T. sinuosum	77
T. citrinum	76
T. rogersonii	71
T. pseudokoningii	67
T. caerulescens	61
T. simmonsii	61
T. strigosum	59
T. ovalisporum	56
T. crassum	54
T. arundinaceum	53
T. pulvinatum	53
T. oblongisporum	50
relatively rare species
T. cerinum	49
T. chromospermum	49
T. piluliferum	49
T. longipile	47
T. olivascens	46
T. amazonicum	45
T. sinense	45
T. helicum	44
T. gelatinosum	43
T. viridarium	43
T. pseudostramineum	42
T. sulphureum	41
T. pubescens	39
T. europaeum	38
T. stilbohypoxyli	37
T. strigosellum	37
T. tawa	36
T. peltatum	35
T. austrokoningii	34
T. fertile	34
T. samuelsii	34
T. konilangbra	33
T. lieckfeldtiae	31
T. bissettii	29
T. capillare	29
T. neorufum	29
T. vinosum	29
T. virilente	28
T. crystalligenum	27
T. dorotheae	27
T. flagellatum	27
T. novae-zelandiae	27
T. songyi	27
T. americanum	26
T. andinense	26
T. trixiae	26
T. rodmanii	25
T. thelephoricola	25
T. afarasin	24
T. psychrophilum	24
T. epimyces	23
T. paratroviride	23
T. semiorbis	23
T. caribbaeum	22
T. ceramicum	22
T. composticola	22
T. intricatum	22
T. margaretense	22
T. parapiluliferum	22
T. pseudogelatinosum	22
T. hypoxylon	21
T. pleuroti	21
T. auranteffusum	20
T. cremeum	20
T. mienum	20
T. phyllostachydis	20
T. victoriense	20
T. alpinum	19
T. dingleyae	19
T. leucopus	19
T. viridialbum	19
T. voglmayrii	19
T. eijii	18
T. estonicum	18
T. lacuwombatense	18
T. neosinense	18
T. protopulvinatum	18
T. pseudolacteum	18
T. taxi	18
T. aeroaquaticum	17
T. chlorosporum	17
T. effusum	17
T. hispanicum	17
T. pyramidale	17
T. subeffusum	17
T. album	16
T. barbatum	16
T. endophyticum	16
T. ingratum	16
T. neorufoides	16
T. spinulosum	16
T. brunneoviride	15
T. evansii	15
T. neotropicale	15
T. placentula	15
T. albolutescens	14
T. britdaniae	14
T. cinnamomeum	14
T. flaviconidium	14
T. leguminosarum	14
T. muroiana	14
T. priscilae	14
T. saturnisporopsis	14
T. alutaceum	13
T. catoptron	13
T. cremeoides	13
T. moravicum	13
T. sichuanense	13
T. stercorarium	13
T. tibetense	13
T. tremelloides	13
T. britannicum	12
T. ceraceum	12
T. christiani	12
T. parestonicum	12
T. paucisporum	12
T. theobromicola	12
T. aethiopicum	11
T. bavaricum	11
T. lanuginosum	11
T. medusae	11
T. pachypallidum	11
T. seppoi	11
T. silvae-virgineae	11
T. stramineum	11
T. vermipilum	11
T. applanatum	10
T. atlanticum	10
T. helicolixii	10
T. hunua	10
T. microcitrinum	10
T. nybergianum	10
T. oligosporum	10
T. patella	10
T. pseudonigrovirens	10
T. solum	10
T. yunnanense	10
T. appalachiense	9
T. camerunense	9
T. decipiens	9
T. eucorticioides	9
T. floccosum	9
T. foliicola	9
T. fomiticola	9
T. istrianum	9
T. italicum	9
T. ivoriense	9
T. melanomagnum	9
T. neocrassum	9
T. ochroleucum	9
T. parepimyces	9
T. pezizoides	9
T. rifaii	9
T. surrotundum	9
T. taiwanense	9
T. thailandicum	9
T. turrialbense	9
T. verticillatum	9
T. virescentiflavum	9
T. austriacum	8
T. compactum	8
T. neokoningii	8
T. nothescens	8
T. parmastoi	8
T. pinnatum	8
T. polypori	8
T. aggregatum	7
T. alcalifuscescens	7
T. bannaense	7
T. breve	7
T. brevicrassum	7
T. byssinum	7
T. chlamydosporicum	7
T. concentricum	7
T. corneum	7
T. ganodermatis	7
T. hainanense	7
T. hebeiense	7
T. hengshanicum	7
T. hirsutum	7
T. hunanense	7
T. liberatum	7
T. linzhiense	7
T. longisporum	7
T. martiale	7
T. pseudodensum	7
T. rufobrunneum	7
T. shennongjianum	7
T. simplex	7
T. sinoluteum	7
T. stipitatum	7
T. subalpinum	7
T. sulawesense	7
T. undatipile	7
T. zayuense	7
T. atrogelatinosum	6
T. caesareum	6
T. costaricense	6
T. danicum	6
T. gliocladium	6
T. hubeiense	6
T. junci	6
T. luteocrystallinum	6
T. matsushimae	6
T. pararogersonii	6
T. protrudens	6
T. pseudocandidum	6
T. sempervirentis	6
T. sphaerosporum	6
T. aerugineum	5
T. avellaneum	5
T. calamagrostidis	5
T. delicatulum	5
T. hongkongense	5
T. luteffusum	5
T. phellinicola	5
T. rhododendri	5
T. sambuci	5
T. scalesiae	5
T. valdunense	5
T. attinorum	4
T. cerebriforme	4
T. confluens	4
T. dacrymycellum	4
T. gillesii	4
T. gracile	4
T. kunigamense	4
T. laevisporum	4
T. longifialidicum	4
T. megalocitrinum	4
T. rosulatum	4
T. solani	4
T. subviride	4
T. texanum	4
T. tropicosinense	4
T. tsugarense	4
T. zonatum	4
T. ampulliformis	3
T. balearicum	3
T. ceciliae	3
T. euskadiense	3
T. fassatiae	3
T. hausknechtii	3
T. patellotropicum	3
T. poronioideum	3
T. rubi	3
T. subsulphureum	3
T. tiantangzhaiense	3
T. yui	3
Total	29911
excluded as unreliably defined
T. albofulvopsis	2
T. albofulvum	2
[Hypocrea] coprosmae	2
T. cornu-damae	2
T. densum	2
T. flavipes	2
T. fujianense	2
T. lycogaloides	2
T. sinokoningii	2
T. sparsum	2
T. albocorneum	1
[Hypocrea] dichromospora	1
T. fomitopsis	1
T. glaucum	1
[Hypocrea] mikurajimensis	1
* those used in the present study are printed in bold
** the oldest species name of Trichoderma that was attributed to thespecies defined before the availability of molecular identification. Consequently, the number of species deposited for T. viride s.s. is lower
