# Supplementary material for: Evolution and comparative genomics of the most common Trichoderma species
Source: BMC Genomics. 2019 Jun 12;20:485. doi: 10.1186/s12864-019-5680-7 (PMC6560777; doi:10.1186/s12864-019-5680-7)
Supplement: Supplementary file 3 — Manually annotated genomes of T. reesei and T. hamatum. (XLSX 982 kb) [file 12864_2019_5680_MOESM3_ESM.xlsx]

## Sheet: Content
Content
Manually annotated genome of T. reesei by combing sequences from QM6a (Chaverri et al., 2013), RUT C-30 (Koike et al., 2013, Li et al., 2017*)
Annotation of T. hamatum genome

## Sheet: T reesei
Manually annotated genome of T. reesei by combing sequences from QM6a (Chaverri et al., 2013), RUT C-30 (Koike et al., 2013, Li et al., 2017*)
Trire2	RUTC30-v1:	Annotation	Li et al. 2017
1673	68052	Eukaryotic translation initiation factor 4E (eIF-4E)	TrE0523W
1679	67862	unknown protein	TrE0540W
1683	68949	Rap-RAN GTPase activating protein tuberin	TrE0550C
1692	31563	ribosomal protein L23	TrE0573W
1702	31583	DNA polymerase V (phi)	TrE0597W
1735	4593	unknown protein	TrE0682C
1737	125743	unknown protein	TrE0684W
1751	121479	Flavin-containing monooxygenase	TrE0707C
1766	125785	unknown protein	TrE0732W
1777	68289	unknown protein	TrE0755W
1818	125876	unknown protein	TrE0834W
1847	4768	RNA polymerase II transcription elongation factor (Ctr9)	TrE0887C
1857	61623	histone H4	TrE0908W
1879	67371	unknown protein with DENN domain	TrE0957C
1885	70185	GH15 glucamylase with starch binding domain CBM20	TrE0969W
1912	4883	unknown protein	TrE1023W
1925	67306	fatty acid hydroxylase, Cytb5, SUR2-type hydroxylase/desaturase, catalytic region	TrE1049W
1927	69051	unknown protein	TrE1052C
1935	69779	unknown protein with DENN domain	TrE1068W
1941	126099	myb transcriptional regulator	TrE1085W
1947	31975	Elongin C, Global genomic repair	TrE1092W
1949	23313	unknown protein	TrE1096C
1958	67300	unknown protein, tetratricopeptide repeats	TrE1112C
1959	31994	Haloacid dehalogenase-like hydrolase	TrE1113W
1960	69493	unknown protein	TrE1114W
1977	32020	Peptidase_M28	TrE1147C
1983	5005	RNA binding domain protein PUA	TrE1172C
1992	67924	metal dependent phosphohydrolase	TrE1195W
1993	67364	γ-glutamyl phosphate reductase GPR	TrE1198C
1997	67569	kinesin-like protein	TrE1209W
1999	69467	unknown protein	TrE1213W
2015	126249	GCN5-related N-acetyltransferase	TrE1246W
2033	38417	unknown protein	TrF0480C
2036	88777	cysteine peptidase	TrF0474W
2038	133389	Alcohol dehydrogenase, class IV	TrF0471W
2044	88870	Carboxylesterase family	TrB0415C
2050	88939	translation initiation factor eIF-4G	TrF0434W
2068	133488	MFS permease	TrF0361W
2071	88598	unknown protein, 5 TM	TrF0345W
2076	88826	malate permease	TrF0336C
2087	84846	exosome complex exonuclease RRP43	TrD0720W
2089	85061	Rad21/Rec8 like protein, N-terminal	TrD0722C
2091	84691	6-phosphofructokinase	TrD0726C
2095	37302	DNA polymerase delta, catalytic subunit	TrD0736C
2096	85090	Zn2Cys6 transcriptional regulator	TrD0739W
2100	37295	unknown protein DUF1531	TrD0745W
2108	84673	unknown protein	TrD0760W
2125	132057	Fructose-2,6-bisphosphatase	TrD0789C
2148	84791	Zn2Cys6 transcriptional regulator	TrD0832C
2173	85052	unknown protein	TrD0888W
2185	84959	GCN5-related N-acetyltransferase	TrD0912W
2186	131948	unknown protein	TrD0916C
2200	85054	short chain dehydrogenase/reductase	TrD0942W
2211	131902	Transketolase	TrD0970W
2223	93406	succinate-CoA ligase, alpha subunit	TrD1325C
2231	134146	unknown protein	TrC1087W
2241	90560	WASP-like pretein las17p	TrC1067C
2250	90493	GCN5-related N-acetyltransferase	TrC1044W
2268	90584	inner centromere protein	TrC0986W
2269	90430	condensin complex component SMC2	TrC0985C
2316	70688	unknown protein with caleosin domain	TrC0895W
2319	71888	unknown protein	TrC0882C
2322	32766	unknown protein	TrC0876C
2343	5724	unknown protein	TrC0828W
2348	70449	unknown protein	TrC0816C
2358	71167	unknown protein with HIT domain	TrC0790W
2362	72251	zinc containing alcohol dehydrogenase superfamily	TrC0777C
2365	5678	Unknown protein	TrC0771W
2369	72189	SNF2 family domain-containing protein	TrC0765W
2373	5667	unknown protein	TrC0760W
2374	5665	actin-like protein	TrC0758C
2384	70555	unknown protein	TrC0732C
2392	95306	peroxisomal hydratase-dehydrogenase-epimerase	TrC0716C
2399	5605	unknown protein	TrC0689W
2433	5539	7-alpha cephem methoxylase	TrC0617C
2439	32543	Arc15 (N.crassa) ortholog	TrC0611W
2441	126742	unknown protein	TrC0606W
2451	140061	Secretion related small GTPase Rab6/Ypt6/Ryh1	TrC0591W
2474	126696	polyphosphoinositide phosphatase, putative	TrC0556C
2476	5478	vacuolar ATP synthase subunit D	TrC0551W
2489	72628	Ribonuclease T2	TrG1207W
2492	73032	Phosphatidylinositol-4-phosphate 5-kinase	TrG1200W
2499	73595	unknown protein	TrG1179W
2501	72340	pyrroline-5-carboxylate reductase	TrG1175W
2508	127961	chaperonine Cpn60/TCP1, t-complex protein t, subunit ß	TrG1164C
2517	73691	Flavin-containing monooxygenase	TrG1140W
2521	72306	FAD binding protein	TrG1124C
2526	90792	Protein kinase C	TrG1118C
2529	42540	ribosomal protein S12/S23	TrG1116C
2537	6620	RHO protein GDP dissociation inhibitor	TrG1102C
2540	127903	MFS permease	TrG1098C
2558	33520	unknown protein	TrG1052C
2561	72977	Protein transport protein Sec1	TrG1049W
2568	72334	unknown protein	TrG1025C
2570	127822	short chain dehydrogenase/reductase	TrG1012C
2574	127810	glycerol-3-phosphate dehydrogenase, NAD-dependent	TrG1000W
2583	127788	Imidazoleglycerol-phosphate synthase subunit H	TrE0039W
2591	72440	UbiE-like methylase	TrG0956W
2599	72511	unknown protein	TrG0938W
2629	72299	methionine-R-sulfoxide reductase B2	TrG0871W
2634	72950	3-keto steroid reductase ERG27	TrG0855W
2648	24000	Fe(II)/2-oxoglutarate-dependent dinase	TrG0805C
2660	73616	actin-related protein 2/3 complex subunit, putative	TrG0779W
2662	6341	GH47 α-1,2-mannosidase	TrG0776C
2666	33295	Sin4, RNA polymerase II Mediator complex subunit	TrG0769C
2676	73725	NADH-ubiquinone oxidoreductase 12 kDa subunit	TrG0737W
2687	73724	AAA ATPase/heat shock factor Hsp104	TrG0717W
2698	42285	translocator protein	TrG0695C
2703	73041	unknown protein	TrG0686C
2707	72604	Cullin family protein	TrG0674C
2716	6236	RNA 3'-terminal phosphate cyclase	TrG0654C
2721	72483	unknown protein	TrG0647W
2730	72736	unknown protein	TrG0624W
2735	33168	GH18 chitinase CHI18-6	TrG0617C
2745	72915	fumarate hydratase-like protein	TrG0593C
2759	73763	HECT-domain-containing protein	TrG0566W
2776	79958	acetate non-utilizing protein 9, putative	TrA1047C
2790	130110	aminoacyl-tRNA synthase.	TrA1073C
2826	79806	SNF2-like helicase	TrA1147W
2829	80312	serine/threonine protein kinase	TrA1152C
2830	99307	unknown protein	TrA1153W
2835	79781	unknown protein	TrA1160W
2837	35596	unknown protein	TrA1162W
2845	110957	G-protein alpha subunit 2 GNA2	TrA1190C
2852	130214	unknown protein	TrA1201W
2869	79796	MPE1, zinc knuckle domain-containing protein MPE1 [Verticillium albo-atrum VaMs.102]	TrA1230C
2902	70913	short chain dehydrogenase/reductase	TrA1304C
2912	127156	3-oxo-5-alpha-steroid 4-dehydrogenase	TrA1331W
2916	32898	unknown protein	TrA1340C
2956	32988	HECT domain containing protein (E3 ubiquitin-protein ligase )	TrA1422W
2981	72041	citrate lyase, beta subunit	TrA1462C
2987	33030	cytoplasmic dynein intermediate chain, putative	TrA1473W
3001	47677	nucleolar protein 12	TrA1505W
3007	117827	transcriptional regulator HMG type	TrA1517C
3027	71565	Pso2 (Snm1), involved in DNA interstrand crosslink repair	TrA1572W
3043	48020	Killer KP4 toxin	TrA2131C
3049	74815	Metallopeptidase family M24	TrD0007C
3055	33699	short chain dehydrogenase/reductase	TrA2102C
3063	6771	unknown protein	TrA2074W
3067	74821	Chitin synthase export chaperone	TrA2067C
3094	74697	GH30 glucan endo 1,6-β-glucanase	TrA1987C
3101	24178	N-acetylglucosaminyl-phosphatidylinositol deacetylase, putative	TrA1951C
3121	74666	cytochrome P450 monooxygenase	TrA1879C
3129	74927	alpha-tubulin suppressor protein Aats1	TrA1855C
3196	128386	GH38 α-mannosidase	TrA1710C
3208	128413	mismatch repair protein	TrA1679C
3212	128419	DNA replication licensing factor mcm7	TrA1673W
3262	75664	succinate semialdehyde dehydrogenase (NADP)	TrC1564C
3267	75681	unknown protein	TrC1547W
3283	75829	short chain dehydrognease/reductase	TrC1486C
3287	75352	short chain dehydrognease/reductase	TrC1481W
3292	75688	short chain dehydrogenase/reductase	TrC1466C
3310	34201	C2H2 transcriptional regulator	TrC1423C
3327	128637	NADH:flavin oxidoreductase/NADH oxidase	TrC1392W
3330	7295	MFS permease	TrC1382C
3333	76192	Alcohol dehydrogenase zinc-binding domain protein	TrC1367C
3340	7322	t-SNARE syntaxin,cis-Golgi	TrC1349W
3345	128690	splicing factor 3B subunit 10	TrC1336C
3350	76070	phosphopantothenate-cysteine ligase	TrC1323C
3351	75805	unknown protein	TrC1321W
3362	7365	Phosphatidylinositol 3- and 4-kinase	TrC1290C
3363	128734	unknown protein, 9 TM	TrC1286W
3364	76172	zinc containing alcohol dehydrogenase superfamily	TrC1285C
3372	140832	IMP-specific 5'-nucleotidase	TrC1261W
3374	34329	unknown protein	TrC1259W
3394	51715	unknown protein	TrC1192C
3397	76109	unknown protein	TrC1186C
3400	75163	unknown protein	TrC1176W
3405	109243	MFS cellulose response transporter CTR1	TrC1166C
3412	75189	Na+/proline symporter PutP	TrC1149W
3419	75369	pre-mRNA-splicing factor SLU7	TrC1137W
3422	34425	short chain dehydrogenase/reductase	TrC1133C
3434	76335	unknown protein with patatin domain	TrA0468W
3447	76702	NADP-dependent alcohol dehydrogenase (class V)	TrA0447C
3449	77001	Zn2Cys6 transcriptional regulator	TrA0437W
3462	76333	UreF urease accessory protein	TrA0407C
3464	7847	acyl-CoA dehydrogenase, putative	TrA0403W
3481	7812	unknown protein	TrA0363C
3488	76937	unknown protein	TrA0355W
3501	77214	unknown protein	TrA0325W
3506	34689	2OG-Fe(II) oxygenase superfamily protein	TrA0319C
3508	129164	unknown protein	TrA0317C
3525	76363	TRAPP complex componnet Trs31	TrA0276C
3529	76258	unknown protein	TrA0265C
3532	76709	MFS sugar permease	TrA0256C
3568	76443	phospholipase A2	TrA0161W
3579	77353	ATP-dependent RNA helicases.	TrA0144W
3580	76536	unknown protein	TrA0143C
3591	77033	Formyltetrahydrofolate hydrolase PurU	TrA0120C
3596	128965	uroporphyrinogen synthase	TrA0107W
3600	77148	Phosphatidylserine/phosphatidylglycerophosphate/cardiolipin synthase	TrA0103C
3605	76649	Zn2Cys6 transcriptional regulator	TrA0076W
3641	35200	Cystathionine beta-lyases/cystathionine gamma-synthases	TrB0673C
3645	8307	unknown protein with HIT domain	TrB0679W
3653	24785	2-oxoglutarate dehydrogenase component E2	TrB0692C
3662	129719	SGT1	TrB0703W
3671	41068	Gar1 protein with RNA-binding region	TrB0722W
3707	35100	unknown protein with TPR repeat	TrB0794C
3716	129607	L-PSP endoribonuclease family protein Brt1	TrB0820W
3717	129606	dihydrodipicolinate synthetase, putative	TrB0821C
3718	78553	unknown protein	TrB0822C
3719	78010	Flavonol reductase/cinnamoyl-CoA reductase	TrB0825C
3739	77521	GH43 β-xylosidase/α-L-arabinofuranosidase	TrB0877C
3741	78253	unknown protein	TrB0882C
3765	129514	MFS permease	TrB0926W
3779	77871	DNA polymerase subunit epsilon	TrB0955C
3783	129481	unknown protein	TrB0959C
3787	50729	unknown protein	TrB0970W
3803	78255	mRNA 3'-end-processing protein RNA14, putative	TrB0996W
3813	129426	unknown protein VanZ like family	TrB1018W
3817	34906	ER to golgi transport protein/RAD50-interacting protein 1.	TrB1029C
3823	7988	methionine synthase, vitamin-B12 independent	TrB1045W
3824	77576	HVA22 domain membrane protein, pathogenicity related	TrB1048W
3830	129383	MAPKK MAP kinase kinase MIk1, involved in hyphal fusion	TrB1062W
3835	77793	3-ketoacyl-CoA thiolase	TrB1072W
3847	78231	unknown protein	TrB1100W
3856	78476	copper fist DNA-binding domain-containing protein	TrB1116C
3873	80933	cAMP phosphodiesterase class II PDE1, low affinity	TrF0982C
3889	80821	unknown protein	TrF0951C
3891	62627	unknown protein	TrF0938W
3892	130455	importin ß KapM	TrF0936W
3909	9019	Mitochondrial ribosomal protein L43	TrF0889W
3914	130510	GT90 glycosyltransferase	TrF0873C
3918	80650	unknown protein	TrF0866W
3949	130570	Myb, DNA-binding	TrF0805C
3976	80565	unknown protein	TrF0730W
3984	51070	increased rDNA silencing protein 4	TrF0709C
3987	99910	unknown protein, only in fungi	TrF0699W
4004	12877	FACT complex subunit pob3	TrF0631C
4009	39524	lactate/malate dehydrogenase	TrF0616W
4027	67984	GT25 ß-glycosyltransferases	TrB0647C
4040	67315	RNA polymerase Rpc34 subunit	TrB0623W
4064	67463	Threonine dehydratase	TrB0563W
4069	32232	Acyl-CoA synthetase	TrB0552C
4097	69099	unknown protein	TrB0481W
4104	126479	Arginase SpeB	TrB0460C
4109	5292	Aspartate/tyrosine/aromatic aminotransferase	TrB0449W
4114	32327	FAD binding protein	TrB0429C
4117	67857	alpha-aminoadipate reductase lys2	TrB0409C
4124	68157	myb transcriptional regulator	TrB0388C
4136	not found in RUT	chromatin (transcription) elongation factor spt5.	TrB0357W
4146	68550	Flavin-containing monooxygenase	TrB0330C
4152	5405	GMP synthase GuA	TrB0320C
4154	32421	unknown protein	TrB0318W
4170	70070	unknown proteiun with WD repeats	TrB0287W
4171	68843	calcium transporter	TrB0283C
4179	5454	isoflavone reductase family protein	TrB0258W
4196	35238	Vacuolar ATP synthase 20 kDa proteolipid subunit	TrC0466W
4213	129814	ribonuclease T2	TrC0437W
4221	78749	unknown protein	TrC0426C
4231	110465	GATA type transcriptional regulator	TrC0403C
4240	79239	stress response protein Rds1; secreted	TrC0375W
4244	129878	unknown protein with DEAD/DEAH box helicase domain	TrC0365C
4265	79471	ribonuclease HI (RNaseH).	TrC0307C
4284	137209	ribosomal protein L3	TrC0258C
4290	79414	unknown protein	TrC0250C
4294	79000	pre-rRNA processing protein Rrp12	TrC0244C
4308	110693	Aminopeptidase N	TrC0208C
4366	81914	unknown protein	TrA0735C
4370	81486	ER membrane protein.	TrA0722W
4373	81553	glutaredoxin domain-containing protein	TrA0719W
4421	130799	unknown protein	TrA0633C
4422	81946	unknown protein	TrA0629W
4426	81411	unknown protein	TrA0620C
4428	9289	unknown protein, TPR domain	TrA0613W
4430	9281	Developmental regulatory protein WetA	TrA0599C
4442	130733	SAM dependent methyltransferase	TrA0559C
4454	130711	unknown protein, secreted	TrA0537C
4475	81273	NAD dependent epimerase dehydratase family protein, putative	TrA0495W
4479	81423	small nuclear ribonucleoprotein Sm D2	TrA0490C
4480	130671	dihydroxacetione kinase Dak1	TrA0489W
4484	131187	GCN5-related N-acetyltransferase	TrD1303W
4494	82526	unknown protein	TrD1260W
4508	82587	GPCR IV (nitrogen), related to N. crassa Stm1-like GPR-6	TrD1223C
4514	82632	tetraspanin, putative	TrD1212W
4517	82106	Cytochrome P450 monooxygenase	TrD1208W
4526	131090	unknown protein, only in ascomycota	TrD1190W
4536	9561	unknown protein	TrD1167C
4537	9560	alanyl-tRNA synthetase, class IIc.	TrD1166W
4558	82249	unknown protein	TrD1106C
4561	82054	GT32 α-1,6-mannosyltransferase	TrD1102C
4592	9694	F-box domain-containing protein	TrB1562W
4622	9743	thymidylate synthase	TrB1500W
4626	112350	unknown protein, C2 domain	TrB1486C
4654	82815	Histidinol dehydrogenase	TrB1434C
4659	36618	unknown protein	TrB1427C
4663	36625	unknown protein	TrB1416W
4668	36636	cytochrome c oxidase assembly protein	TrB1404W
4677	83015	unknown protein	TrB1389C
4682	9852	short chain dehydrogenase/reductase	TrB1377C
4694	83248	unknown protein	TrB1353C
4705	83174	Stress response protein UspA	TrB1324C
4707	9896	E3 ubiquitin-protein ligase, IQ and HECT domain	TrB1321C
4721	36720	mitochondrial Rho GTPase1	TrB1296W
4726	gap in RUT	Cytochrome P450 monooxygenase	TrF0027W
4737	85303	arylamine N-acetyltransferase 1	TrF0069W
4744	85666	transaldolase	TrF0087W
4748	85532	C2H2 transcription factor	TrF0093C
4751	85499	CDC24, rho-family GTPase	TrF0103C
4767	85281	biotin synthase	TrF0151W
4774	85251	MFS permease	TrF0162W
4791	85518	unknown protein	TrF0245C
4843	83507	Carbon-nitrogen hydrolase	TrG0458C
4847	83387	unknown protein	TrG0452W
4851	10013	unknown protein	TrG0445C
4860	10027	Siroheme synthase CysG	TrG0428C
4862	83489	unknown protein	TrG0425W
4875	83874	carboxy-cis,cis-muconate cyclase	TrG0393W
4876	83512	catechol dioxygenase	TrG0392C
4878	119722	ubiquinol-cytochrome c reductase complex 17 kd protein, putative	TrG0387C
4885	83691	Zn2Cys6 transcriptional regulator TamA	TrG0375C
4886	10070	unknown protein	TrG0373W
4901	131634	cytochrome c oxidase assembly protein COX16, putative	TrG0343C
4905	36898	unknown protein	TrG0325C
4913	83696	WD repeat domain-containing phosphoinositide-interacting protein	TrG0307C
4915	10126	dynein light intermediate chain (DLIC).	TrG0305C
4921	83396	C2H2 transcriptional regulator	TrG0291W
4933	10314	bHLH transcriptional regulator	TrD0279W
4936	131852	unknown protein	TrD0289W
4939	37071	DNA repair and TFIIH regulator, required for both nucleotide excision repair and RNA polymerase II transcription	TrD0305C
4941	84527	phenylacetyl-CoA ligase,	TrD0307C
4945	84322	MAPKKK mitogen activated protein kinase kinase kinase Ste11/MIK2	TrD0332W
4947	84393	TRAPP complex component Trs20	TrD0345W
4950	84192	urea transporter	TrD0362C
4952	84145	unknown protein	TrD0371C
4981	86103	dihydrounknown protein-acid dehydratase	TrE0163C
4982	10936	ATP-dependent Clp protease proteolytic subunit	TrA2099W
4989	85870	histone acetyltransferase	TrE0178W
4990	85969	short chain dehydrogenase/reductase	TrE0188C
4996	124395	unknown protein	TrE0207C
4999	85923	cytochrome P450 monooxygenase	TrE0219W
5000	132475	MFS permease	TrE0224C
5007	10868	unknown protein	TrE0241W
5011	26005	unknown protein	TrE0259W
5013	10850	unknown protein	TrE0274C
5016	132428	unknown secreted protein, only in Gibberella, Magnaporthe, Chaetomium and rats (!)	TrE0288W
5026	37557	malate dehydrogenase	TrE0318W
5041	85947	transcription factor TFIIE complex alpha subunit	TrE0350C
5048	10783	unknown protein	TrE0359W
5058	86548	unknown protein	TrD0224W
5063	10975	unknown protein	TrD0206W
5064	132565	RNA polymerase III subunitRpc25	TrD0205C
5066	86366	Signal peptidase complex, subunit Spc2, SPC25	TrD0203C
5072	86608	unknown protein	TrD0180C
5084	11019	conidiation-specific protein 10	TrD0147C
5088	37744	GCN5-related N-acetyltransferase	TrD0139C
5091	86485	Nitrilase/cyanide hydratase	TrD0133W
5095	37761	Pre-mRNA-splicing factor ISY1	TrD0121C
5107	86627	ACC deaminase [Trichoderma asperellum]	TrD0087C
5112	86599	short chain dehydrogenase/reductase	TrD0063C
5119	86804	AA1_2 Ferroxidase	TrD0040C
5127	37852	casein kinase II, alpha subunit, involved in regulation of circadian clock in Neurospora crassa	TrD0020C
5135	87210	D-arabinono-1,4-lactone oxidase	TrD0708C
5140	87311	Cwf15/Cwc15 cell cycle control	TrD0700W
5148	87010	Cullin family protein	TrD0683C
5164	86981	unknown protein	TrD0648C
5182	87294	iron-dependent peroxidase	TrD0612C
5196	11183	C-type cyclin	TrD0566C
5202	11171	unknown protein	TrD0548W
5206	87111	pyridine nucleotide-disulphide oxidoreductase AMID-like	TrD0542C
5209	124483	Secretion related small GTPase Rab11/Ypt3	TrD0530C
5227	87495	Isoleucine tRNA synthase.	TrA0999C
5233	114383	Aspartate/otherAminotransferase	TrA0990C
5247	87532	O6-methylguanine alkyltransferase	TrA0964C
5249	132975	fructosamine kinase	TrA0959C
5250	11356	unknown protein	TrA0958W
5270	87321	3-ketoacyl-CoA thiolase	TrA0927W
5275	11395	unknown protein with SET domain	TrA0917C
5278	114478	Ras small GTPase,Rho type	TrA0912W
5296	133064	DHQase_I, Type I 3-dehydroquinase	TrA0860W
5308	134565	alpha/beta hydrolase fold	TrC1569W
5319	91954	unknown protein	TrF1055W
5324	39491	Ribosomal protein L14b	TrF1067W
5330	79540	glutathione S-transferase	TrF1084C
5337	80073	γ-glutamyltranspeptidase	TrF0545W
5345	8844	AA7_dist Glucooligosaccharide oxidase	TrF1129W
5347	79887	unknown protein	TrF1133C
5350	130317	SRP receptor, beta subunit	TrF1145C
5359	8880	unknown protein, Duf1348	TrF1171C
5363	79564	unknown protein	TrF1185C
5366	79832	O-methyltransferase, putative	TrF1192C
5368	79597	short chain dehydrogenase/reductase	TrF1198W
5369	80179	Zinc carboxypeptidase	TrE0009C
5371	79594	Prolyl 4-hydroxylase, alpha subunit	TrF1205W
5377	133228	Ethanolamine-P-transferase GPI11/PIG-F, involved in glycosylphosphatidylinositol anchor biosynthesis	TrB1728W
5387	88178	NADH-ubiquinone oxidoreductase 24 kDa subunit, mitochondrial	TrB1692C
5400	133176	unknown protein	TrB1668W
5403	88106	enoyl-CoA hydratase/isomerase	TrB1665C
5407	133163	unknown protein	TrB1657C
5431	87908	unknown protein	TrB1609W
5436	88034	unknown protein containing major histocompatibility complex	TrB1602C
5446	87774	unknown protein	TrB1579W
5460	88362	serin hydrolase	TrG0275W
5466	38327	high osmolarity signaling protein Sho1, putative	TrG0260W
5502	88510	unknown protein	TrG0164C
5504	103279	class I glutamine amidotransferase, putative	TrB0731W
5506	38412	RNA-binding ATP-dependent helicases.	TrG0147C
5530	12171	unknown protein	TrB0160W
5536	89804	ankyrin repeat protein	TrB0167C
5578	133636	unknown protein	TrB1181C
5598	138901	Endosome-associated ubiquitin isopeptidase	TrB1224W
5607	138889	unknown protein	TrB1242W
5610	138886	half-sized ABC transporter	TrB1246W
5612	11899	MFS permease	TrB1255C
5614	11892	unknown protein	TrB1266C
5633	89462	unknown protein	TrB1931C
5645	12055	γ-glutamyltranspeptidase	TrF0585C
5647	12050	PTH11 GPCR	TrB1904C
5651	89339	unknown protein	TrB1896C
5656	89291	MFS permease	TrB1887C
5659	12026	pre-mRNA splicing factor, putative [Cryptococcus neoformans].	TrB1878C
5664	133710	transcriptional regulator APSES type	TrB1871C
5675	124907	C2H2 transcriptional regulator	TrB1843W
5710	90159	periodic tryptophan protein PWP2	TrE0482W
5737	90056	tyrosine/serine protein phosphatase, putative	TrE0418C
5742	133967	unknown protein	TrE0407C
5771	91044	Dual specificity phosphatase	TrG0080W
5776	90709	glucose-6-phosphate isomerase	TrG0068W
5787	90786	Amino acid transporter	TrG0029C
5789	134183	Cytochrome P450 monooxygenase	TrG0024W
5807	39268	GH95 α-L-fucosidase	TrE0054W
5812	91199	short chain dehydrogenase/reductase	TrE0064W
5818	91072	DSBA oxidoreductase	TrE0075W
5836	12549	GH2 β-mannosidase	TrE0109C
5844	12735	unknown protein	TrB0057W
5847	12729	unknown protein	TrB0051C
5849	91472	unknown protein, Duf967	TrB0043W
5850	104488	GCD, Glutaryl-CoA dehydrogenase	TrB0040C
5855	134455	NmrA-like family protein	TrB0022C
5863	91323	enoyl-CoA hydratase/isomerase	TrC0145C
5868	91360	Single-stranded nucleic acid binding R3H	TrC0126C
5871	91439	unknown protein	TrC0120W
5888	91732	fatty-acid amide hydrolase, putative	TrD1421C
5889	91712	amidase	TrD1415W
5890	91714	MFS permease	TrD1413W
5894	134540	short chain dehydrogenase/reductase	TrD1405C
5898	91763	unknown protein	TrD1391W
5899	91783	DNA replication licensing factor mcm2	TrD1390C
5912	92157	ATG13 autophagy related, unknown protein	TrB1149W
5916	39569	unknown protein	TrB1141W
5917	39568	unknown protein	TrB1139W
5924	92222	unknown protein	TrB1127C
5927	12900	Zn2Cys6 transcriptional regulator	TrB1122C
5942	12996	unknown protein	TrC0068C
5970	92502	Amidase	TrG0379C
5971	92491	unknown protein	TrB1759C
5979	134859	integral membrane protein (Ptm1), putative	TrF0514C
5991	92706	importin ß KapN	TrF0546W
6005	92898	MFS permease	TrD1340C
6011	92814	unknown protein	TrF0567C
6014	92750	unknown protein	TrF0571C
6015	92823	RNA polymerase Rpb1	TrF0572W
6037	105185	unknown protein	TrC0533C
6057	135064	unknown protein	TrA0829W
6067	93292	unknown protein	TrF0283W
6085	90126	Enoyl-CoA hydratase/isomerase, putative	TrE0015W
6096	93472	fumarylacetoacetate hydrolase	TrA1603W
6103	13328	MFS multidrug transporter, putative	TrF0488W
6107	13366	ferric reductase	TrE0137W
6108	13375	SAM dependent methyltransferase	TrB1745W
19432	25371	Ca2+ transporter	TrD1056C
21117	23080	close homology to karyopherin alpha subunit from several other fungi	TrE0517W
21120	135223	unknown protein	TrE0557C
21129	105389	unknown protein	TrE0599W
21135	105408	unknown protein	TrE0615C
21150	93886	unknown protein	TrE0683W
21152	105487	unknown protein	TrE0688W
21166	93941	U4/U6 small nuclear ribonucleoprotein Prp4	TrE0725W
21168	23166	MAPKK, MAP kinase kinase Mkk1/Mek1	TrE0746W
21170	93965	Ribosomal protein S12	TrE0750C
21174	93981	myb transcriptional regulator	TrE0757W
21176	105584	Casein kinase	TrE0763W
21181	135321	cell division cycle 37 protein, CDC37	TrE0777W
21193	94051	unknown protein	TrE0813W
21198	94074	cleavage and polyadenylation specificity factor subunit 5	TrE0840W
21211	67752	transcriptional regulator Forkhead	TrE0881C
21214	94132	Sorting nexin-41	TrE0889W
21215	23228	unknown protein	TrE0895W
21221	23236	unknown protein	TrE0918C
21226	139736	unknown protein	TrE0927C
21246	23275	Ubiquitin fusion degradation protein Ufd1	TrE0996C
21249	135427	unknown protein	TrE0999C
21250	139771	AAA family ATPase Rvb2/Reptin, putative	TrE1001W
21255	139776	bHLH transcriptional regulator	TrE1017C
21256	23288	protein phosphatase 2C	TrE1020W
21270	69920	CAP20 virulence factor	TrE1066C
21278	23316	unknown protein	TrE1104C
21279	94403	Glycerol-3-phosphate 1-O-acyltransferase/glycerone-phosphate O-acyltransferase	TrE1105W
21288	139815	Vacuolar segregation protein Pep7	TrE1132W
21293	23340	unknown protein	TrE1175C
21294	32038	rho2	TrE1177W
21306	67482	serine/threonine protein kinase PRP4	TrE1244W
21324	11776	protein phosphatase PP2A regulatory subunit A	TrF0425W
21327	138847	acyl-protein thioesterase	TrF0413C
21330	103384	unknown protein	TrF0342C
21342	101809	TUL1 Golgi-localized RING-finger ubiquitin ligase (E3)	TrD0740C
21345	138259	unknown protein	TrD0746W
21358	113379	unknown protein	TrD0776W
21363	138234	Pseudouridylate synthase TruB	TrD0783C
21373	142219	germinal center kinase, related to S. cerevisiae Sps1p	TrD0807W
21384	138200	RNA-binding,Ran Zn-finger protein, probably involved inRegulation ofReceptor mediated transport between the nucleus and the cytoplasm	TrD0852C
21388	113268	unknown protein	TrD0862W
21392	124212	Component, nce2, of non-classical secretion pathway; involved in secretion of proteins that lackClassical secretory signal sequences	TrD0883W
21396	84543	sugar isomerase	TrD0909W
21398	84843	unknown protein	TrD0918C
21406	113180	phosphoglycerate kinase	TrD0955W
21407	101548	unknown protein	TrD0957W
21412	121290	unknown protein	TrC1124C
21415	92949	PalI/RIM9 pH regulation	TrC1110C
21416	105256	unknown protein	TrD1327C
21422	12422	MFS permease	TrC1085C
21425	104158	DEAD/DEAH box helicase	TrC1075C
21426	90689	unknown protein	TrC1074C
21433	90619	C2H2 transcriptional regulator	TrC1035W
21435	104102	Orotate phosphoribosyl transferase	TrC1022C
21437	104093	Spc97 / Spc98 family, spindle pole body	TrC1012C
21440	12352	unknown protein	TrC0994C
21441	139119	peroxisomal targeting signal 2 receptor, putative	TrC0988C
21442	142987	unknown protein	TrC0984W
21444	95626	unknown protein	TrC0978C
21450	102498	aldehyde dehydrogenase	TrC0957C
21452	140199	unknown protein	TrC0955W
21453	140198	ATP-dependent RNA helicase DBP7, putative	TrC0953C
21460	95561	mismatch repair protein	TrC0934W
21461	135899	ATP-dependent protease La, putative	TrC0929W
21468	117641	HFB with extended N and C terminus	TrC0911W
21481	5729	CinA Predicted nucleotide-utilizing enzyme related to molybdopterin-biosynthesis enzyme MoeA	TrC0837C
21498	95356	unknown protein	TrC0752C
21505	32643	G-protein alpha subunit 3 GNA-3	TrC0722W
21509	95298	blue light inducible protein BLI-3	TrC0713C
21534	95183	di-trans,poly-cis-decaprenylcistransferase	TrC0600W
21535	23588	ATP synthase delta subunit	TrC0598W
21542	71462	histone acetyltransferase ESA1	TrC0580C
21549	95118	tRNA-splicing endonuclease subunit (tRNA-intron endonuclease).	TrC0558C
21553	23559	NADPH-adrenodoxin reductase, putative	TrC0542W
21557	95080	chromatin remodelling factors, contains a SWIRM domain and a DNA-binding Myb-domain	TrC0537C
21564	96706	unknown protein	TrG1165W
21571	46928	unknown protein	TrG1127W
21576	24099	GT15 α-1,2-mannosyltransferase	TrG1115W
21588	96585	endomembrane protein 70	TrG1051W
21595	136272	MFS permease	TrG0975C
21606	140492	NADH:ubiquinone oxidoreductase 20.1kD subunit, putative	TrG0928W
21609	96464	Ubiquinol cytochrome reductase	TrG0916W
21618	136233	thioredoxin-like protein	TrG0881C
21633	33327	unknown protein	TrG0803C
21635	96349	asparagine synthase-like protein	TrD0928W
21641	107939	Pep1/vps10 homolog; transmembrane sorting receptor for vacuolar hydrolases	TrG0772C
21646	107919	Calpactin I heavy chain, calcium ion binding	TrG0749W
21649	122356	unknown protein	TrG0740W
21653	96275	DNA replication complex GINS protein PSF1, putative	TrG0725W
21658	23960	Unknown protein	TrG0716C
21659	136163	Dipeptidyl peptidase III, peptidase family M49	TrG0715W
21663	96225	inosine-uridine preferring nucleoside hydrolase	TrG0689C
21664	136151	unknown protein	TrG0680W
21668	73038	unknown protein	TrG0649W
21673	122310	ATP synthase alpha chain, mitochondrial precursor	TrG0636W
21677	136119	unknown protein	TrG0620C
21716	99242	Acetate kinase	TrA1099W
21725	99285	GH20 NAG1	TrA1136C
21737	79975	unknown protein	TrA1174C
21742	35616	Tubulin beta chain 1	TrA1199W
21743	137337	WD domain, G-beta repeat	TrC1554W
21745	141446	unknown protein	TrA1207C
21746	99368	carboxymuconolactone decarboxylase, putative	TrA1212W
21747	79934	unknown protein	TrA1213C
21749	35632	mitogen-activated protein kinase MAF1 , putative	TrA1217W
21752	25045	unknown protein	TrA1222W
21758	25052	isocitrate lyase	TrA1235W
21773	117743	mitochondrial import inner membrane translocase subunit tim-14	TrA1282C
21775	70806	unknown protein	TrA1303W
21782	140244	GTP binding protein	TrA1335W
21784	122131	coiled-coil domain-containing protein 55, putative	TrA1341W
21798	95644	Unknown protein	TrA1386C
21817	70340	unknown protein	TrA1455C
21824	70775	MaoC-like peroxisomal dehydratase	TrA1477C
21836	107609	phosphoglucomutase/phosphomannomutase	TrA1515W
21846	136077	unknown protein	TrA1564W
21873	96800	dihydrounknown protein-acid dehydratase	TrA2055W
21876	33761	zinc containing alcohol dehydrogenase superfamily	TrA2027W
21890	24189	Ribosomal protein L32 based on homology to the corresponding protein in N. crassa.	TrA1924W
21900	140655	unknown protein	TrA1846W
21907	136452	unknown protein	TrA1804C
21908	97020	fatty acid elongase, 5 TM, GNS1/SUR4 membrane protein	TrA1803W
21919	128332	unknown protein	TrA1775C
21924	97083	unknown protein	TrA1765C
21937	122594	Heat shock protein DnaJ , heat shock factor Hsp40	TrA1714C
21953	97224	ubiquitin ligase	TrA1637C
21957	24307	pyruvate carboxylase (cytosolic)	TrA1623W
21960	139407	phospholipase C	TrD0987W
21971	26896	unknown protein	TrD1028C
21972	26895	small nuclear ribonucleoprotein	TrD1029W
21982	24323	SymB, hyphal fusion and plant interaction	TrC1468W
21997	97398	Zn2Cys6 transcriptional regulatorMalR	TrC1399W
22000	128664	unknown protein	TrC1360C
22004	140803	D-galacturonic acid reductase	TrC1350W
22005	24372	GT39 Dolichyl-P-mannose:protein O-mannosyl transferase	TrC1343W
22009	24377	unknown protein	TrC1332W
22012	136633	unknown protein	TrC1306C
22013	97499	heat shock factor Hsp70 chaperone (BiP), putative	TrC1302W
22030	24416	Acyl-CoA synthetase	TrC1209C
22035	24424	unknown protein	TrC1189C
22050	109760	unknown protein	TrA0478W
22064	34769	DNAJ heat shock family protein, heat shock factor Hsp40	TrA0412W
22072	98040	GH63 processing α-glucosidase	TrA0379C
22076	24571	lysine decarboxylase	TrA0367C
22093	140969	Protein farnesyltransferase, alpha subunit	TrA0304W
22104	136790	MRP-type ABC transporter	TrA0268C
22110	76639	Flavin-containing monooxygenase	TrA0207C
22115	24504	poly(A) polymerase (Poly[ADP-ribose] synthetase)	TrA0193C
22117	7650	RUM1 repressor of b mating type related genes, possibly involved in fruiting body formation	TrA0185W
22119	97827	ATP-dependent RNA helicase FAL1	TrA0182C
22129	97768	AA11 Auxiliary Activity Family 11	TrA0137C
22143	24453	unknown protein	TrA0036C
22148	110295	serine palmitoyl CoA transferase subunit-like protein	TrB0663W
22153	24795	ran-interacting Mog1 protein	TrB0674W
22154	98657	AAA ATPase	TrB0676C
22164	98617	heat shock protein, heat shock factor Hsp40, DnaJ	TrB0697C
22168	98588	unknown protein	TrB0717W
22181	98523	unknown protein	TrB0753W
22191	98485	T-complex protein 1	TrB0785W
22197	77989	GH1 ß-glucosidase CEL1b	TrB0813C
22201	98436	unknown protein	TrB0833C
22210	136982	Zinc carboxypeptidase	TrB1285C
22221	136967	unknown protein	TrB0917W
22245	141075	aureobasidin resistance protein Aur1	TrB1011W
22251	98233	Mitochondrial carnitine-acylcarnitine carrier protein	TrB1028W
22252	24645	GH47 α-1,2-mannosidase	TrB1032C
22257	77998	unknown protein	TrB1075C
22264	34848	transcriptional regulator, AATF-like Bfr2	TrB1099C
22271	25097	zinc containing alcohol dehydrogenase superfamily	TrF1013C
22277	8949	sideroflexin-1	TrF0977W
22283	141529	unknown protein	TrF0945W
22284	99640	unknown protein	TrF0918C
22287	137446	Polyadenylation factor subunit 2, putative	TrF0908W
22294	99678	Nuclear transport factor 2	TrF0886C
22300	111329	vacuolar ATP synthase subunit d	TrF0856C
22314	80966	cell division control protein CDC10 septin	TrF0824C
22331	141597	phospholipase D / IQ calmodulin-binding motif	TrF0767C
22332	123563	small nuclear ribonucleoprotein E	TrF0764C
22341	111521	unknown protein	TrF0710C
22351	139361	legume-like lectin	TrF0644C
22365	125297	unknown protein	TrF0596C
22375	94636	C2H2 transcriptional regulator	TrB0632C
22381	94655	calcium/calmodulin-dependent protein kinase	TrB0618W
22386	121745	unknown protein	TrB0598W
22388	135579	unknown protein	TrB0592C
22402	94750	Peptidase M, neutral zinc metallopeptidases, zinc-binding site	TrB0549W
22415	94824	aldose-1-epimerase	TrB0485C
22417	106432	unknown protein	TrB0482W
22426	5334	short chain dehydrogenase/reductase	TrB0398C
22453	95040	glutathione S-transferase	TrB0280W
22459	67561	zinc carboxypeptidase A	TrC1346W
22464	98717	Bifunctional P-450:NADPH-P450 reductase	TrC0482W
22466	98730	endomembrane protein 70	TrC0473C
22472	110368	U2 small nuclear ribonucleoprotein A, putative	TrC0461W
22481	98796	cytochrome b2, mitochondrial precursor	TrC0433W
22484	98807	glycolipid transfer protein	TrC0430C
22489	98825	electron transfer flavoprotein domain-containing protein	TrC0419W
22492	8411	COMPASS complex protein, putative	TrC0404W
22496	8421	unknown protein	TrC0393W
22510	129898	unknown protein	TrC0334C
22512	141299	short chain dehydrogenase/reductase	TrC0320W
22515	24899	nucleotide deaminase TAD3	TrC0308C
22527	79287	GT39 Dolichyl-P-mannose:protein O-mannosyl transferase	TrC0264W
22528	99016	Unknown protein with zinc finger domain.	TrC0263C
22531	110644	Membrane coat complex Retromer, subunit Vps29	TrC0245W
22532	141332	BZIP transcriptional regulator	TrC0241C
22535	78691	Zn2Cys6 transcriptional regulator	TrC0232W
22538	141342	Vacuolar protein sorting-associated protein Vps11	TrC0218C
22559	130942	unknown protein	TrA0802C
22560	137683	Nucleotide exchange factor Sil1	TrA0795W
22563	123736	unknown protein	TrA0787W
22564	25347	unknown protein	TrA0782W
22573	81817	unknown protein	TrA0748W
22589	81266	unknown protein	TrA0699C
22590	100172	unknown protein	TrA0695C
22598	100142	pre-mRNA-processing factor 39	TrA0672W
22608	100098	porin, outer mitochondrial membrane protein	TrA0648C
22611	36155	IMP4, an SSU processome componentInvolvedIn pre 18s rRNA processing.	TrA0644W
22618	100062	unknown protein	TrA0617C
22625	100019	Molecular chaperone (DnaJ superfamily)	TrA0568C
22632	137572	aconitate hydratase	TrA0551W
22633	111615	S-(hydroxymethyl)glutathione dehydrogenase	TrA0549C
22637	99974	ERCC8 (CSA, CKN1) involved in transcription-coupled nucleotide excision repair	TrA0534W
22645	9195	cell division cycle protein 23, putative	TrA0498W
22647	99938	unknown protein	TrA0494C
22654	36479	monodehydroascorbate reductase	TrD1284W
22660	141840	unknown protein	TrD1249W
22661	137780	unknown protein	TrD1243W
22667	82466	pre-rRNA-processing protein IPI1, putative	TrD1220C
22678	25418	2OG-Fe(II) oxygenase superfamily protein	TrD1183W
22689	112038	ribosome biogenesis protein Pescadillo, putative	TrD1115W
22694	112021	unknown protein	TrD1096W
22705	9467	urease	TrG0523C
22707	123747	unknown protein	TrD1043W
22712	25470	unknown protein	TrB1551C
22713	100636	U5 small nuclear ribonucleoprotein. Contains possible Interpro domain corresponding to elongation factor G.	TrB1549W
22718	25477	Glutaminylpeptide cyclotransferase	TrD0004C
22731	25503	autophagy protein Apg6	TrB1479C
22737	82955	unknown protein	TrB1463W
22739	123872	unknown protein	TrB1458W
22741	9786	unknown protein	TrB1453W
22752	83103	unknown protein	TrB1426W
22755	100825	Zn2Cys6 transcriptional regulator	TrB1413C
22771	112529	short chain dehydrogenase/reductase	TrB1351W
22774	100921	bHLH transcriptional regulator	TrB1335W
22783	137928	SNF2 family DNA-dependent ATPase	TrB1303C
22785	83145	C2H2 transcriptional regulator (amdA ?)	TrB1300W
22798	101957	mevalonate pyrophosphate decarboxylase ERG19	TrF0140C
22799	85265	unknown protein	TrF0145C
22804	142293	glutaminyl-tRNA synthetase.	TrF0206W
22816	123959	NADH dehydrogenase iron-sulfur protein	TrG0552W
22821	112621	ribosomal protein L22/17	TrG0541W
22826	25600	Phosphoribosylpyrophosphate synthetase	TrG0520C
22830	9970	Glutathione S-transferase	TrG0498C
22831	101044	unknown protein	TrG0484C
22839	137977	translation initiation regulator Gnc20	TrG0448W
22841	101095	unknown protein	TrG0441C
22845	36823	ferric reductase	TrG0427W
22863	83638	unknown protein	TrG0369W
22869	138035	unknown protein	TrG0338C
22874	138052	septin-like protein	TrG0308W
22875	101266	unknown protein	TrG0304W
22879	101519	unknown protein	TrD0268W
22881	101512	cdc9p ligase	TrD0276C
22885	37070	ATP11 protein	TrD0306W
22891	84181	ubiquitin conjugating enzyme	TrD0405C
22910	102261	GDP-forming succinate-CoA ligase, alpha subunit	TrE0177C
22911	102251	endonuclease/Exonuclease/phosphatase, putative	TrE0194C
22912	124396	MFS permease (glucose permease HXT1)	TrE0206W
22914	113858	GH72 β-1 3-glucanosyltransferase, CBM43 domain	TrE0214C
22915	102228	AA3_2 GMC oxidoreductase, glucose oxidase	TrE0218W
22925	37575	Zn2Cys6 transcriptional regulator	TrE0292C
22945	113676	uracil phosphoribosyltransferase	TrE0367W
22950	85741	MYND domain protein (SamB)	TrE0380C
22994	142542	AAA-ATPase Cdc48	TrD0672W
23001	114281	Golgi complex component, cog1	TrD0646W
23015	124498	unknown protein	TrD0580C
23028	87644	Ca2+ permeable channel, related to N. crassa NCU02762.1	TrA1010C
23034	102752	unknown protein	TrA1000W
23048	132978	unknown protein	TrA0955C
23050	102813	unknown protein	TrA0950C
23059	138653	Ribosomal protein L24/L26	TrA0919C
23062	26240	unknown protein	TrA0906W
23063	138657	Vacuolar protein sorting-associated protein Vps24	TrA0903W
23070	102911	CBM48	TrA0854W
23083	116206	Flavin-containing monooxygenase	TrF1058W
23087	104611	unknown protein	TrF1071W
23090	137364	short chain dehydrogenase/reductase	TrF1089W
23111	114742	unknown protein	TrB1714W
23115	120407	expansin	TrB1688W
23118	103094	unknown protein	TrB1681W
23124	26311	unknown protein	TrB1669W
23146	26281	unknown protein	TrB1605W
23152	26270	unknown LMBR1 domain protein	TrB1580C
23154	88026	transcriptional regulator TAFII250, unknown	TrB1576C
23171	38585	NRPS, paracelsin synthase	TrG0248C
23173	103212	unknown protein	TrG0231W
23181	133317	unknown protein	TrG0205C
23184	138813	Isocitrate/isopropylmalate dehydrogenase	TrG0175C
23190	138824	mRNA cleavage factor complex II protein Clp1, putative	TrG0144C
23193	115500	importin ß KapJ	TrB0107C
23200	38860	fructose-bisphosphate aldolase	TrB0153C
23206	26563	19S regulatory particle ATPase Rpt5	TrB0171W
23208	103796	eukaryotic ribosome biogenesis protein 1	TrB0173C
23209	26559	5'-nucleotidase	TrB0180C
23221	103722	cation pump, Calcium transport	TrB0231W
23228	26473	unknown protein Duf1479	TrB1175W
23237	124889	Methylthioadenosine phosphorylase MTAP	TrB1204W
23238	26458	unknown protein	TrB1209W
23240	133603	unknown protein	TrB1218W
23263	142862	ADP-ribosylation factor Arf6	TrB1922W
23268	103648	unknown protein	TrB1894C
23271	26505	ER-derived vesicles protein Erv41	TrB1875W
23276	103606	Integral ER membrane protein that regulates phospholipid metabolism	TrB1849W
23287	103573	unknown protein	TrB1823W
23292	26479	zinc containing alcohol dehydrogenase superfamily	TrB1808W
23294	115674	Zn2Cys6 transcriptional regulator	TrE0506W
23295	90216	calcium-binding mitochondrial carrier protein Aralar1	TrE0503C
23297	104044	unknown protein	TrE0497W
23298	142981	Chorismate mutase	TrE0496W
23316	125012	Yip1 interacting protein Yop1	TrE0442W
23323	48402	unknown protein	TrE0405C
23327	26598	rRNA methyltransferase	TrE0396W
23332	26737	unknown protein	TrG0139W
23338	26722	unknown protein	TrG0099C
23346	104242	GH20 exochitinase NAG2	TrG0044W
23347	104236	unknown protein	TrG0042W
23353	90882	ferric reductase	TrG0016W
23363	26742	protein hob3 (involved in cell cycle)	TrE0094W
23367	104503	AA3_2 GMC oxidoreductase	TrB0064C
23368	39390	Flavin-containing monooxygenase	TrB0062C
23382	143101	aldehyde reductase AKR7	TrC0099C
23408	92431	unknown protein	TrC0032W
23413	143250	inositol monophosphatase family protein	TrC0071C
23415	139450	amino acid transporter Dip5	TrB1799C
23417	39703	phosphotyrosine protein phosphatase	TrB1788C
23420	125408	prohibitin PHB1	TrB1343C
23431	104914	Cytochrome bd ubiquinol oxidase, 14 kDa subunit	TrB1768W
23446	116702	mitotic spindle checkpoint component mad2	TrD1370C
23452	105032	Post-transcriptional gene regulator, RNA-binding protein	TrF0561C
23455	92807	unknown protein	TrF0569C
23458	125460	glutathione S-transferase	TrF0580W
23462	27013	unknown protein	TrC0504W
23475	93139	Peptidase family M28 protein	TrE0119W
23489	12845	unknown protein	TrA1613C
24586	133451	NRPS, gliotoxin synthase GliP	TrF0401C
24889	66072	transcription factor jumoni	TrA1026W
25018	127163	unknown protein	TrA1322W
25040	130894	Lrg1, expressed in sporulation	TrA0746W
25159	79488	Protein tyrosine phosphatases	TrC0211C
25224	gap in RUT	GH65 α,α-trehalase plus CBM32	TrF0042C
25225	4702	Rfc1p of Saccharomyces cerevisiae.	TrE0809W
25244	58302	C2H2 transcriptional regulator	TrC0854C
25703	74501	condensin complex component cnd2	TrA1684W
25739	70936	CorA family metal ion transporter [Metarhizium anisopliae ARSEF 23]	TrA1560W
25874	70852	unknown protein	TrA1289W
25947	62966	unknown protein	TrD0756W
26019	100594	unknown protein	TrD1283C
26029	26791	ATP-dependent RNA helicase MAK5, putative	TrB0033C
26151	5633	unknown protein of Lalv9 family	TrC0721C
26160	78639	MFS permease	TrB0795W
26163	76250	Zn2Cys6 transcriptional regulator CLR-2	TrC1165C
26187	93337	unknown protein	TrC0021C
26214	6184	HEC/Ndc80p family protein	TrG0596C
26255	52813	Zn2Cys6 transcriptional regulator	TrG1139W
26277	72193	unknown protein	TrA1502C
26462	70135	cAMP-mediated signaling protein SOK1	TrE1025C
26575	32072	transcriptional regulator, unknown	TrE1219W
26598	78237	unknown protein	TrB0921W
26642	130751	MFS permease	TrA0578C
26746	66489	unknown protein	TrA0855W
26787	98530	ADP-ribosylation factor-binding protein Gga2	TrB0747W
26871	67125	Zn2Cys6 transcriptional regulator	TrF0054W
26994	128607	unknown protein, with F-box/WD domains	TrC1425W
27020	86967	unknown protein	TrD0514W
27025	130422	Protein kinase	TrF0979W
27042	58243	GT90 glycosyltransferase	TrD0128W
27085	25743	unknown protein	TrD0355W
27132	102586	unknown protein	TrD0569C
27181	66301	MFS permease	TrA0862C
27219	58886	GH27 α-galactosidase	TrB0007W
27259	91133	GH27 α-galactosidase	TrE0063W
27357	87490	Winged helix repressor DNA-binding	TrA0943C
27384	91249	SCF E3 ubiquitin ligase complex F-box protein grr1, putative	TrE0091W
27395	70100	GH76 α-1,6-mannanase	TrB0560W
27398	47914	origin recognition complex, subunit 2	TrA0465C
27406	63917	tyrosine-protein phosphatase CDC14	TrE0623W
27422	61089	RNA helicase DEAD/DEAH box	TrD1219C
27492	62002	tRNA pseudouridine synthase.	TrF1023W
27554	75252	AA9 (previous GH61) polysaccharide monooxygenase	TrC1278C
27599	81360	cation efflux family protein	TrA0804W
27600	68701	Zn2Cys6 transcriptional regulator	TrB0567C
27649	102140	transcriptional regulator Rme1, repressor of the meiosis regulator protein IME1	TrE0310C
27689	90646	MFS permease	TrC0999W
27697	34146	Amidase	TrC1484C
27706	87829	Cytochrome P450 monooxygenase	TrB1696C
27719	34533	Glucan synthesis regulatory protein	TrA0132W
27722	133459	Cytochrome P450 monooxygenase	TrF0393W
27770	132644	MFS permease	TrD0113W
27939	12083	MFS permease	TrB1944C
27948	11680	GPCR XIII, rhodopsin type	TrG0204C
27983	7706	PTH11 GPCR	TrA0249W
27992	75975	PTH11 GPCR	TrC1291C
28036	132743	MFS permease	TrD0006W
28050	131025	folyl polyglutamate synthase, cytosolic, related to S. cerevisiae Met7p	TrD1118C
28159	126547	Protoheme IX farnesyltransferase	TrB0387W
28185	133052	unknown protein, only in Chaetomium, A. oryzae, fumigatus and Streptomyces	TrA0873W
28199	106079	Mitochondrial import inner membrane translocase subunit tim-50	TrE1185C
28353	12783	unknown protein	TrD1397W
28409	13268	MFS permease	TrA0836C
28563	54287	unknown protein	TrB0911W
28655	36300	unknown protein	TrD1052W
28731	86058	G-protein coupled receptor (cAMP?)	TrE0303W
28781	71849	NDT80/PhoG like DNA-binding domain-containing protein	TrC0919C
28787	78617	unknown protein	TrB1027W
28865	73471	Carboxylesterase family	TrC1549W
28928	139829	PDI related protein Mpd1/PrpA	TrE1188W
28975	142081	Zn2Cys6 transcriptional regulator	TrD0487C
29108	9997	Metallopeptidase family M24Aminopeptidase P, N-terminal domain	TrG0996C
29115	47790	unknown protein	TrE1300C
29142	52736	unknown protein	TrB0857C
29220	77488	translation initiation factor eIF-2B delta subunit.	TrA0149C
29275	133413	unknown protein	TrF0442C
29333	63086	RNA binding protein RNP24	TrA0619W
29346	62461	phosphatidate-phosphatase	TrA0121C
29439	136279	unknown protein	TrG0999W
29568	26728	C-type cyclin	TrG0107W
29619	59187	Calpactin I heavy chain, calcium ion binding	TrE0069W
29642	127877	Phosphatidylserine decarboxylase	TrG1069W
29709	83902	stomatin-like protein	TrG0039W
29710	58422	unknown protein	TrA0266C
29713	80324	unknown protein	TrA1165W
29716	77355	thiamine-repressible mitochondrial transport protein THI74, putative	TrA0444C
29756	59770	UDP-N-acetylglucosamine transporter	TrA0996W
29770	137236	unknown protein	TrC0172C
29932	8534	unknown protein	TrC0254W
29957	24088	unknown protein	TrG1082C
29993	64222	unknown protein	TrC0181W
30017	127684	unknown protein	TrG0860W
30018	64269	unknown protein	TrD1241W
30068	77365	unknown protein	TrA0204W
30075	134224	unknown protein	TrG0072W
30084	42843	unknown protein	TrB0427W
30144	128421	unknown protein	TrA1670W
30166	86314	unknown protein	TrD0143C
30214	86446	GT32 glycosyltransferase, related to A. fumigatus capsule polysaccharide biosynthesis	TrD0014C
30250	63230	GT8 N-acetylglucosaminyltransferase	TrG0317C
30274	73301	unknown protein	TrG1072W
30275	130038	autophagy related, unknown protein	TrC0170C
30330	131693	unknown protein	TrD0484W
30455	90481	Translocation protein Sec62	TrC1046C
30465	99452	unknown protein, WD-repeats	TrA0707C
30476	24777	oxidation resistance protein 1, putative	TrB0709C
30478	50702	unknown protein	TrB0843W
30578	132479	HhH-GPD family base excision DNA repair protein	TrE0217C
30635	36769	unknown protein	TrG0493C
30668	126137	short chain dehydrogenase/reductase	TrE1124W
30758	79718	unknown protein	TrF1119W
30759	104401	zinc containing alcohol dehydrogenase superfamily	TrC0087C
30776	34638	alpha-ketoglutarate-dependent sulfonate dinase	TrA0257W
30805	137569	endonuclease III-like excision repair N-glycosylase involved in the repair of DNA base damage	TrA0545W
30969	125753	unknown protein	TrE0696W
31041	76801	unknown protein	TrA0220W
31069	57398	SSCP	TrG0371C
31075	134036	unknown protein	TrE0484C
31118	79076	unknown protein	TrC0406C
31134	99653	isoprenylcysteine carboxyl methyltransferase	TrF0906W
31210	71159	unknown protein	TrA1542C
31227	134869	unknown protein	TrF0528W
31248	39063	Ribonuclease, T2 family	TrC1045W
31367	93263	unknown protein	TrF0286C
31415	82622	unknown protein	TrD1055C
31447	135815	AA11 Auxiliary Activity Family 11	TrC0735W
31481	62230	chaperone protein dnaJ 6	TrB1398W
31521	71359	unknown protein	TrC0784C
31551	46320	Cytidylyltransferase	TrD0765W
31559	65803	unknown protein	TrB0508W
31611	45136	mitochondrial intermembrane space import and assembly protein	TrD1018W
31658	135176	acetamidase	TrE0146W
31733	139060	ubiquitin conjugating enzyme, putative	TrE0389C
31798	129993	transfer of mannosylphosphate	TrC0221C
31812	77171	unknown protein	TrA0316W
31869	57709	unknown protein	TrF0323W
31976	25623	ribosomal protein L6	TrG0450W
32002	37989	unknown protein	TrD0671W
32027	35023	phospholipase/carboxylesterase	TrB0892C
32069	135813	unknown protein	TrC0728W
32087	10628	short chain dehydrogenase/reductase	TrF0211C
32149	69293	unknown protein	TrB0640W
32203	48567	unknown protein	TrD0985W
32204	80523	unknown protein	TrF1007C
32212	92878	unknown protein	TrD1343W
32243	126604	3-oxoadipate enol-lactonase 2 [	TrG1077C
32261	10426	unknown protein	TrD0876W
32263	59448	unknown protein	TrG1048W
32293	8166	SAM dependent methyltransferase	TrB0840C
32364	38512	unknown protein	TrF0369W
32402	64348	glutathione S-transferase GliG, putative	TrF0398W
32473	99118	mitochondrial ribosomal protein RSM25.	TrC0157W
32478	39793	unknown protein	TrD1359C
32543	61461	Subunit of the RecQ (Sgs1p) - Topo III (Top3p) complex , Superhelical relaxing	TrB0793W
32639	63636	unknown protein	TrB0146W
32712	97355	unknown protein, NACHT domain/ankyrin repeats	TrC1439W
32714	68906	unknown protein	TrE0971W
32716	64887	unknown protein	TrF1127W
32747	45590	unknown protein	TrG0977W
32755	55798	Histone tail methylase containing SET domain	TrG0514W
32798	111096	unknown protein	TrF1148C
32849	114557	unknown protein	TrB1573W
33029	57555	unknown protein	TrA1972W
33058	139166	unknown protein	TrC1097W
33067	69360	unknown protein	TrE1280W
33085	104408	TFIID and SAGA complexe subunit	TrC0092C
33090	61727	magnesium-dependent phosphatase, putative	TrG0114W
33169	72195	Carboxylesterase family	TrF0867C
33197	25182	mitochondrial chaperone Frataxin, putative	TrF0794C
33207	6037	cation transport protein ChaC, putative	TrA1458W
33263	95926	unknown protein	TrA1475C
33312	86910	unknown protein	TrD0562C
33342	24294	Oligosaccharyltransferase, epsilon subunit	TrA1654W
33359	83341	translation initiation factor SUI1 and density-regulated protein.	TrG0526W
33371	87973	phosphoglycerate mutase family protein	TrB1737C
33387	83364	GCN5-related N-acetyltransferase	TrG0487C
33475	62160	unknown protein	TrD0394C
33482	62528	unknown protein	TrG0284C
33502	71079	unknown protein	TrC0937C
33586	64671	ATP syntase delta chain	TrF0916W
33632	63744	unknown protein	TrA1415W
33637	83839	TRAPP complex component Trs23	TrG0529C
33650	92606	unknown protein	TrB1775C
33660	61314	unknown protein	TrA1424W
33692	66283	unknown protein	TrF0615W
33704	123883	transcription initiation factor TFIID, component of the DNA-binding general transcription factor and the SAGA complex	TrB1435W
33723	41329	ankyrin repeat protein	TrG0191C
33728	8667	unknown protein	TrA1072C
33763	81113	unknown protein	TrF0811W
33811	48753	unknown protein	TrB1523W
33815	63372	U2 snRNP component IST3	TrG0306W
33827	125562	unknown protein	TrD1310W
33840	59986	unknown protein	TrC0247W
33894	63825	unknown protein	TrA0320W
33895	61673	Peptidylprolyl isomerase, FKBP-type	TrB0472C
33949	92341	NADH:cytochrome b5 reductase (CBR), putative	TrD1033W
33960	65989	prefoldin subunit 6, putative	TrB1223W
34079	53987	small nuclear ribonucleoprotein Sm D3	TrA0337W
34112	124632	ribosomal protein L22.	TrB1660W
34149	63277	U6 snRNA-associated Sm-like protein LSm7, putative	TrC1231W
34183	91501	unknown protein	TrB0046C
34197	139920	BolA-like protein	TrB0553W
34221	90417	myb transcriptional regulator	TrE0456W
34248	41506	transcriptional regulator HMG type	TrA1036W
34252	89116	unknown protein	TrB1279W
34272	104617	unknown protein	TrF1073C
34274	102572	unknown protein	TrD0559C
34277	5778	unknown protein	TrC0890W
34280	8059	unknown protein	TrB0960W
34297	60402	plasma membrane proteolipid	TrD0853W
34306	55119	mitochondrial cytochrome c oxidase assembly factor, putative	TrE0838C
34312	68936	conidiation protein 6	TrB0420C
34327	59449	NADH-ubiquinone oxidoreductase B12 subunit, putative	TrD0632W
34353	48365	unknown protein	TrC0390C
34378	8609	Mitochondrial cytochrome c oxidase subunit VIIc	TrC0164W
34386	24440	MAT1-2	TrC1144C
34402	118698	Histone H1/H5	TrB0885C
34493	26596	a-type peptide pheromone precursor hpp1	TrE0391W
34611	84011	unknown protein	TrD0441W
34726	24869	Guanine nucleotide exchange factor for Ras-likeGTPases (RasGEF)	TrC0389W
34985	64599	C-5 cytosine-specific DNA methylase	TrB0908W
35109	73219	unknown protein, contains WD repeats	TrG1029C
35137	126796	unknown protein	TrC0662W
35183	67399	unknown protein	TrE0897C
35186	61763	unknown protein	TrF1135C
35202	54221	unknown protein	TrC1459C
35240	82446	lysine methyltransferases (HMKTs) - SET domain	TrD1174W
35316	138329	SIT4 phosphatase associated protein	TrF0079W
35317	44945	unknown protein	TrD1195W
35375	59559	TBC domain protein (GAP)	TrC0143W
35386	132816	actin-interacting protein AIP3	TrD0582C
35454	134073	Zn2Cys6 transcriptional regulator, purine catabolism	TrC1001W
35465	99698	Hsp70 family chaperone	TrF0868C
35522	136321	AMP deaminase	TrG1133C
35534	73146	unknown protein	TrG0824W
35552	57936	C2H2 transcription factor	TrA0626W
35556	79166	AAA ATPase	TrC0434C
35726	63933	Subtilisin like protease	TrF0551C
35768	63806	unknown protein	TrC0796C
35777	98413	K(+)/H(+) antiporter 1	TrB0859W
35867	133187	Protein interacting with poly(A)-binding protein	TrB1679W
36006	97509	Serine/Threonine protein kinase	TrC1281C
36134	99998	protein kinase family protein	TrA0553W
36159	6447	unknown protein	TrG0896W
36267	129448	unknown protein, 3TM	TrB0994C
36335	58034	Zn2Cys6 transcriptional regulator	TrG1135C
36373	141353	Vacuolar assembly/sorting protein VPS9	TrC0196C
36391	141391	C2H2 transcriptional regulator	TrA1065W
36468	63412	Zn2Cys6 transcriptional regulator	TrA0510W
36530	61240	unknown protein	TrF1164C
36543	135928	transcriptional regulator STE12	TrA1391C
36576	79066	unknown protein	TrC0344C
36608	36921	unknown protein	TrG0299C
36639	62397	unknown protein	TrF0813W
36703	57466	Zn2Cys6 transcriptional regulator	TrG1132W
36727	100273	unknown protein	TrA0772W
36822	75555	unknown protein	TrC1567C
36855	39750	RNA-binding protein, Crucial for commitment to meiosis	TrF0543W
36913	43491	Zn2Cys6 transcriptional regulator	TrB1964C
36941	25158	DEAD/DEAH box helicase	TrF0846C
37060	63513	Ca-permeable channel, related to A. nidulans Mid2	TrE0443W
37067	72395	unknown protein	TrG1065C
37214	49801	unknown protein	TrB1102W
37262	67494	unknown protein	TrE0536W
37271	126911	unknown protein with SH3 domain	TrC0782W
37316	33791	unknown protein	TrA1986W
37366	142463	MFS permease	TrD0088W
37368	104692	AUT7	TrF0633W
37525	134387	GPCR VI , contains RGS domain	TrC0096C
37593	126989	GTP binding protein	TrC0869W
37665	76722	unknown protein	TrA0330C
37761	70677	splicing factor U2AF 65 kDa subunit	TrA1584W
37783	41517	unknown protein	TrF0239C
37827	62329	Cytochrome P450 monooxygenase	TrD1430C
37833	86996	UBA/THIF-type NAD/FAD binding fold	TrD0636W
37921	59206	Cytochrome P450 monooxygenase	TrE0430W
37933	63061	myb transcriptional regulator	TrC1053W
37950	91791	unknown protein	TrD1431W
38048	85085	unknown protein	TrD0973C
38080	83240	C2H2 transcriptional regulator	TrB1365C
38227	62105	unknown protein	TrG0333W
38274	96560	HET domain protein	TrG1014W
38341	127055	MFS permease	TrC0943C
38372	91733	RluA family pseudouridine synthase	TrD1403C
38441	70331	GH132 glycoside hydrolase	TrC0962W
38527	68722	unknown protein, only present in Aspergilli and Gibberella	TrB0517W
38536	136460	GH16 glucan endo-1,3(4)-β-D-glucosidase	TrA1792W
38573	133351	unknown protein	TrG0173C
38603	139269	MFS permease	TrC0148C
38640	5061	unknown protein	TrE1235W
38672	6450	G-protein coupled receptor protein	TrG0901W
38749	78283	Cytochrome P450 monooxygenase	TrB0851C
38767	62873	mRNA capping enzyme	TrB1297C
38781	47915	transcription factor jumoni	TrD1133C
38812	131826	iron transporter	TrD0323C
38833	13078	unknown protein	TrF0513W
38863	83717	unknown protein	TrG0336W
38876	126141	unknown protein	TrE1128W
39156	132881	anthranilate synthase component II	TrD0661W
39221	99728	Zn2Cys6 transcriptional regulator	TrF0845C
39285	106028	unknown protein	TrE1122W
39351	74740	unknown protein	TrA1797W
39387	82307	Pex2/Pex12	TrD1098C
39426	51868	unknown protein	TrB1903W
39535	91038	mannitol-1-phosphate dehydrogenase	TrG0013W
39578	40773	unknown protein	TrG0752W
39587	76433	PTH11 GPCR	TrA0422W
39588	88984	Pyridine nucleotide-disulphide oxidoreductase,	TrB1253C
39590	58603	Membrane protein Erj5 with DnaJ domain	TrA1777C
39606	83254	unknown protein	TrB1423W
39637	106970	C4-dicarboxylate transporter/malic acid transport protein	TrC0763C
39753	not found in RUT	unknown protein	TrD1387C
39755	80532	GH16 glucan endo-1,3(4)-β-D-glucosidase	TrF0940W
39827	73122	unknown protein	TrG0877C
39883	32445	unknown protein	TrB0286C
39911	7990	SAM-dependent methyltransferases	TrB1043C
39942	110434	GH17 glucan 1,3 β-glucosidase/ glucan endo-1,3-β-glucosidase	TrC0423W
39996	51796	6-phosphogluconolactonase, putative (check!)	TrB1921C
40053	67583	unknown protein	TrE0826W
40074	85942	sedoheptulose-1,7-bisphosphatase	TrE0248W
40114	128457	unknown protein	TrA1628C
40156	64485	PTH11 GPCR	TrC0149C
40199	6487	Peptidase family M20/M25/M40	TrC1470W
40216	26860	unknown protein	TrF0624W
40250	26841	unknown protein	TrA1612W
40290	64829	unknown protein	TrC1287C
40298	25739	unknown protein	TrD0364C
40338	51567	unknown protein	TrF0851C
40343	83824	unknown protein	TrG0521W
40346	89152	formamidopyrimidine-DNA glycosylase	TrB1197W
40374	46673	unknown protein	TrC0744C
40519	50460	unknown protein	TrB0619C
40534	41474	unknown protein	TrA0989W
40538	75112	unknown protein	TrA1703W
40551	102739	vel2	TrA1006C
40618	132583	unknown protein, secreted, only in ascomycota	TrD0183W
40758	63200	Homocysteine/selenocysteine methylase (S-methylmethionine-dependent)	TrG0351C
40775	72869	RTA1 protein, 7 TNM, responds to xenobiotic stimulus	TrG1105W
40808	25919	short chain dehydrognease/reductase	TrF0202W
40814	49529	unknown protein	TrD0638W
40830	54116	unknown protein	TrD0960C
40914	57412	unknown protein	TrB0704C
40918	65134	unknown protein	TrF1132W
40943	63295	unknown protein	TrD0310C
40945	71346	N-glycosylase/DNA lyase	TrA1583C
40996	94428	unknown protein	TrE1121W
41001	90105	unknown protein with Nif domain	TrE0468W
41009	60751	Ras-like GTPase, Rho type	TrC0159C
41035	43649	G-protein coupled receptor protein, contains Molluscan rhodopsine C-terminal tail, possibly involved in signal transduction	TrB1603C
41111	109389	RNA polymerase II transcription mediator complex subunit (Med6), putative	TrA0145C
41149	57260	unknown protein, 2 TM, only present in fungi, distantly related to acetlytransferase from A. fumigatus	TrB0861C
41152	91337	unknown protein	TrC0102W
41171	93129	unknown protein	TrB0089C
41178	67036	aquaporin	TrC0284C
41208	128880	metallophosphoesterase domain-containing protein, putative	TrA0014C
41248	128705	CE3 acetyl xylan esterase	TrC1319W
41260	135135	PTH11 GPCR	TrF0483W
41312	32439	short chain dehydrogenase/reductase	TrB0292C
41325	88800	RTA1 like protein; 7 TM	TrF0470C
41362	58325	unknown protein	TrA0364W
41425	133409	PTH11 GPCR	TrF0446W
41428	123313	Tyrosine specific protein phosphatase and dual specificity protein phosphatase	TrC0155W
41501	54009	unknown protein	TrG0124W
41504	48381	phosphopantetheinyl transferase, putative	TrD0428C
41518	73533	unknown protein	TrG0625C
41546	75600	unknown protein	TrC1325W
41573	70641	BZIP transcriptional regulator	TrC0757W
41590	82998	iron transporter	TrB1525W
41604	59720	unknown protein, 4 TM, unknown in yeast	TrB1957W
41607	62269	unknown protein	TrA1962W
41617	9778	lae1	TrB1464C
41660	88460	HET domain protein	TrG0192C
41663	5280	unknown protein	TrB0464C
41664	61073	HET domain protein	TrA0188C
41690	80543	unknown protein	TrF0996C
41699	58188	HET domain protein	TrC0135C
41712	59212	ubiquitin domain protein	TrC0147W
41719	104023	CutC family protein	TrE0485W
41761	127358	iron transporter	TrA1539W
41768	34980	GH16 glucan endo-1,3(4)-β-D-glucosidase	TrB0940C
41794	63250	unknown protein	TrD0932C
41800	4462	unknown protein	TrE0532W
41895	140662	glutathione S-transferase	TrA1832C
41942	58251	unknown protein	TrB1925W
41987	101459	unknown protein	TrD0329W
42027	133548	unknown protein	TrB1280W
42043	69300	alpha/beta hydrolase fold	TrC1449W
42053	133635	unknown protein	TrB1182W
42063	68451	unknown protein	TrE1109W
42068	95562	unknown protein	TrC0940C
42152	65927	GH75 chitosanase	TrF1207W
42181	126235	unknown protein	TrE1233W
42193	68386	unknown protein	TrE0535C
42249	112144	MADS box trancriptional regulator mcmA	TrD1210C
42264	53480	3'-5' exonuclease	TrD1331C
42267	59294	ankyrin repeat protein	TrA2014C
42301	64129	unknown protein	TrE0413W
42326	129790	unknown protein	TrC0464C
42329	111856	unknown protein	TrA0742C
42346	83043	unknown protein	TrB1499W
42355	130333	unknown protein	TrD1386C
42377	9150	unknown protein	TrF0736W
42418	95338	unknown protein	TrC0740C
42449	59308	N-acetyltransferase activity	TrD1419W
42455	74637	unknown protein	TrA1843C
42462	114486	unknown protein	TrA0902C
42513	81803	unknown protein	TrA0533C
42571	62080	unknown protein	TrA1993W
42752	not found in RUT	orphan protein	TrC1010W
42766	42185	integral membrane protein	TrA1202C
42792	63819	unknown protein	TrA2004W
42825	71032	Cytidine/deoxycytidylate deaminase	TrA1494C
42848	67127	unknown protein	TrB1929C
42858	63680	unknown protein	TrA0744W
42866	130291	thioesterase family protein	TrF1114C
42915	68960	unknown protein	TrE1178C
42919	123899	ubiquitin fusion protein	TrC0499C
42953	118666	unknown protein	TrB0982W
42972	65252	unknown protein, only present in Gibberella and Magnaporthe	TrE0174W
43071	83972	unknown protein with histone fold	TrD0351W
43076	67297	unknown protein	TrA1324C
43083	58461	unknown protein	TrF0793W
43101	92891	unknown protein	TrD1332C
43115	123486	unknown protein	TrF0963C
43129	58973	unknown protein	TrB0195W
43161	91288	Carboxylesterase and related proteins	TrC1175W
43176	124274	unknown protein	TrD0738C
43191	84831	unknown protein	TrD0796W
43195	64218	unknown protein	TrE0545W
43225	74674	U6 small nuclear ribonucleoprotein (Lsm3), putative	TrA2076W
43236	111878	unknown protein	TrA0755W
43242	86000	unknown protein	TrE0229C
43250	53271	nucleic acid binding protein	TrG1122W
43268	87987	unknown protein	TrB1593C
43269	137695	bHLH transcriptional regulator	TrD1036W
43286	74764	unknown protein	TrA2090C
43312	121900	unknown protein	TrC0549W
43347	63725	DASH complex subunit Dad3, putative	TrC0392C
43371	62469	unknown protein	TrD0520W
43397	75075	unknown protein, secreted, only in hypocreaceae, HTG	TrA1958C
43398	62559	orphan protein	TrF0526W
43401	61517	unknown protein	TrF0930W
43418	gap in RUT	unknown protein	TrF0013C
43430	44019	unknown secreted protein	TrB1742W
43472	not found in RUT	unknown protein	TrB1508W
43599	67636	Dynamin-like GTPase Vps1	TrE0556W
43615	105361	eukaryotic translation initiation factor 2, subunit 1 alpha, 35kDa.	TrE0569W
43618	93763	RNA polymerase II-associated protein	TrE0575C
43649	93804	T-complex protein 1	TrE0605W
43662	93815	SAICAR synthase	TrE0628W
43664	139615	UTP-glucose-1-phosphate uridylyltransferase	TrE0632C
43671	93825	ammonium permease MEA1	TrE0643W
43680	116963	pre-mRNA branch site protein p14	TrE0650C
43701	121436	MFS multidrug transporter SOR4	TrE0662C
43770	68802	unknown protein	TrE0718C
43802	121499	Protein invovled in ER retention Rer1	TrE0754C
43814	93996	Ribosomal protein L43A (L37 family) by homology to the corresponding protein of Candida albicans.	TrE0771W
43817	93998	unknown protein	TrE0773W
43831	94016	phospholipid-translocating P-type ATPase	TrE0787W
43873	94061	GH18 chitinase CHI18-12	TrE0823C
43877	139697	Arfs GEF Sec7	TrE0829C
43884	105673	unknown protein	TrE0842C
43893	23209	unknown protein	TrE0848W
43906	94100	60s ribosomal protein L1.	TrE0857C
43919	94112	unknown protein	TrE0862C
43961	105755	RNA polymerase III transcription initiation factor complex (TFIIIC) subunit part of the TauA globular domain	TrE0912C
43974	94181	UDP-galactose transporter	TrE0925C
44035	94252	unknown protein	TrE0973C
44038	67476	dihydrolipoyllysine-residue acetyltransferase-like protein	TrE0976C
44041	105855	NADH dehydrogenase (ubiquinone) Fe-S protein 1	TrE0978C
44088	135438	unknown protein	TrE1024W
44097	94331	AAA family ATPase Pontin, putative	TrE1034W
44117	105948	HETC-C Heterokaryon incompatibility protein	TrE1048C
44175	94416	MFS H+ sugar transporter	TrE1116C
44178	139813	unknown protein	TrE1119C
44214	94461	CE5 acetyl xylan esterase AXE2	TrE1168C
44230	5022	unknown protein	TrE1192C
44251	106116	GTPase-activating protein Msb3 (Sec4/Rabs)	TrE1231W
44278	94554	Rab geranyl transferase escort protein	TrE1264W
44290	94566	C2H2 transcriptional regulator	TrE1277C
44306	121691	Zn2Cys6 transcriptional regulator	TrE1297C
44330	114942	serine/threonine protein kinase YAK1	TrF0438C
44362	114986	unknown protein	TrF0407C
44366	142761	Glycosylphosphatidylinositol-specific phospholipase C	TrF0364C
44386	115020	ribosomal protein MRPL40.	TrF0319C
44389	103401	Urease accessory protein UreG	TrF0318C
44399	113473	unknown protein	TrD0716C
44419	113448	ARG5,6	TrD0734W
44434	138258	unknown protein	TrD0747W
44449	25869	centromere/microtubule binding protein CBF5	TrD0762C
44459	113395	Rfc4p (replication factor C) subunit 4	TrD0769C
44476	138235	MRP-type ABC transporter	TrD0781C
44488	101734	unknown protein	TrD0785C
44492	101729	mitochondrial import receptor subunit TOM40	TrD0790W
44504	113342	actin	TrD0794W
44529	10473	GT3 glycogen synthase	TrD0817C
44546	101669	unknown protein	TrD0838C
44624	142173	unknown protein	TrD0940C
44628	84874	Kynurenine 3-monooxygenase and related flavoprotein monooxygenases	TrD0943C
44640	85153	unknown protein	TrD0962W
44684	104171	unknown protein	TrC1086C
44700	139153	unknown protein, only present in ascomycota and Bacteriophage phBC6A51	TrC1070C
44704	115763	Rab family GTPase activating protein	TrC1062C
44705	90580	cell lysis protein-like protein	TrC1060C
44725	26666	PDI related protein Eps1	TrC1042W
44747	12364	SNF2 family helicase	TrC1011W
44764	115689	Unknown protein with GRF zinc finger domain.	TrC0989W
44781	135921	Transcription initiation factor IID, 18 kDa subunit	TrC0970W
44814	95578	COPI-coated vesicle protein, putative	TrC0950W
44849	5796	ADP-ribosylation factor GTPase activating protein	TrC0915W
44868	95508	Phosphatidylethanolamine methyltransferase	TrC0886C
44878	107096	unknown protein	TrC0872W
44928	95433	5-formyltetrahydrofolate cyclo-ligase	TrC0826W
44943	121981	unknown protein	TrC0811W
44956	135838	MFS permease	TrC0791W
44960	106999	pre-mRNA splicing factor CEF1, putative	TrC0787C
44965	106991	zinc containing alcohol dehydrogenase superfamily	TrC0775W
44967	121966	unknown protein,	TrC0773W
44987	121962	methylsterol desaturase ERG25	TrC0761C
45018	95320	MAPK3, probably involved in stress response and osmosensing, Hog1p	TrC0725W
45050	106883	vacuolar sorting protein, vps17	TrC0686W
45085	135776	unknown protein	TrC0641C
45112	70489	serine/threonine protein kinase	TrC0621W
45138	140064	sulfite reductase, ß-subunit	TrC0594W
45153	117474	mitochondrial F1F0 ATP synthase subunit F Atp17	TrC0585C
45191	95114	unknown protein	TrC0557W
45242	6675	Transmembran serin/threoninkinase Ire1	TrG1166W
45250	108308	oleate-delta12-desaturase	TrG1158C
45252	108301	GT32 α-1,6-mannosyltransferase	TrG1154W
45317	108217	unknown protein	TrG1080C
45343	136288	Sodium Bile acid symporter family protein	TrG1041C
45369	108150	unknown protein	TrG0986W
45445	96450	tyrosinase	TrG0897W
45456	108044	Protein kinase	TrG0888W
45459	108042	BCAT_beta_family	TrG0887C
45476	96412	v-Snare Sft1; intra-Golgi	TrG0869W
45503	24006	ankyrin repeat protein	TrG0827C
45512	96373	unknown protein	TrG0814C
45523	136203	MFS permease	TrG0802C
45571	96306	short chain dehydrogenase/reductase	TrG0746C
45573	107912	PTH11 GPCR	TrG0742C
45595	96272	unknown protein	TrG0724C
45598	96271	unknown protein	TrG0722W
45604	107876	ADP-ribosylation factor Arf1	TrG0719C
45624	122334	unknown protein	TrG0702W
45652	136144	Protein kinase	TrG0660W
45675	107783	unknown protein	TrG0639W
45688	23922	unknown protein	TrG0627W
45689	127474	unknown protein	TrG0626C
45717	122299	GH47 α-1,2-mannosidase	TrG0590W
45727	107713	Metallophosphoesterase	TrG0576W
45732	107707	Oligosaccharyltransferase, gamma subunit	TrG0573W
45736	107701	CPC2	TrB1064C
45748	24957	unknown protein	TrA1020W
45775	79959	Cytoskeleton assembly control protein SLA1	TrA1037W
45841	99228	casein kinase II, beta subunit, regulatory	TrA1087W
45852	24994	unknown protein	TrA1095C
45866	137297	C2H2 transcriptional regulator	TrA1116W
45868	110883	phosphate transporter	TrA1119C
45912	110939	60s ribosomal protein L36 based on homology to the corresponding protein in other fungi.	TrA1161C
45971	123417	mismatched base pair and cruciform DNA recognition protein	TrA1220C
45980	141455	unknown protein	TrA1225C
45998	111030	serine threonine protein kinase SNF1	TrA1236C
46002	123435	unknown protein, only in fungi	TrG0637W
46035	95790	unknown protein	TrA1275W
46057	135976	unknown protein	TrA1307C
46127	95677	unknown protein	TrA1366C
46128	42179	AAA ATPase	TrA1371W
46203	136022	unknown protein	TrA1437C
46209	136025	SAM-dependent metyhltransferase	TrA1444C
46238	107551	S-adenosylmethionine synthetase	TrA1485C
46240	95942	ATP-binding protein	TrA1486W
46242	122225	unknown protein	TrA1487C
46244	107563	tetrahydrofolate dehydrogenase/cyclohydrolase	TrA1489C
46247	107568	unknown protein	TrA1491W
46266	95982	unknown protein	TrA1507C
46285	122251	heat shock factor Hsp26/heat shock factor Hsp42	TrA1527C
46301	107643	ubiquinone biosynthesis monooxygenase COQ6	TrA1556C
46320	122262	small nuclear ribonucleoprotein LSM2	TrA1573C
46382	96772	elongation factor Tu (GTP binding).	TrA2077W
46421	96819	GT15 α-1,2-mannosyltransferase	TrA2025W
46443	140614	GT32 α-1,6-mannosyltransferase	TrA1995C
46446	96852	Thioredoxin binding protein TBP-2	TrA1994W
46463	33817	serine palmitoyl transferase, subunit LCBB	TrA1943W
46469	96878	G-protein beta subunit	TrA0945W
46490	118104	Rps16 gene encoding protein component of the small (40S)Ribosomal subunit (S9 family).	TrA1923C
46493	108518	unknown protein	TrA1920W
46545	140653	Prephenate dehydrogenase	TrA1856W
46582	122548	unknown protein	TrA1799C
46597	108656	unknown protein	TrA1786W
46607	97061	Nop14p, maturaltion of 18rRNA	TrA1779C
46613	74277	unknown protein	TrA1774W
46619	108682	ATP-dependent RNA helicase eIF4A	TrA1769C
46639	74391	Prenylated Rab acceptor 1 Yip3	TrA1752W
46687	136503	unknown protein with PX domain	TrA1705W
46702	24283	eukaryotic translation initiation factor 3 subunit M	TrA1692C
46763	139410	endonuclease/exonuclease/phosphatase family protein	TrD0982C
46764	125376	unknown protein	TrD0984W
46794	26904	OPT oligopeptide transporter	TrD1010C
46816	122639	GH3 β-glucosidase CEL3d	TrC1576W
46819	97259	MFS hexose transporter CLP1, transports cellodextrins in N. crassa	TrC1575C
46862	97331	transcription factor IWS1	TrC1452C
46882	97353	unknown protein	TrC1440W
46902	128619	Transcriptional activator HAC1, UPR regulator	TrC1412C
46936	109049	2-deoxy-D-gluconate 3-dehydrogenase	TrC1352W
46958	122704	Translation elongation factor 1a	TrC1333W
47020	136652	Phosphatidylinositol transfer protein	TrC1251W
47049	97596	unknown protein	TrC1196C
47055	24423	RAS small GTPase, Rac subfamily, related to Colletotrichum trifolii RAC1	TrC1191W
47066	24431	Sulfate adenylyltransferase	TrC1169C
47069	97629	unknown protein	TrC1168C
47077	140866	dinase	TrC1154C
47127	129298	peptidase M18	TrA0310C
47134	136865	unknown protein	TrA0449C
47136	141021	Glutathione peroxidase	TrA0434W
47153	98078	D-galacturonic acid reductase	TrA0415C
47167	109678	unknown protein	TrA0401C
47175	24582	amino acid transporter protein	TrA0394C
47221	122917	Nucleoside diphosphate kinase	TrA0344C
47268	109567	GH3 β-glucosidase BGL3i	TrA0299W
47286	97934	unknown protein	TrA0292W
47290	109545	protein palmitoyl transferase PFA3	TrA0286W
47315	76727	P-type ATPase	TrA0262C
47317	109517	Zn2Cys6 transcriptional regulator	TrA0260C
47330	118502	long chronological life-span protein 2, putative	TrA0243C
47420	109375	FAD binding protein	TrA0128C
47424	109370	unknown protein	TrA0115W
47432	109361	NAD(P) transhydrogenase beta subunit	TrA0105C
47479	136703	Zn2Cys6 transcriptional regulator	TrA0024C
47510	123207	Complex 1 LYR protein	TrB0678W
47600	137042	unknown protein	TrB0735W
47603	110167	succinyl-CoA:3-ketoacid-coenzyme A transferase subunit A	TrB0738W
47611	141170	unknown protein	TrB0744C
47621	123146	unknown protein	TrB0749W
47635	110128	stress response regulator SrrA	TrB0758W
47670	8208	unknown protein	TrB0791W
47710	136988	MFS cellobiose transporter Stp1	TrB0855C
47733	123055	unknown protein	TrB0880C
47752	109989	unknown protein	TrB0906C
47766	109968	unknown protein	TrB0923C
47795	141093	ribosomal protein S10.	TrB0953C
47806	109917	unknown protein	TrB0968C
47814	55662	prenylcysteine lyase, putative	TrB0978C
47829	109892	unknown protein	TrB0987C
47838	98270	histone chaperone ASF1	TrB0995C
47897	109810	PDR-type ABC transporters	TrB1077C
47926	78395	ABC1 family protein	TrB1104W
47930	34838	Mitochondrial oxoglutarate/malate carrier proteins	TrB1110W
47971	99567	unknown protein, WD domains	TrF0993W
47987	99586	Zinc transporter	TrF0967C
48001	99603	unknown protein with DnaJ domain, heat shock factor Hsp40	TrF0959C
48055	130512	unknown protein	TrF0871W
48058	141552	unknown protein	TrF0869C
48080	130534	unknown protein	TrF0848W
48146	99794	leucyl-tRNA synthetase, class Ia	TrF0797W
48170	123555	ribosomal protein L27e. Homologue of yeast RPL27a/b.	TrF0783C
48178	25190	UDP-galactopyranose mutase	TrF0781C
48211	141605	unknown protein, intracellular	TrF0752W
48225	99879	lysine methyltransferases (HMKTs) - non SET	TrF0724C
48266	not found in RUT	orphan protein	TrF0688W
48280	92022	unknown protein	TrF0642W
48281	104702	Zn2Cys6 transcriptional regulator	TrF0641W
48295	116306	unknown protein	TrF0632C
48301	104679	unknown protein	TrF0622W
48351	23384	ATG4	TrD0991C
48366	106222	26S proteasome regulatory complex subunit Rpn12	TrB0641W
48386	94649	Histone deacetylase; regulates transcription and silencing	TrB0622W
48398	94662	unknown protein	TrB0613W
48438	23425	Zn2Cys6 transcriptional regulator	TrB0571C
48444	135589	MFS maltose permease	TrB0568W
48478	139928	t-SNARE, SSO2	TrB0537W
48482	135607	unknown protein	TrB0536W
48486	139930	unknown protein	TrB0530C
48516	106407	half-sized ABC transporter	TrB0499C
48541	106439	unknown protein	TrB0470C
48599	135666	Carboxylesterase family	TrC1211C
48603	139982	Glycerophosphoryl diester phosphodiesterase	TrB0373W
48653	94981	F-box domain-containing protein	TrB0336C
48686	106633	unknown protein	TrB0293C
48707	67350	GT20 Bifunctional trehalose-6-phosphate synthase/trehalose-6-phosphate phosphatase	TrB0252W
48747	98729	unknown protein	TrC0475W
48773	98754	Zn2Cys6 transcriptional regulator	TrC0456W
48788	35261	fatty acid synthase - candidate FAS2	TrC0442W
48792	24838	amidase	TrE0213C
48819	110431	aspartyl-tRNA synthetase, class IIb.	TrC0428C
48835	141264	ARF GAP zinc finger protein Gcs1	TrC0418W
48852	79258	unknown protein	TrC0401C
48865	137154	unknown protein	TrC0381C
48883	137160	Insulinase (Peptidase family M16)Peptidase M16 inactive domain	TrA0481C
48910	110544	protein phosphatase 2A	TrC0328W
48924	24894	calcipressin	TrC0318W
48951	98974	unknown protein	TrC0286C
49038	130009	eukaryotic initiation factor 3, gamma subunit.	TrC0204W
49048	99094	RNA-dependent RNA-polymerase	TrC0178C
49059	110734	nuclear exosomal RNA helicase, related to N. crassa FRH	TrC0163C
49081	111943	GH74 Xyloglucanase CEL74a, CBM1	TrA0809C
49099	141746	glutaredoxin domain-containing protein	TrA0794C
49112	111892	Glutamate-1-semialdehyde aminotransferase	TrA0768C
49149	111843	Translocation protein Sec66	TrA0730W
49193	141702	GH17 glucan 1,3 β-glucosidase/ glucan endo-1,3-β-glucosidase	TrA0685C
49197	25305	threonyl-tRNA synthetase, class IIa.	TrA0678W
49205	111772	cytochrome C peroxidase	TrA0673W
49213	123681	14-3-3 protein	TrA0669W
49232	25292	Zn2Cys6 transcriptional regulator	TrA0658W
49274	111701	GH16 glucan endo-1,3(4)-β-D-glucosidase	TrA0631C
49295	141666	unknown protein	TrA0601W
49304	100044	unknown protein	TrA0594W
49308	123635	unknown protein	TrA0586W
49366	99979	unknown protein	TrA0536C
49372	9219	Zn2Cys6 transcriptional regulator	TrA0528C
49373	81479	UTP15, encoding a component of the SSU processome	TrA0525W
49399	99943	Terpenoid synthase TSP9	TrA0497C
49409	111549	GH76 α-1,6-mannanase	TrA0488W
49489	100503	long-chain-fatty-acid-CoA ligase	TrD1196C
49517	100471	unknown protein	TrD1172W
49522	25412	Transcription factor TFIIS	TrD1169C
49589	25382	unknown protein	TrD1093C
49594	123758	mitochondrial import inner membrane translocase subunit TIM10	TrD1083C
49649	25468	unknown protein	TrB1554C
49696	25485	unknown protein with DnaJ domain, heat shock factor Hsp40	TrB1514C
49746	141900	unknown protein with Kelch repeats	TrB1469W
49753	123870	L-arabinitol 4-dehydrogenase	TrB1462W
49770	83107	ATP-dependent RNA helicase ROK1, putative	TrB1440C
49795	137874	unknown protein	TrB1419C
49818	100829	unknown protein	TrB1409C
49832	100846	QDE2, Argonaute-like protein, essential for quelling	TrB1391C
49838	112481	unknown protein	TrB1387W
49854	137894	BZIP transcriptional regulator	TrB1381C
49864	137899	Methylene-fatty-acyl-phospholipid synthase	TrB1370C
49873	137902	transcription initiation factor TFIIE	TrB1362W
49888	25563	AAA ATPase	TrB1345C
49898	112544	glucosamine-6-phosphate isomerase	TrB1340W
49909	141961	Ribosomal protein S7	TrB1325C
49918	36701	TATA-binding protein	TrB1318C
49923	112574	26S proteasome regulatory complex subunit Rpn7	TrB1309C
49928	9911	unknown protein, only in Sordariomycetes	TrB1305C
49946	gap in RUT	Glutathione S-transferase	TrF0025W
49970	138331	H+ nucleoside cotransporter	TrF0071C
49976	25940	GH45 endo-β-1,4-glucanase EGL5/CEL45a, contains 1 CBM1	TrF0083C
49979	142313	OPT oligopeptide transporter	TrF0101W
49992	113592	BTN1	TrF0136C
50039	101907	Mn superoxide dismutase, mitochondrial	TrF0241C
50068	101867	Histidine kinase	TrF0270W
50071	25897	protein kinase IME2, inducer of meiosis	TrF0272W
50077	113484	Amino acid transporter	TrF0277C
50104	51374	phosphatidyl synthase	TrG0537W
50131	141991	peroxisomal biogenesis factor 11	TrG0507W
50159	137966	3-methyl-2-oxobutanoate hydroxymethyltransferase	TrG0468C
50160	101067	Palmitoyltransferase SWF1	TrG0456C
50212	142026	GT Glycosyltransferases not yet assigned to a family	TrG0417W
50215	142027	GH16 glucan endo-1,3(4)-β-D-glucosidase	TrG0415W
50249	112807	peptidase family M3	TrA1658C
50268	101213	sir2 family histone deacetylase	TrG0347C
50299	112877	unknown protein with TPR repeats	TrG0318W
50316	101269	unknown protein	TrG0302W
50323	124152	SSCP (OOC1 protein)	TrD0248C
50335	124148	cdc42	TrD0270C
50390	84022	calcineurin-like phosphoesterase	TrD0335C
50429	113023	unknown protein	TrD0387W
50449	101375	unknown protein	TrD0403W
50491	83971	unknown protein	TrD0454C
50516	124071	ATPase, V-type	TrD0482W
50531	101284	2-oxoglutarate dehydrogenase-like protein	TrD0493W
50536	131683	unknown protein	TrD0495C
50539	102288	unknown protein	TrE0156C
50542	113911	ABC transporter	TrE0158C
50583	113860	Guanine deaminase (GDEase), an aminohydrolase responsible for the conversion ofGuanine to xanthine and ammonia, the first step to utilizeGuanine as a nitrogen source.	TrB1959W
50593	138416	5' nucleotidase	TrE0222W
50607	102202	Sterol O-acyltransferase/Diacylglycerol O-acyltransferase	TrE0238C
50616	113813	Coenzyme A transferase	TrE0251W
50618	102186	MFS permease	TrE0254W
50625	102167	unknown protein	TrE0281C
50647	102137	ERAD-associated E3 ubiquitin-protein ligase HRD1	TrE0315W
50707	102071	cell cycle regulated protein, WD and fizzy domains	TrE0353C
50712	138360	RNA binding protein	TrE0356W
50786	45881	Flavin-linked sulfhydryl oxidase	TrD0169C
50793	142431	tyrosinase	TrD0165W
50882	26111	pre-mRNA-splicing factor CWC25, putative	TrD0045C
50894	138519	MFS permease	TrD0036W
50913	26189	Peptidase C50, separase bimB	TrD0705W
50947	138591	cell division cycle protein 123 , putative	TrD0664W
50996	102618	unknown protein, C2 domain	TrD0598C
51103	114390	Tryptophan synthase	TrA0987W
51110	102778	amino acid transporter IndA1	TrA0981C
51130	26219	cytochrome c	TrA0956W
51153	138643	GT4 α-1,2-mannosyltransferase ALG11	TrA0937C
51171	138649	unknown protein	TrA0923W
51197	26243	unknown protein with CCHC finger	TrA0900C
51212	102884	Ribosomal protein L5	TrA0890W
51217	138666	sulfate transporter, putative	TrA0883W
51228	114525	histone H1-binding protein, putative	TrA0857C
51287	116228	histone-lysine N-methyltransferase SET9	TrF1066C
51365	141494	Subtilisin-like protease PPRC1	TrE1302W
51375	123469	unknown protein	TrF1183C
51378	103139	ATG7, Ubiquitin-like modifier-activating enzyme	TrB1731C
51407	114726	unknown protein	TrB1691W
51415	103095	unknown protein	TrB1682C
51420	114710	ribosomal RNA adenine methylase transferase.	TrB1680C
51426	138742	Ribosomal protein L30 based on homology with similar proteins in other fungi.	TrB1676W
51430	26315	ribosomal protein L10e.	TrB1675C
51443	26310	unknown protein	TrB1667C
51455	114668	ATP-dependent RNA helicase DBP5	TrB1658W
51483	65396	Haloacid dehalogenase-like hydrolase	TrB1627C
51492	114628	GT2 Chitin synthase	TrB1622C
51499	103003	ketol-acid reductoisomerase, mitochondrial precursor	TrB1620C
51528	114582	unknown protein	TrB1592C
51558	114768	unknown protein	TrG0282C
51562	103152	choline kinase , putative	TrG0281W
51603	138785	unknown protein	TrG0256C
51650	26373	unknown protein	TrG0198W
51654	138812	unknown protein	TrG0177W
51686	115504	Carboxylesterase family	TrF0821C
51697	26586	unknown protein	TrB0115W
51707	124982	mitochondrial import inner membrane translocase subunit tim-17	TrB0123W
51722	115456	C2H2 transcriptional regulator	TrB0142W
51734	26568	Vesicle coat complex COPI, beta subunit	TrB0161C
51806	115351	Phosphatidate cytidylyltransferase	TrB0219C
51846	115156	Zn2Cys6 transcriptional regulator	TrB1178C
51868	115134	MMms2, chromatin related sumoylation	TrB1200W
51893	115103	peroxidase/hem containing	TrB1225W
51907	103464	Zn2Cys6 transcriptional regulator	TrB1240C
51946	26427	aminoacyl-tRNA synthetase	TrB1289W
51967	133770	class I peptide chain release factor.	TrB1937W
51998	26513	C39 antibiotic processing cystein peptidase	TrF1169C
52012	103634	unknown protein	TrB1877W
52021	115239	protein kinase	TrB1861W
52050	103582	cyclophilin type peptidyl-prolyl cis-trans isomerase/CLD	TrB1832W
52055	89404	mitochondrial NADP-dependent isocitrate dehydrogenase	TrB1824C
52073	139115	sulfatase	TrE0510W
52126	104002	CBM48	TrE0475C
52130	115616	Calcineurin B subunit, Protein phosphatase 2B subunit	TrE0472C
52144	135830	serine/threonine protein phosphatase type 5	TrE0459W
52156	26617	unknown protein	TrE0450C
52165	103958	unknown protein, 1 TM	TrE0421C
52172	139076	unknown protein	TrE0416C
52185	115552	actin filament-coating protein tropomyosin, putative	TrE0404W
52208	103910	Vesicle coat complex COPII, Sec23	TrE0390W
52222	115940	ankyrin repeat protein	TrG0135W
52248	139205	ribosomal protein L1.	TrG0104W
52267	125145	mannitol-1-phosphate dehydrogenase	TrG0070W
52315	139174	copper transporter Ctr	TrG0015C
52334	139236	BAR domain-containing protein	TrE0068C
52337	125216	Thioredoxin-like protein	TrE0071W
52349	104355	unknown protein	TrE0085C
52368	91236	Zn2Cys6 transcriptional regulator	TrE0103W
52375	125243	Aldehyde dehydrogenase	TrB0065W
52432	104437	Cytochrome P450 monooxygenase	TrC0122C
52438	26770	Zn2Cys6 transcriptional regulator ARA1	TrC0112C
52446	116035	unknown protein	TrC0105W
52451	104410	Erd2, ER lumen protein retaining receptor Erd2	TrC0093C
52456	104405	Co-chaperone for heat shock factor Hsp40p	TrC0089C
52463	139245	zinc metalloprotease	TrC0084C
52476	125254	unknown protein	TrD1439W
52489	143141	cytosin/purin permease	TrD1410W
52499	134547	C2H2 transcriptional regulator	TrD1394C
52505	139303	unknown protein	TrD1392C
52520	39591	cyclin domain-containing protein	TrB1167W
52521	116402	unknown protein	TrB1162W
52532	26888	unknown protein	TrB1156C
52537	143219	unknown protein	TrB1155C
52539	116379	unknown protein	TrB1151C
52550	92178	Ent2, Epsin-like protein involved in Endocytosis and actin patch assembly	TrB1145C
52553	26880	unknown protein	TrB1143C
52587	116505	unknown protein	TrC0034W
52665	104918	Peptidase C19, ubiquitin carboxyl-terminal hydrolase 2, putative	TrD0917W
52670	116529	Mitochondrial carrier protein	TrB1767C
52701	104994	unknown protein	TrF0534W
52709	116622	unknown protein	TrF0544C
52718	139468	short chain dehydrogenase/reductase	TrF0548C
52763	26979	60s ribosomal protein L29 based on homology to the L29 protein of yeast.	TrF0562W
52829	105161	serine incorporator	TrC0516C
52839	139530	unknown protein	TrC0523W
52841	139531	Zn2Cys6 transcriptional regulator	TrC0524W
52847	139533	NADH-ubiquinone oxidoreductase 299 kDa subunit, putative	TrC0529W
52875	105194	Zn2Cys6 transcriptional regulator	TrE0134W
52924	104635	transcriptional activator, zinc finger, NF-X1-type	TrA1618C
52956	84787	3'-5' exonuclease	TrD0820C
52960	70140	unknown protein	TrE0549W
52972	69887	unknown protein	TrE1101W
52976	59064	nucleolar RNA binding protein NifK	TrF0347C
52979	31713	unknown protein	TrE0765W
53004	67933	protein tyrosine phosphatase activity, M phase of mitotic cell cycle	TrE0595C
53025	38490	SAM dependent methyltransferase	TrF0394W
53027	31687	unknown protein	TrE0730W
53029	68104	ß-lactamase-like protein	TrB1815W
53046	124198	Endoplasmic reticulum vesicle protein, Erv25	TrD0924C
53053	11790	unknown protein	TrF0408C
53067	67733	Zn2Cys6 transcriptional regulator	TrE1274C
53076	70133	unknown protein	TrE0622C
53079	70020	NADP/FAD dependent oxidoreductase	TrE1255W
53080	133427	unknown protein	TrF0426C
53091	125614	Threonine/serine dehydratases	TrE0543W
53103	70238	cyclophilin type peptidyl-prolyl cis-trans isomerase/CLD	TrE0714W
53105	11768	DNA polymerase alpha catalytic subunit	TrF0435C
53106	69215	Zn2Cys6 transcriptional regulator	TrE1111W
53123	131928	dihydrodipicolinate synthase, putative	TrD0941C
53125	69125	Mitochondrial substrate carrier	TrE0570W
53133	133418	unknown protein	TrF0436C
53153	125645	glutathione S-transferase	TrE0572C
53167	126094	unknown protein	TrE1079W
53168	133450	cytochrome P450 monooxygenase	TrF0402W
53169	84560	Catalytic (alpha) subunit of C-terminal domain kinase I (CTDK-I)	TrD0855C
53172	126106	lariat debranching enzyme domain-containing protein	TrE1093W
53186	67965	PL20 glucuronan lyase A	TrE0965C
53187	31514	UreD urease accessory protein	TrE0514C
53220	69084	alpha/beta hydrolase fold	TrA0054C
53226	31770	unknown protein	TrE0836C
53238	69999	GPCR VII, secretin like	TrE0638W
53239	67518	unknown protein	TrE1051W
53246	68894	unknown protein	TrE0885C
53254	69745	Signal peptidase Sec11	TrF1165C
53259	69062	unknown protein	TrE1283C
53267	68721	unknown protein, only in fungi	TrE0560W
53282	67535	NAD(P)H-dependent FMN reductase LOT6, putative	TrE0766C
53286	70067	3' exoribonuclease family protein	TrE1189C
53302	4620	unknown protein	TrE0713W
53314	68700	unknown protein	TrE1015W
53316	68740	TRAPP complex component Bet5	TrE0878W
53318	119953	cytochrome c oxidase subunit Va	TrD0811C
53331	69494	short chain dehydrogenase/reductase	TrE1088W
53334	69219	unknown protein	TrE0934W
53342	68327	Peroxin-3	TrE0879C
53343	105633	Zinc-dependent metalloprotease, ADAM_fungal subgroup	TrE0805C
53349	68623	Histidine kinase, part of a two component signal transduction system	TrE0952W
53350	67449	39S ribosomal protein L53/MRP-L53, putative	TrE0700C
53360	88964	unknown protein	TrF0343C
53366	31644	translation initiation protein Sua5p.	TrE0676C
53372	131985	acyltransferase 3	TrD0871W
53373	67712	CoA-transferase family III	TrE1166C
53378	70028	siderophore transporter	TrE1301C
53381	31722	SNF2 family DNA-dependent ATPase domain-containing protein	TrE0776W
53395	62713	unknown protein	TrE0919W
53401	67516	Mismatch-specific DNA N-glycosylase involved in DNA repair	TrE0651W
53402	125942	Serine/threonine protein kinase	TrE0903C
53428	38545	SAM-dependent metyhltransferase	TrF0326C
53430	126143	Flavin-containing monooxygenase	TrE1130C
53431	135224	unknown protein	TrE0562W
53434	10358	MFS permease	TrD0964C
53437	40993	RNA polymerase II-associated protein.	TrE0753C
53443	131942	unknown protein	TrD0922W
53446	84659	RRP9, encoding a protein involved in pre-rRNA processing, associated with U3 snRNP; component of SSU processosome.	TrD0844W
53452	69071	PTH11 GPCR	TrE1306W
53462	84822	unknown protein	TrD0889C
53468	68605	Lif1p, involved in DNA double strand break repair	TrE0981C
53475	67815	MFS permease	TrE0931C
53481	84825	unknown protein	TrD0806C
53484	68511	transcriptional regulator transcriptional regulator APSES type	TrE1133C
53492	125878	unknown protein	TrE0837W
53495	125828	unknown protein	TrE0778W
53498	132048	ubiquitin related modifier 1	TrD0798W
53499	69199	unknown protein	TrE0571C
53500	84640	unknown protein	TrD0920W
53501	69202	unknown protein	TrE1033W
53503	67631	unknown protein	TrE1107C
53525	84648	unknown protein (tyrosin phosphatase domain)	TrD0873W
53526	10353	zinc containing alcohol dehydrogenase superfamily	TrD0969C
53529	84883	low temperature viability protein	TrD0759W
53535	135280	v-SNARE Sec20	TrE0701W
53542	138266	GH76 α-1,6-mannanase	TrD0732C
53554	10456	20S proteasome beta-type subunit Pre1	TrF1099W
53558	11801	MDR multidrug transporter	TrF0395C
53561	68136	unknown protein	TrE1196W
53562	126104	rho4	TrE1091C
53567	68234	Glutathione S-transferase, TH domains	TrE1070W
53569	31917	light-regulation protein, related to Drosophila TIMELESS	TrE1018W
53570	81639	unknown protein	TrF0452W
53576	70036	unknown protein	TrE0871W
53585	31924	transcription factor TFIID complex subunit Taf13	TrE1031W
53596	37229	unknown protein	TrD0831W
53601	142259	Synaptobrevin/VAMP-like protein	TrD0733W
53605	31936	unknown protein	TrE1046C
53611	68084	MFS permease	TrE1251W
53615	67375	unknown protein with WD repeats	TrE0555C
53628	88750	histone H3 methyltransferase complex and RNA cleavage factor II complex, subunit SWD2	TrF0447W
53647	4758	serine/threonine-protein kinase hal4	TrE0873C
53659	84652	DNA repair protein (Tof1)	TrD0826C
53660	69637	DEAD/DEAH box helicase	TrE0519W
53665	88965	unknown protein	TrF0457C
53669	85022	JAB1/Mov34/MPN/PAD-1 ubiquitin protease	TrE0347W
53672	4481	unknown protein	TrE0552C
53673	31971	NADP:D-xylose dehydrogenase [Hypocrea jecorina]	TrE1087C
53684	70168	unknown protein	TrE1059W
53685	84899	phosphodiesterase/nucleotide pyrophosphatasetype 1	TrD0730C
53701	85100	unknown protein	TrD0768W
53721	68278	DNA replication complex GINS protein SLD5, putative	TrE0712C
53722	4534	unknown protein	TrE0612W
53728	69022	inorganic pyrophosphatase	TrE0699W
53731	68509	GH5 endo-β-1,4-glucanase	TrE0639W
53747	69077	unknown protein	TrE0816W
53753	46633	unknown protein	TrE0592W
53776	4572	Protein kinase	TrE0657C
53777	125607	unknown protein	TrE0534W
53785	85110	unknown protein	TrD0887C
53796	67962	unknown protein	TrE0693W
53811	131970	unknown protein	TrD0891C
53812	84603	unknown protein	TrD0884C
53815	32060	isochorismatase family hydrolase, putative	TrE1203W
53818	125618	ABC transporter superfamily?!	TrE0547W
53824	126263	unknown secreted protein	TrE1262C
53848	125686	unknown protein	TrE0618W
53858	38506	unknown protein	TrF0376C
53859	131913	C-4 sterol methyl oxidase	TrD0958C
53862	103304	unknown protein with WD repeats	TrC0420W
53863	38471	Flavin-containing monooxygenase	TrF0417W
53868	32116	NADH:flavin oxidoreductase/NADH oxidase	TrE1271W
53870	94211	unknown protein	TrE0939C
53872	84586	Dihydroxy-acid dehydratase	TrD0965W
53877	84735	Zn2Cys6 transcriptional regulator	TrD0771W
53888	69143	pirin	TrE1065C
53893	131957	unknown protein	TrD0905W
53900	4644	unknown protein	TrE0741W
53902	131906	histidine kinase class IV Fos-1	TrD0966W
53903	11734	MFS permease	TrF0475W
53939	125984	DNA polymerase y family member involved in translesion synthesis during DNA repair	TrE0955W
53947	125758	unknown protein	TrE0703W
53952	40695	unknown protein	TrE0581C
53956	31564	unknown protein	TrE0574C
53961	88806	aspartyl protease	TrC1013W
53964	126271	oxalate decarboxylase	TrE1272W
53972	31698	ATP-dependent RNA helicase DBP8 (EC 3.6.4.13)	TrE0745C
53981	84924	unknown protein	TrD0948W
53986	4914	deoxyribonuclease TatD	TrE1060C
53989	68938	pfkB family kinase, putative	TrE0530C
53995	101702	RAI1	TrD0809C
54005	68277	MFS permease	TrE0559C
54007	62441	transcriptional regulator HMG type	TrE1035W
54036	84853	MFS permease	TrD0967W
54042	135271	Component of oligomeric golgi complex Cog4/Sec38	TrE0677C
54048	88947	unknown protein	TrF0371C
54052	88657	unknown protein	TrF0352C
54064	135379	mitochondrial ATP-dependent RNA-helicase mrh4	TrE0906C
54071	94343	NAD+ synthetases/Nitrilase/cyanide hydratase/apolipoprotein N-acyltransferase	TrE1042C
54086	4602	short chain dehydrogenase/reductase	TrE0691C
54089	69405	unknown protein	TrE0641C
54128	67753	IlvA Threonine dehydratase	TrE1201C
54129	88650	Heme peroxidase, unknown in Sordariomycetes	TrF0316W
54134	60759	unknown protein	TrE0821C
54144	142266	ferric reductase	TrD0719C
54157	131937	Carboxylesterase family	TrA0020C
54160	133449	GliI [Aspergillus fumigatus]	TrF0403C
54166	11773	Cytochrome P450 monooxygenase	TrF0429W
54171	68059	Histone Kinases	TrE0781W
54179	38523	glutathione S-transferase	TrF0356W
54181	32006	siroheme synthase	TrE1131C
54195	125781	Cyclin-K , putative	TrE0726W
54198	105655	GH128 protein	TrE0820W
54202	4667	unknown protein, contains DUF155 domain	TrE0769C
54208	31864	unknown protein	TrE0956W
54219	88887	CE5 acetyl xylan esterase	TrF0312W
54223	84760	short chain dehydrogenase/reductase	TrD0711W
54226	88640	unknown protein	TrF0331C
54227	11815	short chain dehydrognease/reductase	TrF0378C
54230	69284	NACHT domain WD40 repeat-containing protein, related to HET	TrE0673W
54239	88862	AA1 Auxiliary Activity Family 1	TrF0373W
54242	68137	GH55 exo-1,3-β-glucanase	TrE1288C
54244	11847	unknown protein	TrF0339W
54256	10483	RNA binding protein	TrD0805W
54260	84917	potential indoleamine 2,3-dioxygenase	TrD0945W
54283	67377	Utp18p, a component of the SSU processome	TrE0711W
54285	67729	unknown protein	TrE0784W
54329	133432	unknown protein	TrF0421W
54330	31691	Member of SIR2 proteins	TrE0735W
54335	10408	unknown protein	TrD0900C
54349	69641	small nuclear ribonucleoprotein F	TrE1193C
54352	68679	unknown protein,	TrE0645C
54365	46955	Amino acid transporter	TrF0322C
54366	131955	ceramidase, nonlysosomal	TrD0907C
54372	69957	unknown protein	TrE1265C
54384	69899	unknown protein	TrE0880W
54391	68750	unknown protein	TrE1022C
54393	69726	unknown protein	TrE0762C
54395	69828	Transcriptional regulator FlbA	TrE0578W
54407	126050	SSCP	TrE1030C
54408	11771	guanylate kinase, putative	TrF0432C
54419	69474	RNase3 domain-containing protein	TrE1013C
54426	31946	unknown protein	TrE1057C
54427	68600	unknown protein	TrE0624C
54437	126097	Zn2Cys6 transcriptional regulator	TrE1082C
54441	68836	HECT-domain-containing protein	TrE0975C
54444	88647	BZIP transcriptional regulator	TrF0327W
54448	70115	deoxyhypusine synthase	TrE1089C
54450	125929	mRNA capping enzyme	TrE0890W
54454	125859	26S proteasome regulatory complex subunit Rpn6	TrE0811W
54458	4668	unknown protein	TrE0770C
54461	126296	MFS permease	TrE1303C
54462	132004	unknown protein	TrD0850W
54469	4603	Vacuolar transporter chaperone 4 (vtc4), putative	TrE0692C
54471	125679	unknown protein	TrE0610W
54487	103402	unknown protein	TrF0314C
54502	133387	Zn2Cys6 transcriptional regulator	TrF0473W
54508	37319	Molybdopterin synthase catalytic subunit	TrD0717W
54511	126217	unknown protein, contains BTB/POZ domain (=protein binding)	TrE1216W
54514	126044	unknown protein	TrE1019C
54521	126229	ATP binding protein	TrE1227W
54525	31668	Aldehyde dehydrogenase	TrE0705W
54535	84921	unknown protein	TrD0864W
54541	90430	protein for structural maintenance of chromosome protein 3 (sister chromatid cohesion complex Cohesin, subunit SMC3)	TrE0775C
54550	126241	short chain dehydrogenase/reductase	TrE1239C
54554	94575	GTP cyclohydrolase 1	TrE1284C
54564	106167	Pro_dhProline dehydrogenase aligned	TrE1281W
54567	67874	Zn2Cys6 transcriptional regulator	TrE0588C
54583	68194	unknown protein	TrE0822W
54589	68642	type 2A phosphatase activator TIP41	TrE0904W
54596	126087	unknown protein	TrE1069W
54598	69443	snf5/smarcb1/ini1	TrE0590C
54611	69706	unknown protein	TrE1146W
54615	88922	unknown protein	TrF0437W
54616	38438	unknown protein	TrF0455C
54622	84653	unknown protein	TrD0868C
54632	69330	MFS permease	TrE1138C
54633	101599	GT31 ß-glycosyltransferase	TrD0906C
54659	31758	unknown protein	TrE0817C
54667	88629	acyl-CoA synthetase	TrF0458W
54669	88934	Golgi matrix protein, rud3, involved in the structural organization of the cis-Golgi	TrF0346C
54670	23226	SWI-SNF complex subunit (Snf5), putative	TrE0893C
54674	10410	unknown protein	TrD0897C
54675	125610	Transcriptional regulator PacG/VIB-1	TrE0539W
54676	69721	COX17, cytochrome C oxidase assembly protein	TrE0607C
54683	101855	oxysterol binding protein, contains an Ankyrin and a Pleckstrin-homology related domain	TrD0713W
54686	68870	unknown protein	TrE0974W
54694	68160	aryl-alcohol dehydrogenases	TrE0566W
54703	4998	C2H2 transcriptional regulator	TrE1163W
54709	68272	cell cycle control protein cwf14	TrE0867C
54710	67781	unknown protein	TrE0582C
54722	88834	unknown protein	TrF0443W
54723	31625	CBM50/LysM	TrE0654C
54736	101668	ATP-dependent RNA helicase ded-1	TrD0842C
54761	69337	quercetin 2,3-dioxygenase	TrE1220C
54768	not found in RUT	unknown protein	TrF0409C
54781	44764	Mitochondrial polypeptide chain release factor	TrD0795C
54784	88682	unknown protein	TrF0400C
54789	5012	short chain dehydrogenase/reductase	TrE1180C
54790	132126	unknown protein	TrD0718C
54809	84598	bicarbonate transporter	TrD0825W
54813	67872	unknown protein	TrE0814C
54819	31609	unknown protein	TrE0633W
54846	4992	half-sized ABC transporter	TrE1151W
54850	61138	AT DNA binding protein, putative	TrE1207C
54852	68287	SYF2 splicing factor	TrE0791W
54858	45556	unknown protein	TrE0950W
54865	69350	Amino acid transporter	TrE1142C
54868	67968	unknown protein	TrE0830W
54870	131934	acetate—CoA ligase	TrD0931W
54886	131986	unknown protein	TrD0870W
54890	67398	unknown protein	TrE1186W
54893	67627	unknown protein	TrE0687C
54902	68651	unknown protein	TrE0649C
54926	133494	unknown protein	TrF0355C
54954	11806	MRP-type ABC transporter	TrF0390W
54956	84554	Mitochondrial N(5)-glutamine methyltransferase MTQ1	TrD0823W
54961	84566	unknown protein	TrD0777W
54962	126063	iron transporter	TrE1045W
54972	32133	MFS permease	TrE1295W
54991	4616	short chain dehydrogenase/reductase	TrE0710C
54997	11817	isoamyl alcohol oxidase	TrF0375W
54999	69625	MFS permease	TrE1167C
55005	31785	GT22 ALG9 mannosyltransferase	TrE0856W
55029	90628	rRNA processing protein Rrp8	TrC1018W
55034	71664	OPT oligopeptide transporter	TrC0825C
55036	93360	unknown protein	TrD1320W
55039	71982	unknown protein	TrC0582W
55041	92939	unknown protein	TrC1114C
55049	126792	casein kinase 1 delta	TrC0658W
55052	71323	unknown protein	TrC0570W
55055	135784	Methylenetetrahydrofolate reductase	TrC0655C
55060	127078	kinesin heavy chain	TrC0966W
55062	126760	orphan protein	TrC0626W
55067	71407	import inner membrane translocase subunit tim-21, mitochondrial , putative	TrC0914C
55073	72000	spo7	TrC0896W
55077	70522	MFS maltose permease	TrC0625C
55088	32521	NADH-ubiquinone oxidoreductase 18 kDa subunit, putative	TrC0586W
55099	70817	polynucleotide adenylyltransferase.	TrC0545C
55105	42772	Zn2Cys6 transcriptional regulator AmyR, amylase regulator	TrC0623W
55114	126703	Nucleoside diphosphatase involved in protein glycosylation in the Golgi	TrC0563C
55123	126686	unknown protein	TrC0546C
55125	23664	Type II topoisomerase TOP2, Relieves torsional strain in DNA	TrC0794W
55126	63914	unknown protein	TrC0565C
55161	90536	D-lactate dehydrogenase, mitochondrial precursor	TrC1094W
55172	32608	unknown protein	TrC0685C
55179	71481	Arginase	TrC0670W
55180	5603	unknown protein	TrC0687C
55183	5514	unknown protein	TrC0590C
55185	121996	RNA polymerase Rpb5	TrC0866C
55190	126717	aminotransferase	TrC0578C
55191	90688	inner membrane magnesium transporter MRS2	TrC1071C
55193	93402	unknown protein	TrD1330C
55201	70378	histone H4, putative	TrC0878C
55204	5560	vacuolar ATP synthase subunit F	TrC0640W
55205	71836	unknown protein	TrC0612C
55208	5520	maintenance of ploidy protein mob1	TrC0597W
[truncated: 7,886 more rows]

## Sheet: T hamatum
Annotation of T. hamatum genome
Identifier	Protein ID	SignalP-4.1	PFAM	SUPERFAMILY	INTERPRO	GO	Protein size
CPK	1	noSignalIP-noTm	PF02698	Not predicted	IPR003848	Not predicted	219
CPK	2	noSignalIP-noTm	PF05971	SSF53335	IPR010286,IPR029063	GO:0008168	770
CPK	3	noSignalIP-noTm	PF13598,PF13600	Not predicted	IPR011935,IPR025554	Not predicted	798
CPK	4	noSignalIP-noTm	Not predicted	Not predicted	Not predicted	Not predicted	156
CPK	5	noSignalIP-noTm	PF00172,PF04082	SSF57701	IPR001138,IPR007219	GO:0000981|GO:0005634|GO:0006355|GO:0008270|GO:0003677|GO:0005634|GO:0006351|GO:0008270	775
CPK	6	noSignalIP-noTm	PF00083	SSF103473	IPR005828,IPR020846	GO:0016021|GO:0022857|GO:0055085	508
CPK	7	noSignalIP-noTm	PF00172	SSF57701	IPR001138	GO:0000981|GO:0005634|GO:0006355|GO:0008270	758
CPK	8	noSignalIP-noTm	PF06441	SSF53474	IPR010497,IPR029058	Not predicted	404
CPK	9	noSignalIP-noTm	Not predicted	Not predicted	Not predicted	Not predicted	201
CPK	10	noSignalIP-noTm	Not predicted	SSF48613	IPR016084	Not predicted	251
CPK	11	noSignalIP-noTm	PF13419	SSF56784	IPR023214	Not predicted	283
CPK	12	noSignalIP-noTm	Not predicted	SSF48452	IPR011990	GO:0005515	293
CPK	13	noSignalIP-noTm	Not predicted	Not predicted	Not predicted	Not predicted	395
CPK	14	noSignalIP-noTm	PF00400	SSF50978	IPR001680,IPR017986	GO:0005515	439
CPK	15	noSignalIP-noTm	Not predicted	Not predicted	Not predicted	Not predicted	218
CPK	16	noSignalIP-noTm	PF07690	SSF103473	IPR011701,IPR020846	GO:0016021|GO:0055085	578
CPK	17	noSignalIP-noTm	PF02569	SSF52374	IPR003721	GO:0004592|GO:0015940	376
CPK	18	noSignalIP-noTm	PF01553	SSF69593	IPR002123	GO:0008152|GO:0016746	835
CPK	19	noSignalIP-noTm	PF01868	SSF101744	IPR002730,IPR023534	GO:0000172|GO:0003723|GO:0004540|GO:0006364|GO:0006379|GO:0008033|GO:0030677	226
CPK	20	noSignalIP-noTm	Not predicted	Not predicted	Not predicted	Not predicted	118
CPK	21	noSignalIP-noTm	PF02213	SSF55277	IPR003169	GO:0005515	1461
CPK	24	noSignalIP-noTm	PF00324	Not predicted	IPR004841	GO:0006810|GO:0016020|GO:0055085	558
CPK	25	noSignalIP-noTm	PF13181	SSF48452	IPR011990,IPR019734	GO:0005515	1015
CPK	26	noSignalIP-noTm	PF00005	SSF48371,SSF52540	IPR003439,IPR016024,IPR027417	GO:0005488|GO:0005524|GO:0016887	1055
CPK	27	noSignalIP-noTm	Not predicted	Not predicted	Not predicted	Not predicted	202
CPK	28	noSignalIP-noTm	Not predicted	Not predicted	Not predicted	Not predicted	167
CPK	29	noSignalIP-noTm	PF01661	SSF52949	IPR002589	Not predicted	305
CPK	30	noSignalIP-noTm	Not predicted	Not predicted	Not predicted	Not predicted	928
CPK	31	noSignalIP-noTm	Not predicted	SSF52540	IPR027417	Not predicted	848
CPK	32	SignalP-noTM	Not predicted	Not predicted	Not predicted	Not predicted	289
CPK	33	noSignalIP-noTm	PF07000	Not predicted	IPR010733	Not predicted	546
CPK	34	SignalP-noTM	Not predicted	Not predicted	Not predicted	Not predicted	380
CPK	35	SignalP-noTM	Not predicted	Not predicted	Not predicted	Not predicted	117
CPK	36	noSignalIP-noTm	PF00172,PF04082	SSF57701	IPR001138,IPR007219	GO:0000981|GO:0005634|GO:0006355|GO:0008270|GO:0003677|GO:0005634|GO:0006351|GO:0008270	787
CPK	37	noSignalIP-noTm	PF01302,PF14560	SSF54236,SSF74924	IPR000626,IPR000938,IPR029071	GO:0005515	242
CPK	38	noSignalIP-noTm	Not predicted	Not predicted	Not predicted	Not predicted	178
CPK	39	noSignalIP-noTm	PF00249	SSF46689	IPR001005,IPR009057	GO:0003677	531
CPK	40	noSignalIP-noTm	PF08241	SSF53335	IPR013216,IPR029063	GO:0008152|GO:0008168	222
CPK	41	noSignalIP-noTm	PF01408	SSF51735,SSF55347	IPR000683,IPR016040	GO:0016491	390
CPK	42	noSignalIP-noTm	PF00248	SSF51430	IPR023210	Not predicted	311
CPK	43	noSignalIP-noTm	PF01916	SSF52467	IPR002773,IPR029035	GO:0008612	339
CPK	44	noSignalIP-noTm	PF00249	SSF46689	IPR001005,IPR009057	GO:0003677	2192
CPK	45	noSignalIP-noTm	PF08649	Not predicted	IPR013958	GO:0030472|GO:0042729|GO:0072686	114
CPK	46	noSignalIP-noTm	PF00071	SSF52540	IPR001806,IPR027417	GO:0005525|GO:0007264	269
CPK	47	noSignalIP-noTm	PF03931	SSF54695	IPR011333,IPR016073	GO:0006511	110
CPK	48	noSignalIP-noTm	PF00149,PF05011	SSF56300	IPR004843,IPR007708,IPR029052	GO:0006397|GO:0016788|GO:0016787	568
CPK	49	noSignalIP-noTm	PF00856	SSF82199	IPR001214	GO:0005515	381
CPK	50	noSignalIP-noTm	Not predicted	SSF53335	IPR029063	Not predicted	205
CPK	51	noSignalIP-noTm	PF13398	Not predicted	Not predicted	Not predicted	271
CPK	52	SignalP-noTM	PF00704	SSF51445	IPR001223,IPR017853	GO:0004553|GO:0005975	347
CPK	53	noSignalIP-noTm	PF05182	Not predicted	IPR007854	Not predicted	328
CPK	54	noSignalIP-noTm	PF13634	Not predicted	IPR025574	Not predicted	422
CPK	55	noSignalIP-noTm	PF11705	Not predicted	IPR024661	GO:0006359	261
CPK	56	noSignalIP-noTm	Not predicted	SSF48371	IPR016024	GO:0005488	372
CPK	57	noSignalIP-noTm	PF01369,PF09324,PF12783,PF16213	SSF48371,SSF48425	IPR000904,IPR015403,IPR016024,IPR032629,IPR032691	GO:0005086|GO:0032012|GO:0005488	1848
CPK	58	SignalP-noTM	PF13639	SSF57850	IPR001841	GO:0005515|GO:0008270	512
CPK	59	noSignalIP-noTm	Not predicted	Not predicted	Not predicted	Not predicted	205
CPK	60	noSignalIP-noTm	PF11790	SSF51445	IPR017853,IPR024655	Not predicted	431
CPK	61	noSignalIP-noTm	PF00172	SSF57701	IPR001138	GO:0000981|GO:0005634|GO:0006355|GO:0008270	439
CPK	62	noSignalIP-noTm	Not predicted	Not predicted	Not predicted	Not predicted	305
CPK	63	noSignalIP-noTm	PF06772	Not predicted	IPR010640	Not predicted	457
CPK	64	noSignalIP-noTm	PF04627	SSF48690	IPR006721	GO:0000275|GO:0015986|GO:0046933|GO:0046961	73
CPK	65	noSignalIP-noTm	PF04112	Not predicted	IPR007244	Not predicted	737
CPK	66	noSignalIP-noTm	PF00153	SSF103506	IPR018108,IPR023395	Not predicted	327
CPK	67	noSignalIP-noTm	Not predicted	Not predicted	Not predicted	Not predicted	1686
CPK	68	noSignalIP-noTm	PF01399	SSF46785	IPR000717,IPR011991	GO:0005515	431
CPK	69	noSignalIP-noTm	PF01025	SSF51064,SSF58014	IPR000740,IPR009012	GO:0000774|GO:0006457|GO:0042803|GO:0051087|GO:0006457	248
CPK	70	noSignalIP-noTm	PF00004,PF00533,PF08519	SSF48019,SSF52113,SSF52540	IPR001357,IPR003959,IPR008921,IPR013725,IPR027417	GO:0003677|GO:0006260|GO:0003689|GO:0005524|GO:0005663|GO:0006260|GO:0005524	1046
CPK	71	noSignalIP-noTm	PF00252	SSF54686	IPR016180	GO:0003735|GO:0005840|GO:0006412	251
CPK	72	noSignalIP-noTm	PF13177	SSF48019,SSF52540	IPR008921,IPR027417	GO:0003677|GO:0006260	352
CPK	73	noSignalIP-noTm	Not predicted	Not predicted	Not predicted	Not predicted	196
CPK	74	noSignalIP-noTm	PF00501,PF13193,PF16177	SSF56801	IPR000873,IPR025110,IPR032387	GO:0003824|GO:0008152	664
CPK	75	noSignalIP-noTm	PF00200,PF13688	SSF55486,SSF57552	IPR001762	Not predicted	817
CPK	76	noSignalIP-noTm	Not predicted	Not predicted	Not predicted	Not predicted	268
CPK	77	noSignalIP-noTm	PF00400,PF08513	SSF50978	IPR001680,IPR006594,IPR017986	GO:0005515	787
CPK	78	noSignalIP-noTm	PF08551	SSF144091	IPR013861	GO:0006890|GO:0016021	361
CPK	79	noSignalIP-noTm	Not predicted	Not predicted	Not predicted	Not predicted	269
CPK	80	noSignalIP-noTm	PF07719,PF12895,PF14559	SSF48452	IPR011990,IPR013105	GO:0005515	871
CPK	81	noSignalIP-noTm	PF00297	SSF50447	IPR000597,IPR009000	GO:0003735|GO:0005622|GO:0005840|GO:0006412	391
CPK	82	noSignalIP-noTm	Not predicted	Not predicted	Not predicted	Not predicted	234
CPK	83	noSignalIP-noTm	Not predicted	Not predicted	Not predicted	Not predicted	283
CPK	84	noSignalIP-noTm	PF00072,PF00512,PF02518	SSF47384,SSF52172,SSF55781,SSF55874	IPR001789,IPR003594,IPR003661,IPR011006,IPR029016	GO:0000155|GO:0007165|GO:0000160	1225
CPK	85	noSignalIP-noTm	Not predicted	Not predicted	Not predicted	Not predicted	472
CPK	86	noSignalIP-noTm	PF00425,PF04715	SSF56322	IPR005801,IPR006805,IPR015890	GO:0009058|GO:0009058|GO:0016833	526
CPK	87	noSignalIP-noTm	PF00817,PF11799	SSF56672	IPR001126,IPR017961	GO:0003684|GO:0006281|GO:0006281	540
CPK	88	noSignalIP-noTm	PF05277	Not predicted	IPR007941	Not predicted	645
CPK	89	noSignalIP-noTm	PF02141,PF03455,PF03456	SSF57889	IPR001194,IPR005112,IPR005113	Not predicted	1143
CPK	90	noSignalIP-noTm	PF06159	Not predicted	IPR010378	Not predicted	324
CPK	91	noSignalIP-noTm	Not predicted	SSF54791	IPR004088	GO:0003723	409
CPK	92	noSignalIP-noTm	PF01842,PF10369	SSF55021	IPR002912,IPR019455	GO:0008152|GO:0016597	317
CPK	93	noSignalIP-noTm	PF00185,PF02729	SSF53671	IPR006130,IPR006131,IPR006132	GO:0006520|GO:0016597|GO:0016743|GO:0006520|GO:0016743	353
CPK	94	SignalP-noTM	PF14099	Not predicted	IPR025975	Not predicted	260
CPK	95	noSignalIP-noTm	PF12505	Not predicted	IPR022185	Not predicted	864
CPK	96	noSignalIP-noTm	PF03343	Not predicted	IPR005011	GO:0000398	665
CPK	97	SignalP-noTM	PF00686,PF00723	SSF48208,SSF49452	IPR002044,IPR008928,IPR011613,IPR013784	GO:0003824|GO:0030246|GO:2001070	628
CPK	98	noSignalIP-noTm	PF14938	SSF48452	IPR011990	GO:0005515	293
CPK	99	noSignalIP-noTm	PF02686	SSF141000	IPR003837	GO:0006450	191
CPK	100	noSignalIP-noTm	PF07491	Not predicted	IPR011107	Not predicted	247
CPK	101	noSignalIP-noTm	Not predicted	SSF52540	IPR027417	Not predicted	723
CPK	102	noSignalIP-noTm	PF05047	SSF52833	IPR007741,IPR012336	Not predicted	204
CPK	103	noSignalIP-noTm	PF00632	SSF56204	IPR000569	GO:0004842	1192
CPK	104	noSignalIP-noTm	Not predicted	Not predicted	Not predicted	Not predicted	276
CPK	105	noSignalIP-noTm	PF03501	Not predicted	IPR005326	Not predicted	165
CPK	106	noSignalIP-noTm	PF13019	Not predicted	IPR024974	Not predicted	284
CPK	107	noSignalIP-noTm	PF02297	SSF47694	IPR003213	GO:0004129|GO:0005739	88
CPK	108	noSignalIP-noTm	PF06522	Not predicted	IPR010530	Not predicted	101
CPK	109	noSignalIP-noTm	PF00076	SSF54928	IPR000504,IPR012677	GO:0000166|GO:0003676	148
CPK	110	noSignalIP-noTm	PF07304,PF12931	SSF50978	IPR009917,IPR017986,IPR024298	GO:0005515	1246
CPK	111	noSignalIP-noTm	Not predicted	Not predicted	Not predicted	Not predicted	150
CPK	112	noSignalIP-noTm	Not predicted	SSF48403	IPR020683	Not predicted	1271
CPK	113	noSignalIP-noTm	PF08690	Not predicted	IPR028143	Not predicted	314
CPK	114	noSignalIP-noTm	Not predicted	Not predicted	Not predicted	Not predicted	497
CPK	115	noSignalIP-noTm	PF00010	SSF47459	IPR011598	GO:0046983	472
CPK	116	noSignalIP-noTm	PF00198,PF00364,PF02817	SSF47005,SSF51230,SSF52777	IPR000089,IPR001078,IPR004167,IPR011053	GO:0008152|GO:0016746	457
CPK	117	noSignalIP-noTm	PF06068	SSF52540	IPR010339,IPR027417	GO:0003678|GO:0005524	482
CPK	118	noSignalIP-noTm	Not predicted	Not predicted	Not predicted	Not predicted	655
CPK	119	noSignalIP-noTm	Not predicted	Not predicted	Not predicted	Not predicted	807
CPK	120	noSignalIP-noTm	Not predicted	Not predicted	Not predicted	Not predicted	154
CPK	121	noSignalIP-noTm	PF03152	Not predicted	IPR004854	GO:0006511	367
CPK	122	noSignalIP-noTm	PF02213	SSF55277	IPR003169	GO:0005515	481
CPK	123	noSignalIP-noTm	PF00044,PF02800	SSF51735,SSF55347	IPR016040,IPR020828,IPR020829	GO:0016620|GO:0055114	338
CPK	124	noSignalIP-noTm	Not predicted	Not predicted	Not predicted	Not predicted	227
CPK	125	noSignalIP-noTm	Not predicted	Not predicted	Not predicted	Not predicted	150
CPK	126	noSignalIP-noTm	Not predicted	Not predicted	Not predicted	Not predicted	219
CPK	127	noSignalIP-noTm	Not predicted	Not predicted	Not predicted	Not predicted	298
CPK	128	noSignalIP-noTm	Not predicted	Not predicted	Not predicted	Not predicted	145
CPK	129	noSignalIP-noTm	Not predicted	Not predicted	Not predicted	Not predicted	152
CPK	130	noSignalIP-noTm	Not predicted	Not predicted	Not predicted	Not predicted	333
CPK	131	noSignalIP-noTm	Not predicted	Not predicted	Not predicted	Not predicted	461
CPK	132	noSignalIP-noTm	PF00118	SSF48592,SSF52029,SSF54849	IPR002423,IPR027409	GO:0005524	583
CPK	133	noSignalIP-noTm	PF00241	SSF55753	IPR002108	GO:0003779|GO:0005622	160
CPK	134	noSignalIP-noTm	PF12754,PF17183	SSF54236	IPR029071	Not predicted	211
CPK	135	noSignalIP-noTm	Not predicted	Not predicted	Not predicted	Not predicted	992
CPK	136	noSignalIP-noTm	Not predicted	Not predicted	Not predicted	Not predicted	119
CPK	137	noSignalIP-noTm	PF00248	SSF51430	IPR023210	Not predicted	293
CPK	138	noSignalIP-noTm	PF02696	Not predicted	IPR003846	Not predicted	634
CPK	139	noSignalIP-noTm	PF00384,PF09326,PF10588,PF13510	SSF53706,SSF54292,SSF54862	IPR001041,IPR006656,IPR015405,IPR019574	GO:0009055|GO:0051536|GO:0016491|GO:0055114|GO:0016651|GO:0051536|GO:0055114	742
CPK	140	noSignalIP-noTm	Not predicted	Not predicted	Not predicted	Not predicted	348
CPK	141	noSignalIP-noTm	Not predicted	Not predicted	Not predicted	Not predicted	244
CPK	142	noSignalIP-noTm	PF00806	SSF48371	IPR001313,IPR016024	GO:0003723|GO:0005488	776
CPK	143	noSignalIP-noTm	PF08293	Not predicted	IPR013219	Not predicted	106
CPK	144	noSignalIP-noTm	PF00636	SSF54768,SSF69065	IPR000999	GO:0004525|GO:0006396	413
CPK	145	noSignalIP-noTm	PF00887	SSF47027	IPR000582	GO:0000062	282
CPK	146	noSignalIP-noTm	PF00481	SSF81606	IPR001932	GO:0003824	691
CPK	148	noSignalIP-noTm	PF03595	Not predicted	IPR004695	GO:0016021|GO:0055085	475
CPK	149	noSignalIP-noTm	PF08551	SSF144091	IPR013861	GO:0006890|GO:0016021	272
CPK	150	noSignalIP-noTm	PF15456	SSF57997	IPR029191	Not predicted	965
CPK	151	noSignalIP-noTm	PF05794	Not predicted	IPR008862	Not predicted	652
CPK	152	SignalP-noTM	PF06842	Not predicted	IPR009653	Not predicted	109
CPK	153	noSignalIP-noTm	PF02269	SSF47113	IPR003195,IPR009072	GO:0006366|GO:0046982	159
CPK	154	noSignalIP-noTm	PF00892	SSF103481	IPR000620	GO:0016020|GO:0016021	469
CPK	155	noSignalIP-noTm	PF06068	SSF52540	IPR010339,IPR027417	GO:0003678|GO:0005524	457
CPK	156	noSignalIP-noTm	PF00505	SSF47095	IPR009071	Not predicted	407
CPK	157	noSignalIP-noTm	PF01302,PF12455	SSF74924	IPR000938,IPR022157	Not predicted	1350
CPK	158	noSignalIP-noTm	PF01922	SSF69695	IPR002778	GO:0006614|GO:0008312|GO:0048500	296
CPK	159	noSignalIP-noTm	Not predicted	Not predicted	Not predicted	Not predicted	525
CPK	160	noSignalIP-noTm	PF00172,PF04082	SSF57701	IPR001138,IPR007219	GO:0000981|GO:0005634|GO:0006355|GO:0008270|GO:0003677|GO:0005634|GO:0006351|GO:0008270	756
CPK	161	noSignalIP-noTm	PF00215	SSF51366	IPR001754,IPR011060	GO:0003824|GO:0008152|GO:0004590|GO:0006207	379
CPK	162	noSignalIP-noTm	Not predicted	SSF52402,SSF56317	IPR003010	GO:0006807|GO:0016810	381
CPK	163	noSignalIP-noTm	PF01066	Not predicted	IPR000462	GO:0008654|GO:0016020|GO:0016780	314
CPK	164	SignalP-noTM	PF00394,PF07731,PF07732	SSF49503	IPR001117,IPR008972,IPR011706,IPR011707	GO:0005507|GO:0005507|GO:0016491|GO:0055114|GO:0016491|GO:0055114	626
CPK	165	noSignalIP-noTm	PF03239	Not predicted	IPR004923	GO:0005381|GO:0006827|GO:0016020|GO:0033573	361
CPK	166	noSignalIP-noTm	Not predicted	Not predicted	Not predicted	Not predicted	487
CPK	167	noSignalIP-noTm	PF00481	SSF81606	IPR001932	GO:0003824	760
CPK	168	SignalP-noTM	PF07217	Not predicted	IPR010816	Not predicted	754
CPK	169	noSignalIP-noTm	PF00076,PF00173,PF04116,PF15519	SSF54928,SSF55856	IPR000504,IPR001199,IPR006694,IPR012677,IPR029123	GO:0000166|GO:0003676|GO:0005506|GO:0006633|GO:0016491|GO:0055114	934
CPK	170	noSignalIP-noTm	Not predicted	Not predicted	Not predicted	Not predicted	695
CPK	171	noSignalIP-noTm	PF00092	SSF53300	IPR002035	Not predicted	308
CPK	172	noSignalIP-noTm	PF00155	SSF53383	IPR004839,IPR015424	GO:0009058|GO:0030170	466
CPK	173	noSignalIP-noTm	Not predicted	Not predicted	Not predicted	Not predicted	120
CPK	174	noSignalIP-noTm	PF07716	SSF57959	IPR004827	GO:0003700|GO:0006355|GO:0043565	261
CPK	175	SignalP-noTM	Not predicted	SSF50969	IPR011044	Not predicted	407
CPK	176	noSignalIP-noTm	Not predicted	SSF57959	Not predicted	Not predicted	203
CPK	177	noSignalIP-noTm	PF05238	Not predicted	IPR007902	GO:0007059|GO:0034508	500
CPK	178	noSignalIP-noTm	PF01026	SSF51556	IPR001130,IPR032466	GO:0016788	396
CPK	179	noSignalIP-noTm	PF00317,PF02867,PF03477	SSF48168,SSF51998	IPR000788,IPR005144,IPR008926,IPR013509	GO:0004748|GO:0005524|GO:0006260|GO:0055114|GO:0006260|GO:0055114	902
CPK	180	noSignalIP-noTm	PF00172	SSF57701	IPR001138	GO:0000981|GO:0005634|GO:0006355|GO:0008270	659
CPK	181	SignalP-noTM	PF05730	Not predicted	IPR008427	Not predicted	303
CPK	182	SignalP-noTM	PF02678,PF05726	SSF51182	IPR003829,IPR008778,IPR011051	Not predicted	396
CPK	183	noSignalIP-noTm	Not predicted	Not predicted	Not predicted	Not predicted	183
CPK	184	noSignalIP-noTm	PF02141,PF03456	Not predicted	IPR001194,IPR005113	Not predicted	899
CPK	185	noSignalIP-noTm	PF04438	SSF144232	IPR007529	Not predicted	435
CPK	186	noSignalIP-noTm	PF06046	Not predicted	IPR010326	GO:0000145|GO:0006887	751
CPK	187	noSignalIP-noTm	PF00627,PF12763	SSF46934,SSF47473	IPR000261,IPR009060,IPR011992,IPR015940	GO:0005515	1238
CPK	188	noSignalIP-noTm	PF02852,PF07992	SSF51905,SSF55424	IPR004099,IPR016156,IPR023753	GO:0016491|GO:0050660|GO:0055114|GO:0016491|GO:0055114|GO:0045454|GO:0055114	469
CPK	190	noSignalIP-noTm	PF05920	SSF46689	IPR008422,IPR009057	GO:0003677|GO:0003677|GO:0006355	819
CPK	191	noSignalIP-noTm	PF07690	SSF103473	IPR011701,IPR020846	GO:0016021|GO:0055085	488
CPK	192	noSignalIP-noTm	PF00400,PF05729,PF17100	SSF50978,SSF52540	IPR001680,IPR017986,IPR027417,IPR031359	GO:0005515	1431
CPK	193	noSignalIP-noTm	PF12770,PF13499	SSF47473,SSF52540	IPR002048,IPR011992,IPR024983,IPR027417	GO:0005509	1598
CPK	194	noSignalIP-noTm	PF13302	SSF55729	IPR000182,IPR016181	GO:0008080	164
CPK	196	noSignalIP-noTm	PF13656	SSF55257	IPR009025	GO:0006351|GO:0046983	157
CPK	197	noSignalIP-noTm	PF05347	Not predicted	IPR008011	Not predicted	123
CPK	198	noSignalIP-noTm	PF01125	Not predicted	IPR001748	GO:0005634	148
CPK	199	noSignalIP-noTm	Not predicted	Not predicted	Not predicted	Not predicted	262
CPK	200	noSignalIP-noTm	PF10373,PF10374	SSF48452	IPR011990,IPR018834,IPR019458	GO:0005515	905
CPK	201	noSignalIP-noTm	PF00294	SSF53613	IPR011611,IPR029056	Not predicted	348
CPK	202	noSignalIP-noTm	PF00181,PF03947	SSF50104,SSF50249	IPR008991,IPR012340,IPR022666,IPR022669	GO:0003735|GO:0005622|GO:0005840|GO:0006412|GO:0003735|GO:0005840|GO:0006412	254
CPK	203	noSignalIP-noTm	Not predicted	Not predicted	Not predicted	Not predicted	482
CPK	204	noSignalIP-noTm	PF08589	Not predicted	IPR013898	Not predicted	159
CPK	205	noSignalIP-noTm	PF03463,PF03464,PF03465	SSF53137,SSF55315,SSF55481	IPR005140,IPR005141,IPR005142,IPR024049,IPR029064	Not predicted	455
CPK	206	noSignalIP-noTm	PF00169,PF16016,PF16746	SSF103657,SSF50729	IPR001849,IPR011993,IPR031968	Not predicted	1370
CPK	207	noSignalIP-noTm	PF11274	SSF55961	Not predicted	Not predicted	650
CPK	208	noSignalIP-noTm	PF10350	SSF48371	IPR016024,IPR019442	GO:0005488	1507
CPK	209	noSignalIP-noTm	PF00687	SSF56808	IPR023674,IPR028364	Not predicted	217
CPK	210	SignalP-noTM	PF03901	Not predicted	IPR005599	GO:0016757	527
CPK	211	noSignalIP-noTm	PF01466,PF03931	SSF54695,SSF81382	IPR011333,IPR016072,IPR016073	GO:0006511	171
CPK	212	noSignalIP-noTm	PF00832	SSF48662	IPR000077,IPR023626	GO:0003735|GO:0005622|GO:0005840|GO:0006412	120
CPK	213	noSignalIP-noTm	PF00025	SSF52540	IPR006689,IPR027417	GO:0005525	168
CPK	214	noSignalIP-noTm	PF00199,PF06628	SSF56634	IPR010582,IPR011614,IPR020835	GO:0004096|GO:0020037|GO:0055114|GO:0020037|GO:0055114	496
CPK	215	noSignalIP-noTm	Not predicted	Not predicted	Not predicted	Not predicted	340
CPK	216	noSignalIP-noTm	Not predicted	Not predicted	Not predicted	Not predicted	239
CPK	217	noSignalIP-noTm	PF00732,PF05199,PF07992	SSF51905	IPR000172,IPR007867,IPR023753	GO:0016491|GO:0055114|GO:0016614|GO:0050660|GO:0055114|GO:0016614|GO:0055114	743
CPK	219	noSignalIP-noTm	PF08241	SSF53335	IPR013216,IPR029063	GO:0008152|GO:0008168	254
CPK	220	noSignalIP-noTm	Not predicted	Not predicted	Not predicted	Not predicted	502
CPK	221	noSignalIP-noTm	Not predicted	Not predicted	Not predicted	Not predicted	149
CPK	222	SignalP-noTM	PF00722	SSF49899	IPR000757,IPR013320	GO:0004553|GO:0005975	378
CPK	223	noSignalIP-noTm	PF01028,PF02919,PF14370	SSF56349,SSF56741	IPR008336,IPR011010,IPR013500,IPR025834	GO:0003677|GO:0003677|GO:0003917|GO:0005694|GO:0006265|GO:0003677|GO:0003918|GO:0006265	954
CPK	224	noSignalIP-noTm	PF00231	SSF52943	IPR000131,IPR023633	GO:0015986|GO:0045261|GO:0046933|GO:0046961	301
CPK	225	noSignalIP-noTm	PF00505,PF01593,PF04433	SSF46689,SSF47095,SSF51905,SSF54373	IPR002937,IPR007526,IPR009057,IPR009071,IPR023753	GO:0003677|GO:0005515|GO:0016491|GO:0055114	1090
CPK	226	noSignalIP-noTm	PF00995	SSF56815	IPR001619	GO:0006904|GO:0016192	719
CPK	227	noSignalIP-noTm	PF00179	SSF54495	IPR000608,IPR016135	Not predicted	159
CPK	228	noSignalIP-noTm	PF00069	SSF56112	IPR000719,IPR011009	GO:0004672|GO:0005524|GO:0006468	376
CPK	229	noSignalIP-noTm	Not predicted	Not predicted	Not predicted	Not predicted	395
CPK	230	noSignalIP-noTm	PF03129,PF13393	SSF52954,SSF55681	IPR004154	Not predicted	558
CPK	231	noSignalIP-noTm	PF00005,PF00664	SSF52540,SSF90123	IPR003439,IPR011527,IPR027417	GO:0005524|GO:0006810|GO:0016021|GO:0042626|GO:0055085|GO:0005524|GO:0016887	1342
CPK	232	noSignalIP-noTm	PF12146	SSF53474	IPR022742,IPR029058	Not predicted	386
CPK	233	noSignalIP-noTm	PF00096,PF00172,PF13894	SSF57667,SSF57701	IPR001138,IPR007087	GO:0000981|GO:0005634|GO:0006355|GO:0008270|GO:0046872	927
CPK	234	noSignalIP-noTm	PF07690	SSF103473	IPR011701,IPR020846	GO:0016021|GO:0055085	531
CPK	235	noSignalIP-noTm	PF01363,PF13639	SSF57850,SSF57903	IPR000306,IPR001841,IPR011011	GO:0005515|GO:0008270|GO:0046872	626
CPK	236	noSignalIP-noTm	PF00168	SSF49562	IPR000008	GO:0005515	1505
CPK	237	noSignalIP-noTm	PF00227	SSF56235	IPR001353,IPR029055	GO:0004298|GO:0005839|GO:0051603	285
CPK	238	noSignalIP-noTm	PF00814	SSF53067	IPR000905	Not predicted	512
CPK	239	noSignalIP-noTm	Not predicted	Not predicted	Not predicted	Not predicted	1539
CPK	240	noSignalIP-noTm	PF05637	Not predicted	IPR008630	GO:0016021|GO:0016757	458
CPK	241	SignalP-noTM	PF00722	SSF49899	IPR000757,IPR013320	GO:0004553|GO:0005975	342
CPK	242	noSignalIP-noTm	PF01124	SSF161084	IPR001129	Not predicted	150
CPK	243	SignalP-noTM	Not predicted	Not predicted	Not predicted	Not predicted	103
CPK	244	noSignalIP-noTm	PF13347	SSF103473	IPR020846	Not predicted	679
CPK	245	noSignalIP-noTm	Not predicted	Not predicted	Not predicted	Not predicted	152
CPK	246	noSignalIP-noTm	Not predicted	Not predicted	Not predicted	Not predicted	335
CPK	247	noSignalIP-noTm	PF00416	SSF46946	IPR001892,IPR010979	GO:0003676|GO:0003723|GO:0003735|GO:0005622|GO:0005840|GO:0006412	156
CPK	248	noSignalIP-noTm	PF01172,PF09377	SSF109728,SSF89895	IPR018978,IPR019783	GO:0042254	306
CPK	249	noSignalIP-noTm	PF00579	SSF52374	IPR002305	GO:0000166|GO:0004812|GO:0005524|GO:0006418	480
CPK	250	SignalP-noTM	PF00450,PF05388	SSF53474	IPR001563,IPR008442,IPR029058	GO:0004185|GO:0005773|GO:0004185|GO:0006508	550
CPK	251	noSignalIP-noTm	PF01151	Not predicted	IPR002076	GO:0016021	471
CPK	252	noSignalIP-noTm	PF01363	SSF57903	IPR000306,IPR011011	GO:0046872	283
CPK	253	noSignalIP-noTm	PF01967,PF04055,PF06463	SSF102114,SSF55040	IPR002820,IPR007197,IPR010505	GO:0003824|GO:0051536|GO:0006777|GO:0006777|GO:0019008|GO:0051539	679
CPK	254	noSignalIP-noTm	Not predicted	SSF82171	Not predicted	Not predicted	523
CPK	255	noSignalIP-noTm	Not predicted	Not predicted	Not predicted	Not predicted	360
CPK	256	noSignalIP-noTm	PF00118	SSF48592,SSF52029,SSF54849	IPR002423,IPR027409	GO:0005524	535
CPK	257	noSignalIP-noTm	PF06658	Not predicted	IPR009548	Not predicted	211
CPK	258	noSignalIP-noTm	PF00300	SSF53254	IPR013078,IPR029033	Not predicted	462
CPK	259	noSignalIP-noTm	PF00072,PF00512,PF02518,PF08447,PF13426	SSF47384,SSF52172,SSF55785,SSF55874	IPR000014,IPR001789,IPR003594,IPR003661,IPR011006,IPR013655	GO:0000155|GO:0007165|GO:0000160|GO:0005515	2072
CPK	260	noSignalIP-noTm	PF03188	Not predicted	IPR006593	Not predicted	254
CPK	261	noSignalIP-noTm	PF03561	SSF49785	IPR008979,IPR015908	GO:0000256|GO:0004037	358
CPK	262	noSignalIP-noTm	PF01843,PF12796	SSF48403	IPR002710,IPR020683	Not predicted	812
CPK	263	noSignalIP-noTm	PF00566	SSF47923	IPR000195	Not predicted	974
CPK	264	noSignalIP-noTm	Not predicted	Not predicted	Not predicted	Not predicted	504
CPK	265	noSignalIP-noTm	Not predicted	Not predicted	Not predicted	Not predicted	76
CPK	266	noSignalIP-noTm	PF00069,PF00072,PF00512,PF02518,PF13185,PF13191	SSF47384,SSF48452,SSF52172,SSF52540,SSF55781,SSF55874,SSF56112	IPR000719,IPR001789,IPR003018,IPR003594,IPR003661,IPR011006,IPR011009,IPR011990,IPR027417,IPR029016	GO:0000155|GO:0007165|GO:0000160|GO:0004672|GO:0005524|GO:0006468|GO:0005515	2550
CPK	267	noSignalIP-noTm	PF01593	SSF51905	IPR002937,IPR023753	GO:0016491|GO:0055114	512
CPK	268	noSignalIP-noTm	PF03151	Not predicted	IPR004853	Not predicted	419
CPK	269	noSignalIP-noTm	PF01777	SSF50104	IPR001141,IPR008991	GO:0003735|GO:0005622|GO:0005840|GO:0006412	135
CPK	270	noSignalIP-noTm	Not predicted	Not predicted	Not predicted	Not predicted	265
CPK	271	noSignalIP-noTm	PF00903	SSF54593	IPR004360,IPR029068	Not predicted	414
CPK	272	noSignalIP-noTm	PF04056,PF07975	SSF53300,SSF57889	IPR002035,IPR004595,IPR007198	GO:0006281|GO:0008270	479
CPK	273	noSignalIP-noTm	PF12271	Not predicted	IPR022057	Not predicted	331
CPK	276	noSignalIP-noTm	PF00083	SSF103473	IPR005828,IPR020846	GO:0016021|GO:0022857|GO:0055085	709
CPK	277	noSignalIP-noTm	Not predicted	Not predicted	Not predicted	Not predicted	134
CPK	278	noSignalIP-noTm	PF01491	SSF55387	IPR002908	GO:0008199|GO:0016226	195
CPK	279	noSignalIP-noTm	PF01217	SSF64356	IPR011012,IPR022775	GO:0006810	174
CPK	280	noSignalIP-noTm	Not predicted	Not predicted	Not predicted	Not predicted	147
CPK	281	noSignalIP-noTm	PF00133,PF08264	SSF47323,SSF50677,SSF52374	IPR002300,IPR009008,IPR009080,IPR013155	GO:0000166|GO:0004812|GO:0005524|GO:0006418|GO:0000166|GO:0006418|GO:0002161|GO:0006418	1121
CPK	282	SignalP-noTM	Not predicted	Not predicted	Not predicted	Not predicted	148
CPK	283	noSignalIP-noTm	PF05207	SSF144217	IPR007872	Not predicted	85
CPK	284	noSignalIP-noTm	PF00005,PF06472	SSF52540	IPR003439,IPR011527,IPR027417	GO:0005524|GO:0006810|GO:0016021|GO:0042626|GO:0055085|GO:0005524|GO:0016887	710
CPK	285	noSignalIP-noTm	PF01485	SSF57850	IPR002867	Not predicted	761
CPK	286	noSignalIP-noTm	Not predicted	Not predicted	Not predicted	Not predicted	569
CPK	287	noSignalIP-noTm	PF00012	SSF53067	IPR013126	Not predicted	588
CPK	288	noSignalIP-noTm	PF00018,PF06920,PF14429,PF16172	SSF48371,SSF50044	IPR001452,IPR010703,IPR016024,IPR027007,IPR032376	GO:0005488|GO:0005515	2016
CPK	289	noSignalIP-noTm	Not predicted	SSF55729	IPR016181	Not predicted	273
CPK	290	noSignalIP-noTm	PF00177	SSF47973	IPR023798	Not predicted	213
CPK	291	noSignalIP-noTm	PF03297	Not predicted	IPR004977	Not predicted	94
CPK	292	noSignalIP-noTm	PF00153	SSF103506	IPR018108,IPR023395	Not predicted	315
CPK	293	noSignalIP-noTm	PF09415	Not predicted	IPR018552	GO:0006281|GO:0051382	129
CPK	294	SignalP-noTM	Not predicted	SSF49503	IPR008972	Not predicted	267
CPK	295	noSignalIP-noTm	PF00173	SSF55856	IPR001199	Not predicted	254
CPK	296	noSignalIP-noTm	Not predicted	Not predicted	Not predicted	Not predicted	775
CPK	297	noSignalIP-noTm	PF00004,PF02214,PF08542	SSF48019,SSF52540,SSF54695	IPR003131,IPR003959,IPR008921,IPR011333,IPR013748,IPR027417	GO:0003677|GO:0006260|GO:0005524|GO:0051260	913
CPK	298	noSignalIP-noTm	PF01569	SSF48317	IPR000326	Not predicted	530
CPK	299	noSignalIP-noTm	PF13561	SSF51735	IPR016040	Not predicted	266
CPK	300	noSignalIP-noTm	PF00899,PF10585,PF14732	SSF69572	IPR000594,IPR019572,IPR028077	GO:0008641	680
CPK	301	noSignalIP-noTm	PF10343	Not predicted	IPR019438	Not predicted	366
CPK	302	noSignalIP-noTm	PF04081	Not predicted	IPR007218	GO:0005634|GO:0006260	196
CPK	303	noSignalIP-noTm	PF00400	SSF50978	IPR001680,IPR017986	GO:0005515	345
CPK	304	noSignalIP-noTm	PF01783	SSF57829	IPR002677,IPR011332	GO:0003735|GO:0006412|GO:0015934|GO:0006412	126
CPK	305	noSignalIP-noTm	PF00735	SSF52540	IPR027417,IPR030379	GO:0005525	336
CPK	306	noSignalIP-noTm	PF00625	SSF52540	IPR008145,IPR027417	Not predicted	194
CPK	307	SignalP-noTM	PF03198	SSF51445	IPR004886,IPR017853	Not predicted	480
CPK	308	noSignalIP-noTm	PF08442,PF16114	SSF52210,SSF56059	IPR013650,IPR016102,IPR032263	Not predicted	488
CPK	309	noSignalIP-noTm	PF00285,PF00549,PF02629	SSF48256,SSF51735	IPR002020,IPR003781,IPR005811,IPR016040	GO:0003824|GO:0008152|GO:0046912|GO:0048037	651
CPK	310	noSignalIP-noTm	PF00327	SSF55129	IPR016082	Not predicted	87
CPK	311	noSignalIP-noTm	PF05712	Not predicted	IPR026541	Not predicted	380
CPK	312	noSignalIP-noTm	PF11717	SSF54160	IPR016197,IPR025995	Not predicted	162
CPK	313	noSignalIP-noTm	PF01717,PF08267	SSF51726	IPR002629,IPR013215	GO:0003871|GO:0008270|GO:0008652|GO:0003871|GO:0008270|GO:0009086	766
CPK	314	noSignalIP-noTm	PF00266	SSF53383	IPR000192,IPR015424	Not predicted	504
CPK	315	noSignalIP-noTm	PF05532	SSF69047	IPR008462	Not predicted	181
CPK	316	noSignalIP-noTm	Not predicted	SSF103473	IPR020846	Not predicted	429
CPK	317	noSignalIP-noTm	Not predicted	Not predicted	Not predicted	Not predicted	1238
CPK	318	noSignalIP-noTm	PF09174	Not predicted	IPR015257	GO:0016480	341
CPK	319	noSignalIP-noTm	PF01217	SSF64356	IPR011012,IPR022775	GO:0006810	155
CPK	320	noSignalIP-noTm	PF00248	SSF51430	IPR023210	Not predicted	312
CPK	321	noSignalIP-noTm	PF00069	SSF56112	IPR000719,IPR011009	GO:0004672|GO:0005524|GO:0006468	259
CPK	322	noSignalIP-noTm	Not predicted	Not predicted	Not predicted	Not predicted	239
CPK	323	noSignalIP-noTm	PF07732	SSF49503	IPR008972,IPR011707	GO:0005507	435
CPK	324	noSignalIP-noTm	PF02627	SSF69118	IPR003779,IPR029032	GO:0051920|GO:0055114	163
CPK	326	noSignalIP-noTm	PF00111,PF00175,PF03473,PF03475	SSF50800,SSF52343,SSF54292,SSF63380	IPR001041,IPR001433,IPR005163,IPR005302,IPR011037,IPR017938	GO:0003824|GO:0030151|GO:0030170|GO:0009055|GO:0051536|GO:0016491|GO:0055114	551
CPK	328	noSignalIP-noTm	PF12923	Not predicted	IPR024326	Not predicted	312
CPK	329	noSignalIP-noTm	PF11559	Not predicted	IPR021622	Not predicted	736
CPK	330	noSignalIP-noTm	Not predicted	Not predicted	Not predicted	Not predicted	457
CPK	331	noSignalIP-noTm	PF01940	Not predicted	IPR002794	GO:0016021	383
CPK	332	noSignalIP-noTm	PF07690	SSF103473	IPR011701,IPR020846	GO:0016021|GO:0055085	471
CPK	333	noSignalIP-noTm	PF05004	SSF48371	IPR007701,IPR016024	GO:0005488	459
CPK	334	noSignalIP-noTm	PF00498	SSF49879	IPR000253,IPR008984	GO:0005515	547
CPK	335	noSignalIP-noTm	PF00400	SSF50998	IPR001680,IPR011047	GO:0005515	323
CPK	336	noSignalIP-noTm	PF10639	Not predicted	IPR018908	Not predicted	111
CPK	337	noSignalIP-noTm	Not predicted	Not predicted	Not predicted	Not predicted	140
CPK	338	noSignalIP-noTm	PF00091,PF03953	SSF52490,SSF55307	IPR003008,IPR008280,IPR018316	GO:0003924	444
CPK	339	noSignalIP-noTm	PF00227	SSF56235	IPR001353,IPR029055	GO:0004298|GO:0005839|GO:0051603	264
CPK	340	noSignalIP-noTm	PF10180	Not predicted	IPR019327	Not predicted	396
CPK	341	noSignalIP-noTm	PF05721	SSF51197	IPR008775	Not predicted	308
CPK	342	noSignalIP-noTm	Not predicted	Not predicted	Not predicted	Not predicted	198
CPK	344	noSignalIP-noTm	PF00795	SSF56317	IPR003010	GO:0006807|GO:0016810	337
CPK	345	noSignalIP-noTm	PF01564	SSF53335	IPR029063	Not predicted	291
CPK	347	noSignalIP-noTm	PF07690	SSF103473	IPR011701,IPR020846	GO:0016021|GO:0055085	606
CPK	348	noSignalIP-noTm	Not predicted	Not predicted	Not predicted	Not predicted	1144
CPK	349	noSignalIP-noTm	PF00503	SSF47895,SSF52540	IPR001019,IPR011025,IPR027417	GO:0003924|GO:0004871|GO:0007186|GO:0019001|GO:0031683|GO:0004871|GO:0007165	354
CPK	351	SignalP-noTM	PF00933,PF01915,PF14310	SSF51445,SSF52279	IPR001764,IPR002772,IPR017853,IPR026891	GO:0004553|GO:0005975	703
CPK	352	noSignalIP-noTm	Not predicted	Not predicted	Not predicted	Not predicted	200
CPK	353	noSignalIP-noTm	PF00320	SSF57716	IPR000679	GO:0003700|GO:0006355|GO:0008270|GO:0043565	467
CPK	354	noSignalIP-noTm	PF03074	SSF55931	IPR004308	GO:0004357|GO:0006750	709
CPK	355	noSignalIP-noTm	PF04667	Not predicted	IPR006760	Not predicted	157
CPK	356	noSignalIP-noTm	PF03690	Not predicted	IPR003226	Not predicted	357
CPK	357	noSignalIP-noTm	Not predicted	Not predicted	Not predicted	Not predicted	84
CPK	358	noSignalIP-noTm	PF00091,PF03953	SSF52490,SSF55307	IPR003008,IPR008280,IPR018316	GO:0003924	458
CPK	359	noSignalIP-noTm	PF00638,PF13634	SSF50729	IPR000156,IPR011993,IPR025574	GO:0046907	1288
CPK	360	noSignalIP-noTm	PF00569,PF16158	SSF57850	IPR000433,IPR032350	GO:0008270	872
CPK	361	noSignalIP-noTm	Not predicted	Not predicted	Not predicted	Not predicted	77
CPK	362	noSignalIP-noTm	PF00856	SSF82199	IPR001214	GO:0005515	363
CPK	363	noSignalIP-noTm	PF09405	Not predicted	IPR018545	Not predicted	710
CPK	364	noSignalIP-noTm	PF02383,PF12456	Not predicted	IPR002013,IPR022158	GO:0042578	860
CPK	365	noSignalIP-noTm	PF11312	Not predicted	IPR021463	Not predicted	360
CPK	366	noSignalIP-noTm	PF00456,PF02779,PF02780	SSF52518,SSF52922	IPR005474,IPR005475,IPR009014,IPR029061,IPR033248	GO:0003824|GO:0008152	685
CPK	367	noSignalIP-noTm	Not predicted	Not predicted	Not predicted	Not predicted	187
CPK	368	noSignalIP-noTm	PF01158	Not predicted	IPR000509	GO:0003735|GO:0005622|GO:0005840|GO:0006412	105
CPK	369	noSignalIP-noTm	PF11470	SSF54236	IPR021569,IPR029071	Not predicted	503
CPK	370	noSignalIP-noTm	PF00227	SSF56235	IPR001353,IPR029055	GO:0004298|GO:0005839|GO:0051603	191
CPK	371	noSignalIP-noTm	PF00122,PF00689,PF00690,PF00702	SSF56784,SSF81653,SSF81660,SSF81665	IPR004014,IPR006068,IPR008250,IPR023214,IPR023299	GO:0000166|GO:0000166|GO:0046872	1017
CPK	372	noSignalIP-noTm	PF00621	SSF48065	IPR000219	GO:0005089|GO:0035023	814
CPK	373	noSignalIP-noTm	PF01172	SSF89895	IPR019783	Not predicted	117
CPK	374	noSignalIP-noTm	Not predicted	Not predicted	Not predicted	Not predicted	145
CPK	375	noSignalIP-noTm	PF07047	Not predicted	IPR010754	Not predicted	456
CPK	376	noSignalIP-noTm	PF00069	SSF56112,SSF82615	IPR000719,IPR011009	GO:0004672|GO:0005524|GO:0006468	1002
CPK	377	noSignalIP-noTm	PF03142	SSF53448	IPR029044	Not predicted	1217
CPK	378	noSignalIP-noTm	PF08238	SSF81901	IPR006597	Not predicted	772
CPK	379	SignalP-noTM	PF00201	SSF53756	IPR002213	GO:0008152|GO:0016758	504
CPK	380	noSignalIP-noTm	PF00931	SSF52540	IPR002182,IPR027417	GO:0043531	398
CPK	381	noSignalIP-noTm	Not predicted	Not predicted	Not predicted	Not predicted	289
CPK	382	noSignalIP-noTm	PF00176,PF00271	SSF46934,SSF52540	IPR000330,IPR001650,IPR009060,IPR027417	GO:0005515|GO:0005524	1046
CPK	383	noSignalIP-noTm	PF09446	Not predicted	IPR019013	GO:0070072	103
CPK	384	noSignalIP-noTm	PF10295	Not predicted	IPR018809	Not predicted	358
CPK	385	noSignalIP-noTm	PF01247	SSF50447	IPR001780,IPR009000	GO:0003735|GO:0005622|GO:0005840|GO:0006412	109
CPK	386	noSignalIP-noTm	PF00479,PF02781	SSF51735,SSF55347	IPR016040,IPR022674,IPR022675	GO:0004345|GO:0006006|GO:0050661|GO:0055114	504
CPK	387	noSignalIP-noTm	PF08638	Not predicted	IPR013947	GO:0001104|GO:0006357|GO:0016592	1083
CPK	388	noSignalIP-noTm	PF01593	SSF51905,SSF54373	IPR002937,IPR023753	GO:0016491|GO:0055114	608
CPK	389	noSignalIP-noTm	PF16363	SSF51735	IPR016040	Not predicted	404
CPK	390	noSignalIP-noTm	PF02666,PF12588	Not predicted	IPR003817,IPR022237	GO:0004609|GO:0008654	467
CPK	391	noSignalIP-noTm	Not predicted	SSF103481	Not predicted	Not predicted	178
CPK	392	noSignalIP-noTm	PF04427	SSF52954	IPR004154,IPR007109	Not predicted	414
CPK	393	noSignalIP-noTm	PF03914,PF07540	SSF48371	IPR005612,IPR011501,IPR016024	GO:0005488	658
CPK	394	noSignalIP-noTm	Not predicted	Not predicted	Not predicted	Not predicted	342
CPK	395	noSignalIP-noTm	PF08228	Not predicted	IPR013241	Not predicted	236
CPK	396	noSignalIP-noTm	PF00443,PF12030	SSF54001	IPR001394,IPR021905	GO:0016579|GO:0036459	2584
CPK	397	noSignalIP-noTm	PF04261	SSF54909	IPR006314,IPR011008	GO:0004601|GO:0020037|GO:0055114	315
CPK	398	noSignalIP-noTm	PF00199,PF06628	SSF56634	IPR010582,IPR011614,IPR020835	GO:0004096|GO:0020037|GO:0055114|GO:0020037|GO:0055114	497
CPK	399	noSignalIP-noTm	PF00732,PF05199	SSF51905,SSF54373	IPR000172,IPR007867,IPR023753	GO:0016491|GO:0055114|GO:0016614|GO:0050660|GO:0055114|GO:0016614|GO:0055114	583
CPK	400	noSignalIP-noTm	Not predicted	Not predicted	Not predicted	Not predicted	505
CPK	401	noSignalIP-noTm	PF10253	Not predicted	IPR018800	Not predicted	382
CPK	402	noSignalIP-noTm	PF16978,PF16979	Not predicted	IPR031313,IPR031567	Not predicted	895
CPK	403	SignalP-noTM	Not predicted	Not predicted	Not predicted	Not predicted	174
CPK	404	noSignalIP-noTm	Not predicted	Not predicted	Not predicted	Not predicted	333
CPK	405	noSignalIP-noTm	PF07690	SSF103473	IPR011701,IPR020846	GO:0016021|GO:0055085	493
CPK	406	noSignalIP-noTm	PF02535	Not predicted	IPR003689	GO:0016020|GO:0030001|GO:0046873|GO:0055085	412
CPK	407	noSignalIP-noTm	PF00400,PF12937	SSF50978,SSF81383	IPR001680,IPR001810,IPR017986	GO:0005515	668
CPK	408	noSignalIP-noTm	Not predicted	Not predicted	Not predicted	Not predicted	409
CPK	409	SignalP-noTM	PF00149	SSF56300	IPR004843,IPR029052	GO:0016787	442
CPK	410	noSignalIP-noTm	PF10607	Not predicted	IPR024964	Not predicted	408
CPK	411	noSignalIP-noTm	PF04857	SSF53098	IPR006941,IPR012337	GO:0003676|GO:0005634	487
CPK	412	noSignalIP-noTm	Not predicted	Not predicted	Not predicted	Not predicted	489
CPK	413	noSignalIP-noTm	Not predicted	Not predicted	Not predicted	Not predicted	222
CPK	414	noSignalIP-noTm	Not predicted	Not predicted	Not predicted	Not predicted	534
CPK	415	noSignalIP-noTm	PF00899	SSF69572	IPR000594	GO:0008641	564
CPK	416	noSignalIP-noTm	Not predicted	Not predicted	Not predicted	Not predicted	1271
CPK	417	noSignalIP-noTm	PF10354	Not predicted	IPR019446	Not predicted	324
CPK	418	noSignalIP-noTm	PF00397,PF00856,PF08236,PF08711	SSF47676,SSF51045,SSF82199	IPR001202,IPR001214,IPR013257,IPR017923	GO:0003677|GO:0005634|GO:0006351|GO:0005515|GO:0005694|GO:0006355|GO:0018024|GO:0034968	924
CPK	419	noSignalIP-noTm	Not predicted	Not predicted	Not predicted	Not predicted	237
CPK	420	noSignalIP-noTm	Not predicted	Not predicted	Not predicted	Not predicted	290
CPK	421	noSignalIP-noTm	PF00202	SSF53383	IPR005814,IPR015424	GO:0008483|GO:0030170	503
CPK	422	noSignalIP-noTm	Not predicted	SSF53098	IPR012337	GO:0003676	224
CPK	423	noSignalIP-noTm	PF00654	SSF54631,SSF81340	IPR001807,IPR014743	GO:0005216|GO:0055085|GO:0005247|GO:0006821|GO:0016020|GO:0055085	860
CPK	424	noSignalIP-noTm	PF04000,PF09368	Not predicted	IPR007146,IPR018972	Not predicted	608
CPK	425	noSignalIP-noTm	PF08700	Not predicted	Not predicted	Not predicted	841
CPK	426	noSignalIP-noTm	PF00378	SSF52096	IPR001753,IPR029045	GO:0003824|GO:0008152	276
CPK	427	noSignalIP-noTm	PF06870	Not predicted	IPR009668	GO:0003677|GO:0003899|GO:0005634|GO:0006351	437
CPK	428	noSignalIP-noTm	PF00069,PF00498	SSF49879,SSF56112	IPR000253,IPR000719,IPR008984,IPR011009	GO:0004672|GO:0005524|GO:0006468|GO:0005515	585
CPK	429	noSignalIP-noTm	Not predicted	Not predicted	Not predicted	Not predicted	301
CPK	430	noSignalIP-noTm	PF00069,PF12063	SSF56112	IPR000719,IPR011009,IPR022708	GO:0004672|GO:0005524|GO:0006468|GO:0004674	933
CPK	431	noSignalIP-noTm	Not predicted	Not predicted	Not predicted	Not predicted	318
CPK	432	noSignalIP-noTm	PF00202	SSF53383	IPR005814,IPR015424	GO:0008483|GO:0030170	443
CPK	433	noSignalIP-noTm	PF03901	Not predicted	IPR005599	GO:0016757	641
CPK	434	noSignalIP-noTm	PF00620	SSF48350	IPR000198,IPR008936	GO:0007165	940
CPK	435	noSignalIP-noTm	PF02953	SSF144122	IPR004217	Not predicted	87
CPK	436	noSignalIP-noTm	PF10487	Not predicted	IPR018864	Not predicted	1823
CPK	437	noSignalIP-noTm	PF00117,PF00218,PF00697	SSF51366,SSF52317	IPR001240,IPR011060,IPR013798,IPR017926,IPR029062	GO:0003824|GO:0008152|GO:0004425|GO:0004640|GO:0006568	761
CPK	438	noSignalIP-noTm	Not predicted	SSF52113	IPR001357	Not predicted	355
CPK	439	noSignalIP-noTm	PF09753	Not predicted	IPR019150	Not predicted	332
CPK	440	noSignalIP-noTm	PF08312	Not predicted	IPR013170	Not predicted	166
CPK	441	noSignalIP-noTm	PF07065	Not predicted	IPR009772	GO:0007049	405
CPK	442	noSignalIP-noTm	PF12511	Not predicted	IPR022190	Not predicted	350
CPK	443	noSignalIP-noTm	PF00503	SSF47895,SSF52540	IPR001019,IPR011025,IPR027417	GO:0003924|GO:0004871|GO:0007186|GO:0019001|GO:0031683|GO:0004871|GO:0007165	353
CPK	444	noSignalIP-noTm	PF01713,PF08590	SSF160443	IPR002625,IPR013899	Not predicted	249
CPK	445	noSignalIP-noTm	Not predicted	Not predicted	Not predicted	Not predicted	263
CPK	446	noSignalIP-noTm	PF08433	SSF52540	IPR013641,IPR027417	Not predicted	330
CPK	447	noSignalIP-noTm	PF00004,PF02359,PF02933,PF09336	SSF50692,SSF52540,SSF54585	IPR003338,IPR003959,IPR004201,IPR009010,IPR015415,IPR027417,IPR029067	GO:0005524	819
CPK	448	noSignalIP-noTm	Not predicted	Not predicted	Not predicted	Not predicted	159
CPK	449	noSignalIP-noTm	PF00005,PF00664	SSF52540,SSF90123	IPR003439,IPR011527,IPR027417	GO:0005524|GO:0006810|GO:0016021|GO:0042626|GO:0055085|GO:0005524|GO:0016887	1002
CPK	450	noSignalIP-noTm	PF03798,PF08390	Not predicted	IPR006634,IPR013599	GO:0016021	455
CPK	451	noSignalIP-noTm	PF08733	Not predicted	IPR014844	Not predicted	798
CPK	452	noSignalIP-noTm	PF03853,PF09532	SSF64153	IPR004443,IPR019050	Not predicted	771
CPK	453	noSignalIP-noTm	PF05970	SSF52540	IPR010285,IPR027417	GO:0000723|GO:0003678|GO:0006281	814
CPK	454	noSignalIP-noTm	PF00888,PF10557	SSF46785,SSF74788,SSF75632	IPR001373,IPR011991,IPR016158,IPR016159,IPR019559	GO:0006511|GO:0031625	786
CPK	455	noSignalIP-noTm	PF00454,PF02259,PF02260,PF11640	SSF56112	IPR000403,IPR003151,IPR003152,IPR011009,IPR021668	GO:0004674|GO:0005515|GO:0016301	2937
CPK	456	noSignalIP-noTm	PF11894	SSF48371	IPR016024,IPR021827	GO:0005488|GO:0005643	1515
CPK	457	noSignalIP-noTm	PF13920	SSF57850	Not predicted	Not predicted	698
CPK	458	noSignalIP-noTm	Not predicted	Not predicted	Not predicted	Not predicted	220
CPK	459	noSignalIP-noTm	PF00005,PF00664	SSF52540,SSF90123	IPR003439,IPR011527,IPR027417	GO:0005524|GO:0006810|GO:0016021|GO:0042626|GO:0055085|GO:0005524|GO:0016887	1337
CPK	460	noSignalIP-noTm	Not predicted	Not predicted	Not predicted	Not predicted	128
CPK	462	noSignalIP-noTm	Not predicted	Not predicted	Not predicted	Not predicted	155
CPK	463	noSignalIP-noTm	PF00476	SSF53098,SSF56672	IPR001098,IPR012337	GO:0003676|GO:0003677|GO:0003887|GO:0006260	1157
CPK	464	noSignalIP-noTm	PF08568	Not predicted	IPR013877	Not predicted	623
CPK	465	noSignalIP-noTm	PF12656	Not predicted	IPR026822	Not predicted	368
CPK	466	noSignalIP-noTm	PF07529,PF13921	SSF46689	IPR009057,IPR014012	GO:0003677	1672
CPK	467	noSignalIP-noTm	PF00999	Not predicted	IPR006153	GO:0006812|GO:0015299|GO:0016021|GO:0055085	656
CPK	468	noSignalIP-noTm	PF00025	SSF52540	IPR006689,IPR027417	GO:0005525	212
CPK	469	noSignalIP-noTm	PF01138,PF03725	SSF54211,SSF55666	IPR001247,IPR015847,IPR020568	Not predicted	304
CPK	470	noSignalIP-noTm	PF04889	Not predicted	IPR006973	GO:0000398|GO:0005681	243
CPK	471	noSignalIP-noTm	PF00370,PF02782	SSF53067	IPR018484,IPR018485	GO:0005975|GO:0016773	572
CPK	473	noSignalIP-noTm	PF01545	SSF160240,SSF161111	IPR002524	GO:0006812|GO:0008324|GO:0016021|GO:0055085	510
CPK	474	noSignalIP-noTm	PF02146	SSF52467	IPR003000,IPR029035	GO:0070403	401
CPK	475	noSignalIP-noTm	Not predicted	Not predicted	Not predicted	Not predicted	203
CPK	476	noSignalIP-noTm	PF03568	SSF48452	IPR005314,IPR011990	GO:0005515|GO:0005634|GO:0006508|GO:0008233	2088
CPK	477	noSignalIP-noTm	PF00172,PF04082	SSF57701	IPR001138,IPR007219	GO:0000981|GO:0005634|GO:0006355|GO:0008270|GO:0003677|GO:0005634|GO:0006351|GO:0008270	1325
CPK	478	noSignalIP-noTm	PF01565,PF04030	SSF56176	IPR006094,IPR007173,IPR016166	GO:0003824|GO:0016614|GO:0050660|GO:0055114|GO:0003885|GO:0016020|GO:0055114|GO:0016491|GO:0050660|GO:0055114	518
CPK	480	noSignalIP-noTm	PF11905	Not predicted	IPR021833	Not predicted	337
CPK	481	noSignalIP-noTm	PF00023,PF00169,PF01237,PF12796	SSF144000,SSF48403,SSF50729	IPR000648,IPR001849,IPR002110,IPR011993,IPR020683	GO:0005515	1238
CPK	482	noSignalIP-noTm	PF13622	SSF54637	IPR029069	Not predicted	407
CPK	483	noSignalIP-noTm	PF05729	SSF117289,SSF52540	IPR027417	Not predicted	508
CPK	484	SignalP-noTM	PF00026,PF05729,PF12796	SSF48403,SSF50630,SSF52540,SSF53167	IPR000845,IPR020683,IPR021109,IPR027417,IPR033121	GO:0003824|GO:0009116	1704
CPK	485	noSignalIP-noTm	PF01585,PF07808	SSF54928,SSF90209	IPR000467,IPR001876,IPR012677,IPR012916	GO:0000166|GO:0003676|GO:0005634|GO:0008270	852
CPK	486	noSignalIP-noTm	PF02391	SSF54690	IPR003448	GO:0006777	166
CPK	487	noSignalIP-noTm	PF01794,PF08022,PF08030	SSF52343,SSF63380	IPR013112,IPR013121,IPR013130,IPR017938	GO:0016491|GO:0055114	833
CPK	488	noSignalIP-noTm	PF01138	SSF54211,SSF55666	IPR001247,IPR015847,IPR020568	Not predicted	337
CPK	489	noSignalIP-noTm	PF00996	SSF51905,SSF54373	IPR018203,IPR023753	GO:0005092|GO:0007264|GO:0016491|GO:0055114	505
CPK	490	noSignalIP-noTm	PF04824,PF04825	Not predicted	IPR006909,IPR006910	GO:0000228|GO:0005515	696
CPK	492	noSignalIP-noTm	PF03810,PF13513	SSF48371	IPR001494,IPR016024	GO:0005488|GO:0006886|GO:0008536	876
CPK	493	noSignalIP-noTm	PF00682,PF08502	SSF110921,SSF51569,SSF89000	IPR000891,IPR013709	GO:0003824|GO:0003852|GO:0009098	609
CPK	494	noSignalIP-noTm	Not predicted	Not predicted	Not predicted	Not predicted	512
CPK	495	noSignalIP-noTm	PF00365	SSF53784	IPR000023	GO:0003872|GO:0006096	837
CPK	496	noSignalIP-noTm	PF10156	Not predicted	IPR019313	GO:0001104|GO:0006357|GO:0016592	631
CPK	497	noSignalIP-noTm	PF00176,PF00271,PF13920	SSF52540,SSF57850	IPR000330,IPR001650,IPR027417	GO:0005524	1159
CPK	498	noSignalIP-noTm	PF01663	SSF53649	IPR002591,IPR017850	GO:0003824|GO:0003824|GO:0008152	775
CPK	499	SignalP-noTM	PF03663	SSF48208	IPR005198,IPR008928	GO:0003824	606
CPK	500	noSignalIP-noTm	PF00957	SSF58038	IPR001388	GO:0016021|GO:0016192	113
CPK	501	noSignalIP-noTm	PF00696,PF04768	SSF53633	IPR001048,IPR006855	Not predicted	514
CPK	502	noSignalIP-noTm	PF00076	SSF54928	IPR000504,IPR012677	GO:0000166|GO:0003676	359
CPK	503	SignalP-noTM	PF02469	SSF82153	IPR000782	Not predicted	408
CPK	504	noSignalIP-noTm	PF00722	SSF49899	IPR000757,IPR013320	GO:0004553|GO:0005975	475
CPK	505	noSignalIP-noTm	PF13632	SSF53448	IPR001173,IPR029044	Not predicted	896
CPK	506	noSignalIP-noTm	PF00005,PF00385	SSF48371,SSF52540,SSF54160	IPR003439,IPR016024,IPR016197,IPR023780,IPR027417	GO:0005488|GO:0005524|GO:0016887	1113
CPK	507	noSignalIP-noTm	PF01529	Not predicted	IPR001594	GO:0008270	679
CPK	508	noSignalIP-noTm	Not predicted	Not predicted	Not predicted	Not predicted	127
CPK	509	noSignalIP-noTm	PF12710	SSF56784	IPR023214	Not predicted	482
CPK	510	noSignalIP-noTm	Not predicted	Not predicted	Not predicted	Not predicted	361
CPK	511	noSignalIP-noTm	PF00106	SSF51735	IPR002347,IPR016040	Not predicted	308
CPK	512	noSignalIP-noTm	PF01507	SSF52402	IPR002500	GO:0003824|GO:0008152	304
CPK	513	noSignalIP-noTm	PF02676	SSF111278	IPR003827	Not predicted	317
CPK	514	noSignalIP-noTm	PF07956	Not predicted	IPR012471	Not predicted	160
CPK	515	noSignalIP-noTm	PF01794,PF08022,PF08030	SSF52343,SSF63380	IPR013112,IPR013121,IPR013130,IPR017938	GO:0016491|GO:0055114	621
CPK	516	noSignalIP-noTm	PF00590,PF13241,PF14823,PF14824	SSF51735,SSF53790,SSF75615	IPR000878,IPR006367,IPR016040,IPR028162,IPR028281	GO:0006779|GO:0019354|GO:0043115|GO:0055114|GO:0008152|GO:0008168	576
CPK	517	noSignalIP-noTm	PF00170	SSF57959	IPR004827	GO:0003700|GO:0006355|GO:0043565	261
CPK	518	SignalP-noTM	PF01532	SSF48225	IPR001382	GO:0004571|GO:0005509|GO:0016020	590
CPK	519	noSignalIP-noTm	PF00085,PF09243	SSF52833,SSF53335	IPR012336,IPR013766,IPR015324,IPR029063	GO:0006412|GO:0008168|GO:0045454	998
CPK	520	noSignalIP-noTm	PF02598	SSF50249,SSF75217	IPR003750,IPR012340,IPR029028	Not predicted	339
CPK	521	noSignalIP-noTm	PF04055,PF16881	SSF102114	IPR007197,IPR031691	GO:0003824|GO:0051536	418
CPK	522	SignalP-noTM	Not predicted	Not predicted	Not predicted	Not predicted	122
CPK	523	noSignalIP-noTm	PF01968,PF02538,PF05378	Not predicted	IPR002821,IPR003692,IPR008040	GO:0003824|GO:0016787	1281
CPK	524	noSignalIP-noTm	PF00172,PF04082	SSF57701	IPR001138,IPR007219	GO:0000981|GO:0005634|GO:0006355|GO:0008270|GO:0003677|GO:0005634|GO:0006351|GO:0008270	734
CPK	525	noSignalIP-noTm	PF07690	SSF103473	IPR011701,IPR020846	GO:0016021|GO:0055085	490
CPK	526	noSignalIP-noTm	Not predicted	Not predicted	Not predicted	Not predicted	426
CPK	527	noSignalIP-noTm	PF00248	SSF51430	IPR023210	Not predicted	340
CPK	528	noSignalIP-noTm	Not predicted	Not predicted	Not predicted	Not predicted	271
CPK	529	noSignalIP-noTm	PF00561	SSF53474	IPR000073,IPR029058	Not predicted	297
CPK	530	noSignalIP-noTm	PF07690	SSF103473	IPR011701,IPR020846	GO:0016021|GO:0055085	514
CPK	531	noSignalIP-noTm	PF00484	SSF53056	IPR001765	GO:0004089|GO:0008270	170
CPK	532	SignalP-noTM	PF00324	Not predicted	IPR004841	GO:0006810|GO:0016020|GO:0055085	612
CPK	533	noSignalIP-noTm	PF01699	Not predicted	IPR004837	GO:0016021|GO:0055085	392
CPK	534	noSignalIP-noTm	PF02541	SSF53067	IPR003695	Not predicted	553
CPK	535	noSignalIP-noTm	PF00109,PF00501,PF00550,PF00668,PF00698,PF02801,PF07993,PF16197	SSF47336,SSF51735,SSF52151,SSF52777,SSF53901,SSF55048,SSF56801	IPR000873,IPR001242,IPR009081,IPR013120,IPR014030,IPR014031,IPR014043,IPR016035,IPR016036,IPR016039,IPR016040,IPR032821	GO:0003824|GO:0008152|GO:0008152	21980
CPK	536	noSignalIP-noTm	Not predicted	Not predicted	Not predicted	Not predicted	535
CPK	537	noSignalIP-noTm	PF00270,PF00271	SSF52540	IPR001650,IPR011545,IPR027417	GO:0003676|GO:0005524	396
CPK	538	noSignalIP-noTm	PF12937,PF13621	SSF51197,SSF81383	IPR001810	GO:0005515	486
CPK	539	noSignalIP-noTm	PF01713,PF08590	SSF160443,SSF90229	IPR000571,IPR002625,IPR013899	GO:0046872	707
CPK	540	noSignalIP-noTm	PF09335	Not predicted	IPR032816	Not predicted	387
CPK	541	noSignalIP-noTm	Not predicted	Not predicted	Not predicted	Not predicted	491
CPK	542	noSignalIP-noTm	PF00561	SSF53474	IPR000073,IPR029058	Not predicted	480
CPK	543	SignalP-noTM	PF00226	SSF46565	IPR001623	Not predicted	410
CPK	545	noSignalIP-noTm	PF04147	Not predicted	IPR007276	GO:0032040	913
CPK	546	noSignalIP-noTm	Not predicted	SSF48371	IPR016024	GO:0005488	299
CPK	547	noSignalIP-noTm	PF01302,PF16641	SSF74924	IPR000938,IPR032108	Not predicted	867
CPK	548	noSignalIP-noTm	PF00226,PF00684,PF01556	SSF46565,SSF49493,SSF57938	IPR001305,IPR001623,IPR002939,IPR008971	GO:0006457|GO:0051082|GO:0031072|GO:0051082	442
CPK	549	noSignalIP-noTm	Not predicted	SSF50978,SSF63829	IPR017986	GO:0005515	555
CPK	550	noSignalIP-noTm	PF00428,PF00466	SSF160369	IPR001790	GO:0005622|GO:0042254	313
CPK	551	noSignalIP-noTm	PF00488,PF01624,PF05188,PF05192	SSF48334,SSF52540,SSF53150,SSF55271	IPR000432,IPR007695,IPR007696,IPR007860,IPR016151,IPR027417	GO:0005524|GO:0006298|GO:0030983	998
CPK	552	noSignalIP-noTm	PF01074,PF07748,PF09261	SSF74650,SSF88688,SSF88713	IPR000602,IPR011013,IPR011330,IPR011682,IPR015341,IPR028995	GO:0003824|GO:0005975|GO:0003824|GO:0005975|GO:0030246|GO:0004553|GO:0008270|GO:0004559|GO:0005975|GO:0006013|GO:0015923	1133
CPK	553	noSignalIP-noTm	PF00069	SSF56112	IPR000719,IPR011009	GO:0004672|GO:0005524|GO:0006468	425
CPK	554	noSignalIP-noTm	PF01426,PF13831,PF13832	SSF46689,SSF57903	IPR001025,IPR009057,IPR011011	GO:0003677|GO:0003682	1651
CPK	555	noSignalIP-noTm	PF00270,PF00271	SSF158702,SSF52540	IPR001650,IPR011545,IPR027417	GO:0003676|GO:0005524	942
CPK	556	noSignalIP-noTm	PF00787,PF12825,PF12828	SSF64268	IPR001683,IPR024554,IPR024555	GO:0035091	938
CPK	557	noSignalIP-noTm	Not predicted	Not predicted	Not predicted	Not predicted	336
CPK	558	noSignalIP-noTm	PF03879	Not predicted	IPR005579	Not predicted	116
CPK	559	noSignalIP-noTm	Not predicted	Not predicted	Not predicted	Not predicted	989
CPK	560	noSignalIP-noTm	Not predicted	Not predicted	Not predicted	Not predicted	259
CPK	561	noSignalIP-noTm	PF01585,PF13821	Not predicted	IPR000467,IPR025239	GO:0003676	330
CPK	562	noSignalIP-noTm	Not predicted	SSF53067	Not predicted	Not predicted	385
CPK	563	noSignalIP-noTm	PF00012	SSF53067	IPR013126	Not predicted	634
CPK	564	noSignalIP-noTm	PF00168,PF05664,PF10540	SSF49562	IPR000008,IPR008528,IPR019558	GO:0005515	1380
CPK	565	noSignalIP-noTm	PF00406	SSF52540	IPR027417	Not predicted	299
CPK	566	noSignalIP-noTm	PF00169,PF01412,PF16746	SSF103657,SSF50729,SSF57863	IPR001164,IPR001849,IPR011993	GO:0005096	1176
CPK	567	noSignalIP-noTm	Not predicted	SSF56112	IPR011009	Not predicted	350
CPK	568	noSignalIP-noTm	PF01399	Not predicted	IPR000717	GO:0005515	432
CPK	569	noSignalIP-noTm	Not predicted	Not predicted	Not predicted	Not predicted	342
CPK	570	noSignalIP-noTm	PF00072,PF00512,PF00672,PF02518	SSF158472,SSF47384,SSF52172,SSF55874,SSF58104	IPR001789,IPR003594,IPR003660,IPR003661,IPR011006	GO:0000155|GO:0007165|GO:0000160|GO:0004871|GO:0007165|GO:0016021	1335
CPK	571	noSignalIP-noTm	Not predicted	Not predicted	Not predicted	Not predicted	87
CPK	572	noSignalIP-noTm	PF00536	SSF47769	IPR001660,IPR013761	GO:0005515	394
CPK	573	noSignalIP-noTm	PF05786	Not predicted	IPR022816	GO:0000796|GO:0007076	846
CPK	574	noSignalIP-noTm	PF01699	Not predicted	IPR004837	GO:0016021|GO:0055085	1015
CPK	575	noSignalIP-noTm	PF03332	SSF56784	IPR005002,IPR023214	GO:0004615|GO:0005737|GO:0009298	268
CPK	576	noSignalIP-noTm	PF00397	SSF51045	IPR001202	GO:0005515	1228
CPK	577	noSignalIP-noTm	Not predicted	Not predicted	Not predicted	Not predicted	101
CPK	578	noSignalIP-noTm	PF00488,PF01624,PF05188,PF05190,PF05192	SSF48334,SSF52540,SSF55271	IPR000432,IPR007695,IPR007696,IPR007860,IPR007861,IPR016151,IPR027417	GO:0005524|GO:0006298|GO:0030983	1099
CPK	579	noSignalIP-noTm	Not predicted	Not predicted	Not predicted	Not predicted	570
CPK	580	noSignalIP-noTm	PF00432	SSF48239	IPR001330,IPR008930	GO:0003824	327
CPK	581	SignalP-noTM	Not predicted	Not predicted	Not predicted	Not predicted	674
CPK	582	noSignalIP-noTm	PF00620	SSF48350	IPR000198,IPR008936	GO:0007165	942
CPK	583	noSignalIP-noTm	PF04939	Not predicted	IPR007023	GO:0005634|GO:0042254	197
CPK	584	noSignalIP-noTm	PF10236	Not predicted	IPR019368	Not predicted	461
CPK	585	noSignalIP-noTm	PF00493,PF14551	SSF50249,SSF52540	IPR001208,IPR012340,IPR027417,IPR027925	GO:0003677|GO:0005524|GO:0006260	811
CPK	586	noSignalIP-noTm	PF00004,PF09262	SSF50692,SSF52540,SSF54585	IPR003959,IPR009010,IPR015342,IPR027417,IPR029067	GO:0005524|GO:0005524|GO:0005777|GO:0007031	1221
CPK	587	noSignalIP-noTm	PF00459	SSF56655	IPR000760	GO:0046854	379
CPK	588	noSignalIP-noTm	PF00176,PF00271,PF00385,PF13907	SSF52540,SSF54160	IPR000330,IPR001650,IPR016197,IPR023780,IPR025260,IPR027417	GO:0005524	1656
CPK	589	noSignalIP-noTm	PF00005,PF00037,PF04068	SSF52540,SSF54862	IPR003439,IPR007209,IPR017896,IPR027417	GO:0005524|GO:0016887	608
CPK	590	noSignalIP-noTm	PF00397,PF01846	SSF51045,SSF81698	IPR001202,IPR002713	GO:0005515	787
CPK	591	noSignalIP-noTm	PF12735	Not predicted	IPR024662	GO:0006891|GO:1990071	563
CPK	592	noSignalIP-noTm	PF08639	Not predicted	IPR013948	Not predicted	865
CPK	593	noSignalIP-noTm	PF00046	SSF46689	IPR001356,IPR009057	GO:0003677	518
CPK	594	noSignalIP-noTm	PF13419	SSF56784	IPR023214	Not predicted	239
CPK	595	SignalP-noTM	PF01494	SSF51905,SSF54373	IPR002938,IPR023753	GO:0016491|GO:0055114|GO:0071949	458
CPK	596	noSignalIP-noTm	PF01470	SSF53182	IPR016125	Not predicted	246
CPK	597	noSignalIP-noTm	PF13415,PF13422	SSF117281	IPR025183	Not predicted	689
CPK	598	noSignalIP-noTm	PF09445	SSF53335	IPR019012,IPR029063	GO:0001510|GO:0008168|GO:0009452	368
CPK	599	noSignalIP-noTm	PF04495	SSF50156	IPR001478,IPR024958	GO:0005515	336
CPK	600	noSignalIP-noTm	PF02109	Not predicted	IPR003038	GO:0004579|GO:0008250|GO:0016021	139
CPK	601	noSignalIP-noTm	PF03647	Not predicted	IPR005349	GO:0016020	108
CPK	602	noSignalIP-noTm	PF08583	Not predicted	IPR013892	Not predicted	78
CPK	603	noSignalIP-noTm	PF01920	SSF46579	IPR002777,IPR009053	GO:0006457|GO:0016272|GO:0051082	118
CPK	604	noSignalIP-noTm	PF00808	SSF47113	IPR003958,IPR009072	GO:0046982	205
CPK	605	noSignalIP-noTm	PF05327	SSF48371	IPR007991,IPR016024	GO:0005488	690
CPK	606	noSignalIP-noTm	Not predicted	Not predicted	Not predicted	Not predicted	145
CPK	607	noSignalIP-noTm	Not predicted	SSF57959	Not predicted	Not predicted	399
CPK	608	noSignalIP-noTm	PF04118	SSF48371	IPR007249,IPR016024	GO:0005488	1861
CPK	609	noSignalIP-noTm	PF03164	Not predicted	IPR004353	Not predicted	599
CPK	610	noSignalIP-noTm	Not predicted	Not predicted	Not predicted	Not predicted	156
CPK	611	noSignalIP-noTm	PF07286	SSF160920	IPR009906	Not predicted	611
CPK	612	noSignalIP-noTm	PF00172,PF04082	Not predicted	IPR001138,IPR007219	GO:0000981|GO:0005634|GO:0006355|GO:0008270|GO:0003677|GO:0005634|GO:0006351|GO:0008270	677
CPK	613	noSignalIP-noTm	Not predicted	SSF50969,SSF81383	IPR001810,IPR011044	GO:0005515	1163
CPK	614	SignalP-noTM	Not predicted	Not predicted	Not predicted	Not predicted	443
CPK	615	noSignalIP-noTm	PF00172,PF11951	SSF57701	IPR001138,IPR021858	GO:0000981|GO:0005634|GO:0006355|GO:0008270	666
CPK	616	noSignalIP-noTm	Not predicted	Not predicted	Not predicted	Not predicted	121
CPK	617	noSignalIP-noTm	PF07647	SSF47769,SSF50729	IPR001660,IPR011993,IPR013761	GO:0005515	820
CPK	618	noSignalIP-noTm	PF02777	SSF46609,SSF54719	IPR019831,IPR019832	GO:0004784|GO:0006801|GO:0046872|GO:0055114	298
CPK	619	noSignalIP-noTm	PF12400	Not predicted	IPR022127	Not predicted	341
CPK	621	noSignalIP-noTm	Not predicted	Not predicted	Not predicted	Not predicted	549
CPK	622	noSignalIP-noTm	PF12273	Not predicted	IPR020999	Not predicted	179
CPK	623	noSignalIP-noTm	PF00890,PF02910	SSF46977,SSF51905,SSF56425	IPR003953,IPR015939,IPR023753,IPR027477	GO:0016491|GO:0055114	648
CPK	624	noSignalIP-noTm	Not predicted	Not predicted	Not predicted	Not predicted	170
CPK	625	noSignalIP-noTm	PF00289,PF00364,PF00682,PF02436,PF02785,PF02786	SSF51230,SSF51246,SSF51569,SSF52440,SSF56059,SSF89000	IPR000089,IPR000891,IPR003379,IPR005479,IPR005481,IPR005482,IPR011053,IPR011054,IPR016185	GO:0003824|GO:0005524	1193
CPK	626	noSignalIP-noTm	PF03650	Not predicted	IPR005336	GO:0005743|GO:0006850	125
CPK	627	SignalP-noTM	PF01822,PF07250,PF09118	SSF50965,SSF81296	IPR002889,IPR009880,IPR011043,IPR014756,IPR015202	Not predicted	1118
CPK	628	noSignalIP-noTm	Not predicted	Not predicted	Not predicted	Not predicted	105
CPK	629	noSignalIP-noTm	PF01424	SSF82708	IPR001374	GO:0003676	377
CPK	630	noSignalIP-noTm	PF12146	SSF53474	IPR022742,IPR029058	Not predicted	413
CPK	631	noSignalIP-noTm	PF08790	SSF57667	IPR014898	Not predicted	443
CPK	632	noSignalIP-noTm	PF04757,PF13639	SSF57850	IPR001841,IPR006845	GO:0005515|GO:0008270	386
CPK	633	noSignalIP-noTm	PF03124	Not predicted	IPR004342	GO:0016021	359
CPK	634	noSignalIP-noTm	Not predicted	Not predicted	Not predicted	Not predicted	434
CPK	635	SignalP-noTM	Not predicted	Not predicted	Not predicted	Not predicted	253
CPK	636	noSignalIP-noTm	PF00293	SSF55811	IPR000086,IPR015797	GO:0016787	383
CPK	637	noSignalIP-noTm	PF04145	Not predicted	IPR007274	GO:0005375|GO:0016021|GO:0035434	184
CPK	638	noSignalIP-noTm	PF00856,PF06052	SSF51182,SSF82199	IPR001214,IPR010329,IPR011051	GO:0000334|GO:0005506|GO:0055114|GO:0005515	766
CPK	639	noSignalIP-noTm	PF01557	SSF56529	IPR011234	GO:0003824|GO:0008152	244
CPK	640	noSignalIP-noTm	PF00888,PF10557	SSF46785,SSF74788,SSF75632	IPR001373,IPR011991,IPR016158,IPR016159,IPR019559	GO:0006511|GO:0031625	851
CPK	641	noSignalIP-noTm	PF01423	SSF50182	IPR001163,IPR010920	Not predicted	127
CPK	642	noSignalIP-noTm	Not predicted	SSF53335	IPR029063	Not predicted	260
CPK	643	noSignalIP-noTm	PF01636	SSF56112	IPR002575,IPR011009	Not predicted	1084
CPK	644	noSignalIP-noTm	PF02045	Not predicted	IPR001289	GO:0003700|GO:0006355	309
CPK	645	noSignalIP-noTm	Not predicted	Not predicted	Not predicted	Not predicted	227
CPK	646	noSignalIP-noTm	Not predicted	Not predicted	Not predicted	Not predicted	230
CPK	647	noSignalIP-noTm	PF08774	Not predicted	IPR014883	GO:0016788	858
CPK	648	noSignalIP-noTm	PF05186	Not predicted	IPR007858	Not predicted	119
CPK	649	noSignalIP-noTm	PF00312,PF08069	SSF47060	IPR000589,IPR009068,IPR012606	GO:0003735|GO:0005622|GO:0005840|GO:0006412|GO:0003735|GO:0005840|GO:0006412	151
CPK	650	noSignalIP-noTm	PF00076	SSF54928	IPR000504,IPR012677	GO:0000166|GO:0003676	551
CPK	651	noSignalIP-noTm	PF00730	SSF48150	IPR003265,IPR011257	GO:0003824|GO:0006281|GO:0006284	230
CPK	652	noSignalIP-noTm	PF08920	SSF48371	IPR015016,IPR016024	GO:0005488	1218
CPK	654	noSignalIP-noTm	PF12874	SSF57667	Not predicted	Not predicted	352
CPK	655	noSignalIP-noTm	PF12768	SSF50965	IPR011043,IPR024982	Not predicted	1229
CPK	656	noSignalIP-noTm	PF00565	SSF50199	IPR016071	Not predicted	263
CPK	657	noSignalIP-noTm	PF04045	SSF69645	IPR007188	GO:0005885|GO:0015629|GO:0030833|GO:0034314	319
CPK	658	noSignalIP-noTm	PF00400,PF04003	SSF50978,SSF50998	IPR001680,IPR007148,IPR011047,IPR017986	GO:0005515	962
CPK	659	noSignalIP-noTm	PF01423	SSF50182	IPR001163,IPR010920	Not predicted	117
CPK	660	noSignalIP-noTm	PF07522,PF12706	SSF56281	IPR001279,IPR011084	Not predicted	849
CPK	661	noSignalIP-noTm	Not predicted	SSF56112	IPR011009	Not predicted	552
CPK	662	noSignalIP-noTm	PF10193	Not predicted	IPR019337	Not predicted	986
CPK	663	noSignalIP-noTm	PF00899,PF08825	SSF69572	IPR000594,IPR014929	GO:0005524|GO:0016881|GO:0045116|GO:0008641	439
CPK	664	noSignalIP-noTm	PF01000,PF01193	SSF55257,SSF56553	IPR009025,IPR011262	GO:0003899|GO:0006351|GO:0046983|GO:0006351|GO:0046983	377
CPK	665	noSignalIP-noTm	Not predicted	SSF117289	Not predicted	Not predicted	1577
CPK	666	noSignalIP-noTm	PF00227,PF12465	SSF56235	IPR001353,IPR024689,IPR029055	GO:0004298|GO:0005839|GO:0051603	271
CPK	667	noSignalIP-noTm	PF08238	SSF81901	IPR006597	Not predicted	728
CPK	668	noSignalIP-noTm	PF07970,PF13850	Not predicted	IPR012936	Not predicted	502
CPK	669	noSignalIP-noTm	PF00076,PF14304,PF14327	SSF54928	IPR000504,IPR012677,IPR025742,IPR026896	GO:0000166|GO:0003676|GO:0031124	301
CPK	670	noSignalIP-noTm	PF01544	SSF143865,SSF144083	IPR002523	GO:0016020|GO:0030001|GO:0046873|GO:0055085	790
CPK	671	noSignalIP-noTm	PF03914	Not predicted	IPR005612	Not predicted	553
CPK	672	noSignalIP-noTm	PF05405	SSF161060	IPR008688	GO:0015078|GO:0015986	240
CPK	673	noSignalIP-noTm	PF09402,PF12949	Not predicted	IPR018996,IPR025856	GO:0005639	723
CPK	674	noSignalIP-noTm	PF01494	SSF51905	IPR002938,IPR023753	GO:0016491|GO:0055114|GO:0071949	495
CPK	675	noSignalIP-noTm	PF00346	SSF56762	IPR001135,IPR029014	GO:0016651|GO:0048038|GO:0051287|GO:0055114	476
CPK	676	noSignalIP-noTm	Not predicted	Not predicted	Not predicted	Not predicted	226
CPK	677	noSignalIP-noTm	Not predicted	Not predicted	Not predicted	Not predicted	543
CPK	678	SignalP-noTM	PF02469	SSF82153	IPR000782	Not predicted	343
CPK	679	noSignalIP-noTm	PF00082,PF06280	SSF52743	IPR000209,IPR010435	GO:0004252|GO:0005618|GO:0016020|GO:0004252|GO:0006508	861
CPK	680	noSignalIP-noTm	PF05729,PF12796,PF13637	SSF48403,SSF52540,SSF53167	IPR000845,IPR020683,IPR027417	GO:0003824|GO:0009116	1372
CPK	681	noSignalIP-noTm	PF07690	SSF103473	IPR011701,IPR020846	GO:0016021|GO:0055085	482
CPK	682	noSignalIP-noTm	PF00106	SSF51735	IPR002347,IPR016040	Not predicted	264
CPK	683	noSignalIP-noTm	PF00172,PF04082	SSF57701	IPR001138,IPR007219	GO:0000981|GO:0005634|GO:0006355|GO:0008270|GO:0003677|GO:0005634|GO:0006351|GO:0008270	561
CPK	684	noSignalIP-noTm	PF05368	SSF51735	IPR008030,IPR016040	Not predicted	307
CPK	685	noSignalIP-noTm	PF01263	SSF74650	IPR008183,IPR011013	GO:0003824|GO:0005975|GO:0030246|GO:0005975|GO:0016853	315
CPK	686	noSignalIP-noTm	PF01474	SSF51569	IPR002480	GO:0003849|GO:0009073	481
CPK	687	noSignalIP-noTm	Not predicted	Not predicted	Not predicted	Not predicted	128
CPK	688	noSignalIP-noTm	Not predicted	SSF52113	IPR001357	Not predicted	1287
CPK	689	noSignalIP-noTm	Not predicted	Not predicted	Not predicted	Not predicted	615
CPK	690	noSignalIP-noTm	Not predicted	Not predicted	Not predicted	Not predicted	964
CPK	691	noSignalIP-noTm	PF01529	Not predicted	IPR001594	GO:0008270	431
CPK	692	noSignalIP-noTm	PF00018,PF00063,PF06017	SSF50044,SSF52540	IPR001452,IPR001609,IPR010926,IPR027417	GO:0003774|GO:0005524|GO:0016459|GO:0003774|GO:0016459|GO:0005515	1224
CPK	693	noSignalIP-noTm	PF02755	Not predicted	IPR004018	Not predicted	119
CPK	694	noSignalIP-noTm	Not predicted	Not predicted	Not predicted	Not predicted	79
CPK	695	SignalP-noTM	PF00254	SSF54534	IPR001179	GO:0006457	181
CPK	696	noSignalIP-noTm	PF00817,PF11799	SSF100879,SSF56672	IPR001126,IPR017961	GO:0003684|GO:0006281|GO:0006281	628
CPK	697	noSignalIP-noTm	Not predicted	Not predicted	Not predicted	Not predicted	431
CPK	698	noSignalIP-noTm	Not predicted	Not predicted	Not predicted	Not predicted	457
CPK	699	noSignalIP-noTm	PF03358	SSF52218	IPR005025,IPR029039	GO:0016491	201
CPK	700	noSignalIP-noTm	Not predicted	SSF53335	IPR029063	Not predicted	298
CPK	701	noSignalIP-noTm	Not predicted	Not predicted	Not predicted	Not predicted	101
CPK	702	noSignalIP-noTm	Not predicted	SSF81383	IPR001810	GO:0005515	308
CPK	704	noSignalIP-noTm	PF03184	Not predicted	IPR004875	GO:0003676	684
CPK	705	SignalP-noTM	PF00491	SSF52768	IPR006035	GO:0046872	379
CPK	706	noSignalIP-noTm	PF00172	SSF57701	IPR001138	GO:0000981|GO:0005634|GO:0006355|GO:0008270	490
CPK	707	SignalP-noTM	PF03572	SSF52096	IPR005151,IPR029045	GO:0006508|GO:0008236	682
CPK	708	noSignalIP-noTm	PF00400,PF12894	SSF50978	IPR001680,IPR017986,IPR024977	GO:0005515	530
CPK	709	noSignalIP-noTm	PF03311	Not predicted	IPR003377	GO:0006810|GO:0016021	205
CPK	710	noSignalIP-noTm	PF00557,PF15801	SSF55920	IPR000994,IPR031615	Not predicted	395
CPK	711	noSignalIP-noTm	PF01494	SSF51905	IPR002938,IPR023753	GO:0016491|GO:0055114|GO:0071949	504
CPK	712	noSignalIP-noTm	PF00410	SSF56047	IPR000630	GO:0003735|GO:0005840|GO:0006412	166
CPK	713	noSignalIP-noTm	Not predicted	Not predicted	Not predicted	Not predicted	689
CPK	714	noSignalIP-noTm	PF00009,PF00679,PF03144,PF03764,PF14492	SSF50447,SSF52540,SSF54211,SSF54980	IPR000640,IPR004161,IPR005517,IPR009000,IPR009022,IPR020568,IPR027417	GO:0005525	777
CPK	715	noSignalIP-noTm	PF00026	SSF50630	IPR021109,IPR033121	Not predicted	490
CPK	716	noSignalIP-noTm	PF00155	SSF53383	IPR004839,IPR015424	GO:0009058|GO:0030170	503
CPK	717	SignalP-noTM	PF00005,PF01061,PF12661	SSF52540	IPR003439,IPR013032,IPR013525,IPR027417	GO:0005524|GO:0016887|GO:0016020	1077
CPK	718	noSignalIP-noTm	Not predicted	Not predicted	Not predicted	Not predicted	305
CPK	719	noSignalIP-noTm	PF01926,PF08153	SSF52540	IPR006073,IPR012971,IPR027417	GO:0005525	577
CPK	720	SignalP-noTM	PF09792	Not predicted	IPR018620	Not predicted	326
CPK	721	noSignalIP-noTm	Not predicted	Not predicted	Not predicted	Not predicted	190
CPK	722	noSignalIP-noTm	PF13561	SSF51735	IPR016040	Not predicted	284
CPK	723	noSignalIP-noTm	PF01490	Not predicted	IPR013057	Not predicted	631
CPK	724	noSignalIP-noTm	PF12014,PF12937	SSF81383	IPR001810,IPR021894	GO:0005515	606
CPK	725	SignalP-noTM	PF07883	SSF51182	IPR011051,IPR013096	Not predicted	156
CPK	726	noSignalIP-noTm	Not predicted	SSF53474	IPR029058	Not predicted	512
CPK	727	noSignalIP-noTm	PF08588	Not predicted	IPR013897	Not predicted	259
CPK	728	noSignalIP-noTm	Not predicted	Not predicted	Not predicted	Not predicted	325
CPK	729	noSignalIP-noTm	PF07690	SSF103473	IPR011701,IPR020846	GO:0016021|GO:0055085	613
CPK	730	noSignalIP-noTm	Not predicted	Not predicted	Not predicted	Not predicted	559
CPK	731	noSignalIP-noTm	PF04669	Not predicted	IPR021148	Not predicted	164
CPK	732	noSignalIP-noTm	PF00005,PF00664	SSF52540,SSF90123	IPR003439,IPR011527,IPR027417	GO:0005524|GO:0006810|GO:0016021|GO:0042626|GO:0055085|GO:0005524|GO:0016887	1096
CPK	733	noSignalIP-noTm	PF00122,PF00689,PF00690,PF08282,PF13246	SSF56784,SSF81653,SSF81660,SSF81665	IPR004014,IPR006068,IPR008250,IPR023214,IPR023299	GO:0000166|GO:0000166|GO:0046872	1272
CPK	734	SignalP-noTM	PF06516	Not predicted	IPR009486	GO:0055085	424
CPK	735	noSignalIP-noTm	PF00069	SSF56112	IPR000719,IPR011009	GO:0004672|GO:0005524|GO:0006468	731
CPK	736	noSignalIP-noTm	PF00172	SSF57701	IPR001138	GO:0000981|GO:0005634|GO:0006355|GO:0008270	326
CPK	737	noSignalIP-noTm	PF07690	SSF103473	IPR011701,IPR020846	GO:0016021|GO:0055085	573
CPK	738	noSignalIP-noTm	PF00224,PF02887	SSF50800,SSF51621,SSF52935	IPR011037,IPR015793,IPR015795,IPR015813	GO:0000287|GO:0004743|GO:0006096|GO:0030955|GO:0003824	542
CPK	739	noSignalIP-noTm	PF08520	Not predicted	IPR013726	Not predicted	87
CPK	740	noSignalIP-noTm	Not predicted	Not predicted	Not predicted	Not predicted	630
CPK	741	noSignalIP-noTm	PF00400	SSF50978	IPR001680,IPR017986	GO:0005515	637
CPK	742	noSignalIP-noTm	PF03439,PF11942,PF12815	SSF50104	IPR005100,IPR008991,IPR022581	Not predicted	954
CPK	743	noSignalIP-noTm	PF00501,PF13193	SSF56801	IPR000873,IPR025110	GO:0003824|GO:0008152	559
CPK	744	noSignalIP-noTm	PF13561	SSF51735	IPR016040	Not predicted	267
CPK	745	noSignalIP-noTm	Not predicted	Not predicted	Not predicted	Not predicted	112
CPK	746	SignalP-noTM	PF04140	Not predicted	IPR007269	GO:0004671|GO:0006481|GO:0016021	240
CPK	747	noSignalIP-noTm	PF00173,PF00174,PF03404	SSF55856,SSF56524,SSF81296	IPR000572,IPR001199,IPR005066,IPR014756	GO:0016491|GO:0030151|GO:0055114|GO:0042128	1032
CPK	748	noSignalIP-noTm	PF01851,PF13646	SSF48371	IPR002015,IPR016024	GO:0005488	1153
CPK	749	noSignalIP-noTm	PF02940	SSF55154	IPR004206,IPR033469	GO:0004651	914
CPK	750	noSignalIP-noTm	PF00860	Not predicted	IPR006043	GO:0005215|GO:0006810|GO:0016020|GO:0055085	600
CPK	751	noSignalIP-noTm	PF00856	SSF82199	IPR001214	GO:0005515	219
CPK	752	SignalP-noTM	Not predicted	Not predicted	Not predicted	Not predicted	112
CPK	753	noSignalIP-noTm	Not predicted	SSF56796	Not predicted	Not predicted	276
CPK	754	noSignalIP-noTm	Not predicted	SSF50978	IPR017986	GO:0005515	425
CPK	755	SignalP-noTM	PF00704	SSF51445	IPR001223,IPR017853	GO:0004553|GO:0005975	396
CPK	756	SignalP-noTM	PF03009	SSF51695	IPR017946,IPR030395	GO:0006629|GO:0008081	417
CPK	757	SignalP-noTM	PF03403	SSF53474	IPR005065,IPR029058	GO:0003847|GO:0016042	386
CPK	758	noSignalIP-noTm	PF03101	Not predicted	IPR004330	Not predicted	185
CPK	759	noSignalIP-noTm	Not predicted	SSF52374	Not predicted	Not predicted	423
CPK	760	noSignalIP-noTm	PF00291,PF14821	SSF53686	IPR001926,IPR029144	Not predicted	527
CPK	761	SignalP-noTM	Not predicted	Not predicted	Not predicted	Not predicted	450
CPK	762	noSignalIP-noTm	PF05368	SSF51735	IPR008030,IPR016040	Not predicted	297
CPK	763	noSignalIP-noTm	PF04082	Not predicted	IPR007219	GO:0003677|GO:0005634|GO:0006351|GO:0008270	502
CPK	765	noSignalIP-noTm	PF01284	Not predicted	IPR008253	GO:0016020	151
CPK	766	noSignalIP-noTm	Not predicted	Not predicted	Not predicted	Not predicted	176
CPK	767	noSignalIP-noTm	PF01866	Not predicted	IPR016435	Not predicted	533
CPK	768	noSignalIP-noTm	PF01494	SSF51905	IPR002938,IPR023753	GO:0016491|GO:0055114|GO:0071949	426
CPK	769	noSignalIP-noTm	PF00488,PF01624,PF05188,PF05190,PF05192	SSF48334,SSF52540,SSF53150,SSF55271	IPR000432,IPR007695,IPR007696,IPR007860,IPR007861,IPR016151,IPR027417	GO:0005524|GO:0006298|GO:0030983	1206
CPK	770	noSignalIP-noTm	Not predicted	Not predicted	Not predicted	Not predicted	1716
CPK	771	noSignalIP-noTm	PF00923	SSF51569	IPR001585	GO:0005975	338
CPK	772	noSignalIP-noTm	PF01040	Not predicted	IPR000537	GO:0004659|GO:0016021	498
CPK	773	noSignalIP-noTm	PF13921	SSF46689	IPR009057	GO:0003677	334
CPK	774	noSignalIP-noTm	Not predicted	Not predicted	Not predicted	Not predicted	244
CPK	775	noSignalIP-noTm	PF13520	Not predicted	IPR002293	GO:0003333|GO:0015171|GO:0016020	553
CPK	776	noSignalIP-noTm	Not predicted	SSF53474	IPR029058	Not predicted	400
CPK	777	noSignalIP-noTm	PF10510	Not predicted	IPR019540	GO:0016255|GO:0042765	540
CPK	778	noSignalIP-noTm	Not predicted	Not predicted	Not predicted	Not predicted	265
CPK	779	noSignalIP-noTm	PF06985	Not predicted	IPR010730	Not predicted	531
CPK	780	noSignalIP-noTm	PF00501,PF13193	SSF56801	IPR000873,IPR025110	GO:0003824|GO:0008152	650
CPK	781	noSignalIP-noTm	PF13415	SSF117281	Not predicted	Not predicted	1072
CPK	782	noSignalIP-noTm	PF00578,PF10417	SSF52833	IPR000866,IPR012336,IPR019479	GO:0016209|GO:0016491|GO:0055114|GO:0051920|GO:0055114	220
CPK	784	noSignalIP-noTm	PF01734,PF11815	SSF52151	IPR002641,IPR016035,IPR021771	GO:0004806|GO:0006629|GO:0006629|GO:0008152	804
CPK	785	noSignalIP-noTm	Not predicted	Not predicted	Not predicted	Not predicted	152
CPK	786	noSignalIP-noTm	PF01408	SSF51735,SSF55347	IPR000683,IPR016040	GO:0016491	381
CPK	787	noSignalIP-noTm	PF01557,PF12146	SSF53474,SSF56529	IPR011234,IPR022742,IPR029058	GO:0003824|GO:0008152	583
CPK	788	noSignalIP-noTm	PF05368	SSF51735	IPR008030,IPR016040	Not predicted	308
CPK	789	SignalP-noTM	PF02469	SSF82153	IPR000782	Not predicted	443
CPK	790	noSignalIP-noTm	Not predicted	Not predicted	Not predicted	Not predicted	373
CPK	791	SignalP-noTM	Not predicted	Not predicted	Not predicted	Not predicted	288
CPK	792	noSignalIP-noTm	PF11807	Not predicted	IPR021765	Not predicted	247
CPK	793	noSignalIP-noTm	PF11807	Not predicted	IPR021765	Not predicted	275
CPK	794	SignalP-noTM	Not predicted	Not predicted	Not predicted	Not predicted	155
CPK	795	noSignalIP-noTm	PF08240	SSF50129,SSF51735	IPR011032,IPR013154,IPR016040	GO:0055114	351
CPK	796	noSignalIP-noTm	PF01048,PF05729,PF12796	SSF48403,SSF52540,SSF53167	IPR000845,IPR020683,IPR027417	GO:0003824|GO:0009116	993
CPK	797	SignalP-noTM	PF00135	SSF53474	IPR002018,IPR029058	Not predicted	553
CPK	798	noSignalIP-noTm	Not predicted	Not predicted	Not predicted	Not predicted	415
CPK	799	noSignalIP-noTm	PF06985	Not predicted	IPR010730	Not predicted	579
CPK	800	noSignalIP-noTm	PF01048,PF05729,PF12796,PF13637	SSF48403,SSF52540,SSF53167	IPR000845,IPR020683,IPR027417	GO:0003824|GO:0009116	1418
CPK	801	noSignalIP-noTm	PF13489	SSF53335	IPR029063	Not predicted	352
CPK	802	noSignalIP-noTm	PF00067	SSF48264	IPR001128	GO:0005506|GO:0016705|GO:0020037|GO:0055114	499
CPK	803	noSignalIP-noTm	Not predicted	Not predicted	Not predicted	Not predicted	653
CPK	804	noSignalIP-noTm	Not predicted	Not predicted	Not predicted	Not predicted	465
CPK	805	noSignalIP-noTm	PF07690	SSF103473	IPR011701,IPR020846	GO:0016021|GO:0055085	578
CPK	806	noSignalIP-noTm	PF14087	Not predicted	IPR025363	Not predicted	129
CPK	807	noSignalIP-noTm	PF00067	SSF48264	IPR001128	GO:0005506|GO:0016705|GO:0020037|GO:0055114	506
CPK	808	noSignalIP-noTm	PF01565	SSF56176	IPR006094,IPR016166	GO:0003824|GO:0016614|GO:0050660|GO:0055114|GO:0016491|GO:0050660|GO:0055114	517
CPK	809	SignalP-noTM	Not predicted	SSF53474	IPR029058	Not predicted	317
CPK	810	SignalP-noTM	PF04389	SSF53187	IPR007484	Not predicted	428
CPK	811	noSignalIP-noTm	PF01048,PF13637	SSF48403,SSF53167	IPR000845,IPR020683	GO:0003824|GO:0009116	603
CPK	812	noSignalIP-noTm	PF00004	SSF52540	IPR003959,IPR027417	GO:0005524	965
CPK	813	SignalP-noTM	PF05730	Not predicted	IPR008427	Not predicted	90
CPK	814	SignalP-noTM	PF03659	Not predicted	IPR005197	GO:0016787	604
CPK	815	noSignalIP-noTm	PF00004	SSF52540	IPR003959,IPR027417	GO:0005524	944
CPK	816	noSignalIP-noTm	PF07690	SSF103473	IPR011701,IPR020846	GO:0016021|GO:0055085	580
CPK	818	noSignalIP-noTm	PF04909	SSF51556	IPR006680,IPR032466	GO:0016787	337
CPK	819	noSignalIP-noTm	PF00172,PF04082	SSF57701	IPR001138,IPR007219	GO:0000981|GO:0005634|GO:0006355|GO:0008270|GO:0003677|GO:0005634|GO:0006351|GO:0008270	718
CPK	820	noSignalIP-noTm	PF01494,PF13450	SSF51905,SSF54373	IPR002938,IPR023753	GO:0016491|GO:0055114|GO:0071949	452
CPK	821	noSignalIP-noTm	PF00775,PF04444	SSF49482	IPR000627,IPR007535,IPR015889	GO:0003824|GO:0006725|GO:0008199|GO:0055114|GO:0005506|GO:0009712|GO:0018576|GO:0055114|GO:0005506|GO:0016702|GO:0055114	312
CPK	822	noSignalIP-noTm	PF02515	SSF89796	IPR003673,IPR023606	GO:0003824	573
CPK	823	noSignalIP-noTm	PF12146	SSF53474	IPR022742,IPR029058	Not predicted	235
CPK	824	noSignalIP-noTm	PF00501,PF13193	SSF56801	IPR000873,IPR025110	GO:0003824|GO:0008152	562
CPK	826	noSignalIP-noTm	PF07719,PF17109	SSF48452,SSF52540	IPR011990,IPR013105,IPR027417,IPR031350	GO:0005515	1500
CPK	827	noSignalIP-noTm	PF01965	SSF52317	IPR002818,IPR029062	Not predicted	225
CPK	828	SignalP-noTM	Not predicted	Not predicted	Not predicted	Not predicted	183
CPK	829	noSignalIP-noTm	PF07690	SSF103473	IPR011701,IPR020846	GO:0016021|GO:0055085	609
CPK	830	noSignalIP-noTm	PF00153	SSF103506	IPR018108,IPR023395	Not predicted	301
CPK	831	noSignalIP-noTm	Not predicted	Not predicted	Not predicted	Not predicted	116
CPK	832	noSignalIP-noTm	PF10176	Not predicted	IPR019325	GO:0007034|GO:0030001	333
CPK	833	noSignalIP-noTm	PF01135	SSF53335	IPR029063	Not predicted	217
CPK	834	SignalP-noTM	Not predicted	Not predicted	Not predicted	Not predicted	298
CPK	835	noSignalIP-noTm	PF00106	SSF51735	IPR002347,IPR016040	Not predicted	268
CPK	836	noSignalIP-noTm	PF05368	SSF51735	IPR008030,IPR016040	Not predicted	316
CPK	837	noSignalIP-noTm	Not predicted	Not predicted	Not predicted	Not predicted	569
CPK	838	noSignalIP-noTm	PF12838	SSF54862	IPR017896	Not predicted	311
CPK	839	noSignalIP-noTm	PF00550	SSF47336	IPR009081	Not predicted	139
CPK	840	noSignalIP-noTm	Not predicted	Not predicted	Not predicted	Not predicted	809
CPK	841	noSignalIP-noTm	Not predicted	Not predicted	Not predicted	Not predicted	105
CPK	842	noSignalIP-noTm	PF07716	SSF57959	IPR004827	GO:0003700|GO:0006355|GO:0043565	175
CPK	843	noSignalIP-noTm	PF02133	Not predicted	IPR001248	GO:0005215|GO:0016020|GO:0055085	476
CPK	844	noSignalIP-noTm	PF06733,PF13307	SSF52540	IPR006555,IPR010614,IPR027417	GO:0003676|GO:0005524|GO:0006139|GO:0008026|GO:0016818|GO:0003677|GO:0004003|GO:0005524	872
CPK	845	noSignalIP-noTm	PF00828	SSF52080	IPR021131	Not predicted	149
CPK	846	noSignalIP-noTm	PF00069	SSF56112	IPR000719,IPR011009	GO:0004672|GO:0005524|GO:0006468	470
CPK	847	noSignalIP-noTm	PF12717,PF12922	SSF48371	IPR016024,IPR024324,IPR032682	GO:0005488	1162
CPK	848	noSignalIP-noTm	PF00533,PF03031	SSF52113,SSF56784	IPR001357,IPR004274,IPR023214	Not predicted	766
CPK	849	noSignalIP-noTm	PF00106	SSF51735	IPR002347,IPR016040	Not predicted	304
CPK	850	noSignalIP-noTm	PF06212	Not predicted	IPR009346	Not predicted	118
CPK	851	noSignalIP-noTm	Not predicted	Not predicted	Not predicted	Not predicted	213
CPK	852	noSignalIP-noTm	PF00169,PF00201,PF02893,PF03033	SSF50729,SSF53756	IPR001849,IPR002213,IPR004182,IPR004276,IPR011993	GO:0005975|GO:0016758|GO:0030259|GO:0008152|GO:0016758	1421
CPK	853	noSignalIP-noTm	PF13673	SSF55729	IPR000182,IPR016181	GO:0008080	166
CPK	854	noSignalIP-noTm	Not predicted	SSF50978	IPR017986	GO:0005515	510
CPK	855	noSignalIP-noTm	Not predicted	Not predicted	Not predicted	Not predicted	416
CPK	856	noSignalIP-noTm	Not predicted	Not predicted	Not predicted	Not predicted	338
CPK	857	noSignalIP-noTm	Not predicted	Not predicted	Not predicted	Not predicted	93
CPK	858	noSignalIP-noTm	PF03101	Not predicted	IPR004330	Not predicted	193
CPK	859	noSignalIP-noTm	PF04749	Not predicted	IPR006461	Not predicted	197
CPK	860	SignalP-noTM	Not predicted	SSF51445	IPR017853	Not predicted	478
CPK	861	noSignalIP-noTm	PF13489	SSF53335	IPR029063	Not predicted	468
CPK	862	noSignalIP-noTm	PF00637,PF05131	SSF75011	IPR000547,IPR007810	GO:0006886|GO:0016192	965
CPK	863	SignalP-noTM	PF07249	Not predicted	IPR010829	Not predicted	219
CPK	864	noSignalIP-noTm	PF01202,PF01487,PF01488,PF08501	SSF51569,SSF51735,SSF52540,SSF53223	IPR001381,IPR006151,IPR013708,IPR016040,IPR027417,IPR031322	GO:0003855|GO:0004764|GO:0055114	858
CPK	865	noSignalIP-noTm	PF00083	SSF103473	IPR005828,IPR020846	GO:0016021|GO:0022857|GO:0055085	545
CPK	866	noSignalIP-noTm	PF08501	SSF51735,SSF53223	IPR013708,IPR016040	GO:0004764|GO:0055114	317
CPK	867	noSignalIP-noTm	PF01261	SSF51658	IPR013022	Not predicted	350
CPK	868	noSignalIP-noTm	PF01220	SSF52304	IPR001874	GO:0003855	153
CPK	869	noSignalIP-noTm	Not predicted	Not predicted	Not predicted	Not predicted	297
CPK	870	SignalP-noTM	Not predicted	Not predicted	Not predicted	Not predicted	197
CPK	871	noSignalIP-noTm	Not predicted	Not predicted	Not predicted	Not predicted	303
CPK	872	noSignalIP-noTm	PF00854	SSF103473	IPR000109,IPR020846	GO:0005215|GO:0006810|GO:0016020	606
CPK	873	noSignalIP-noTm	Not predicted	Not predicted	Not predicted	Not predicted	126
CPK	874	noSignalIP-noTm	PF00172,PF04082	SSF57701	IPR001138,IPR007219	GO:0000981|GO:0005634|GO:0006355|GO:0008270|GO:0003677|GO:0005634|GO:0006351|GO:0008270	692
CPK	875	noSignalIP-noTm	PF00083	SSF103473	IPR005828,IPR020846	GO:0016021|GO:0022857|GO:0055085	534
CPK	876	noSignalIP-noTm	PF13561	SSF51735	IPR016040	Not predicted	251
CPK	877	noSignalIP-noTm	PF00701	SSF51569	IPR002220	GO:0008152|GO:0016829	301
CPK	878	noSignalIP-noTm	PF02746,PF13378	SSF51604,SSF54826	IPR013341,IPR029017,IPR029065	Not predicted	381
CPK	879	SignalP-noTM	PF16499	SSF51011,SSF51445	IPR002241,IPR017853	GO:0004553|GO:0005975	496
CPK	880	noSignalIP-noTm	Not predicted	Not predicted	Not predicted	Not predicted	148
CPK	881	noSignalIP-noTm	PF01565,PF08031	SSF56176	IPR006094,IPR012951,IPR016166	GO:0003824|GO:0016614|GO:0050660|GO:0055114|GO:0016491|GO:0050660|GO:0055114	478
CPK	882	noSignalIP-noTm	PF01161	SSF49777	IPR008914	Not predicted	231
CPK	883	noSignalIP-noTm	PF13640	Not predicted	IPR005123	GO:0016491|GO:0055114	226
CPK	884	noSignalIP-noTm	PF00172,PF04082	SSF57701	IPR001138,IPR007219	GO:0000981|GO:0005634|GO:0006355|GO:0008270|GO:0003677|GO:0005634|GO:0006351|GO:0008270	837
CPK	885	noSignalIP-noTm	PF05920	SSF46689	IPR008422,IPR009057	GO:0003677|GO:0003677|GO:0006355	367
CPK	886	noSignalIP-noTm	Not predicted	Not predicted	Not predicted	Not predicted	74
CPK	887	noSignalIP-noTm	Not predicted	Not predicted	Not predicted	Not predicted	134
CPK	888	noSignalIP-noTm	PF00046,PF00581	SSF46689,SSF52821	IPR001356,IPR001763,IPR009057	GO:0003677	979
CPK	889	noSignalIP-noTm	PF06963	SSF103473	IPR009716,IPR020846	GO:0005381|GO:0016021|GO:0034755	503
CPK	890	noSignalIP-noTm	PF13415,PF13418	SSF117281	Not predicted	Not predicted	335
CPK	891	noSignalIP-noTm	PF04082	Not predicted	IPR007219	GO:0003677|GO:0005634|GO:0006351|GO:0008270	668
CPK	892	noSignalIP-noTm	PF00067,PF08320	SSF48264	IPR001128,IPR013233	GO:0005506|GO:0016705|GO:0020037|GO:0055114|GO:0005789|GO:0006506	969
CPK	893	noSignalIP-noTm	Not predicted	Not predicted	Not predicted	Not predicted	634
CPK	894	noSignalIP-noTm	PF00004,PF02861,PF07724,PF10431	SSF52540,SSF81923	IPR003959,IPR004176,IPR019489,IPR027417	GO:0005524|GO:0019538	925
CPK	895	noSignalIP-noTm	PF12829	Not predicted	IPR024629	Not predicted	250
CPK	896	noSignalIP-noTm	Not predicted	SSF52540	IPR027417	Not predicted	304
CPK	897	noSignalIP-noTm	PF00800	SSF53850,SSF55021	IPR001086	GO:0004664|GO:0009094	334
CPK	898	noSignalIP-noTm	PF00069,PF07647,PF14847	SSF47769,SSF56112	IPR000719,IPR001660,IPR011009,IPR013761,IPR029458	GO:0004672|GO:0005524|GO:0006468|GO:0005515	902
CPK	899	noSignalIP-noTm	Not predicted	SSF110857	IPR013024	Not predicted	241
CPK	900	noSignalIP-noTm	Not predicted	Not predicted	Not predicted	Not predicted	264
CPK	901	noSignalIP-noTm	PF04055,PF13353	SSF102114	IPR007197	GO:0003824|GO:0051536	294
CPK	902	noSignalIP-noTm	PF04303	SSF54506	IPR007400	Not predicted	389
CPK	903	noSignalIP-noTm	PF11951	Not predicted	IPR021858	Not predicted	321
CPK	904	noSignalIP-noTm	PF05368	SSF51735	IPR008030,IPR016040	Not predicted	379
CPK	905	noSignalIP-noTm	PF05241	Not predicted	IPR007905	GO:0016021|GO:0016125|GO:0047750	129
CPK	906	noSignalIP-noTm	Not predicted	Not predicted	Not predicted	Not predicted	494
CPK	907	noSignalIP-noTm	Not predicted	SSF50978	IPR017986	GO:0005515	888
CPK	908	noSignalIP-noTm	PF00076	SSF54928	IPR000504,IPR012677	GO:0000166|GO:0003676	172
CPK	909	noSignalIP-noTm	PF09784	Not predicted	IPR016340	Not predicted	110
CPK	910	noSignalIP-noTm	PF04628	SSF64356	IPR006722,IPR011012	GO:0005622|GO:0006888|GO:0006810	163
CPK	911	noSignalIP-noTm	PF15511	SSF47113	IPR009072	GO:0046982	103
CPK	912	noSignalIP-noTm	PF00515,PF12895,PF13181,PF13432	SSF48452	IPR001440,IPR011990,IPR019734	GO:0005515	830
CPK	913	noSignalIP-noTm	PF05620	Not predicted	IPR008506	Not predicted	165
CPK	914	noSignalIP-noTm	PF12239	Not predicted	IPR022036	Not predicted	201
CPK	915	noSignalIP-noTm	PF10340	SSF53474	IPR019436,IPR029058	Not predicted	428
CPK	916	noSignalIP-noTm	PF00808	SSF47113	IPR003958,IPR009072	GO:0046982	283
CPK	917	noSignalIP-noTm	PF00454,PF11522	SSF48371,SSF56112	IPR000403,IPR011009,IPR016024,IPR021601	GO:0005488|GO:0016301|GO:0016773	961
CPK	918	noSignalIP-noTm	Not predicted	SSF57850	Not predicted	Not predicted	970
CPK	919	noSignalIP-noTm	PF00071	SSF52540	IPR001806,IPR027417	GO:0005525|GO:0007264	215
CPK	920	noSignalIP-noTm	PF05178,PF12936	Not predicted	IPR018034,IPR024626	Not predicted	655
CPK	921	noSignalIP-noTm	Not predicted	Not predicted	Not predicted	Not predicted	1047
CPK	922	noSignalIP-noTm	Not predicted	Not predicted	Not predicted	Not predicted	441
CPK	923	noSignalIP-noTm	PF11915	Not predicted	IPR021840	Not predicted	825
CPK	924	SignalP-noTM	PF00132	SSF51161,SSF51445	IPR001451,IPR011004,IPR017853	Not predicted	1157
CPK	925	noSignalIP-noTm	PF00474	Not predicted	IPR001734	GO:0005215|GO:0006810|GO:0016020|GO:0055085	678
CPK	926	noSignalIP-noTm	PF03099	SSF55681	IPR004143	GO:0006464	314
CPK	927	noSignalIP-noTm	PF06687	Not predicted	IPR009571	GO:0005886	241
CPK	928	noSignalIP-noTm	PF00069	SSF56112	IPR000719,IPR011009	GO:0004672|GO:0005524|GO:0006468	648
CPK	929	noSignalIP-noTm	PF03547	Not predicted	IPR004776	GO:0016021|GO:0055085	540
CPK	930	noSignalIP-noTm	PF01243	SSF50475	IPR011576,IPR012349	GO:0004733|GO:0010181|GO:0055114|GO:0010181|GO:0016491|GO:0055114	253
CPK	931	noSignalIP-noTm	PF00289,PF00364,PF02785,PF02786	SSF51230,SSF51246,SSF52440,SSF56059	IPR000089,IPR005479,IPR005481,IPR005482,IPR011053,IPR011054,IPR016185	GO:0005524	718
CPK	932	noSignalIP-noTm	PF12224	Not predicted	IPR022025	Not predicted	319
CPK	933	noSignalIP-noTm	PF06094	SSF110857	IPR009288,IPR013024	Not predicted	334
CPK	934	noSignalIP-noTm	Not predicted	Not predicted	Not predicted	Not predicted	487
CPK	935	noSignalIP-noTm	PF00454,PF02259,PF02260,PF08064	SSF48371,SSF56112	IPR000403,IPR003151,IPR003152,IPR011009,IPR012993,IPR016024	GO:0004674|GO:0005488|GO:0005515|GO:0016301	2261
CPK	936	noSignalIP-noTm	Not predicted	Not predicted	Not predicted	Not predicted	331
CPK	937	noSignalIP-noTm	PF01088	SSF54001	IPR001578	GO:0004843|GO:0005622|GO:0006511	255
CPK	938	noSignalIP-noTm	Not predicted	Not predicted	Not predicted	Not predicted	77
CPK	939	noSignalIP-noTm	PF11735	Not predicted	IPR021047	Not predicted	291
CPK	940	noSignalIP-noTm	Not predicted	Not predicted	Not predicted	Not predicted	405
CPK	942	noSignalIP-noTm	PF00063,PF01576,PF02736	SSF52540,SSF57997,SSF90257	IPR001609,IPR002928,IPR004009,IPR027417	GO:0003774|GO:0005524|GO:0016459|GO:0003774|GO:0016459	2407
CPK	943	noSignalIP-noTm	Not predicted	Not predicted	Not predicted	Not predicted	721
CPK	944	noSignalIP-noTm	PF10650	Not predicted	IPR019607	Not predicted	371
CPK	945	noSignalIP-noTm	PF00561	SSF53474	IPR000073,IPR029058	Not predicted	521
CPK	946	noSignalIP-noTm	PF10203	Not predicted	IPR018793	Not predicted	130
CPK	947	noSignalIP-noTm	PF00149	SSF56300	IPR004843,IPR029052	GO:0016787	398
CPK	948	noSignalIP-noTm	PF00923	SSF51569	IPR001585	GO:0005975	338
CPK	949	noSignalIP-noTm	PF00565,PF00567	SSF50199,SSF63748	IPR002999,IPR016071	Not predicted	886
CPK	950	noSignalIP-noTm	PF00080	SSF49329	IPR001424	GO:0006801|GO:0046872|GO:0055114	161
CPK	951	noSignalIP-noTm	PF00621,PF00780,PF15405	SSF48065,SSF50729	IPR000219,IPR001180,IPR011993	GO:0005089|GO:0035023	1715
CPK	952	noSignalIP-noTm	PF03650	Not predicted	IPR005336	GO:0005743|GO:0006850	166
CPK	953	noSignalIP-noTm	PF05047	SSF52833	IPR007741,IPR012336	Not predicted	97
CPK	954	noSignalIP-noTm	Not predicted	Not predicted	Not predicted	Not predicted	1645
CPK	955	noSignalIP-noTm	PF07955	SSF52833	IPR012336,IPR012882	GO:0005739|GO:0016491|GO:0055114	131
CPK	956	noSignalIP-noTm	PF00487	Not predicted	IPR005804	GO:0006629	442
CPK	957	noSignalIP-noTm	Not predicted	Not predicted	Not predicted	Not predicted	131
CPK	958	noSignalIP-noTm	PF01929	SSF50104	IPR002784,IPR008991	GO:0003735|GO:0005622|GO:0005840|GO:0006412	147
CPK	959	noSignalIP-noTm	PF01849	Not predicted	IPR002715	Not predicted	214
CPK	960	noSignalIP-noTm	PF05873	SSF161065	IPR008689	GO:0000276|GO:0015078|GO:0015986	173
CPK	961	noSignalIP-noTm	PF00179	SSF54495	IPR000608,IPR016135	Not predicted	149
CPK	962	noSignalIP-noTm	PF00400,PF17120	SSF50978	IPR001680,IPR017986	GO:0005515	1488
CPK	963	noSignalIP-noTm	PF00389,PF02826	SSF51735,SSF52283	IPR006139,IPR006140,IPR016040	GO:0008152|GO:0016616|GO:0051287|GO:0055114|GO:0051287|GO:0055114	355
CPK	964	noSignalIP-noTm	PF00071	SSF52540	IPR001806,IPR027417	GO:0005525|GO:0007264	235
CPK	966	noSignalIP-noTm	PF00076	SSF54928	IPR000504,IPR012677	GO:0000166|GO:0003676	615
CPK	967	noSignalIP-noTm	Not predicted	Not predicted	Not predicted	Not predicted	278
CPK	968	noSignalIP-noTm	Not predicted	Not predicted	Not predicted	Not predicted	637
CPK	969	noSignalIP-noTm	PF00153	SSF103506	IPR018108,IPR023395	Not predicted	388
CPK	970	noSignalIP-noTm	Not predicted	SSF53474	IPR029058	Not predicted	368
CPK	971	noSignalIP-noTm	Not predicted	Not predicted	Not predicted	Not predicted	658
CPK	972	noSignalIP-noTm	PF01423	SSF50182	IPR001163,IPR010920	Not predicted	142
CPK	973	noSignalIP-noTm	Not predicted	SSF56112	IPR011009	Not predicted	589
CPK	974	noSignalIP-noTm	PF00583	SSF55729	IPR000182,IPR016181	GO:0008080	248
CPK	975	noSignalIP-noTm	PF00789,PF14555	SSF46934,SSF52833,SSF54236	IPR001012,IPR009060,IPR012336,IPR029071	GO:0005515	520
CPK	976	noSignalIP-noTm	PF03127	SSF48464,SSF89009	IPR004152,IPR008942	GO:0005622|GO:0006886	477
CPK	977	SignalP-noTM	Not predicted	Not predicted	Not predicted	Not predicted	221
CPK	978	SignalP-noTM	Not predicted	Not predicted	Not predicted	Not predicted	220
CPK	979	noSignalIP-noTm	PF00172	SSF57701	IPR001138	GO:0000981|GO:0005634|GO:0006355|GO:0008270	454
CPK	981	noSignalIP-noTm	PF00300	SSF53254	IPR013078,IPR029033	Not predicted	254
CPK	982	noSignalIP-noTm	Not predicted	Not predicted	Not predicted	Not predicted	155
CPK	983	noSignalIP-noTm	Not predicted	Not predicted	Not predicted	Not predicted	99
CPK	984	noSignalIP-noTm	PF00240,PF00443	SSF54001,SSF54236	IPR000626,IPR001394,IPR029071	GO:0005515|GO:0016579|GO:0036459	560
CPK	985	noSignalIP-noTm	Not predicted	SSF54928	IPR012677	GO:0000166	885
CPK	986	noSignalIP-noTm	PF05856	SSF69645	IPR008384	GO:0005885|GO:0015629|GO:0030041|GO:0034314	186
CPK	987	noSignalIP-noTm	PF00650,PF03765	SSF46938,SSF52087	IPR001251,IPR011074	Not predicted	301
CPK	988	noSignalIP-noTm	PF00856	SSF82199	IPR001214	GO:0005515	762
CPK	989	SignalP-noTM	PF06766	SSF101751	IPR010636	GO:0005576	98
CPK	991	noSignalIP-noTm	PF01529	Not predicted	IPR001594	GO:0008270	416
CPK	992	noSignalIP-noTm	PF00817,PF11799	SSF100879,SSF56672	IPR001126,IPR017961	GO:0003684|GO:0006281|GO:0006281	802
CPK	993	noSignalIP-noTm	Not predicted	Not predicted	Not predicted	Not predicted	359
CPK	994	noSignalIP-noTm	PF03810,PF08506	SSF48371	IPR001494,IPR013713,IPR016024	GO:0005488|GO:0006886|GO:0006886|GO:0008536	1051
CPK	995	noSignalIP-noTm	PF06437	SSF56784	IPR009453,IPR023214	GO:0000287|GO:0006190|GO:0009117|GO:0050483	443
CPK	996	SignalP-noTM	Not predicted	Not predicted	Not predicted	Not predicted	244
CPK	997	noSignalIP-noTm	Not predicted	Not predicted	Not predicted	Not predicted	334
CPK	998	noSignalIP-noTm	PF00248	SSF51430	IPR023210	Not predicted	322
CPK	999	noSignalIP-noTm	PF00069	SSF56112	IPR000719,IPR011009	GO:0004672|GO:0005524|GO:0006468	788
CPK	1000	noSignalIP-noTm	PF08592	Not predicted	IPR013901	Not predicted	139
CPK	1001	noSignalIP-noTm	Not predicted	Not predicted	Not predicted	Not predicted	1148
CPK	1002	SignalP-noTM	PF00703,PF02836,PF02837	SSF49303,SSF49785,SSF51445	IPR006102,IPR006103,IPR006104,IPR008979,IPR017853	GO:0004553|GO:0005975	591
CPK	1003	noSignalIP-noTm	PF01266,PF08491	SSF51905	IPR006076,IPR013698,IPR023753	GO:0004506|GO:0016021|GO:0050660|GO:0055114|GO:0016491|GO:0055114	494
CPK	1004	noSignalIP-noTm	PF00535	SSF53448	IPR001173,IPR029044	Not predicted	446
CPK	1005	noSignalIP-noTm	Not predicted	Not predicted	Not predicted	Not predicted	449
CPK	1006	noSignalIP-noTm	Not predicted	Not predicted	Not predicted	Not predicted	275
CPK	1007	noSignalIP-noTm	PF04802	SSF48371	IPR006887,IPR016024	GO:0005488	807
CPK	1008	noSignalIP-noTm	PF00004	SSF52540	IPR003959,IPR027417	GO:0005524	786
CPK	1009	noSignalIP-noTm	Not predicted	Not predicted	Not predicted	Not predicted	484
CPK	1010	noSignalIP-noTm	PF00071	SSF52540	IPR001806,IPR027417	GO:0005525|GO:0007264	205
CPK	1011	SignalP-noTM	PF03443	Not predicted	IPR005103	Not predicted	371
CPK	1012	noSignalIP-noTm	PF00166	SSF50129	IPR011032,IPR020818	GO:0005737|GO:0006457	103
CPK	1013	noSignalIP-noTm	PF00069	SSF56112	IPR000719,IPR011009	GO:0004672|GO:0005524|GO:0006468	690
CPK	1014	noSignalIP-noTm	PF00387,PF00388	SSF47473,SSF49562,SSF50729,SSF51695	IPR000008,IPR000909,IPR001711,IPR011992,IPR011993,IPR017946	GO:0004435|GO:0006629|GO:0007165|GO:0035556|GO:0005515|GO:0006629|GO:0008081	1144
CPK	1016	noSignalIP-noTm	Not predicted	Not predicted	Not predicted	Not predicted	869
CPK	1017	noSignalIP-noTm	PF00675,PF05193	SSF63411	IPR007863,IPR011249,IPR011765	GO:0003824|GO:0046872	1003
CPK	1018	noSignalIP-noTm	PF01435,PF16491	Not predicted	IPR001915,IPR032456	GO:0004222|GO:0006508	456
CPK	1019	noSignalIP-noTm	PF09728	Not predicted	IPR026183	GO:0019905	450
CPK	1020	noSignalIP-noTm	PF00675,PF05193,PF08367	SSF63411	IPR007863,IPR011249,IPR011765,IPR013578	GO:0003824|GO:0046872|GO:0006508	1005
CPK	1021	noSignalIP-noTm	PF00278,PF02784	SSF50621,SSF51419	IPR009006,IPR022643,IPR022644,IPR029066	GO:0003824	448
CPK	1022	noSignalIP-noTm	PF00097,PF00176,PF00271	SSF52540,SSF57850	IPR000330,IPR001650,IPR018957,IPR027417	GO:0005524|GO:0046872	1022
CPK	1023	noSignalIP-noTm	Not predicted	SSF52047	Not predicted	Not predicted	619
CPK	1024	SignalP-noTM	PF01764,PF03893	SSF53474	IPR002921,IPR005592,IPR029058	GO:0006629|GO:0016042	338
CPK	1025	noSignalIP-noTm	PF00933,PF01915,PF14310	SSF51445,SSF52279	IPR001764,IPR002772,IPR017853,IPR026891	GO:0004553|GO:0005975	898
CPK	1026	noSignalIP-noTm	PF00468	Not predicted	IPR000271	GO:0003735|GO:0005622|GO:0005840|GO:0006412	130
CPK	1027	noSignalIP-noTm	PF13302	SSF55729	IPR000182,IPR016181	GO:0008080	240
CPK	1028	noSignalIP-noTm	PF09334	SSF47323,SSF52374	IPR009080,IPR015413	GO:0000166|GO:0004812|GO:0005524|GO:0006418	586
CPK	1029	noSignalIP-noTm	Not predicted	SSF54427	IPR032710	Not predicted	169
CPK	1030	noSignalIP-noTm	Not predicted	SSF52540	IPR027417	Not predicted	272
CPK	1031	SignalP-noTM	PF06766	SSF101751	IPR010636	GO:0005576	67
CPK	1032	noSignalIP-noTm	PF01239	SSF48439	IPR002088	GO:0008318|GO:0018342	508
CPK	1033	noSignalIP-noTm	PF00288,PF08544	SSF54211,SSF55060	IPR006204,IPR013750,IPR020568	GO:0005524	507
CPK	1034	noSignalIP-noTm	Not predicted	Not predicted	Not predicted	Not predicted	210
CPK	1035	noSignalIP-noTm	PF01781	Not predicted	IPR002675	GO:0003735|GO:0005622|GO:0005840|GO:0006412	75
CPK	1036	noSignalIP-noTm	PF10281	Not predicted	IPR018803	Not predicted	87
CPK	1037	noSignalIP-noTm	PF04048	Not predicted	IPR007191	GO:0000145|GO:0006904|GO:0015031	1053
CPK	1038	noSignalIP-noTm	PF06441	SSF53474	IPR010497,IPR029058	Not predicted	465
CPK	1039	noSignalIP-noTm	PF12722	Not predicted	Not predicted	Not predicted	877
CPK	1040	noSignalIP-noTm	PF08634	Not predicted	IPR013943	GO:0000959|GO:0005739	954
CPK	1041	SignalP-noTM	PF00149	SSF56300	IPR004843,IPR029052	GO:0016787	642
CPK	1042	noSignalIP-noTm	PF00006,PF02874,PF16886	SSF47917,SSF50615,SSF52540	IPR000194,IPR000793,IPR004100,IPR027417,IPR031686	GO:0005524|GO:0015991|GO:0016820|GO:0033178|GO:0015992|GO:0046034	767
CPK	1043	noSignalIP-noTm	PF01205,PF05773	SSF54211,SSF54495	IPR001498,IPR006575,IPR016135,IPR020568	GO:0005515	296
CPK	1044	noSignalIP-noTm	PF13840	SSF55021	IPR027795	Not predicted	386
CPK	1045	noSignalIP-noTm	PF13679	Not predicted	IPR025714	Not predicted	596
CPK	1046	noSignalIP-noTm	PF09177	SSF47661,SSF58038	IPR010989,IPR015260	GO:0016020|GO:0016192|GO:0016020|GO:0048193	243
CPK	1047	noSignalIP-noTm	PF07817	Not predicted	IPR012476	GO:0005643|GO:0016973	528
CPK	1048	noSignalIP-noTm	PF00773	SSF50249	IPR012340	Not predicted	1343
CPK	1049	SignalP-noTM	PF13668	SSF47240	IPR009078	Not predicted	315
CPK	1050	noSignalIP-noTm	PF12246,PF12247	SSF88723	IPR022039,IPR022040,IPR029060	Not predicted	706
CPK	1051	noSignalIP-noTm	PF03171,PF14226	SSF51197	IPR005123,IPR026992	GO:0016491|GO:0055114	343
CPK	1052	noSignalIP-noTm	PF01068,PF04675	SSF56091	IPR012308,IPR012310	GO:0003677|GO:0003910|GO:0006281|GO:0006310|GO:0003910|GO:0005524|GO:0006281|GO:0006310	1002
CPK	1053	noSignalIP-noTm	PF13257	Not predicted	IPR025122	Not predicted	458
CPK	1054	SignalP-noTM	Not predicted	Not predicted	Not predicted	Not predicted	597
CPK	1055	SignalP-noTM	Not predicted	Not predicted	Not predicted	Not predicted	261
CPK	1056	noSignalIP-noTm	Not predicted	Not predicted	Not predicted	Not predicted	141
CPK	1057	noSignalIP-noTm	PF03517	Not predicted	Not predicted	Not predicted	298
CPK	1058	noSignalIP-noTm	Not predicted	Not predicted	Not predicted	Not predicted	968
CPK	1059	noSignalIP-noTm	PF09362	Not predicted	IPR018535	Not predicted	447
CPK	1061	noSignalIP-noTm	Not predicted	SSF46565,SSF46934,SSF48452	IPR001623,IPR009060,IPR011990	GO:0005515	901
CPK	1062	noSignalIP-noTm	PF00179	SSF54495	IPR000608,IPR016135	Not predicted	166
CPK	1063	noSignalIP-noTm	Not predicted	Not predicted	Not predicted	Not predicted	982
CPK	1064	noSignalIP-noTm	PF01406	SSF47323,SSF52374	IPR009080,IPR032678	GO:0000166|GO:0004812|GO:0005524|GO:0006418	831
CPK	1065	noSignalIP-noTm	PF08704	SSF53335	IPR014816,IPR029063	GO:0016429|GO:0030488|GO:0031515	442
CPK	1066	noSignalIP-noTm	PF01423	SSF50182	IPR001163,IPR010920	Not predicted	115
CPK	1067	noSignalIP-noTm	Not predicted	Not predicted	Not predicted	Not predicted	628
CPK	1068	noSignalIP-noTm	PF09420	Not predicted	IPR019002	Not predicted	229
CPK	1069	noSignalIP-noTm	Not predicted	Not predicted	Not predicted	Not predicted	289
CPK	1070	noSignalIP-noTm	PF07690	SSF103473	IPR011701,IPR020846	GO:0016021|GO:0055085	594
CPK	1071	noSignalIP-noTm	PF02458	Not predicted	IPR003480	GO:0016747	486
CPK	1072	noSignalIP-noTm	Not predicted	Not predicted	Not predicted	Not predicted	280
CPK	1073	noSignalIP-noTm	PF00082	SSF52743	IPR000209	GO:0004252|GO:0006508	799
CPK	1074	noSignalIP-noTm	Not predicted	Not predicted	Not predicted	Not predicted	234
CPK	1075	noSignalIP-noTm	PF00023,PF00400,PF12796	SSF48403,SSF50978	IPR001680,IPR002110,IPR017986,IPR020683	GO:0005515	1128
CPK	1076	noSignalIP-noTm	PF01408	SSF51735	IPR000683,IPR016040	GO:0016491	416
CPK	1077	noSignalIP-noTm	PF04179,PF17184	Not predicted	IPR033421,IPR033449	Not predicted	508
CPK	1078	noSignalIP-noTm	PF13419	SSF56784	IPR023214	Not predicted	245
CPK	1079	noSignalIP-noTm	PF00226,PF01556	SSF46565,SSF49493	IPR001623,IPR002939,IPR008971	GO:0006457|GO:0051082	379
CPK	1080	noSignalIP-noTm	Not predicted	Not predicted	Not predicted	Not predicted	879
CPK	1081	noSignalIP-noTm	PF00179	SSF54495	IPR000608,IPR016135	Not predicted	221
CPK	1082	noSignalIP-noTm	PF00069,PF05773,PF12745,PF13393	SSF54495,SSF55681,SSF56112	IPR000719,IPR006575,IPR011009,IPR016135,IPR024435	GO:0004672|GO:0005524|GO:0006468|GO:0005515	1610
CPK	1083	noSignalIP-noTm	PF01730,PF11500	Not predicted	IPR002639,IPR021589	GO:0006807|GO:0016151	920
CPK	1084	noSignalIP-noTm	PF00076,PF16131	SSF54928,SSF90229	IPR000504,IPR000571,IPR012677,IPR032297	GO:0000166|GO:0003676|GO:0046872	390
CPK	1085	noSignalIP-noTm	PF01926,PF02824,PF16897	SSF52540,SSF81271	IPR004095,IPR006073,IPR012676,IPR027417,IPR031662	GO:0005525	371
CPK	1086	noSignalIP-noTm	PF05032	Not predicted	IPR007727	Not predicted	121
CPK	1087	noSignalIP-noTm	PF00441,PF02770,PF02771	SSF47203,SSF56645	IPR006091,IPR009075,IPR009100,IPR013786	GO:0003995|GO:0055114|GO:0008152|GO:0016627|GO:0050660|GO:0055114|GO:0008152|GO:0016627|GO:0055114|GO:0016627|GO:0055114	452
CPK	1088	noSignalIP-noTm	PF00071	SSF52540	IPR001806,IPR027417	GO:0005525|GO:0007264	220
CPK	1089	noSignalIP-noTm	Not predicted	Not predicted	Not predicted	Not predicted	371
CPK	1090	noSignalIP-noTm	PF01150	Not predicted	IPR000407	GO:0016787	590
CPK	1091	noSignalIP-noTm	PF00085,PF05903,PF08324	SSF52833	IPR008580,IPR012336,IPR013535,IPR013766	GO:0045454	577
CPK	1092	noSignalIP-noTm	Not predicted	Not predicted	Not predicted	Not predicted	117
CPK	1093	noSignalIP-noTm	PF02492	SSF52540	IPR003495,IPR027417	Not predicted	374
CPK	1094	noSignalIP-noTm	PF00324,PF03522	Not predicted	IPR004841,IPR018491	GO:0005215|GO:0006811|GO:0016020|GO:0006810|GO:0016020|GO:0055085	1283
CPK	1095	noSignalIP-noTm	PF01490	Not predicted	IPR013057	Not predicted	748
CPK	1096	noSignalIP-noTm	PF06999	Not predicted	IPR009737	Not predicted	339
CPK	1097	noSignalIP-noTm	Not predicted	Not predicted	Not predicted	Not predicted	175
CPK	1098	noSignalIP-noTm	PF00175,PF00970	SSF52343,SSF63380	IPR001433,IPR008333,IPR017938	GO:0016491|GO:0055114	421
CPK	1099	noSignalIP-noTm	PF00702,PF16209,PF16212	SSF56784,SSF81653,SSF81660,SSF81665	IPR023214,IPR023299,IPR032630,IPR032631	GO:0000166	1306
CPK	1100	noSignalIP-noTm	PF12931,PF12932,PF12935	Not predicted	IPR024298,IPR024340,IPR024468	Not predicted	1852
CPK	1101	noSignalIP-noTm	PF04005	Not predicted	IPR007150	GO:0000077|GO:0030896	354
CPK	1102	noSignalIP-noTm	Not predicted	Not predicted	Not predicted	Not predicted	138
CPK	1103	noSignalIP-noTm	PF02181,PF06367,PF06371	SSF101447,SSF48371,SSF81995	IPR010472,IPR010473,IPR015425,IPR016024	GO:0003779|GO:0016043|GO:0003779|GO:0017048|GO:0030036|GO:0005488	1780
CPK	1104	noSignalIP-noTm	PF08648	Not predicted	IPR013957	Not predicted	265
CPK	1105	SignalP-noTM	PF03200,PF16923	SSF48208	IPR008928,IPR031335,IPR031631	GO:0003824	814
CPK	1106	noSignalIP-noTm	PF00583	SSF55729	IPR000182,IPR016181	GO:0008080	168
CPK	1107	noSignalIP-noTm	PF00805	Not predicted	IPR001646	Not predicted	811
CPK	1108	noSignalIP-noTm	Not predicted	SSF50494	IPR009003	Not predicted	455
CPK	1109	noSignalIP-noTm	PF01926,PF10396,PF12631	SSF52540	IPR006073,IPR018948,IPR025867,IPR027417	GO:0005525	482
CPK	1110	noSignalIP-noTm	PF10483	Not predicted	IPR019519	GO:0033588	340
CPK	1111	noSignalIP-noTm	PF00957,PF13774	SSF58038,SSF64356	IPR001388,IPR010908,IPR011012	GO:0006810|GO:0016021|GO:0016192	242
CPK	1112	noSignalIP-noTm	Not predicted	Not predicted	Not predicted	Not predicted	344
CPK	1113	noSignalIP-noTm	PF05602	Not predicted	IPR008429	GO:0016021	655
CPK	1114	noSignalIP-noTm	PF03641	SSF102405	IPR031100	Not predicted	242
CPK	1115	noSignalIP-noTm	PF00227,PF10584	SSF56235	IPR000426,IPR001353,IPR029055	GO:0004175|GO:0006511|GO:0019773|GO:0004298|GO:0005839|GO:0051603	252
CPK	1116	noSignalIP-noTm	PF00266	SSF53383	IPR000192,IPR015424	Not predicted	429
CPK	1117	noSignalIP-noTm	PF13919	Not predicted	IPR028020	Not predicted	252
CPK	1118	noSignalIP-noTm	PF10022	Not predicted	IPR016624	Not predicted	557
CPK	1119	noSignalIP-noTm	PF00083	SSF103473	IPR005828,IPR020846	GO:0016021|GO:0022857|GO:0055085	524
CPK	1120	noSignalIP-noTm	PF00106	SSF51735	IPR002347,IPR016040	Not predicted	407
CPK	1121	noSignalIP-noTm	PF08626	Not predicted	IPR013935	Not predicted	1436
CPK	1122	noSignalIP-noTm	PF00117,PF00425,PF04715	SSF52317,SSF56322	IPR005801,IPR006805,IPR015890,IPR017926,IPR029062	GO:0009058|GO:0009058|GO:0016833	879
CPK	1123	noSignalIP-noTm	PF04133	Not predicted	IPR007262	Not predicted	129
CPK	1124	noSignalIP-noTm	PF01778,PF04874	Not predicted	IPR006958,IPR029004	Not predicted	310
CPK	1125	noSignalIP-noTm	PF14475	Not predicted	IPR028095	Not predicted	270
CPK	1126	noSignalIP-noTm	PF00566	SSF47923	IPR000195	Not predicted	805
CPK	1127	SignalP-noTM	PF14378	Not predicted	IPR026841	Not predicted	425
CPK	1128	noSignalIP-noTm	PF06985	Not predicted	IPR010730	Not predicted	763
CPK	1129	noSignalIP-noTm	PF00533	SSF52113	IPR001357	Not predicted	1153
CPK	1130	noSignalIP-noTm	Not predicted	Not predicted	Not predicted	Not predicted	1263
CPK	1131	noSignalIP-noTm	PF00924	SSF47473,SSF50182	IPR006685,IPR010920,IPR011992	GO:0016020|GO:0055085	845
CPK	1132	noSignalIP-noTm	PF07690	SSF103473	IPR011701,IPR020846	GO:0016021|GO:0055085	543
CPK	1133	noSignalIP-noTm	PF07690	SSF103473	IPR011701,IPR020846	GO:0016021|GO:0055085	435
CPK	1134	noSignalIP-noTm	Not predicted	Not predicted	Not predicted	Not predicted	678
CPK	1136	noSignalIP-noTm	PF12585	Not predicted	IPR022234	Not predicted	108
CPK	1137	SignalP-noTM	PF01055,PF13802	SSF51011,SSF51445,SSF74650	IPR000322,IPR011013,IPR017853,IPR025887	GO:0003824|GO:0005975|GO:0030246|GO:0004553|GO:0005975	965
CPK	1138	noSignalIP-noTm	PF00334	SSF54919	IPR001564	GO:0004550|GO:0006165|GO:0006183|GO:0006228|GO:0006241	243
CPK	1139	SignalP-noTM	Not predicted	Not predicted	Not predicted	Not predicted	395
CPK	1140	noSignalIP-noTm	PF00704	SSF51445	IPR001223,IPR017853	GO:0004553|GO:0005975	342
CPK	1141	SignalP-TM	PF00023,PF12796	SSF48403	IPR002110,IPR020683	GO:0005515	1112
CPK	1142	noSignalIP-noTm	PF00255	SSF52833	IPR000889,IPR012336	GO:0004602|GO:0006979|GO:0055114	270
CPK	1143	SignalP-noTM	Not predicted	Not predicted	Not predicted	Not predicted	204
CPK	1144	noSignalIP-noTm	PF00400,PF05729	SSF50978,SSF52540	IPR001680,IPR017986,IPR027417	GO:0005515	669
CPK	1145	noSignalIP-noTm	PF01266	SSF51905	IPR006076,IPR023753	GO:0016491|GO:0055114	422
CPK	1146	noSignalIP-noTm	PF04082	Not predicted	IPR007219	GO:0003677|GO:0005634|GO:0006351|GO:0008270	475
CPK	1147	noSignalIP-noTm	PF00171	SSF53720	IPR015590,IPR016161	GO:0008152|GO:0016491|GO:0055114	489
CPK	1148	noSignalIP-noTm	PF00172,PF04082	SSF57701	IPR001138,IPR007219	GO:0000981|GO:0005634|GO:0006355|GO:0008270|GO:0003677|GO:0005634|GO:0006351|GO:0008270	673
CPK	1149	SignalP-noTM	Not predicted	Not predicted	Not predicted	Not predicted	260
CPK	1150	SignalP-noTM	PF04828	SSF51316	IPR006913,IPR011057	GO:0008152|GO:0016846	130
CPK	1151	noSignalIP-noTm	PF00106	SSF51735	IPR002347,IPR016040	Not predicted	309
CPK	1152	SignalP-noTM	PF00026	SSF50630	IPR021109,IPR033121	Not predicted	732
CPK	1153	noSignalIP-noTm	Not predicted	Not predicted	Not predicted	Not predicted	75
CPK	1154	noSignalIP-noTm	Not predicted	Not predicted	Not predicted	Not predicted	172
CPK	1155	noSignalIP-noTm	PF00172,PF11951	SSF57701	IPR001138,IPR021858	GO:0000981|GO:0005634|GO:0006355|GO:0008270	816
CPK	1156	noSignalIP-noTm	Not predicted	Not predicted	Not predicted	Not predicted	675
CPK	1157	noSignalIP-noTm	PF00400,PF12265	SSF50978	IPR001680,IPR017986,IPR022052	GO:0005515	439
CPK	1158	noSignalIP-noTm	PF03159	Not predicted	IPR004859	GO:0003676|GO:0004527	1416
CPK	1159	noSignalIP-noTm	PF04573	Not predicted	IPR007653	GO:0005787|GO:0006465|GO:0008233|GO:0016021	235
CPK	1160	noSignalIP-noTm	PF02902	SSF54001	IPR003653	GO:0006508|GO:0008234	1214
CPK	1161	noSignalIP-noTm	PF00400	SSF50978	IPR001680,IPR017986	GO:0005515	593
CPK	1162	noSignalIP-noTm	PF00227	SSF56235	IPR001353,IPR029055	GO:0004298|GO:0005839|GO:0051603	224
CPK	1163	noSignalIP-noTm	PF00270,PF00271	SSF52540	IPR001650,IPR011545,IPR027417	GO:0003676|GO:0005524	544
CPK	1164	noSignalIP-noTm	PF00501	SSF56801	IPR000873	GO:0003824|GO:0008152	562
CPK	1165	noSignalIP-noTm	PF06985	Not predicted	IPR010730	Not predicted	974
CPK	1166	noSignalIP-noTm	PF05057	SSF53474	IPR007751,IPR029058	Not predicted	806
CPK	1167	noSignalIP-noTm	Not predicted	Not predicted	Not predicted	Not predicted	582
CPK	1168	noSignalIP-noTm	PF00172,PF04082	SSF57701	IPR001138,IPR007219	GO:0000981|GO:0005634|GO:0006355|GO:0008270|GO:0003677|GO:0005634|GO:0006351|GO:0008270	908
CPK	1169	noSignalIP-noTm	PF08633	Not predicted	IPR013942	GO:0001104|GO:0006357|GO:0016592	362
CPK	1170	noSignalIP-noTm	PF00046	SSF46689	IPR001356,IPR009057	GO:0003677	387
CPK	1171	noSignalIP-noTm	Not predicted	Not predicted	Not predicted	Not predicted	195
CPK	1172	noSignalIP-noTm	PF00725,PF02737	SSF48179,SSF51735	IPR006108,IPR006176,IPR008927,IPR016040	GO:0003857|GO:0006631|GO:0016491|GO:0055114|GO:0055114	321
CPK	1173	noSignalIP-noTm	PF04821,PF05029	Not predicted	IPR006906,IPR007725	Not predicted	1141
CPK	1174	noSignalIP-noTm	PF00955	Not predicted	IPR011531	GO:0006820|GO:0016021	648
CPK	1175	noSignalIP-noTm	PF00004,PF01434,PF06480	SSF140990,SSF52540	IPR000642,IPR003959,IPR011546,IPR027417	GO:0004222|GO:0005524|GO:0006508|GO:0004222|GO:0005524|GO:0008270|GO:0016021|GO:0005524	902
CPK	1176	noSignalIP-noTm	PF05175	SSF53335	IPR007848,IPR029063	GO:0008168	350
CPK	1177	noSignalIP-noTm	PF13656	SSF55257	IPR009025	GO:0006351|GO:0046983	128
CPK	1178	noSignalIP-noTm	PF01612	SSF53098	IPR002562,IPR012337	GO:0003676|GO:0003676|GO:0006139|GO:0008408	630
CPK	1179	noSignalIP-noTm	PF00400,PF08154	SSF50978	IPR001680,IPR012972,IPR017986	GO:0005515	474
CPK	1180	noSignalIP-noTm	PF05693	SSF53756	IPR008631	GO:0004373|GO:0005978	707
CPK	1181	noSignalIP-noTm	Not predicted	Not predicted	Not predicted	Not predicted	307
CPK	1182	noSignalIP-noTm	Not predicted	Not predicted	Not predicted	Not predicted	127
CPK	1183	noSignalIP-noTm	PF12937	SSF52047	IPR001810	GO:0005515	629
CPK	1184	noSignalIP-noTm	PF01151	Not predicted	IPR002076	GO:0016021	340
CPK	1185	noSignalIP-noTm	PF02284	SSF48479	IPR003204	GO:0004129|GO:0005743	152
CPK	1186	noSignalIP-noTm	Not predicted	Not predicted	Not predicted	Not predicted	1451
CPK	1187	noSignalIP-noTm	PF08652	Not predicted	IPR013961	Not predicted	414
CPK	1188	noSignalIP-noTm	PF00069	SSF56112	IPR000719,IPR011009	GO:0004672|GO:0005524|GO:0006468	627
CPK	1189	noSignalIP-noTm	PF01841,PF07653,PF10345	SSF50044,SSF54001	IPR001452,IPR002931,IPR011511,IPR019440	GO:0005515|GO:0007064	2402
CPK	1190	noSignalIP-noTm	PF00076	SSF54928	IPR000504,IPR012677	GO:0000166|GO:0003676	385
CPK	1191	noSignalIP-noTm	PF00153	SSF103506	IPR018108,IPR023395	Not predicted	332
CPK	1192	noSignalIP-noTm	PF00096	SSF57667	IPR007087	GO:0046872	479
CPK	1193	noSignalIP-noTm	PF09138	SSF54285	IPR015221,IPR016155	GO:0005737|GO:0034227	143
CPK	1194	noSignalIP-noTm	PF00400	SSF50978,SSF50998	IPR001680,IPR011047,IPR017986	GO:0005515	826
CPK	1195	noSignalIP-noTm	PF11779	Not predicted	IPR024512	Not predicted	100
CPK	1196	SignalP-noTM	PF00472	SSF75620	IPR000352	GO:0003747|GO:0006415	198
CPK	1197	noSignalIP-noTm	PF00022	SSF53067	IPR004000	Not predicted	375
CPK	1198	noSignalIP-noTm	PF08609	SSF48371	IPR013918,IPR016024	GO:0005488	222
CPK	1199	noSignalIP-noTm	PF00281,PF00673	SSF55282	IPR022803,IPR031309,IPR031310	Not predicted	358
CPK	1200	noSignalIP-noTm	PF13423	SSF54001	IPR028881	Not predicted	912
CPK	1201	noSignalIP-noTm	PF01459	Not predicted	IPR027246	GO:0005741|GO:0055085	354
CPK	1202	noSignalIP-noTm	PF00300,PF01591	SSF52540,SSF53254	IPR013078,IPR013079,IPR027417,IPR029033	GO:0003873|GO:0005524|GO:0006000	538
CPK	1203	noSignalIP-noTm	Not predicted	Not predicted	Not predicted	Not predicted	77
CPK	1204	noSignalIP-noTm	PF00069	SSF56112	IPR000719,IPR011009	GO:0004672|GO:0005524|GO:0006468	394
CPK	1205	noSignalIP-noTm	PF09088,PF09090	SSF48371	IPR015172,IPR015174,IPR016024	GO:0005488|GO:0016070	798
CPK	1206	noSignalIP-noTm	Not predicted	Not predicted	Not predicted	Not predicted	783
CPK	1207	noSignalIP-noTm	PF01509	SSF55120	IPR002501,IPR020103	GO:0001522|GO:0003723|GO:0009451|GO:0009982|GO:0006396	488
CPK	1208	noSignalIP-noTm	PF06428	SSF144284	IPR009449	Not predicted	261
CPK	1209	noSignalIP-noTm	PF10447,PF14382	SSF110324,SSF50249	IPR012340,IPR019495,IPR025721	GO:0000178|GO:0003723	208
CPK	1210	noSignalIP-noTm	PF00005,PF00664	SSF52540,SSF90123	IPR003439,IPR011527,IPR027417	GO:0005524|GO:0006810|GO:0016021|GO:0042626|GO:0055085|GO:0005524|GO:0016887	1472
CPK	1211	SignalP-noTM	Not predicted	Not predicted	Not predicted	Not predicted	338
CPK	1212	noSignalIP-noTm	PF05255	Not predicted	IPR007919	Not predicted	171
CPK	1213	noSignalIP-noTm	Not predicted	Not predicted	Not predicted	Not predicted	185
CPK	1214	noSignalIP-noTm	PF04190	Not predicted	IPR007317	Not predicted	326
CPK	1216	noSignalIP-noTm	PF08058	Not predicted	IPR012578	Not predicted	276
CPK	1217	noSignalIP-noTm	Not predicted	Not predicted	Not predicted	Not predicted	660
CPK	1218	noSignalIP-noTm	PF04622	Not predicted	IPR006716	Not predicted	216
CPK	1219	noSignalIP-noTm	PF05368	SSF51735	IPR008030,IPR016040	Not predicted	463
CPK	1220	noSignalIP-noTm	PF00172,PF04082	SSF57701	IPR001138,IPR007219	GO:0000981|GO:0005634|GO:0006355|GO:0008270|GO:0003677|GO:0005634|GO:0006351|GO:0008270	781
CPK	1221	noSignalIP-noTm	PF04900	SSF88723	IPR006984,IPR029060	GO:0032040	199
CPK	1222	noSignalIP-noTm	PF00004,PF08542	SSF48019,SSF52540	IPR003959,IPR008921,IPR013748,IPR027417	GO:0003677|GO:0006260|GO:0005524	357
CPK	1223	noSignalIP-noTm	Not predicted	Not predicted	Not predicted	Not predicted	118
CPK	1224	noSignalIP-noTm	PF04511	SSF144091	Not predicted	Not predicted	259
CPK	1225	SignalP-TM	Not predicted	Not predicted	Not predicted	Not predicted	342
CPK	1226	noSignalIP-noTm	Not predicted	Not predicted	Not predicted	Not predicted	96
CPK	1227	noSignalIP-noTm	PF01467	SSF52374	IPR004821	GO:0003824|GO:0009058	292
CPK	1228	noSignalIP-noTm	PF00795	SSF56317	IPR003010	GO:0006807|GO:0016810	778
CPK	1229	SignalP-noTM	Not predicted	Not predicted	Not predicted	Not predicted	354
CPK	1230	noSignalIP-noTm	PF01472,PF01509,PF08068,PF16198	SSF55120,SSF88697	IPR002478,IPR002501,IPR012960,IPR015947,IPR020103,IPR032819	GO:0001522|GO:0003723|GO:0009451|GO:0009982|GO:0003723|GO:0006396	481
CPK	1231	SignalP-noTM	Not predicted	Not predicted	Not predicted	Not predicted	458
CPK	1232	noSignalIP-noTm	PF03399	Not predicted	IPR005062	Not predicted	1430
CPK	1233	noSignalIP-noTm	PF04180	Not predicted	IPR007307	Not predicted	406
CPK	1234	noSignalIP-noTm	PF01926	SSF52540	IPR006073,IPR027417	GO:0005525	645
CPK	1235	noSignalIP-noTm	PF01189,PF17125	SSF53335	IPR001678,IPR029063,IPR031341	GO:0008168	678
CPK	1236	noSignalIP-noTm	PF02187	SSF143575	IPR003108	GO:0008017	857
CPK	1237	noSignalIP-noTm	PF00172,PF04082	SSF57701	IPR001138,IPR007219	GO:0000981|GO:0005634|GO:0006355|GO:0008270|GO:0003677|GO:0005634|GO:0006351|GO:0008270	846
CPK	1238	noSignalIP-noTm	PF00390,PF03949	SSF51735,SSF53223	IPR012301,IPR012302,IPR016040	GO:0004471|GO:0051287|GO:0055114|GO:0004471|GO:0055114	665
CPK	1239	noSignalIP-noTm	PF02765	SSF50249	IPR011564,IPR012340	GO:0000723|GO:0000784|GO:0003677	1338
CPK	1240	noSignalIP-noTm	PF00743,PF13450	SSF51905	IPR020946,IPR023753	GO:0004499|GO:0050660|GO:0050661|GO:0055114|GO:0016491|GO:0055114	357
CPK	1241	noSignalIP-noTm	PF00573,PF14374	SSF52166	IPR002136,IPR023574,IPR025755	GO:0003735|GO:0005840|GO:0006412	352
CPK	1242	noSignalIP-noTm	Not predicted	Not predicted	Not predicted	Not predicted	880
CPK	1243	noSignalIP-noTm	PF07543	Not predicted	IPR011431	Not predicted	159
CPK	1244	noSignalIP-noTm	PF00009,PF03143,PF03144	SSF50447,SSF50465,SSF52540	IPR004160,IPR004161,IPR009000,IPR009001,IPR027417	GO:0005525	446
CPK	1245	noSignalIP-noTm	PF00253	Not predicted	IPR001209	GO:0003735|GO:0005622|GO:0005840|GO:0006412	86
CPK	1246	SignalP-noTM	PF00085,PF07749	SSF47933,SSF52833	IPR011679,IPR012336,IPR013766	GO:0005783|GO:0045454	367
CPK	1247	SignalP-noTM	PF12678	SSF57850	IPR024766	GO:0008270	839
CPK	1248	noSignalIP-noTm	Not predicted	Not predicted	Not predicted	Not predicted	672
CPK	1249	noSignalIP-noTm	Not predicted	Not predicted	Not predicted	Not predicted	181
CPK	1250	noSignalIP-noTm	PF01694	SSF144091	IPR022764	GO:0004252|GO:0016021	515
CPK	1251	noSignalIP-noTm	PF00136,PF03104,PF14260	SSF53098,SSF56672	IPR006133,IPR006134,IPR012337,IPR025687	GO:0000166|GO:0003677|GO:0003676|GO:0008408	1103
CPK	1252	noSignalIP-noTm	PF00208,PF02812	SSF51735,SSF53223	IPR006096,IPR006097,IPR016040	GO:0006520|GO:0016491|GO:0055114	452
CPK	1253	noSignalIP-noTm	PF13520	Not predicted	IPR002293	GO:0003333|GO:0015171|GO:0016020	521
CPK	1254	noSignalIP-noTm	Not predicted	Not predicted	Not predicted	Not predicted	364
CPK	1255	noSignalIP-noTm	Not predicted	Not predicted	Not predicted	Not predicted	347
CPK	1256	noSignalIP-noTm	PF11951	Not predicted	IPR021858	Not predicted	476
CPK	1257	noSignalIP-noTm	PF00083	SSF103473	IPR005828,IPR020846	GO:0016021|GO:0022857|GO:0055085	571
CPK	1258	noSignalIP-noTm	PF02515	SSF89796	IPR003673,IPR023606	GO:0003824	871
CPK	1259	noSignalIP-noTm	PF00350,PF01031,PF02212	SSF52540	IPR000375,IPR003130,IPR022812,IPR027417	GO:0003924|GO:0005525|GO:0005525	699
CPK	1260	noSignalIP-noTm	PF13302	SSF55729	IPR000182,IPR016181	GO:0008080	208
CPK	1261	noSignalIP-noTm	Not predicted	Not predicted	Not predicted	Not predicted	533
CPK	1262	noSignalIP-noTm	PF00400	SSF50978	IPR001680,IPR017986	GO:0005515	766
CPK	1263	noSignalIP-noTm	Not predicted	Not predicted	Not predicted	Not predicted	612
CPK	1264	noSignalIP-noTm	PF03378,PF03810,PF08506	SSF48371	IPR001494,IPR005043,IPR013713,IPR016024	GO:0005488|GO:0005515|GO:0006886|GO:0006886|GO:0008536	959
CPK	1265	noSignalIP-noTm	PF04042	Not predicted	IPR007185	GO:0003677|GO:0003887|GO:0006260	509
CPK	1266	noSignalIP-noTm	PF00005	SSF52540	IPR003439,IPR027417	GO:0005524|GO:0016887	287
CPK	1267	noSignalIP-noTm	PF07778	SSF48371	IPR012485,IPR016024	GO:0000776|GO:0034508|GO:0005488	404
CPK	1268	noSignalIP-noTm	PF00583	SSF55729	IPR000182,IPR016181	GO:0008080	424
CPK	1269	noSignalIP-noTm	PF02145,PF03542,PF11864	SSF111347,SSF48371	IPR000331,IPR016024,IPR018515,IPR024584	GO:0005096|GO:0043547|GO:0005096|GO:0051056|GO:0005488	1580
CPK	1270	noSignalIP-noTm	PF15630	SSF47113	IPR009072,IPR029003	GO:0046982|GO:0071821	140
CPK	1271	SignalP-noTM	PF00141,PF01822	SSF48113	IPR002016,IPR002889,IPR010255	GO:0004601|GO:0006979|GO:0020037|GO:0055114	912
CPK	1272	noSignalIP-noTm	PF00291	SSF53686	IPR001926	Not predicted	359
CPK	1273	noSignalIP-noTm	Not predicted	Not predicted	Not predicted	Not predicted	299
CPK	1274	noSignalIP-noTm	PF07923,PF11882	Not predicted	IPR012486,IPR021819	Not predicted	1064
CPK	1275	noSignalIP-noTm	PF09428	Not predicted	IPR018555	Not predicted	293
CPK	1276	noSignalIP-noTm	PF05224	SSF49417	IPR008967,IPR024061	GO:0003677|GO:0003700|GO:0006355	630
CPK	1277	noSignalIP-noTm	PF01485,PF05773	SSF54495,SSF57850	IPR002867,IPR006575,IPR016135	GO:0005515	698
CPK	1278	noSignalIP-noTm	PF01569	SSF48317	IPR000326	Not predicted	232
CPK	1279	noSignalIP-noTm	PF11034	Not predicted	IPR020100	Not predicted	69
CPK	1280	noSignalIP-noTm	PF05241	Not predicted	IPR007905	GO:0016021|GO:0016125|GO:0047750	243
CPK	1281	noSignalIP-noTm	PF01513	SSF111331	IPR002504,IPR016064	GO:0003951|GO:0006741|GO:0008152	585
CPK	1282	noSignalIP-noTm	Not predicted	Not predicted	Not predicted	Not predicted	211
CPK	1283	noSignalIP-noTm	PF00172,PF12464,PF14602	SSF51161,SSF57701	IPR001138,IPR001451,IPR011004,IPR024688	GO:0000981|GO:0005634|GO:0006355|GO:0008270|GO:0016407	735
CPK	1284	noSignalIP-noTm	Not predicted	Not predicted	Not predicted	Not predicted	69
CPK	1285	noSignalIP-noTm	PF16282	Not predicted	IPR032563	Not predicted	633
CPK	1286	SignalP-noTM	PF01105	Not predicted	IPR009038	GO:0006810|GO:0016021	219
CPK	1287	noSignalIP-noTm	PF00069	SSF56112	IPR000719,IPR011009	GO:0004672|GO:0005524|GO:0006468	452
CPK	1288	noSignalIP-noTm	PF00248	SSF51430	IPR023210	Not predicted	346
CPK	1289	noSignalIP-noTm	PF03060	SSF51412	IPR004136	GO:0018580|GO:0055114	353
CPK	1290	noSignalIP-noTm	PF02036	SSF55718	IPR003033	Not predicted	126
CPK	1291	noSignalIP-noTm	PF07766	Not predicted	IPR011685	Not predicted	352
CPK	1292	noSignalIP-noTm	PF13185	SSF55781	IPR003018,IPR029016	GO:0005515	203
CPK	1293	noSignalIP-noTm	PF00168	SSF49562	IPR000008	GO:0005515	931
CPK	1294	noSignalIP-noTm	PF00400,PF09384	SSF50978	IPR001680,IPR017986,IPR018983	GO:0005515|GO:0005730|GO:0006364	531
CPK	1295	noSignalIP-noTm	PF00270,PF00271	SSF52540	IPR001650,IPR011545,IPR027417	GO:0003676|GO:0005524	1751
CPK	1296	noSignalIP-noTm	Not predicted	Not predicted	Not predicted	Not predicted	1244
CPK	1297	noSignalIP-noTm	Not predicted	Not predicted	Not predicted	Not predicted	232
CPK	1298	noSignalIP-noTm	PF00400	SSF50978	IPR001680,IPR017986	GO:0005515	498
CPK	1299	noSignalIP-noTm	PF04106	Not predicted	IPR007239	GO:0005737|GO:0006914	263
CPK	1300	noSignalIP-noTm	Not predicted	Not predicted	Not predicted	Not predicted	556
CPK	1301	noSignalIP-noTm	PF01284	Not predicted	IPR008253	GO:0016020	168
CPK	1302	noSignalIP-noTm	Not predicted	Not predicted	Not predicted	Not predicted	511
CPK	1304	noSignalIP-noTm	PF01968,PF02538,PF05378	Not predicted	IPR002821,IPR003692,IPR008040	GO:0003824|GO:0016787	1362
CPK	1305	SignalP-noTM	PF05368	SSF51735	IPR008030,IPR016040	Not predicted	240
CPK	1306	noSignalIP-noTm	PF00962	SSF51556	IPR001365,IPR032466	GO:0019239	574
CPK	1307	SignalP-noTM	Not predicted	Not predicted	Not predicted	Not predicted	165
CPK	1308	noSignalIP-noTm	PF00441,PF02770	SSF47203,SSF56645	IPR006091,IPR009075,IPR009100	GO:0003995|GO:0055114|GO:0008152|GO:0016627|GO:0055114|GO:0016627|GO:0055114	638
CPK	1309	noSignalIP-noTm	PF00633,PF00730	SSF48150	IPR000445,IPR003265,IPR011257	GO:0003677|GO:0003824|GO:0006281|GO:0006284	423
CPK	1310	noSignalIP-noTm	PF01428	SSF118310	IPR000058	GO:0008270	72
CPK	1312	noSignalIP-noTm	PF00107,PF08240	SSF50129,SSF51735	IPR011032,IPR013149,IPR013154,IPR016040	GO:0055114	381
CPK	1313	noSignalIP-noTm	PF07575	Not predicted	IPR011502	Not predicted	1052
CPK	1314	noSignalIP-noTm	PF00330,PF00694	SSF52016,SSF53732	IPR000573,IPR001030,IPR015928	GO:0008152	811
CPK	1315	noSignalIP-noTm	PF02417	Not predicted	IPR003370	GO:0015109|GO:0015703	481
CPK	1316	noSignalIP-noTm	Not predicted	Not predicted	Not predicted	Not predicted	531
CPK	1317	noSignalIP-noTm	PF00069,PF09495	SSF48371,SSF56112	IPR000719,IPR011009,IPR016024,IPR019034	GO:0004672|GO:0005524|GO:0006468|GO:0005488	880
CPK	1318	noSignalIP-noTm	PF00282	SSF53383	IPR002129,IPR015424	GO:0016831|GO:0019752|GO:0030170	502
CPK	1319	noSignalIP-noTm	PF00173	SSF55856	IPR001199	Not predicted	85
CPK	1320	noSignalIP-noTm	PF01435	Not predicted	IPR001915	GO:0004222|GO:0006508	386
CPK	1321	noSignalIP-noTm	PF06172	SSF51182	IPR009327,IPR011051	Not predicted	216
CPK	1322	noSignalIP-noTm	PF13489	SSF53335	IPR029063	Not predicted	296
CPK	1323	noSignalIP-noTm	PF00225,PF12423,PF12473,PF16183	SSF49879,SSF50729,SSF52540	IPR001752,IPR008984,IPR011993,IPR022140,IPR022164,IPR027417,IPR032405	GO:0003777|GO:0005524|GO:0007018|GO:0008017|GO:0005515	1724
CPK	1324	noSignalIP-noTm	PF06108	SSF56399	IPR009297	Not predicted	120
CPK	1325	noSignalIP-noTm	PF01433,PF09127	SSF48371,SSF55486,SSF63737	IPR014782,IPR015211,IPR016024	GO:0005488|GO:0008237|GO:0008270	642
CPK	1326	noSignalIP-noTm	PF15456	Not predicted	IPR029191	Not predicted	693
CPK	1327	noSignalIP-noTm	PF00787,PF02194,PF08628	SSF64268	IPR001683,IPR003114,IPR013937	GO:0035091	1076
CPK	1328	noSignalIP-noTm	PF02229	SSF54447	IPR003173,IPR009044	GO:0003677|GO:0003713|GO:0006355|GO:0003677|GO:0006355	153
CPK	1329	noSignalIP-noTm	PF07690	SSF103473	IPR011701,IPR020846	GO:0016021|GO:0055085	586
CPK	1330	noSignalIP-noTm	PF00226	SSF46565	IPR001623	Not predicted	370
CPK	1331	noSignalIP-noTm	PF06985	Not predicted	IPR010730	Not predicted	720
CPK	1332	SignalP-noTM	Not predicted	Not predicted	Not predicted	Not predicted	287
CPK	1333	noSignalIP-noTm	PF00023,PF00082	SSF48403,SSF52743	IPR000209,IPR002110,IPR020683	GO:0004252|GO:0006508|GO:0005515	1006
CPK	1334	noSignalIP-noTm	Not predicted	Not predicted	Not predicted	Not predicted	307
CPK	1335	noSignalIP-noTm	PF00569,PF12796	SSF48403,SSF57850	IPR000433,IPR020683	GO:0008270	1799
CPK	1336	SignalP-noTM	Not predicted	Not predicted	Not predicted	Not predicted	529
CPK	1337	noSignalIP-noTm	PF00106	SSF51735	IPR002347,IPR016040	Not predicted	328
CPK	1338	noSignalIP-noTm	PF00172	SSF57701	IPR001138	GO:0000981|GO:0005634|GO:0006355|GO:0008270	424
CPK	1339	SignalP-noTM	PF03188,PF16010	SSF49344	IPR006593,IPR015920	Not predicted	477
CPK	1340	noSignalIP-noTm	PF07690	SSF103473	IPR011701,IPR020846	GO:0016021|GO:0055085	570
CPK	1341	noSignalIP-noTm	PF04115	SSF51182	IPR007247,IPR011051	GO:0000256|GO:0050385	245
CPK	1342	noSignalIP-noTm	Not predicted	SSF55144	IPR009097	Not predicted	324
CPK	1343	noSignalIP-noTm	PF00935	SSF57829	IPR000552,IPR011332	GO:0003735|GO:0005622|GO:0005840|GO:0006412|GO:0006412	106
CPK	1344	noSignalIP-noTm	PF04733	SSF48452	IPR011990	GO:0005515	292
CPK	1345	noSignalIP-noTm	Not predicted	Not predicted	Not predicted	Not predicted	234
CPK	1346	noSignalIP-noTm	PF01381,PF08523	SSF47413	IPR001387,IPR010982,IPR013729	GO:0003677|GO:0043565	154
CPK	1347	noSignalIP-noTm	PF07103	Not predicted	IPR010775	Not predicted	633
CPK	1348	noSignalIP-noTm	PF04828	SSF51316	IPR006913,IPR011057	GO:0008152|GO:0016846	136
CPK	1349	SignalP-noTM	Not predicted	Not predicted	Not predicted	Not predicted	291
CPK	1350	SignalP-noTM	Not predicted	Not predicted	Not predicted	Not predicted	373
CPK	1351	noSignalIP-noTm	PF00588,PF08032	SSF55315,SSF75217	IPR001537,IPR013123,IPR029028,IPR029064	GO:0003723|GO:0006396|GO:0008173|GO:0008168	572
CPK	1352	noSignalIP-noTm	PF00176,PF00271,PF15446	SSF52540,SSF54160,SSF57903	IPR000330,IPR001650,IPR011011,IPR016197,IPR027417	GO:0005524	1604
CPK	1354	noSignalIP-noTm	Not predicted	Not predicted	Not predicted	Not predicted	473
CPK	1355	noSignalIP-noTm	PF06985	Not predicted	IPR010730	Not predicted	676
CPK	1356	noSignalIP-noTm	Not predicted	Not predicted	Not predicted	Not predicted	113
CPK	1357	noSignalIP-noTm	Not predicted	Not predicted	Not predicted	Not predicted	268
CPK	1358	noSignalIP-noTm	PF00082	SSF52743	IPR000209	GO:0004252|GO:0006508	1572
CPK	1359	noSignalIP-noTm	Not predicted	Not predicted	Not predicted	Not predicted	485
CPK	1360	noSignalIP-noTm	PF06687	Not predicted	IPR009571	GO:0005886	276
CPK	1361	SignalP-noTM	Not predicted	SSF51695	IPR017946	GO:0006629|GO:0008081	437
CPK	1362	noSignalIP-noTm	PF11915	Not predicted	IPR021840	Not predicted	873
CPK	1363	SignalP-noTM	Not predicted	Not predicted	Not predicted	Not predicted	403
CPK	1364	noSignalIP-noTm	PF06985	Not predicted	IPR010730	Not predicted	703
CPK	1365	SignalP-noTM	PF06011,PF14558	Not predicted	IPR010308,IPR032800	Not predicted	744
CPK	1366	noSignalIP-noTm	Not predicted	Not predicted	Not predicted	Not predicted	600
CPK	1367	noSignalIP-noTm	Not predicted	Not predicted	Not predicted	Not predicted	281
CPK	1368	SignalP-noTM	Not predicted	SSF51695	IPR017946	GO:0006629|GO:0008081	550
CPK	1369	noSignalIP-noTm	PF01987	SSF51219	IPR002838,IPR016031	Not predicted	458
CPK	1370	noSignalIP-noTm	Not predicted	Not predicted	Not predicted	Not predicted	640
CPK	1371	noSignalIP-noTm	Not predicted	Not predicted	Not predicted	Not predicted	551
CPK	1372	noSignalIP-noTm	Not predicted	SSF57667	Not predicted	Not predicted	731
CPK	1373	noSignalIP-noTm	PF00173	SSF55856	IPR001199	Not predicted	126
CPK	1374	noSignalIP-noTm	Not predicted	SSF48452	IPR011990	GO:0005515	513
CPK	1375	noSignalIP-noTm	Not predicted	Not predicted	Not predicted	Not predicted	153
CPK	1377	noSignalIP-noTm	PF06985	Not predicted	IPR010730	Not predicted	546
CPK	1378	noSignalIP-noTm	PF04098,PF08559	SSF54768	IPR007232,IPR013868	GO:0005634|GO:0031144|GO:0071630|GO:0006281|GO:0006310	800
CPK	1379	noSignalIP-noTm	PF00076	SSF54928	IPR000504,IPR012677	GO:0000166|GO:0003676	397
CPK	1380	noSignalIP-noTm	PF01323	SSF52833	IPR001853,IPR012336	GO:0015035	225
CPK	1381	noSignalIP-noTm	Not predicted	Not predicted	Not predicted	Not predicted	659
CPK	1382	noSignalIP-noTm	Not predicted	SSF57756	IPR001878	GO:0003676|GO:0008270	594
CPK	1383	noSignalIP-noTm	PF04061	Not predicted	IPR007203	GO:0005789|GO:0016021	213
CPK	1384	SignalP-noTM	Not predicted	Not predicted	Not predicted	Not predicted	215
CPK	1385	noSignalIP-noTm	Not predicted	SSF52540	IPR027417	Not predicted	82
CPK	1386	noSignalIP-noTm	Not predicted	SSF52540	IPR027417	Not predicted	905
CPK	1387	noSignalIP-noTm	PF06687	Not predicted	IPR009571	GO:0005886	216
CPK	1388	noSignalIP-noTm	Not predicted	Not predicted	Not predicted	Not predicted	190
CPK	1389	noSignalIP-noTm	PF10744	Not predicted	IPR019680	GO:0001104|GO:0006357|GO:0016592	726
CPK	1390	noSignalIP-noTm	Not predicted	Not predicted	Not predicted	Not predicted	218
CPK	1391	SignalP-noTM	PF00722	SSF49899	IPR000757,IPR013320	GO:0004553|GO:0005975	691
CPK	1392	noSignalIP-noTm	Not predicted	SSF53328	IPR002376	GO:0009058|GO:0016742	214
CPK	1393	noSignalIP-noTm	Not predicted	Not predicted	Not predicted	Not predicted	347
CPK	1394	noSignalIP-noTm	PF11885	Not predicted	IPR021822	Not predicted	844
CPK	1395	noSignalIP-noTm	PF00412	SSF57716	IPR001781	GO:0008270	802
CPK	1396	noSignalIP-noTm	PF01658,PF07994	SSF51735,SSF55347	IPR002587,IPR013021,IPR016040	GO:0004512|GO:0006021|GO:0008654	544
CPK	1397	noSignalIP-noTm	PF09444	Not predicted	IPR018564	Not predicted	1326
CPK	1398	noSignalIP-noTm	PF00023,PF12796,PF13637	SSF48403	IPR002110,IPR020683	GO:0005515	569
CPK	1400	noSignalIP-noTm	PF03109	SSF56112	IPR004147,IPR011009	Not predicted	603
CPK	1401	noSignalIP-noTm	Not predicted	Not predicted	Not predicted	Not predicted	229
CPK	1402	noSignalIP-noTm	PF04614	Not predicted	IPR006708	GO:0005777	366
CPK	1403	noSignalIP-noTm	PF00179	SSF54495	IPR000608,IPR016135	Not predicted	157
CPK	1404	noSignalIP-noTm	PF00733,PF13537	SSF52402,SSF56235	IPR001962,IPR017932,IPR029055	GO:0004066|GO:0006529	580
CPK	1405	noSignalIP-noTm	PF01459	Not predicted	IPR027246	GO:0005741|GO:0055085	283
CPK	1406	noSignalIP-noTm	PF00226	SSF46565	IPR001623	Not predicted	334
CPK	1407	noSignalIP-noTm	PF01532	SSF48225	IPR001382	GO:0004571|GO:0005509|GO:0016020	571
CPK	1408	noSignalIP-noTm	PF00696,PF04768	SSF53633	IPR001048,IPR006855	Not predicted	288
CPK	1409	noSignalIP-noTm	PF00696	SSF53633	IPR001048	Not predicted	204
CPK	1410	noSignalIP-noTm	PF00067	SSF48264	IPR001128	GO:0005506|GO:0016705|GO:0020037|GO:0055114	575
CPK	1411	noSignalIP-noTm	Not predicted	Not predicted	Not predicted	Not predicted	267
CPK	1412	noSignalIP-noTm	PF00709	SSF52540	IPR001114,IPR027417	GO:0004019|GO:0005525|GO:0006164	414
CPK	1413	noSignalIP-noTm	Not predicted	Not predicted	Not predicted	Not predicted	161
CPK	1414	noSignalIP-noTm	Not predicted	Not predicted	Not predicted	Not predicted	268
CPK	1415	noSignalIP-noTm	PF00067	SSF48264	IPR001128	GO:0005506|GO:0016705|GO:0020037|GO:0055114	440
CPK	1416	noSignalIP-noTm	Not predicted	Not predicted	Not predicted	Not predicted	433
CPK	1417	noSignalIP-noTm	PF07690,PF11951	SSF103473	IPR011701,IPR020846,IPR021858	GO:0016021|GO:0055085	1216
CPK	1418	SignalP-noTM	PF04666	Not predicted	IPR006759	GO:0005975|GO:0016020|GO:0016758	411
CPK	1419	SignalP-noTM	Not predicted	Not predicted	Not predicted	Not predicted	117
CPK	1421	noSignalIP-noTm	PF13593	Not predicted	IPR016833	Not predicted	417
CPK	1422	noSignalIP-noTm	PF10256	Not predicted	IPR019383	Not predicted	565
CPK	1423	noSignalIP-noTm	Not predicted	Not predicted	Not predicted	Not predicted	503
CPK	1424	SignalP-noTM	PF13886	Not predicted	IPR025256	Not predicted	1185
CPK	1425	noSignalIP-noTm	PF02076	Not predicted	IPR001499	GO:0004932|GO:0007186|GO:0016021	563
CPK	1426	noSignalIP-noTm	PF00436	SSF50249	IPR000424,IPR012340	GO:0003697	140
CPK	1427	noSignalIP-noTm	PF03199,PF03917	SSF52440,SSF56059	IPR004887,IPR005615,IPR016185	GO:0004363|GO:0005524|GO:0006750	515
CPK	1428	noSignalIP-noTm	PF00176,PF00271	SSF52540	IPR000330,IPR001650,IPR027417	GO:0005524	1778
CPK	1429	noSignalIP-noTm	PF00155	SSF53383	IPR004839,IPR015424	GO:0009058|GO:0030170	615
CPK	1430	noSignalIP-noTm	Not predicted	SSF57701	IPR001138	GO:0000981|GO:0005634|GO:0006355|GO:0008270	663
CPK	1431	noSignalIP-noTm	PF02110,PF02581	SSF51391,SSF53613	IPR000417,IPR003733,IPR022998,IPR029056	GO:0004417|GO:0009228|GO:0004789|GO:0009228	507
CPK	1432	noSignalIP-noTm	PF08146,PF12397	SSF48371	IPR012954,IPR016024,IPR022125	GO:0005488	1804
CPK	1433	noSignalIP-noTm	PF13472	SSF52266	IPR013830	Not predicted	271
CPK	1434	noSignalIP-noTm	Not predicted	Not predicted	Not predicted	Not predicted	641
CPK	1435	noSignalIP-noTm	PF00857	SSF52499	IPR000868	GO:0003824|GO:0008152	208
CPK	1436	noSignalIP-noTm	PF07728	SSF52540,SSF53300	IPR002035,IPR011704,IPR027417	GO:0005524|GO:0016887	4942
CPK	1437	noSignalIP-noTm	PF00542,PF16320	SSF48300,SSF54736	IPR008932,IPR013823,IPR014719	GO:0003735|GO:0005622|GO:0005840|GO:0006412|GO:0003735|GO:0006412	181
CPK	1438	noSignalIP-noTm	PF12243,PF12350	Not predicted	IPR024637,IPR024638	Not predicted	252
CPK	1439	noSignalIP-noTm	PF03807,PF14748	SSF48179,SSF51735	IPR008927,IPR016040,IPR028939,IPR029036	GO:0055114	344
CPK	1440	noSignalIP-noTm	PF10394	SSF55729	IPR016181,IPR019467	GO:0004402|GO:0016568	481
CPK	1441	noSignalIP-noTm	PF04791	Not predicted	IPR006876	Not predicted	699
CPK	1442	noSignalIP-noTm	Not predicted	SSF144083	Not predicted	Not predicted	482
CPK	1443	noSignalIP-noTm	Not predicted	Not predicted	Not predicted	Not predicted	255
CPK	1444	SignalP-noTM	PF03388	SSF49899	IPR005052,IPR013320	GO:0016020	302
CPK	1445	noSignalIP-noTm	PF02953	SSF144122	IPR004217	Not predicted	83
CPK	1446	noSignalIP-noTm	PF09745	Not predicted	IPR018612	Not predicted	401
CPK	1447	noSignalIP-noTm	Not predicted	Not predicted	Not predicted	Not predicted	263
CPK	1448	noSignalIP-noTm	PF03178,PF10433	SSF50978	IPR004871,IPR017986	GO:0003676|GO:0005634|GO:0005515	1173
CPK	1449	noSignalIP-noTm	PF13824	SSF144232	IPR032717	Not predicted	493
CPK	1450	noSignalIP-noTm	PF02194	Not predicted	IPR003114	Not predicted	567
CPK	1451	noSignalIP-noTm	PF03221,PF04218	SSF46689	IPR006600,IPR007889,IPR009057	GO:0003677	574
CPK	1452	noSignalIP-noTm	Not predicted	Not predicted	Not predicted	Not predicted	102
CPK	1453	noSignalIP-noTm	PF01926,PF02824,PF16897	SSF52540,SSF81271	IPR004095,IPR006073,IPR012676,IPR027417,IPR031662	GO:0005525	353
CPK	1454	noSignalIP-noTm	PF12796	SSF48403	IPR020683	Not predicted	1572
CPK	1455	noSignalIP-noTm	Not predicted	SSF51197	Not predicted	Not predicted	231
CPK	1456	noSignalIP-noTm	Not predicted	Not predicted	Not predicted	Not predicted	257
CPK	1458	SignalP-noTM	PF01822	Not predicted	IPR002889	Not predicted	585
CPK	1459	noSignalIP-noTm	PF01399	Not predicted	IPR000717	GO:0005515	1081
CPK	1460	noSignalIP-noTm	Not predicted	SSF54236	IPR029071	Not predicted	220
CPK	1461	noSignalIP-noTm	PF00631	SSF48670	IPR015898	GO:0004871|GO:0005834|GO:0007186	93
CPK	1462	noSignalIP-noTm	PF10262	SSF52833	IPR011893,IPR012336	Not predicted	181
CPK	1463	noSignalIP-noTm	PF00149,PF16891	SSF56300	IPR004843,IPR029052,IPR031675	GO:0016787	309
CPK	1464	noSignalIP-noTm	PF10513,PF13831,PF13832	SSF57903	IPR011011,IPR019542	Not predicted	1228
CPK	1465	noSignalIP-noTm	PF13855	SSF52058	IPR001611,IPR032675	GO:0005515	852
CPK	1466	noSignalIP-noTm	PF07690	SSF103473	IPR011701,IPR020846	GO:0016021|GO:0055085	616
CPK	1467	SignalP-noTM	Not predicted	Not predicted	Not predicted	Not predicted	607
CPK	1468	SignalP-noTM	PF05089,PF12971,PF12972	SSF51445	IPR017853,IPR024240,IPR024732,IPR024733	Not predicted	750
CPK	1469	noSignalIP-noTm	Not predicted	Not predicted	Not predicted	Not predicted	277
CPK	1470	noSignalIP-noTm	PF00135	SSF53474	IPR002018,IPR029058	Not predicted	475
CPK	1471	noSignalIP-noTm	Not predicted	Not predicted	Not predicted	Not predicted	318
CPK	1472	noSignalIP-noTm	PF00364,PF02817	SSF47005,SSF51230	IPR000089,IPR004167,IPR011053	GO:0008152|GO:0016746	423
CPK	1473	noSignalIP-noTm	Not predicted	Not predicted	Not predicted	Not predicted	59
CPK	1474	noSignalIP-noTm	PF04082	Not predicted	IPR007219	GO:0003677|GO:0005634|GO:0006351|GO:0008270	808
CPK	1475	noSignalIP-noTm	PF03169	Not predicted	IPR004813	GO:0055085	811
CPK	1476	noSignalIP-noTm	PF00109,PF02801,PF03981	SSF53901	IPR014030,IPR014031,IPR016039,IPR021150	GO:0003824|GO:0008152	688
CPK	1477	noSignalIP-noTm	PF00186	SSF53597	IPR001796,IPR024072	GO:0004146|GO:0006545|GO:0009165|GO:0055114	209
CPK	1478	noSignalIP-noTm	Not predicted	SSF52833	IPR012336	Not predicted	195
CPK	1479	noSignalIP-noTm	PF00106	SSF51735	IPR002347,IPR016040	Not predicted	308
CPK	1480	noSignalIP-noTm	PF00004	SSF52540	IPR003959,IPR027417	GO:0005524	1648
CPK	1481	noSignalIP-noTm	Not predicted	Not predicted	Not predicted	Not predicted	231
CPK	1482	noSignalIP-noTm	PF00172,PF11951	SSF57701	IPR001138,IPR021858	GO:0000981|GO:0005634|GO:0006355|GO:0008270	502
CPK	1483	noSignalIP-noTm	Not predicted	Not predicted	Not predicted	Not predicted	793
CPK	1484	noSignalIP-noTm	PF01207	SSF51395	IPR001269	GO:0008033|GO:0017150|GO:0050660|GO:0055114	542
CPK	1485	SignalP-TM	Not predicted	Not predicted	Not predicted	Not predicted	74
CPK	1486	noSignalIP-noTm	Not predicted	Not predicted	Not predicted	Not predicted	391
CPK	1487	noSignalIP-noTm	PF00703	SSF49303,SSF49785,SSF51445	IPR006102,IPR008979,IPR017853	GO:0004553|GO:0005975	893
CPK	1488	noSignalIP-noTm	PF02847,PF02854	SSF48371	IPR003890,IPR003891,IPR016024	GO:0003723|GO:0005515|GO:0005488	683
CPK	1489	noSignalIP-noTm	PF07297	Not predicted	IPR009914	GO:0019348|GO:0030176|GO:0030234	80
CPK	1490	noSignalIP-noTm	Not predicted	SSF50978	IPR017986	GO:0005515	1152
CPK	1491	noSignalIP-noTm	PF13577	SSF54427	IPR009959,IPR032710	Not predicted	154
CPK	1492	noSignalIP-noTm	Not predicted	SSF57903	IPR011011	Not predicted	815
CPK	1493	noSignalIP-noTm	Not predicted	Not predicted	Not predicted	Not predicted	380
CPK	1494	noSignalIP-noTm	Not predicted	Not predicted	Not predicted	Not predicted	478
CPK	1495	noSignalIP-noTm	PF12223	Not predicted	IPR022024	Not predicted	164
CPK	1496	noSignalIP-noTm	Not predicted	SSF46565	IPR001623	Not predicted	105
CPK	1497	noSignalIP-noTm	Not predicted	SSF53098	IPR012337	GO:0003676	514
CPK	1498	noSignalIP-noTm	PF02735,PF03731,PF08785	SSF100939,SSF101420,SSF53300	IPR002035,IPR005161,IPR006164,IPR014893,IPR016194	GO:0003677|GO:0006303|GO:0016817	719
CPK	1499	noSignalIP-noTm	PF13664	Not predicted	IPR025423	Not predicted	184
CPK	1500	noSignalIP-noTm	Not predicted	Not predicted	Not predicted	Not predicted	132
CPK	1501	noSignalIP-noTm	PF13242,PF13344	SSF56784	IPR006357,IPR023214	Not predicted	306
CPK	1502	noSignalIP-noTm	PF06966	Not predicted	IPR010721	Not predicted	384
CPK	1503	noSignalIP-noTm	PF01131,PF01751	SSF56712	IPR006171,IPR013497,IPR023405	GO:0003677|GO:0003916|GO:0006265	612
CPK	1504	noSignalIP-noTm	Not predicted	Not predicted	Not predicted	Not predicted	215
CPK	1505	noSignalIP-noTm	PF10330	Not predicted	IPR018818	Not predicted	356
CPK	1506	noSignalIP-noTm	PF00096	SSF57667	IPR007087	GO:0046872	620
CPK	1507	noSignalIP-noTm	PF06985	Not predicted	IPR010730	Not predicted	460
CPK	1508	SignalP-noTM	Not predicted	Not predicted	Not predicted	Not predicted	93
CPK	1509	noSignalIP-noTm	PF00107,PF08240	SSF50129,SSF51735	IPR011032,IPR013149,IPR013154,IPR016040	GO:0055114	341
CPK	1510	noSignalIP-noTm	PF01058	SSF56770	IPR006137	GO:0051536|GO:0055114	220
CPK	1511	noSignalIP-noTm	PF00168,PF00397,PF00632	SSF49562,SSF51045,SSF56204	IPR000008,IPR000569,IPR001202	GO:0004842|GO:0005515	819
CPK	1512	noSignalIP-noTm	PF00076	SSF54928	IPR000504,IPR012677	GO:0000166|GO:0003676	193
CPK	1513	noSignalIP-noTm	Not predicted	Not predicted	Not predicted	Not predicted	186
CPK	1514	noSignalIP-noTm	PF15251	Not predicted	IPR029196	Not predicted	245
CPK	1515	noSignalIP-noTm	PF00176,PF00271,PF09110,PF09111	SSF101224,SSF46689,SSF52540	IPR000330,IPR001650,IPR009057,IPR015194,IPR015195,IPR027417	GO:0003676|GO:0005524|GO:0005634|GO:0006338|GO:0016818|GO:0003677|GO:0005524|GO:0031491|GO:0043044	1138
CPK	1516	noSignalIP-noTm	PF00400	SSF50978	IPR001680,IPR017986	GO:0005515	337
CPK	1517	noSignalIP-noTm	PF00763,PF01268,PF02882	SSF51735,SSF52540,SSF53223	IPR000559,IPR016040,IPR020630,IPR020631,IPR027417	GO:0003824|GO:0004488|GO:0009396|GO:0055114|GO:0004329|GO:0005524|GO:0009396	1066
CPK	1518	noSignalIP-noTm	Not predicted	Not predicted	Not predicted	Not predicted	441
CPK	1519	noSignalIP-noTm	PF00067	SSF48264	IPR001128	GO:0005506|GO:0016705|GO:0020037|GO:0055114	556
CPK	1520	noSignalIP-noTm	Not predicted	Not predicted	Not predicted	Not predicted	347
CPK	1521	noSignalIP-noTm	PF11885	Not predicted	IPR021822	Not predicted	834
CPK	1522	noSignalIP-noTm	PF07690	SSF103473	IPR011701,IPR020846	GO:0016021|GO:0055085	533
CPK	1523	noSignalIP-noTm	PF16679	Not predicted	IPR032054	Not predicted	491
CPK	1524	noSignalIP-noTm	PF04130	Not predicted	IPR007259	GO:0000226|GO:0000922|GO:0005815|GO:0007020|GO:0043015	878
CPK	1525	noSignalIP-noTm	PF12767	Not predicted	IPR024738	GO:0070461	446
CPK	1526	noSignalIP-noTm	Not predicted	Not predicted	Not predicted	Not predicted	78
CPK	1527	noSignalIP-noTm	PF00027,PF02197	SSF51206	IPR000595,IPR003117,IPR018490	Not predicted	463
CPK	1528	noSignalIP-noTm	PF05700	Not predicted	IPR008409	GO:0006397	240
CPK	1529	noSignalIP-noTm	Not predicted	Not predicted	Not predicted	Not predicted	125
CPK	1530	noSignalIP-noTm	PF00082	SSF52743	IPR000209	GO:0004252|GO:0006508	764
CPK	1531	noSignalIP-noTm	Not predicted	Not predicted	Not predicted	Not predicted	282
CPK	1532	noSignalIP-noTm	PF00400	SSF50978	IPR001680,IPR017986	GO:0005515	725
CPK	1533	noSignalIP-noTm	PF01596	SSF53335	IPR002935,IPR029063	GO:0008171	251
CPK	1535	noSignalIP-noTm	PF12348	SSF48371	IPR016024,IPR024395	GO:0005488	1077
CPK	1536	noSignalIP-noTm	PF04450	Not predicted	IPR007541	Not predicted	248
CPK	1537	noSignalIP-noTm	Not predicted	Not predicted	Not predicted	Not predicted	380
CPK	1538	noSignalIP-noTm	Not predicted	Not predicted	Not predicted	Not predicted	72
CPK	1539	noSignalIP-noTm	Not predicted	SSF47954	IPR013763	Not predicted	336
CPK	1540	noSignalIP-noTm	Not predicted	Not predicted	Not predicted	Not predicted	360
CPK	1542	noSignalIP-noTm	PF00400	SSF50978	IPR001680,IPR017986	GO:0005515	453
CPK	1543	noSignalIP-noTm	PF00173,PF00487	SSF55856	IPR001199,IPR005804	GO:0006629	476
CPK	1544	noSignalIP-noTm	PF00069	SSF56112	IPR000719,IPR011009	GO:0004672|GO:0005524|GO:0006468	1048
CPK	1545	noSignalIP-noTm	PF00004,PF02190,PF05362	SSF52540,SSF54211,SSF88697	IPR003111,IPR003959,IPR008269,IPR015947,IPR020568,IPR027417	GO:0004176|GO:0004252|GO:0006508|GO:0004176|GO:0006508|GO:0005524	1116
CPK	1546	noSignalIP-noTm	PF01535	SSF48452	IPR002885,IPR011990	GO:0005515	928
CPK	1547	noSignalIP-noTm	Not predicted	Not predicted	Not predicted	Not predicted	150
CPK	1549	noSignalIP-noTm	Not predicted	Not predicted	Not predicted	Not predicted	896
CPK	1550	noSignalIP-noTm	PF04177	Not predicted	IPR007304	GO:0009966	352
CPK	1551	noSignalIP-noTm	PF00204,PF00521,PF01751,PF02518,PF16898	SSF54211,SSF55874,SSF56719	IPR002205,IPR003594,IPR006171,IPR013506,IPR013760,IPR020568,IPR031660	GO:0003677|GO:0003918|GO:0005524|GO:0006265|GO:0003918|GO:0005524	1687
CPK	1552	noSignalIP-noTm	Not predicted	SSF54616	IPR003163	GO:0003677	382
CPK	1553	noSignalIP-noTm	Not predicted	SSF48452	IPR011990	GO:0005515	402
CPK	1554	noSignalIP-noTm	PF07690	SSF103473	IPR011701,IPR020846	GO:0016021|GO:0055085	530
CPK	1555	noSignalIP-noTm	PF01230	SSF54197	IPR001310,IPR011146	GO:0003824	198
CPK	1556	noSignalIP-noTm	PF07690	SSF103473	IPR011701,IPR020846	GO:0016021|GO:0055085	582
CPK	1557	noSignalIP-noTm	PF11831,PF13921	SSF46689	IPR009057,IPR021786	GO:0003677	777
CPK	1558	noSignalIP-noTm	PF07690	SSF103473	IPR011701,IPR020846	GO:0016021|GO:0055085	588
CPK	1559	noSignalIP-noTm	PF00349,PF03727	SSF53067	IPR022672,IPR022673	GO:0005524|GO:0005975|GO:0016773	499
CPK	1560	noSignalIP-noTm	PF05652,PF11969	SSF102860,SSF54197	IPR008594,IPR011145,IPR011146	GO:0000290|GO:0016787|GO:0003824	336
CPK	1561	noSignalIP-noTm	PF05397	Not predicted	IPR008626	GO:0001104|GO:0006357|GO:0016592	735
CPK	1562	noSignalIP-noTm	PF01048	SSF53167	IPR000845	GO:0003824|GO:0009116	858
CPK	1563	noSignalIP-noTm	Not predicted	SSF50044	IPR001452	GO:0005515	588
CPK	1564	noSignalIP-noTm	Not predicted	Not predicted	Not predicted	Not predicted	321
CPK	1565	noSignalIP-noTm	Not predicted	Not predicted	Not predicted	Not predicted	230
CPK	1566	noSignalIP-noTm	Not predicted	Not predicted	Not predicted	Not predicted	421
CPK	1567	noSignalIP-noTm	PF00724	SSF51395	IPR001155	GO:0010181|GO:0016491|GO:0055114	368
CPK	1568	noSignalIP-noTm	Not predicted	Not predicted	Not predicted	Not predicted	173
CPK	1569	noSignalIP-noTm	PF05368	SSF51735	IPR008030,IPR016040	Not predicted	323
CPK	1570	noSignalIP-noTm	PF00258,PF04055,PF08608	SSF102114,SSF52218	IPR007197,IPR008254,IPR013917,IPR029039	GO:0003824|GO:0051536|GO:0010181	800
CPK	1571	noSignalIP-noTm	PF02064	SSF47157	IPR002056,IPR023392	GO:0005742|GO:0006605|GO:0006886	174
CPK	1572	noSignalIP-noTm	PF08700,PF16528	SSF50729,SSF74788	IPR011993,IPR016159,IPR032403	Not predicted	677
CPK	1573	noSignalIP-noTm	PF00149	SSF56300	IPR004843,IPR029052	GO:0016787	327
CPK	1574	noSignalIP-noTm	PF11309	Not predicted	IPR021460	Not predicted	331
CPK	1575	noSignalIP-noTm	Not predicted	Not predicted	Not predicted	Not predicted	435
CPK	1576	noSignalIP-noTm	PF17100	Not predicted	IPR031359	Not predicted	395
CPK	1577	noSignalIP-noTm	PF00400	SSF50978,SSF63829	IPR001680,IPR017986	GO:0005515	656
CPK	1578	noSignalIP-noTm	PF12697	SSF53474	IPR000073,IPR029058	Not predicted	258
CPK	1579	noSignalIP-noTm	PF00176,PF00271,PF08797,PF13923	SSF52540,SSF57850	IPR000330,IPR001650,IPR014905,IPR027417	GO:0003676|GO:0008270|GO:0016818|GO:0005524	883
CPK	1580	noSignalIP-noTm	PF05995	SSF51182	IPR010300,IPR011051	GO:0005506|GO:0016702|GO:0055114	218
CPK	1581	noSignalIP-noTm	PF00578	SSF52833	IPR000866,IPR012336	GO:0016209|GO:0016491|GO:0055114	185
CPK	1582	SignalP-noTM	PF00753	SSF56281	IPR001279	Not predicted	336
CPK	1583	noSignalIP-noTm	PF00578	SSF52833	IPR000866,IPR012336	GO:0016209|GO:0016491|GO:0055114	215
CPK	1584	noSignalIP-noTm	PF00561	SSF53474	IPR000073,IPR029058	Not predicted	296
CPK	1585	noSignalIP-noTm	PF03595	Not predicted	IPR004695	GO:0016021|GO:0055085	414
CPK	1586	noSignalIP-noTm	PF01048,PF08637	SSF53167	IPR000845,IPR013946	GO:0003824|GO:0009116	1065
CPK	1587	noSignalIP-noTm	PF04116	Not predicted	IPR006694	GO:0005506|GO:0006633|GO:0016491|GO:0055114	304
CPK	1588	noSignalIP-noTm	PF08265	Not predicted	IPR013272	Not predicted	196
CPK	1589	noSignalIP-noTm	PF08650	Not predicted	IPR013959	GO:0008608|GO:0042729|GO:0072686	85
CPK	1590	noSignalIP-noTm	PF00022	SSF53067	IPR004000	Not predicted	704
CPK	1591	noSignalIP-noTm	PF00170	SSF57959	IPR004827	GO:0003700|GO:0006355|GO:0043565	337
CPK	1592	noSignalIP-noTm	PF01979	SSF51338,SSF51556	IPR006680,IPR011059,IPR032466	GO:0016787|GO:0016810	453
CPK	1593	noSignalIP-noTm	PF01329	SSF55248	IPR001533	GO:0006729|GO:0008124	118
CPK	1594	noSignalIP-noTm	PF04178	Not predicted	IPR007305	GO:0016192	194
CPK	1595	noSignalIP-noTm	PF00235	SSF55770	IPR005455	Not predicted	130
CPK	1596	noSignalIP-noTm	Not predicted	Not predicted	Not predicted	Not predicted	767
CPK	1597	noSignalIP-noTm	PF00957,PF13774	SSF58038,SSF64356	IPR001388,IPR010908,IPR011012	GO:0006810|GO:0016021|GO:0016192	197
CPK	1598	noSignalIP-noTm	PF00270,PF00271,PF02889	SSF158702,SSF46785,SSF52540,SSF81296	IPR001650,IPR004179,IPR011545,IPR011991,IPR014756,IPR027417	GO:0003676|GO:0005524	2008
CPK	1599	noSignalIP-noTm	PF00071	SSF52540	IPR001806,IPR027417	GO:0005525|GO:0007264	308
CPK	1600	noSignalIP-noTm	PF06687	Not predicted	IPR009571	GO:0005886	323
CPK	1601	noSignalIP-noTm	PF01741	SSF81330	IPR001185	GO:0005216|GO:0006810|GO:0016021	180
CPK	1602	SignalP-noTM	Not predicted	Not predicted	Not predicted	Not predicted	231
CPK	1603	SignalP-noTM	Not predicted	Not predicted	Not predicted	Not predicted	232
CPK	1604	noSignalIP-noTm	PF03663	SSF48208	IPR005198,IPR008928	GO:0003824	475
CPK	1605	noSignalIP-noTm	PF00155	SSF53383	IPR004839,IPR015424	GO:0009058|GO:0030170	403
CPK	1606	noSignalIP-noTm	Not predicted	Not predicted	Not predicted	Not predicted	330
CPK	1607	SignalP-noTM	Not predicted	Not predicted	Not predicted	Not predicted	240
CPK	1608	noSignalIP-noTm	PF01738	SSF53474	IPR002925,IPR029058	GO:0016787	261
CPK	1609	SignalP-noTM	PF00657	SSF52266	IPR001087,IPR013830	GO:0016788	339
CPK	1610	noSignalIP-noTm	Not predicted	Not predicted	Not predicted	Not predicted	527
CPK	1611	noSignalIP-noTm	PF00117,PF00185,PF00988,PF02142,PF02729,PF02786,PF02787	SSF48108,SSF51556,SSF52021,SSF52317,SSF52335,SSF52440,SSF53671,SSF56059	IPR002474,IPR005479,IPR005480,IPR006130,IPR006131,IPR006132,IPR011607,IPR016185,IPR017926,IPR029062,IPR032466	GO:0005524|GO:0006520|GO:0016597|GO:0016743|GO:0006520|GO:0016743	2228
CPK	1612	noSignalIP-noTm	PF01243,PF10590	SSF50475	IPR011576,IPR012349,IPR019576	GO:0004733|GO:0010181|GO:0055114|GO:0010181|GO:0016491|GO:0055114|GO:0016638|GO:0055114	261
CPK	1613	noSignalIP-noTm	Not predicted	SSF47954	IPR013763	Not predicted	296
CPK	1614	noSignalIP-noTm	Not predicted	Not predicted	Not predicted	Not predicted	395
CPK	1615	noSignalIP-noTm	PF00069	SSF56112	IPR000719,IPR011009	GO:0004672|GO:0005524|GO:0006468	357
CPK	1616	noSignalIP-noTm	PF00343	SSF53756	IPR000811	GO:0005975|GO:0008184	884
CPK	1617	noSignalIP-noTm	PF00503	SSF47895,SSF52540	IPR001019,IPR011025,IPR027417	GO:0003924|GO:0004871|GO:0007186|GO:0019001|GO:0031683|GO:0004871|GO:0007165	364
CPK	1618	noSignalIP-noTm	PF09794	Not predicted	IPR018307	Not predicted	636
CPK	1619	noSignalIP-noTm	PF00888,PF10557	SSF46785,SSF74788,SSF75632	IPR001373,IPR011991,IPR016158,IPR016159,IPR019559	GO:0006511|GO:0031625	760
CPK	1620	noSignalIP-noTm	Not predicted	Not predicted	Not predicted	Not predicted	379
CPK	1621	noSignalIP-noTm	PF15463	Not predicted	IPR029178	Not predicted	511
CPK	1622	noSignalIP-noTm	Not predicted	SSF52540	IPR027417	Not predicted	304
CPK	1623	noSignalIP-noTm	PF00106,PF01575	SSF51735,SSF54637	IPR002347,IPR002539,IPR016040,IPR029069	Not predicted	891
CPK	1624	noSignalIP-noTm	PF01485	SSF57850	IPR002867	Not predicted	672
CPK	1625	noSignalIP-noTm	Not predicted	Not predicted	Not predicted	Not predicted	477
CPK	1626	noSignalIP-noTm	PF16242	SSF50475	IPR012349	GO:0010181|GO:0016491|GO:0055114	208
CPK	1627	noSignalIP-noTm	PF00590	SSF53790	IPR000878	GO:0008152|GO:0008168	286
CPK	1628	noSignalIP-noTm	PF12171	SSF57667	IPR022755	Not predicted	237
CPK	1629	noSignalIP-noTm	PF00179	SSF54495	IPR000608,IPR016135	Not predicted	209
CPK	1630	noSignalIP-noTm	Not predicted	SSF53756	Not predicted	Not predicted	474
CPK	1631	noSignalIP-noTm	PF01545	SSF161111	IPR002524	GO:0006812|GO:0008324|GO:0016021|GO:0055085	587
CPK	1632	noSignalIP-noTm	Not predicted	SSF81383	IPR001810	GO:0005515	604
CPK	1633	noSignalIP-noTm	PF00153	SSF103506	IPR018108,IPR023395	Not predicted	338
CPK	1634	noSignalIP-noTm	Not predicted	SSF53254	IPR029033	Not predicted	669
CPK	1635	SignalP-noTM	PF01650	Not predicted	IPR001096	GO:0006508|GO:0008233	388
CPK	1636	noSignalIP-noTm	PF12657,PF12660	Not predicted	IPR024761,IPR024764	Not predicted	705
CPK	1637	SignalP-noTM	PF08881	SSF51322	IPR011058	Not predicted	208
CPK	1638	noSignalIP-noTm	PF14604	SSF50044	IPR001452	GO:0005515	702
CPK	1639	noSignalIP-noTm	PF03969	SSF52540	IPR005654,IPR027417	GO:0005524	537
CPK	1640	noSignalIP-noTm	Not predicted	Not predicted	Not predicted	Not predicted	251
CPK	1641	SignalP-noTM	Not predicted	SSF49503	IPR008972	Not predicted	220
CPK	1642	noSignalIP-noTm	Not predicted	Not predicted	Not predicted	Not predicted	461
CPK	1643	noSignalIP-noTm	Not predicted	Not predicted	Not predicted	Not predicted	133
CPK	1644	noSignalIP-noTm	PF07690	SSF103473	IPR011701,IPR020846	GO:0016021|GO:0055085	592
CPK	1645	noSignalIP-noTm	PF00172,PF04082	SSF57701	IPR001138,IPR007219	GO:0000981|GO:0005634|GO:0006355|GO:0008270|GO:0003677|GO:0005634|GO:0006351|GO:0008270	812
CPK	1646	noSignalIP-noTm	PF13489	SSF53335	IPR029063	Not predicted	325
CPK	1647	noSignalIP-noTm	Not predicted	Not predicted	Not predicted	Not predicted	203
CPK	1648	noSignalIP-noTm	PF02724	Not predicted	IPR003874	GO:0006270	863
CPK	1649	SignalP-noTM	Not predicted	Not predicted	Not predicted	Not predicted	146
CPK	1650	SignalP-noTM	Not predicted	Not predicted	Not predicted	Not predicted	118
CPK	1651	noSignalIP-noTm	PF00149	SSF56300	IPR004843,IPR029052	GO:0016787	452
CPK	1652	noSignalIP-noTm	PF01398,PF13012	Not predicted	IPR000555,IPR024969	GO:0005515	434
CPK	1653	noSignalIP-noTm	PF00787,PF09325	SSF64268	IPR001683,IPR015404	GO:0035091	580
CPK	1654	noSignalIP-noTm	PF13862	Not predicted	IPR025602	Not predicted	287
CPK	1655	noSignalIP-noTm	Not predicted	SSF48600	IPR020822	GO:0046417	265
CPK	1656	noSignalIP-noTm	PF00400,PF13621	SSF50978,SSF51197	IPR001680,IPR017986	GO:0005515	1176
CPK	1657	noSignalIP-noTm	Not predicted	Not predicted	Not predicted	Not predicted	516
CPK	1658	noSignalIP-noTm	PF02893,PF16016	Not predicted	IPR004182,IPR031968	Not predicted	1073
CPK	1659	noSignalIP-noTm	Not predicted	Not predicted	Not predicted	Not predicted	1043
CPK	1660	noSignalIP-noTm	Not predicted	Not predicted	Not predicted	Not predicted	360
CPK	1661	noSignalIP-noTm	Not predicted	Not predicted	Not predicted	Not predicted	189
CPK	1662	noSignalIP-noTm	Not predicted	SSF57667	Not predicted	Not predicted	477
CPK	1663	noSignalIP-noTm	PF10294	Not predicted	IPR019410	Not predicted	314
CPK	1664	noSignalIP-noTm	PF02666	Not predicted	IPR003817	GO:0004609|GO:0008654	548
CPK	1665	noSignalIP-noTm	Not predicted	SSF54236	IPR029071	Not predicted	751
CPK	1666	noSignalIP-noTm	PF01088	SSF54001	IPR001578	GO:0004843|GO:0005622|GO:0006511	317
CPK	1667	noSignalIP-noTm	PF00860	Not predicted	IPR006043	GO:0005215|GO:0006810|GO:0016020|GO:0055085	646
CPK	1668	noSignalIP-noTm	Not predicted	Not predicted	Not predicted	Not predicted	587
CPK	1669	noSignalIP-noTm	PF00001	SSF81321	IPR000276	GO:0004930|GO:0007186|GO:0016021	456
CPK	1670	noSignalIP-noTm	Not predicted	Not predicted	Not predicted	Not predicted	853
CPK	1671	noSignalIP-noTm	Not predicted	Not predicted	Not predicted	Not predicted	420
CPK	1672	noSignalIP-noTm	PF13561	SSF51735	IPR016040	Not predicted	290
CPK	1673	noSignalIP-noTm	PF07942	SSF53335	IPR012901,IPR029063	Not predicted	427
CPK	1674	noSignalIP-noTm	PF16093	Not predicted	IPR032157	GO:0043248	142
CPK	1675	noSignalIP-noTm	PF03810,PF13513	SSF48371	IPR001494,IPR016024	GO:0005488|GO:0006886|GO:0008536	965
CPK	1676	noSignalIP-noTm	PF00172,PF11951	SSF57701	IPR001138,IPR021858	GO:0000981|GO:0005634|GO:0006355|GO:0008270	645
CPK	1677	noSignalIP-noTm	Not predicted	Not predicted	Not predicted	Not predicted	1927
CPK	1679	noSignalIP-noTm	Not predicted	Not predicted	Not predicted	Not predicted	252
CPK	1680	noSignalIP-noTm	PF03372	SSF56219	IPR005135	Not predicted	347
CPK	1681	noSignalIP-noTm	Not predicted	Not predicted	Not predicted	Not predicted	706
CPK	1682	noSignalIP-noTm	Not predicted	Not predicted	Not predicted	Not predicted	402
CPK	1683	noSignalIP-noTm	Not predicted	SSF53167	IPR000845	GO:0003824|GO:0009116	286
CPK	1684	noSignalIP-noTm	PF00622	SSF49899	IPR003877,IPR013320	GO:0005515	505
CPK	1685	noSignalIP-noTm	Not predicted	Not predicted	Not predicted	Not predicted	330
CPK	1686	noSignalIP-noTm	PF13374,PF13424	SSF48452,SSF52540,SSF53474	IPR011990,IPR027417,IPR029058	GO:0005515	1153
CPK	1688	noSignalIP-noTm	PF00149	SSF56300	IPR004843,IPR029052	GO:0016787	598
CPK	1689	noSignalIP-noTm	PF00012	SSF53067	IPR013126	Not predicted	501
CPK	1690	noSignalIP-noTm	PF02037	SSF68906	IPR003034	Not predicted	259
CPK	1691	noSignalIP-noTm	Not predicted	SSF53335	IPR029063	Not predicted	1485
CPK	1692	noSignalIP-noTm	Not predicted	SSF53335	IPR029063	Not predicted	428
CPK	1693	noSignalIP-noTm	PF14420	Not predicted	IPR025676	Not predicted	866
CPK	1694	noSignalIP-noTm	PF00069	SSF56112	IPR000719,IPR011009	GO:0004672|GO:0005524|GO:0006468	741
CPK	1697	noSignalIP-noTm	PF04104	Not predicted	IPR007238	GO:0003896|GO:0006269	500
CPK	1698	SignalP-noTM	PF09044	SSF55221	IPR011329,IPR015131	GO:0005576|GO:0009405	135
CPK	1699	noSignalIP-noTm	Not predicted	Not predicted	Not predicted	Not predicted	153
CPK	1700	noSignalIP-noTm	PF00083	SSF103473	IPR005828,IPR020846	GO:0016021|GO:0022857|GO:0055085	641
CPK	1701	noSignalIP-noTm	Not predicted	Not predicted	Not predicted	Not predicted	322
CPK	1702	noSignalIP-noTm	Not predicted	SSF69118	IPR029032	Not predicted	293
CPK	1703	noSignalIP-noTm	PF01144	SSF100950	IPR004165	GO:0008152|GO:0008410	550
CPK	1704	noSignalIP-noTm	PF07690	SSF103473	IPR011701,IPR020846	GO:0016021|GO:0055085	469
CPK	1705	noSignalIP-noTm	PF00316	SSF56655	IPR033391	Not predicted	336
CPK	1706	noSignalIP-noTm	PF07690	SSF103473	IPR011701,IPR020846	GO:0016021|GO:0055085	559
CPK	1707	noSignalIP-noTm	PF00043,PF02798	SSF47616,SSF52833	IPR004045,IPR004046,IPR010987,IPR012336	GO:0005515	252
CPK	1708	noSignalIP-noTm	PF00226	SSF46565	IPR001623	Not predicted	617
CPK	1709	noSignalIP-noTm	PF00149	SSF56300	IPR004843,IPR029052	GO:0016787	395
CPK	1710	noSignalIP-noTm	Not predicted	Not predicted	Not predicted	Not predicted	489
CPK	1711	noSignalIP-noTm	PF12770	Not predicted	IPR024983	Not predicted	689
CPK	1712	noSignalIP-noTm	PF03062	Not predicted	IPR004299	Not predicted	600
CPK	1713	noSignalIP-noTm	PF00183,PF02518	SSF110942,SSF54211,SSF55874	IPR001404,IPR003594,IPR020568	GO:0005524|GO:0006457|GO:0006950|GO:0051082	705
CPK	1714	noSignalIP-noTm	Not predicted	Not predicted	Not predicted	Not predicted	183
CPK	1715	noSignalIP-noTm	PF00787,PF09325	SSF103657,SSF64268	IPR001683,IPR015404	GO:0035091	559
CPK	1716	noSignalIP-noTm	PF00400,PF04494,PF08513	SSF160897,SSF50978	IPR001680,IPR006594,IPR007582,IPR017986	GO:0005515	753
CPK	1717	noSignalIP-noTm	PF10280	Not predicted	IPR019404	GO:0001104|GO:0006357|GO:0016592	176
CPK	1718	SignalP-noTM	Not predicted	Not predicted	Not predicted	Not predicted	145
CPK	1719	SignalP-TM	PF10348,PF10355	Not predicted	IPR018825,IPR018827	Not predicted	477
CPK	1720	noSignalIP-noTm	Not predicted	Not predicted	Not predicted	Not predicted	107
CPK	1721	noSignalIP-noTm	Not predicted	Not predicted	Not predicted	Not predicted	371
CPK	1722	noSignalIP-noTm	PF00171	SSF53720	IPR015590,IPR016161	GO:0008152|GO:0016491|GO:0055114	492
CPK	1723	noSignalIP-noTm	PF00378	SSF52096	IPR001753,IPR029045	GO:0003824|GO:0008152	294
CPK	1724	noSignalIP-noTm	PF05729,PF12796,PF13637	SSF48403,SSF52540,SSF53167	IPR000845,IPR020683,IPR027417	GO:0003824|GO:0009116	1009
CPK	1725	noSignalIP-noTm	PF00172,PF04082	SSF57701	IPR001138,IPR007219	GO:0000981|GO:0005634|GO:0006355|GO:0008270|GO:0003677|GO:0005634|GO:0006351|GO:0008270	511
CPK	1726	noSignalIP-noTm	PF00350,PF01031	SSF52540	IPR000375,IPR022812,IPR027417	GO:0005525	746
CPK	1727	SignalP-noTM	Not predicted	SSF53254	IPR029033	Not predicted	475
CPK	1728	SignalP-noTM	PF01328	SSF47571	IPR000028	GO:0004601	263
CPK	1729	noSignalIP-noTm	PF02458	Not predicted	IPR003480	GO:0016747	447
CPK	1730	noSignalIP-noTm	PF03358	SSF52218	IPR005025,IPR029039	GO:0016491	200
CPK	1731	noSignalIP-noTm	Not predicted	Not predicted	Not predicted	Not predicted	324
CPK	1732	noSignalIP-noTm	PF00225	SSF52540	IPR001752,IPR027417	GO:0003777|GO:0005524|GO:0007018|GO:0008017	811
CPK	1733	noSignalIP-noTm	PF01553	SSF69593	IPR002123	GO:0008152|GO:0016746	321
CPK	1734	noSignalIP-noTm	PF00920	SSF143975,SSF52016	IPR000581,IPR015928	GO:0003824|GO:0008152	604
CPK	1735	noSignalIP-noTm	PF00574	SSF52096	IPR023562,IPR029045	Not predicted	239
CPK	1736	noSignalIP-noTm	Not predicted	Not predicted	Not predicted	Not predicted	394
CPK	1737	noSignalIP-noTm	PF00975	SSF53474	IPR001031,IPR029058	GO:0009058|GO:0016788	332
CPK	1738	noSignalIP-noTm	PF02458	Not predicted	IPR003480	GO:0016747	481
CPK	1739	SignalP-noTM	PF00378	SSF52096	IPR001753,IPR029045	GO:0003824|GO:0008152	293
CPK	1740	noSignalIP-noTm	PF07690	SSF103473	IPR011701,IPR020846	GO:0016021|GO:0055085	425
CPK	1741	noSignalIP-noTm	PF13561	SSF51735	IPR016040	Not predicted	274
CPK	1742	noSignalIP-noTm	PF04082	Not predicted	IPR007219	GO:0003677|GO:0005634|GO:0006351|GO:0008270	598
CPK	1743	noSignalIP-noTm	Not predicted	Not predicted	Not predicted	Not predicted	154
CPK	1744	SignalP-noTM	PF00081,PF02777	SSF46609,SSF54719	IPR019831,IPR019832	GO:0004784|GO:0006801|GO:0046872|GO:0055114	269
CPK	1745	SignalP-noTM	Not predicted	Not predicted	Not predicted	Not predicted	559
CPK	1746	noSignalIP-noTm	PF01937	SSF111321	IPR002791	Not predicted	474
CPK	1747	noSignalIP-noTm	PF16015	Not predicted	Not predicted	Not predicted	183
CPK	1748	noSignalIP-noTm	PF00004	SSF52540	IPR003959,IPR027417	GO:0005524	451
CPK	1749	noSignalIP-noTm	PF00179,PF09288	SSF46934,SSF54495	IPR000608,IPR009060,IPR015368,IPR016135	GO:0005515	237
CPK	1750	noSignalIP-noTm	PF00549,PF02629	SSF51735,SSF52210	IPR003781,IPR005811,IPR016040,IPR016102	GO:0003824|GO:0008152|GO:0048037	332
CPK	1751	noSignalIP-noTm	PF00583,PF04055,PF16199	SSF102114,SSF55729	IPR000182,IPR007197,IPR016181,IPR032432	GO:0003824|GO:0051536|GO:0008080	572
CPK	1753	noSignalIP-noTm	PF03243	SSF160387,SSF46785	IPR004927,IPR011991	GO:0018836|GO:0046413	227
CPK	1754	noSignalIP-noTm	Not predicted	Not predicted	Not predicted	Not predicted	479
CPK	1755	noSignalIP-noTm	PF00069	SSF56112	IPR000719,IPR011009	GO:0004672|GO:0005524|GO:0006468	736
CPK	1756	noSignalIP-noTm	PF01979	SSF51338,SSF51556	IPR006680,IPR011059,IPR032466	GO:0016787|GO:0016810	467
CPK	1757	noSignalIP-noTm	PF00153	SSF103506	IPR018108,IPR023395	Not predicted	452
CPK	1758	noSignalIP-noTm	Not predicted	SSF51735	IPR016040	Not predicted	198
CPK	1759	noSignalIP-noTm	PF00106	SSF51735	IPR002347,IPR016040	Not predicted	363
CPK	1760	noSignalIP-noTm	PF00106	SSF51735	IPR002347,IPR016040	Not predicted	384
CPK	1761	noSignalIP-noTm	PF00023,PF12796	SSF140860,SSF48403,SSF56112	IPR002110,IPR011009,IPR020683	GO:0005515	1944
CPK	1762	noSignalIP-noTm	Not predicted	Not predicted	Not predicted	Not predicted	434
CPK	1763	noSignalIP-noTm	Not predicted	SSF53098	IPR012337	GO:0003676	383
CPK	1764	noSignalIP-noTm	PF03372,PF13855	SSF52058,SSF56219	IPR001611,IPR005135,IPR032675	GO:0005515	694
CPK	1765	noSignalIP-noTm	PF13649	SSF53335	IPR029063	Not predicted	620
CPK	1766	noSignalIP-noTm	PF05347	Not predicted	IPR008011	Not predicted	68
CPK	1767	noSignalIP-noTm	Not predicted	Not predicted	Not predicted	Not predicted	317
CPK	1768	noSignalIP-noTm	Not predicted	Not predicted	Not predicted	Not predicted	1017
CPK	1769	SignalP-noTM	PF00450	SSF53474	IPR001563,IPR029058	GO:0004185|GO:0006508	563
CPK	1770	noSignalIP-noTm	PF00005,PF12848	SSF52540	IPR003439,IPR027417,IPR032781	GO:0005524|GO:0016887	620
CPK	1771	noSignalIP-noTm	PF12796	SSF48403	IPR020683	Not predicted	348
CPK	1772	noSignalIP-noTm	PF05729	SSF52540,SSF53474	IPR027417,IPR029058	Not predicted	1678
CPK	1773	noSignalIP-noTm	Not predicted	Not predicted	Not predicted	Not predicted	196
CPK	1774	noSignalIP-noTm	PF00271,PF04851	SSF52540	IPR001650,IPR006935,IPR027417	GO:0003677|GO:0005524|GO:0016787	1100
CPK	1775	noSignalIP-noTm	PF03943	SSF46934,SSF52058,SSF54427	IPR005637,IPR009060,IPR032675,IPR032710	GO:0005515|GO:0005634|GO:0051028	653
CPK	1776	noSignalIP-noTm	Not predicted	SSF50965	IPR011043	Not predicted	756
CPK	1777	noSignalIP-noTm	PF00010	SSF47459	IPR011598	GO:0046983	697
CPK	1778	noSignalIP-noTm	PF09341	Not predicted	IPR015419	Not predicted	132
CPK	1779	noSignalIP-noTm	PF00782,PF14671	SSF52799	IPR000340,IPR029021,IPR029260	GO:0006470|GO:0008138	640
CPK	1780	noSignalIP-noTm	PF14479	SSF56112	IPR011009,IPR029498	Not predicted	591
CPK	1781	noSignalIP-noTm	Not predicted	Not predicted	Not predicted	Not predicted	585
CPK	1782	noSignalIP-noTm	PF00226	SSF46565	IPR001623	Not predicted	348
CPK	1783	noSignalIP-noTm	PF12770	Not predicted	IPR024983	Not predicted	210
CPK	1784	SignalP-noTM	Not predicted	Not predicted	Not predicted	Not predicted	126
CPK	1785	noSignalIP-noTm	PF02077	Not predicted	IPR002995	GO:0016021	307
CPK	1786	noSignalIP-noTm	PF00730	SSF48150	IPR003265,IPR011257	GO:0003824|GO:0006281|GO:0006284	531
CPK	1787	noSignalIP-noTm	PF00076	SSF54928	IPR000504,IPR012677	GO:0000166|GO:0003676	150
CPK	1788	noSignalIP-noTm	Not predicted	Not predicted	Not predicted	Not predicted	484
CPK	1789	noSignalIP-noTm	Not predicted	SSF56112	IPR011009	Not predicted	576
CPK	1790	noSignalIP-noTm	Not predicted	Not predicted	Not predicted	Not predicted	133
CPK	1791	noSignalIP-noTm	Not predicted	Not predicted	Not predicted	Not predicted	750
CPK	1792	noSignalIP-noTm	PF02668	SSF51197	IPR003819	GO:0016491|GO:0055114	383
CPK	1793	noSignalIP-noTm	PF00328	SSF53254	IPR000560,IPR029033	GO:0003993	601
CPK	1794	noSignalIP-noTm	PF00909	SSF111352	IPR024041	GO:0008519|GO:0015696|GO:0016020	524
CPK	1795	noSignalIP-noTm	PF00150,PF08728	SSF51445	IPR001547,IPR014839,IPR017853	GO:0004553|GO:0005975|GO:0006357	1150
CPK	1796	noSignalIP-noTm	Not predicted	Not predicted	Not predicted	Not predicted	491
CPK	1797	noSignalIP-noTm	PF02152	SSF55620	IPR006157	GO:0004150|GO:0006760	314
CPK	1798	noSignalIP-noTm	PF12239	Not predicted	IPR022036	Not predicted	226
CPK	1799	noSignalIP-noTm	PF01704	SSF53448	IPR002618,IPR029044	GO:0008152|GO:0070569	520
CPK	1800	noSignalIP-noTm	PF10342	Not predicted	IPR018466	Not predicted	234
CPK	1801	noSignalIP-noTm	Not predicted	Not predicted	Not predicted	Not predicted	266
CPK	1802	noSignalIP-noTm	PF01259	SSF56104	IPR028923	Not predicted	310
CPK	1803	noSignalIP-noTm	PF13095	Not predicted	IPR025213	Not predicted	343
CPK	1804	noSignalIP-noTm	PF00106	SSF51735	IPR002347,IPR016040	Not predicted	326
CPK	1805	SignalP-noTM	Not predicted	Not predicted	Not predicted	Not predicted	142
CPK	1806	noSignalIP-noTm	Not predicted	SSF89372	Not predicted	Not predicted	461
CPK	1807	noSignalIP-noTm	PF13561	SSF51735	IPR016040	Not predicted	276
CPK	1808	noSignalIP-noTm	Not predicted	Not predicted	Not predicted	Not predicted	522
CPK	1809	noSignalIP-noTm	PF12796,PF13637	SSF48403,SSF52540	IPR020683,IPR027417	Not predicted	1237
CPK	1811	noSignalIP-noTm	PF01734,PF11815	SSF52151	IPR002641,IPR016035,IPR021771	GO:0004806|GO:0006629|GO:0006629|GO:0008152	553
CPK	1812	noSignalIP-noTm	PF04004	Not predicted	IPR007149	GO:0006368|GO:0016570|GO:0016593	411
CPK	1813	noSignalIP-noTm	PF03637	SSF101152	IPR005301	Not predicted	338
CPK	1814	noSignalIP-noTm	PF00170	SSF57959	IPR004827	GO:0003700|GO:0006355|GO:0043565	586
CPK	1815	noSignalIP-noTm	PF08238	SSF81901	IPR006597	Not predicted	413
CPK	1816	noSignalIP-noTm	PF00642	SSF90229	IPR000571	GO:0046872	419
CPK	1817	noSignalIP-noTm	PF05615	Not predicted	IPR008501	GO:0000445|GO:0006397	346
CPK	1818	noSignalIP-noTm	PF02970	SSF46988	IPR004226	GO:0007021|GO:0007023|GO:0048487	118
CPK	1819	noSignalIP-noTm	PF04824,PF04825	SSF46785	IPR006909,IPR006910,IPR011991	GO:0000228|GO:0005515	626
CPK	1820	noSignalIP-noTm	PF00122,PF00689,PF00690,PF00702,PF08318	SSF56784,SSF81653,SSF81660,SSF81665	IPR004014,IPR006068,IPR008250,IPR013167,IPR023214,IPR023299	GO:0000166|GO:0000166|GO:0046872	1869
CPK	1821	noSignalIP-noTm	PF01300,PF03481	SSF55821	IPR005145,IPR006070,IPR017945	GO:0003725	438
CPK	1822	noSignalIP-noTm	PF01217	SSF64356	IPR011012,IPR022775	GO:0006810	197
CPK	1823	noSignalIP-noTm	PF00493,PF14551	SSF50249,SSF52540	IPR001208,IPR012340,IPR027417,IPR027925	GO:0003677|GO:0005524|GO:0006260	1010
CPK	1824	noSignalIP-noTm	PF02656,PF09359	Not predicted	IPR003807,IPR018966	Not predicted	801
CPK	1825	noSignalIP-noTm	Not predicted	SSF48403,SSF53335	IPR020683,IPR029063	Not predicted	437
CPK	1826	noSignalIP-noTm	PF00349,PF03727	SSF53067	IPR022672,IPR022673	GO:0005524|GO:0005975|GO:0016773	493
CPK	1827	SignalP-noTM	PF04597	Not predicted	IPR007676	GO:0004579|GO:0005783|GO:0006486|GO:0016021	484
CPK	1828	noSignalIP-noTm	PF13805	Not predicted	IPR028245	Not predicted	324
CPK	1829	noSignalIP-noTm	PF00719	SSF50324	IPR008162	GO:0000287|GO:0004427|GO:0005737|GO:0006796	400
CPK	1830	noSignalIP-noTm	PF10780	Not predicted	IPR019716	Not predicted	97
CPK	1831	noSignalIP-noTm	PF03908	Not predicted	IPR005606	Not predicted	400
CPK	1832	noSignalIP-noTm	PF00596	SSF53639	IPR001303	Not predicted	251
CPK	1833	SignalP-noTM	Not predicted	Not predicted	Not predicted	Not predicted	196
CPK	1834	SignalP-noTM	PF00262	SSF49899,SSF63887	IPR001580,IPR009033,IPR013320	GO:0005509|GO:0005515|GO:0005509|GO:0005783|GO:0006457|GO:0051082	559
CPK	1835	noSignalIP-noTm	PF00171	SSF53720	IPR015590,IPR016161	GO:0008152|GO:0016491|GO:0055114	576
CPK	1836	noSignalIP-noTm	Not predicted	SSF81383	IPR001810	GO:0005515	653
CPK	1837	noSignalIP-noTm	PF01494,PF07976	SSF51905,SSF52833,SSF54373	IPR002938,IPR012336,IPR012941,IPR023753	GO:0016491|GO:0055114|GO:0071949	680
CPK	1838	noSignalIP-noTm	PF00106	SSF51735	IPR002347,IPR016040	Not predicted	361
CPK	1839	noSignalIP-noTm	PF00294,PF04227	SSF110581,SSF53613	IPR007342,IPR011611,IPR029056	GO:0016798	783
CPK	1840	noSignalIP-noTm	Not predicted	SSF50978	IPR017986	GO:0005515	588
CPK	1841	noSignalIP-noTm	PF16922	SSF158573,SSF160059	IPR031633	Not predicted	180
CPK	1842	noSignalIP-noTm	PF01070	SSF51395	IPR000262	GO:0016491	411
CPK	1843	noSignalIP-noTm	PF00160,PF00400	SSF50891,SSF50978	IPR001680,IPR002130,IPR017986,IPR029000	GO:0000413|GO:0003755|GO:0006457|GO:0005515	626
CPK	1844	noSignalIP-noTm	PF00793	SSF51569	IPR006218	GO:0009058	373
CPK	1845	noSignalIP-noTm	PF13912	SSF57667	IPR007087	GO:0046872	359
CPK	1846	noSignalIP-noTm	PF02906	SSF53920	IPR004108,IPR009016	Not predicted	576
CPK	1847	noSignalIP-noTm	PF12752	Not predicted	IPR024771	Not predicted	292
CPK	1848	noSignalIP-noTm	PF00168	SSF49562	IPR000008	GO:0005515	527
CPK	1849	noSignalIP-noTm	PF10775	Not predicted	IPR019711	Not predicted	125
CPK	1850	SignalP-noTM	PF10348,PF16010	SSF49344	IPR015920,IPR018825	Not predicted	419
CPK	1851	noSignalIP-noTm	PF00134,PF00400,PF08799	SSF158230,SSF47954,SSF50978	IPR001680,IPR006671,IPR013763,IPR014906,IPR017986	GO:0005515	917
CPK	1852	noSignalIP-noTm	PF01156	SSF53590	IPR001910	Not predicted	433
CPK	1853	noSignalIP-noTm	Not predicted	Not predicted	Not predicted	Not predicted	432
CPK	1854	SignalP-noTM	Not predicted	Not predicted	Not predicted	Not predicted	415
CPK	1855	noSignalIP-noTm	Not predicted	Not predicted	Not predicted	Not predicted	203
CPK	1856	noSignalIP-noTm	PF01694	SSF144091	IPR022764	GO:0004252|GO:0016021	562
CPK	1857	noSignalIP-noTm	PF02146	SSF52467	IPR003000,IPR029035	GO:0070403	610
CPK	1858	noSignalIP-noTm	PF01565	SSF56176	IPR006094,IPR016166	GO:0003824|GO:0016614|GO:0050660|GO:0055114|GO:0016491|GO:0050660|GO:0055114	485
CPK	1859	noSignalIP-noTm	PF05988	SSF52833	IPR010296,IPR012336	Not predicted	234
CPK	1860	noSignalIP-noTm	Not predicted	Not predicted	Not predicted	Not predicted	630
CPK	1861	noSignalIP-noTm	PF05729	SSF52540	IPR027417	Not predicted	847
CPK	1862	noSignalIP-noTm	PF11951	Not predicted	IPR021858	Not predicted	742
CPK	1863	noSignalIP-noTm	PF03473,PF03476	SSF141673	IPR005302,IPR005303	GO:0003824|GO:0030151|GO:0030170	370
CPK	1864	noSignalIP-noTm	PF07690	SSF103473	IPR011701,IPR020846	GO:0016021|GO:0055085	441
CPK	1865	noSignalIP-noTm	Not predicted	Not predicted	Not predicted	Not predicted	232
CPK	1866	noSignalIP-noTm	Not predicted	Not predicted	Not predicted	Not predicted	147
CPK	1867	noSignalIP-noTm	PF00270,PF00271	SSF52540	IPR001650,IPR011545,IPR027417	GO:0003676|GO:0005524	413
CPK	1868	noSignalIP-noTm	Not predicted	SSF56112	IPR011009	Not predicted	354
CPK	1869	noSignalIP-noTm	PF01142	SSF55120	IPR001656,IPR020103	GO:0001522|GO:0003723|GO:0009451|GO:0009982	745
CPK	1870	noSignalIP-noTm	Not predicted	Not predicted	Not predicted	Not predicted	410
CPK	1871	noSignalIP-noTm	PF01248	SSF55315	IPR004038,IPR029064	Not predicted	147
CPK	1872	noSignalIP-noTm	PF00410	SSF56047	IPR000630	GO:0003735|GO:0005840|GO:0006412	130
CPK	1873	noSignalIP-noTm	PF05686	Not predicted	IPR006598	Not predicted	614
CPK	1874	noSignalIP-noTm	PF03985	Not predicted	IPR007133	GO:0006368|GO:0016570|GO:0016593	492
CPK	1875	noSignalIP-noTm	PF03248	Not predicted	IPR004932	GO:0016021	190
CPK	1877	noSignalIP-noTm	PF00083	SSF103473	IPR005828,IPR020846	GO:0016021|GO:0022857|GO:0055085	533
CPK	1878	noSignalIP-noTm	PF00703	SSF49303,SSF49785,SSF51445	IPR006102,IPR008979,IPR017853	GO:0004553|GO:0005975	870
CPK	1879	noSignalIP-noTm	PF00172,PF11951	SSF57701	IPR001138,IPR021858	GO:0000981|GO:0005634|GO:0006355|GO:0008270	393
CPK	1880	noSignalIP-noTm	PF06985	Not predicted	IPR010730	Not predicted	703
CPK	1881	noSignalIP-noTm	PF01733	SSF103473	IPR002259,IPR020846	GO:0005337|GO:0006810|GO:0016021	448
CPK	1882	noSignalIP-noTm	PF06090	Not predicted	IPR009286	GO:0005524|GO:0035299	540
CPK	1883	noSignalIP-noTm	Not predicted	Not predicted	Not predicted	Not predicted	105
CPK	1884	noSignalIP-noTm	Not predicted	Not predicted	Not predicted	Not predicted	534
CPK	1885	noSignalIP-noTm	PF03366	Not predicted	IPR005033	GO:0006355	271
CPK	1886	noSignalIP-noTm	PF01370	SSF51735	IPR001509,IPR016040	GO:0003824|GO:0050662	290
CPK	1887	noSignalIP-noTm	PF08231	Not predicted	IPR013260	Not predicted	295
CPK	1888	noSignalIP-noTm	Not predicted	Not predicted	Not predicted	Not predicted	553
CPK	1889	noSignalIP-noTm	PF12855	Not predicted	IPR024368	Not predicted	249
CPK	1890	noSignalIP-noTm	PF00400,PF05729,PF17100	SSF50978,SSF52540	IPR001680,IPR017986,IPR027417,IPR031359	GO:0005515	1494
CPK	1892	noSignalIP-noTm	PF07690	SSF103473	IPR011701,IPR020846	GO:0016021|GO:0055085	485
CPK	1893	noSignalIP-noTm	PF00172,PF04082	SSF57701	IPR001138,IPR007219	GO:0000981|GO:0005634|GO:0006355|GO:0008270|GO:0003677|GO:0005634|GO:0006351|GO:0008270	672
CPK	1895	SignalP-noTM	Not predicted	Not predicted	Not predicted	Not predicted	296
CPK	1896	SignalP-noTM	Not predicted	SSF49870	IPR001938	Not predicted	271
CPK	1897	noSignalIP-noTm	Not predicted	Not predicted	Not predicted	Not predicted	96
CPK	1898	noSignalIP-noTm	PF01565	SSF56176	IPR006094,IPR016166	GO:0003824|GO:0016614|GO:0050660|GO:0055114|GO:0016491|GO:0050660|GO:0055114	481
CPK	1899	noSignalIP-noTm	Not predicted	Not predicted	Not predicted	Not predicted	737
CPK	1900	noSignalIP-noTm	PF04082	Not predicted	IPR007219	GO:0003677|GO:0005634|GO:0006351|GO:0008270	762
CPK	1901	noSignalIP-noTm	Not predicted	Not predicted	Not predicted	Not predicted	687
CPK	1902	noSignalIP-noTm	Not predicted	Not predicted	Not predicted	Not predicted	459
CPK	1903	noSignalIP-noTm	PF03986,PF03987,PF10381	Not predicted	IPR007134,IPR007135,IPR019461	Not predicted	346
CPK	1904	noSignalIP-noTm	PF13920	SSF57850,SSF90229	IPR000571	GO:0046872	334
CPK	1905	SignalP-noTM	PF06766	SSF101751	IPR010636	GO:0005576	117
CPK	1906	noSignalIP-noTm	PF12814	SSF50729	IPR011993,IPR024774	GO:0005515|GO:0005543|GO:0005938|GO:0032065	1839
CPK	1907	noSignalIP-noTm	Not predicted	Not predicted	Not predicted	Not predicted	379
CPK	1908	noSignalIP-noTm	Not predicted	Not predicted	Not predicted	Not predicted	416
CPK	1909	noSignalIP-noTm	Not predicted	SSF52540,SSF53474	IPR027417,IPR029058	Not predicted	1445
CPK	1911	noSignalIP-noTm	PF02689,PF05970	SSF52540	IPR003840,IPR010285,IPR027417	GO:0000723|GO:0003678|GO:0006281|GO:0004386|GO:0005524	651
CPK	1912	noSignalIP-noTm	Not predicted	Not predicted	Not predicted	Not predicted	344
CPK	1913	noSignalIP-noTm	Not predicted	Not predicted	Not predicted	Not predicted	422
CPK	1914	noSignalIP-noTm	Not predicted	Not predicted	Not predicted	Not predicted	192
CPK	1915	noSignalIP-noTm	PF11951	Not predicted	IPR021858	Not predicted	410
CPK	1916	SignalP-noTM	PF00135	SSF53474	IPR002018,IPR029058	Not predicted	555
CPK	1917	noSignalIP-noTm	PF01408	SSF51735,SSF55347	IPR000683,IPR016040	GO:0016491	466
CPK	1918	noSignalIP-noTm	Not predicted	Not predicted	Not predicted	Not predicted	137
CPK	1919	noSignalIP-noTm	Not predicted	Not predicted	Not predicted	Not predicted	82
CPK	1920	noSignalIP-noTm	PF00795	SSF56317	IPR003010	GO:0006807|GO:0016810	950
CPK	1921	noSignalIP-noTm	PF00076	SSF54928	IPR000504,IPR012677	GO:0000166|GO:0003676	756
CPK	1922	noSignalIP-noTm	PF04280	SSF54427	IPR007379,IPR032710	Not predicted	236
CPK	1923	noSignalIP-noTm	PF08547	SSF49785	IPR008979,IPR013857	Not predicted	259
CPK	1924	noSignalIP-noTm	PF04769	Not predicted	IPR006856	GO:0005634|GO:0007531|GO:0008301|GO:0045895	225
CPK	1925	noSignalIP-noTm	PF17043	Not predicted	IPR031472	Not predicted	431
CPK	1926	noSignalIP-noTm	PF00505	SSF47095	IPR009071	Not predicted	180
CPK	1927	noSignalIP-noTm	PF03372	SSF56219	IPR005135	Not predicted	548
CPK	1928	noSignalIP-noTm	PF02046	SSF81411	IPR001349	GO:0004129|GO:0005743|GO:0005751	135
CPK	1929	noSignalIP-noTm	PF12862	SSF48452	IPR011990,IPR026000	GO:0005515	812
CPK	1930	noSignalIP-noTm	PF01608,PF07651	SSF109885,SSF48464	IPR002558,IPR008942,IPR011417	GO:0003779|GO:0005543	1041
CPK	1931	noSignalIP-noTm	PF01157	SSF50104	IPR001147,IPR008991	GO:0003735|GO:0005622|GO:0005840|GO:0006412	160
CPK	1932	noSignalIP-noTm	PF00163,PF01479	SSF55174	IPR001912,IPR002942	GO:0003723|GO:0005622|GO:0019843	191
CPK	1933	noSignalIP-noTm	PF11708	Not predicted	IPR021715	Not predicted	465
CPK	1934	noSignalIP-noTm	PF00136,PF03104,PF14260	SSF53098,SSF56672	IPR006133,IPR006134,IPR012337,IPR025687	GO:0000166|GO:0003677|GO:0003676|GO:0008408	1530
CPK	1935	noSignalIP-noTm	PF10296	Not predicted	IPR019411	Not predicted	942
CPK	1936	noSignalIP-noTm	PF00474	Not predicted	IPR001734	GO:0005215|GO:0006810|GO:0016020|GO:0055085	555
CPK	1937	noSignalIP-noTm	Not predicted	Not predicted	Not predicted	Not predicted	339
CPK	1938	noSignalIP-noTm	PF01253	SSF55159	IPR001950	GO:0003743|GO:0006413	114
CPK	1939	SignalP-noTM	PF11790	SSF51445	IPR017853,IPR024655	Not predicted	292
CPK	1940	noSignalIP-noTm	PF06985	Not predicted	IPR010730	Not predicted	792
CPK	1941	noSignalIP-noTm	PF00775,PF04444	SSF49482	IPR000627,IPR007535,IPR015889	GO:0003824|GO:0006725|GO:0008199|GO:0055114|GO:0005506|GO:0009712|GO:0018576|GO:0055114|GO:0005506|GO:0016702|GO:0055114	337
CPK	1942	noSignalIP-noTm	PF07757	Not predicted	IPR011671	GO:0008168	519
CPK	1943	noSignalIP-noTm	Not predicted	SSF56112	IPR011009	Not predicted	242
CPK	1944	SignalP-noTM	PF06011,PF14558	Not predicted	IPR010308,IPR032800	Not predicted	753
CPK	1945	noSignalIP-noTm	PF01931	SSF52972	IPR026533,IPR029001	Not predicted	195
CPK	1946	noSignalIP-noTm	PF00172,PF04082	SSF57701	IPR001138,IPR007219	GO:0000981|GO:0005634|GO:0006355|GO:0008270|GO:0003677|GO:0005634|GO:0006351|GO:0008270	755
CPK	1947	noSignalIP-noTm	PF00083	SSF103473	IPR005828,IPR020846	GO:0016021|GO:0022857|GO:0055085	542
CPK	1948	noSignalIP-noTm	PF00106	SSF51735	IPR002347,IPR016040	Not predicted	399
CPK	1949	noSignalIP-noTm	Not predicted	Not predicted	Not predicted	Not predicted	871
CPK	1950	noSignalIP-noTm	PF01583,PF01747,PF14306	SSF52374,SSF52540,SSF88697	IPR015947,IPR024951,IPR025980,IPR027417	GO:0004781	574
CPK	1951	noSignalIP-noTm	Not predicted	Not predicted	Not predicted	Not predicted	248
CPK	1952	noSignalIP-noTm	Not predicted	Not predicted	Not predicted	Not predicted	224
CPK	1953	noSignalIP-noTm	Not predicted	Not predicted	Not predicted	Not predicted	163
CPK	1954	noSignalIP-noTm	PF00023,PF12796,PF13857	SSF48403	IPR002110,IPR020683	GO:0005515	578
CPK	1955	SignalP-noTM	PF01169	Not predicted	IPR001727	GO:0032472	559
CPK	1956	noSignalIP-noTm	PF07690	SSF103473	IPR011701,IPR020846	GO:0016021|GO:0055085	458
CPK	1957	noSignalIP-noTm	Not predicted	SSF53474	IPR029058	Not predicted	308
CPK	1958	noSignalIP-noTm	PF05019	Not predicted	IPR007715	GO:0006744	311
CPK	1959	noSignalIP-noTm	PF01984	SSF46950	IPR002836	GO:0003677	142
CPK	1960	noSignalIP-noTm	PF01425	SSF75304	IPR023631	Not predicted	548
CPK	1961	noSignalIP-noTm	PF03637	SSF101152	IPR005301	Not predicted	367
CPK	1962	noSignalIP-noTm	PF15511	SSF47113	IPR009072	GO:0046982	701
CPK	1963	noSignalIP-noTm	PF02104	Not predicted	IPR002994	GO:0016020	324
CPK	1964	noSignalIP-noTm	PF00789	SSF52833,SSF54236	IPR001012,IPR012336,IPR029071	GO:0005515	487
CPK	1965	noSignalIP-noTm	Not predicted	SSF47072	IPR009069	Not predicted	144
CPK	1966	noSignalIP-noTm	PF04000	Not predicted	IPR007146	Not predicted	181
CPK	1967	noSignalIP-noTm	PF02558,PF08546	SSF48179	IPR008927,IPR013332,IPR013752	GO:0008677|GO:0055114|GO:0016491|GO:0050661|GO:0055114|GO:0055114	464
CPK	1968	noSignalIP-noTm	Not predicted	Not predicted	Not predicted	Not predicted	291
CPK	1969	noSignalIP-noTm	PF00400	SSF50978	IPR001680,IPR017986	GO:0005515	558
CPK	1970	noSignalIP-noTm	Not predicted	SSF54928	IPR012677	GO:0000166	674
CPK	1971	noSignalIP-noTm	PF00856	SSF82199	IPR001214	GO:0005515	376
CPK	1972	noSignalIP-noTm	PF00743	SSF51905	IPR020946,IPR023753	GO:0004499|GO:0050660|GO:0050661|GO:0055114|GO:0016491|GO:0055114	610
CPK	1973	noSignalIP-noTm	Not predicted	Not predicted	Not predicted	Not predicted	405
CPK	1974	noSignalIP-noTm	Not predicted	Not predicted	Not predicted	Not predicted	86
CPK	1975	noSignalIP-noTm	PF00071	SSF52540	IPR001806,IPR027417	GO:0005525|GO:0007264	204
CPK	1976	noSignalIP-noTm	PF00076	SSF54928	IPR000504,IPR012677	GO:0000166|GO:0003676	315
CPK	1977	noSignalIP-noTm	PF07690	SSF103473	IPR011701,IPR020846	GO:0016021|GO:0055085	508
CPK	1978	SignalP-noTM	Not predicted	Not predicted	Not predicted	Not predicted	719
CPK	1979	noSignalIP-noTm	PF14617	SSF52540	IPR027417,IPR032704	Not predicted	253
CPK	1980	noSignalIP-noTm	PF00018	SSF50044	IPR001452	GO:0005515	259
CPK	1981	noSignalIP-noTm	PF03972	SSF103378	IPR005656	GO:0016829	555
CPK	1982	noSignalIP-noTm	Not predicted	Not predicted	Not predicted	Not predicted	99
CPK	1983	noSignalIP-noTm	PF00875,PF03441	SSF48173,SSF52425	IPR005101,IPR006050	Not predicted	988
CPK	1984	noSignalIP-noTm	Not predicted	SSF56112	IPR011009	Not predicted	834
CPK	1985	noSignalIP-noTm	PF07690	SSF103473	IPR011701,IPR020846	GO:0016021|GO:0055085	478
CPK	1986	noSignalIP-noTm	Not predicted	Not predicted	Not predicted	Not predicted	113
CPK	1987	noSignalIP-noTm	PF00326	SSF53474,SSF82171	IPR001375,IPR029058	GO:0006508|GO:0008236	709
CPK	1988	noSignalIP-noTm	PF11710	SSF81321	IPR023041	Not predicted	515
CPK	1989	noSignalIP-noTm	Not predicted	Not predicted	Not predicted	Not predicted	641
CPK	1990	noSignalIP-noTm	PF00083	SSF103473	IPR005828,IPR020846	GO:0016021|GO:0022857|GO:0055085	461
CPK	1991	noSignalIP-noTm	PF00743	SSF51905	IPR020946,IPR023753	GO:0004499|GO:0050660|GO:0050661|GO:0055114|GO:0016491|GO:0055114	598
CPK	1992	noSignalIP-noTm	Not predicted	Not predicted	Not predicted	Not predicted	947
CPK	1993	noSignalIP-noTm	PF07542	SSF160909	IPR011419	GO:0043461	368
CPK	1994	noSignalIP-noTm	PF07859	SSF53474	IPR013094,IPR029058	GO:0008152|GO:0016787	351
CPK	1995	noSignalIP-noTm	PF00106	SSF51735	IPR002347,IPR016040	Not predicted	366
CPK	1996	SignalP-noTM	PF00026	SSF50630	IPR021109,IPR033121	Not predicted	533
CPK	1997	noSignalIP-noTm	PF00501,PF13193	SSF56801	IPR000873,IPR025110	GO:0003824|GO:0008152	577
CPK	1998	SignalP-noTM	PF05730	Not predicted	IPR008427	Not predicted	751
CPK	1999	noSignalIP-noTm	PF00172	SSF57701	IPR001138	GO:0000981|GO:0005634|GO:0006355|GO:0008270	682
CPK	2000	SignalP-noTM	PF03659	Not predicted	IPR005197	GO:0016787	383
CPK	2001	noSignalIP-noTm	PF01602,PF08752,PF16381	SSF48371,SSF49348,SSF55711	IPR002553,IPR009028,IPR013040,IPR013041,IPR016024,IPR032154	GO:0005198|GO:0006886|GO:0016192|GO:0030126|GO:0005488|GO:0006886|GO:0016192|GO:0030117	926
CPK	2002	noSignalIP-noTm	Not predicted	Not predicted	Not predicted	Not predicted	1158
CPK	2003	noSignalIP-noTm	Not predicted	Not predicted	Not predicted	Not predicted	231
CPK	2004	noSignalIP-noTm	PF00005,PF01061,PF06422,PF14510	SSF52540	IPR003439,IPR010929,IPR013525,IPR027417,IPR029481	GO:0005524|GO:0006810|GO:0016021|GO:0042626|GO:0005524|GO:0016887|GO:0016020	1474
CPK	2005	noSignalIP-noTm	PF10294	SSF53335	IPR019410,IPR029063	Not predicted	281
CPK	2006	noSignalIP-noTm	PF00092,PF14623,PF14624	SSF51294,SSF53300	IPR002035,IPR028992,IPR032838	Not predicted	755
CPK	2007	noSignalIP-noTm	PF00108,PF02803	SSF53901	IPR016039,IPR020616,IPR020617	GO:0003824|GO:0008152|GO:0008152|GO:0016747	416
CPK	2008	noSignalIP-noTm	Not predicted	Not predicted	Not predicted	Not predicted	569
CPK	2009	noSignalIP-noTm	PF12799,PF13516	SSF52047	IPR001611,IPR025875	GO:0005515	1168
CPK	2010	noSignalIP-noTm	PF10056	Not predicted	IPR018744	Not predicted	308
CPK	2011	SignalP-noTM	Not predicted	Not predicted	Not predicted	Not predicted	196
CPK	2012	SignalP-noTM	PF02102	SSF55486	IPR001384	GO:0004222|GO:0006508	347
CPK	2013	noSignalIP-noTm	Not predicted	Not predicted	Not predicted	Not predicted	575
CPK	2014	noSignalIP-noTm	PF00450	SSF53474	IPR001563,IPR029058	GO:0004185|GO:0006508	517
CPK	2015	noSignalIP-noTm	PF04116	Not predicted	IPR006694	GO:0005506|GO:0006633|GO:0016491|GO:0055114	256
CPK	2016	noSignalIP-noTm	Not predicted	Not predicted	Not predicted	Not predicted	672
CPK	2017	noSignalIP-noTm	PF03061	SSF54637	IPR006683,IPR029069	Not predicted	162
CPK	2018	noSignalIP-noTm	PF03849	Not predicted	IPR004598	GO:0000439|GO:0004003|GO:0005634|GO:0006289	492
CPK	2019	noSignalIP-noTm	Not predicted	Not predicted	Not predicted	Not predicted	421
CPK	2020	noSignalIP-noTm	PF05742	Not predicted	IPR008551	Not predicted	349
CPK	2021	SignalP-noTM	Not predicted	Not predicted	Not predicted	Not predicted	359
CPK	2022	noSignalIP-noTm	Not predicted	SSF51316	IPR011057	Not predicted	122
CPK	2023	noSignalIP-noTm	Not predicted	SSF55729	IPR016181	Not predicted	221
CPK	2024	noSignalIP-noTm	Not predicted	Not predicted	Not predicted	Not predicted	1077
CPK	2025	noSignalIP-noTm	PF00005,PF01061,PF06422,PF14510	SSF52540	IPR003439,IPR010929,IPR013525,IPR027417,IPR029481	GO:0005524|GO:0006810|GO:0016021|GO:0042626|GO:0005524|GO:0016887|GO:0016020	1498
CPK	2026	noSignalIP-noTm	PF01103	Not predicted	IPR000184	GO:0019867	526
CPK	2027	noSignalIP-noTm	PF00179	SSF54495	IPR000608,IPR016135	Not predicted	267
CPK	2028	noSignalIP-noTm	Not predicted	Not predicted	Not predicted	Not predicted	834
CPK	2029	noSignalIP-noTm	Not predicted	Not predicted	Not predicted	Not predicted	555
CPK	2030	noSignalIP-noTm	PF04209	SSF51182	IPR005708,IPR011051	GO:0004411|GO:0006559|GO:0006570|GO:0055114	468
CPK	2031	noSignalIP-noTm	Not predicted	Not predicted	Not predicted	Not predicted	172
CPK	2032	noSignalIP-noTm	Not predicted	Not predicted	Not predicted	Not predicted	465
CPK	2033	noSignalIP-noTm	PF00557	SSF53092,SSF55920	IPR000994,IPR028980	Not predicted	493
CPK	2034	noSignalIP-noTm	PF00083	SSF103473	IPR005828,IPR020846	GO:0016021|GO:0022857|GO:0055085	527
CPK	2035	noSignalIP-noTm	Not predicted	Not predicted	Not predicted	Not predicted	280
CPK	2036	noSignalIP-noTm	Not predicted	Not predicted	Not predicted	Not predicted	382
CPK	2037	noSignalIP-noTm	Not predicted	Not predicted	Not predicted	Not predicted	73
CPK	2038	noSignalIP-noTm	PF00076	SSF54928	IPR000504,IPR012677	GO:0000166|GO:0003676	276
CPK	2039	noSignalIP-noTm	PF00202	SSF53383	IPR005814,IPR015424	GO:0008483|GO:0030170	467
CPK	2040	noSignalIP-noTm	PF00172,PF04082	SSF57701	IPR001138,IPR007219	GO:0000981|GO:0005634|GO:0006355|GO:0008270|GO:0003677|GO:0005634|GO:0006351|GO:0008270	680
CPK	2041	noSignalIP-noTm	PF04082	Not predicted	IPR007219	GO:0003677|GO:0005634|GO:0006351|GO:0008270	710
CPK	2042	noSignalIP-noTm	PF01557,PF09298	SSF56529,SSF63433	IPR011234,IPR015377	GO:0003824|GO:0008152|GO:0004334|GO:0009072	431
CPK	2043	noSignalIP-noTm	PF08164,PF13339	Not predicted	IPR012617,IPR025160	GO:0005634	545
CPK	2044	noSignalIP-noTm	PF10609	SSF52540	IPR019591,IPR027417	Not predicted	301
CPK	2045	noSignalIP-noTm	Not predicted	SSF63748	Not predicted	Not predicted	282
CPK	2046	noSignalIP-noTm	Not predicted	Not predicted	Not predicted	Not predicted	587
CPK	2047	noSignalIP-noTm	PF01265	Not predicted	IPR000511	GO:0004408|GO:0005739	352
CPK	2048	noSignalIP-noTm	PF03109	SSF56112	IPR004147,IPR011009	Not predicted	695
CPK	2049	noSignalIP-noTm	Not predicted	SSF54928	IPR012677	GO:0000166	582
CPK	2050	noSignalIP-noTm	Not predicted	Not predicted	Not predicted	Not predicted	626
CPK	2051	noSignalIP-noTm	PF06985	Not predicted	IPR010730	Not predicted	729
[truncated: 8,522 more rows]
