# Supplementary material for: Evolution and comparative genomics of the most common Trichoderma species
Source: BMC Genomics. 2019 Jun 12;20:485. doi: 10.1186/s12864-019-5680-7 (PMC6560777; doi:10.1186/s12864-019-5680-7)
Supplement: Supplementary file 4 — Protein sequences of T. hamatum, fasta format. (TXT 5440 kb) [file 12864_2019_5680_MOESM4_ESM.txt]

>CPKHAM1
MAVETTDQVHQDATLVYNYHRMNMPLHPADAIFCLCSLDTRIAAHAAQLYLDGLAPYLIYSGDSGALTKGLFNEPEAVVFAAIAREMGVPEDKIIVEPRAKNTGENVRFTYDLLKEKGLDFKNLVLVQKPYMERRTYATFRKQWPDESTLFTVSSPKLSFDEYPDASNTRELVTSIMIGDLIRIREYPARGFQIEQEIPEEVWEAGQRLVKAGFDKHLP
>CPKHAM2
MDPHAPPLKSLDPQPIDSPSPNKAYPISTAPPSSSIPALPLRPAPDQQLHDRSVSMDDMPRTTSIPRGADFPQASDFPPRPNDYSKAGDYPKATDFHPRPYEYPTQRPLQQLQSPMQQLQSPYNPMIPQLDMKDVKASCQRNIKHLMYLQGQRRGYDYASQVDLEWQIRSQTGILIGEVRTLQNEVRRMVKNAKNHRWRRWLFGGFLATFIPIVRKLFRRGSDHESLASSNNTEYAFRKSKGLLQRIRDSVLGHHRLASIAFFVFSVMYVFQNEVTLRVAKTVQKRLRKLSQRLEYSNQEVDEKDLKVLEGWSLYTKAPDFRAMALNDPEFAALCDLPFHGAQLRNSGDANVKISIKGRGRDLNFSDPKAVMQLTKTLLKVDFDLRIELPEDRLCPPVTNRHNYILWLKDLLDSTSYDEPGRKAVGLDIGTGASCIYPLLGCAQREWSFIATDIDAKSLECAKINVKLNDFENRIRVIGRKPDDALIPLDDLKMESIDFTMTNPPFYESVEAMLGSAAGKSRPPFTACTGAEVEMVTEGGEVGFISRIFEESLVLRERIQWYTAMVGFLSSLTKIVDKLWEHKIDNYAITEFTQGNKTRRWAIAWSFRPLRPAQSVARGTKAALSKNILPAMTETTAFKMPLRDNIGGFAENLSNAIAALELISWNWNKEKLEGVGRAVDKVWSRPWRRQKKREAEMQMDEEVGSGESTERPSSEQEVCKFGFKVAVRVARDHVSVEARWLEGHDEVALESFRGFLKTASEKAVEDLKKV
>CPKHAM3
MAISTTFSEDDSIHKIEYQANDIGTSSVTLFPSRAQVRREIKAVQLKHGTNQITIIGLSQTLDPDSIRVESNGSATVTNLEVEEVPNRQLFDEVYPEIESESESDAETEEASDDEVGPESSHLTAAQHTLNQLKDKLDIARDGVCNAERRLEILEDISKLGNSEGDDFIQVTLDHYKEQRAKACLDMVENRKVVAELTKDVAKAEKKVNKLQREEDKKNEKKNKAKAKAKKEKEKKKALKDRVKGEARREKARLRRERERFWPLNVYSVCITLEVAAFTPASSRRGSTASDVDISVVSAAEVYDEAEKTGSVESDLVFSYVTSSAYWAPNYDLQLSTTNTSASLFFDAMLTNRTSETWKNCKVTLSTSQATFSGLDDKIPTLQPWRIGITSGYPGRRDDDRITWSMEEMVYMNRAKNQAKNEVILMQADNVGSMTRKKVARSRYIGESPFQQSSIAPALPPPPPAAAAPRASSLFGAQSEGYGSNATNTGGGLFGTTAHAATAAFGAAPAASRGLFGSSRAPAEDALQRASVNEEVEIEKPSNDDNITFDASLMEETGLTTTYDLPGLKTLAPKYNGSKQRVARIPFSNVVFSHTVVAKYKAVAYLNAKLKNSSKVALLKGDASLTLDGTFMGKTSLPRCSSGESFNLSLGIDPAIKVTYSKPEVHRTSSGLFSKEDSAVYIRTITLHNTRAVGGRAVDLLVQDQVPVSEDERLRVELLYPRGLVVDNQNGVATGAADKEGQSKDNGNWGKAVAKLKKEGQLSWDVTLNAGKAAKLTLEYSVSMPGGHAAYQVNYVRD
>CPKHAM4
MHPEAQELMAFAELHGSLWVGPDQASSRSARGASHAVAGTHTLRSGDTPRLSSPKDARARLLFHLFLLHPPPDSPLPLANPFVPTRDQPPSPPASASATAAAAQLVCLLSPEATARLLESIARAPSSSRAYGVATSGHFRSSRHHHDANPPPNAAE
>CPKHAM5
MSSGVVRSTALRAGGACVRCRKGKTKCVYENGRAPCKNCAKGMHECYLPSESMAHHHGQSPARHTAAHRPARDALPASGPGASDARQPVVGSGGARHVQTTSENHGHAGLGSIPLNLYIPFGHRGATSLLFPRYSYHPPPDSRPPNGPAALLARARAAALRRAMLLPSACFPPIPPLAHFPLTPELVAECERVVSKTFPACVAFHKPTFMQQLKNASLESSLVYGLLACAARSSPTLIRRYGGTPTGAADTFAGKAMSLINANLDQPNLADIQALCLVIIHEWGSRNAVRAYVYLGQATRLLQMYRILNSHHTSDTADQFLRDESFRRTLWLTYILDCILTSTPGRYPALTIQDTTDVALPCSDINFAFGNAVYVKTLPQQLNFLNGAHESPNRHLPTGEIGEFGHIVMAATIWRDVVGMLGVASFREEDCTDLIVRIERLRGSLPMQFVDKPGQINLHMTMGSGYTFAMLHCLIHCAIIFVHRRRLLEDTTSPSFNLEAYRHTPRCHEIVDRLFSSCHGTLALLAAVEAGAEKDHAICLPIFMLFSAFTASATIAFLSLKGLTPPNAVETAAHIVKDGLRFMHDGNENWPLMNSWLRHLTVMQRVLHNDAAANMMASRHGSHPHLPPVTGIKDEISSNGDANQDTMEYDQQSAAGTIPGQQHGSAPRSVSGSARGDSEPPVSLPRRPGVTTINGGSNNISSSGTASPPSGGAPQANMQVHDVKQPSPEMMTNGMVSVQDGQATSQDMTAPELCEAFERQLLDLDDLAAFMGGGV
>CPKHAM6
MVGNNEEYWVPEDYEGMSASRYLATRVSSLKPPMLNVPNPWKLLRMLNRQQWSFFAIAFWAWTWDAFDFFTVSLTVSDLAKQFDKTNTDITWGITLVLMFRSVGSIAFGVAADRYGRKWPFVVNNLLFIALELGTGFCNTYKQFLACRALFGVAMGGLYGNAAATALEDCPSEARGIISGILQQGYAFGYLLAAAFARGLVNTTSHGWRPLYWFGACPPVIFIVFRLMMPETQTYRERERMRIEAGRNRSDEKSVGSVFLSEGKVAIKRHWLLLTYLVLLMAGFNFMSHGSQDLYPTMLTNQLAFSANKVTVTQVVANLGAMTGGTVVGFLSQSIGRRFSIICCCIVGGALLYPYTFVHDTSIMAAAFFQQFCVQGAWGVIPIHLMELSPGAFRTFVVGTAYQLGNLVSSASSTIEARIGEQFPLPPTTAGVARYDYGKVICIFMGCVYAYVIVLTFLGPEQLRKSFDVAYDHDAAVVAGWDDKAKAEHEEFDKRDSVVAGEKRAEEV
>CPKHAM7
MDAESAKRPEPTHTPPGREREIDGGPQSKRRKVRKGTRSCWECRRRKMKCIFGSSEDTICISCKRRGAKCVDQQFPEQISTPLDRSLQMGDRVVRVEALVEQLLKKISNNSDSCCGCATAQEDGKPSNICNPVYVEPRNSPYEAESLNHDETPQYEILDCDSNGRLPELASSKTRSIELGKHQALSQALYKSLPTPKDIDIISNARGDLSARFYQMLTVSYSDLEKSDPQSLESLFEPPGPNAHPVLIGLYMLRIATFLQHLHPNLHQNLKGLSEPPRQIMNRLFNTAISLVNTNESLINNIEGIECVMMESLWHTNGGDLRKGLVAIRRAMTIAQLMGFHRSRSSAQCKLMDSERLVQPRFIWFRIVFAERHICLMLGLPQSSIDQSMASKEVLESDTHMGRLERIHCVIASRILQRNQSDPSPDDIGLTQELDKELQKAAEDLPGKWWLHSNLATVLDDPERLFWDMRRLFHQLFHYTLLNQLHLPYMLRSSLNGFDNQYSRATCINTSREVLSRFITFRSADRIAFWCRTMDWFSLMAAMTLLIAHLDGHRRGSESAGSENWLTHQRPGDRAMIEQVHESMEGVSQRNGDALGARSVELLRRLLIIEAEAAGGHTENANRVSVQVAAADEPVDEERSGAVCVNIPYFGTIKIARGGIISKEVLTDPANQSWMQVAEAHHAADDAAGTSKTWSSTLADAGCSTNGTLTEALPESFLQQEGDGFFNFGVDDWAYQSVDMAFFDSLMREVGDGPAELG
>CPKHAM8
MAGPFNVPPTNTPGKLEPFTLHVLENELSEFHQLLKLSKIGPETWWNQQKDGRFGVTREWLSQAKETWLTTFDWRQHEARINKFPNFKMTIDDAESGKIEIHFLALFSPKKDAIPIIFLHGFPSSFFELLPMMELLSDKYTPETLPYHIIVPSLPDYGLSGSPSENVEMTLDQAARIMHQLMMDLGFSDGYVAQGGDLGSMLARIMSVKYKECKAFHLSMLTLNTGETPPPADGLSAAEAQEMKRTETWAQTGLAFALEHGTRPATAGLAISSNPLALLAWIGEKLLEWPDQREPLSLDTILAMVSLYWFTNTFPRSLYHAQVIQKILKGESLPISKEKPLGYSMFPRDLALLPKAWAHQLYPNLVFFKAHEVGGHFARLEQPKLFLQDIEEFARRVRGSFTHV
>CPKHAM9
MSANDYYNNAGGSGSGYPPQQQYGQQQQQYNQGYPQQQGYAQQPQYGGQQQQYNQGYPPQQQYGQQQQYDHNRSASPYDQQPQYAQHQQQPPYGQQQQYGGQPGYDQQQYPGGGPPGAEGPEGERGLAATLIGGGGAAFAAHKAGGGKLAAVGAAAVGAIGANLIEHAFKKHKEEKEMQNLAYGGNNNGGHHHHHHHGNQY
>CPKHAM10
MAAPFSLTQTVLASDPLAYKSATQSSFLTRASEGRVSKHHLGQWLSNDRLYIHGYIRGVGRLLSFLQLPEMVEDEANVSESTKLLHWMIDALVNIRREEEFFVRTAAEYGISLDLGHKLEGLVRFEALFDSTSPGGGDRVILPWLESAMVFWATEKCYLDAWSGASARLSAPSDADEDGGALRREFIPNWSSVEFARFVDQLGEIIDSAVQREIKLQQNKGEDIKGELLDRALVKWREVLAAEKAFWPAME
>CPKHAM11
MKTSTKAIASFPPVRACLFDMDGLLLDTEDIYTLCVNLILDKYSRPSMPWSIKAQLQGRPGPDANKILMDWAQLPISDQEYAVECAALHQKLFPGTKPLPGVPELLTSLSRTAEPGVDSPTVHIALATSSHLGNFKLKTSHLADTFSVFPPHRRVVGDDSRLKPGRGKPLPDIFLLALQTINDSLPEGEAPIKPEECLVFEDSVPGVEAGRRAGMRVVWCPHPMLKEEYAGREEEVLAGRTAAAGEVDLHQVGELGDGWAEYLVSLENFPYEKYGMVIPPIQA
>CPKHAM12
MSDTGKSPENTTEAPQDEKPKDEPEVLRFPPEEEAALLKESSTIKADANSLFASKDYHNALSRYDDAIASCPNYLHYERAVIQSNISACHLQVEQWTEAIKAATDAIDSLAKVEIEEQLVPKDESKDTKPDNEDKETNDKNDEDDDVEEEIISSGAERAAPMAPPEPTPEQVENRKADVLRIRTKALLRRARARSEAGGWSNLSGAEEDYRALSQMPGLTPADQRTVRSQLKALPPRTKAAQEAEMSEMWGKLRGLGDSLLKPFGLSTNNFQMVKDEKTGGYSMNFSQGGSSS
>CPKHAM13
MQLFRHQENPERNIEECSVAATILKLYNIMFRERPETGGHSLTVLNSIISESQWTAESDGIGAACFWLNAYLDLIGSLETGCHLHFGSWSMDLGFPSDGNEVIIQGDEELWAQKMLFILAKVASYRLHVLSFTEMDPRENKTLENYIPEWKHLKQLCVQWSDACPRNLRPLGYMQPIQMESDSVFPKAWAPKQEAIFCRLLYHTAQCILTQTHPMEQTMVSDEISWLQLHHAREVCGIVAHTDDRYLGPIYTQAFMLASVVLTDHNEQIEALEILQRIETHIGYSRLGAEENLKAAWGWDTMGPAMPLRYDQGSEQGAHMSPTPMQTLDISTVVSPQQPSPLANTPYTLMSIPRTDNLPQQPGPSFAQYEHAQQHGYSTWRDSNAFAQPFYPPSR
>CPKHAM14
MAESAPSPKAILRGHKAQVHAATFVRHNERLVTGDAEGWVVLWDLTIMRPRAVWRAHENAILGIRGWGNDKIITHGRDHKLIVWRVKEEDEERLSISLPLEDTPTPRPQPWVLHLLEVNTMNFCSFAACLADPEQGSSIEASSPTAEVILAVPNTLASEAVDIYTLPNQNRIHTIKPGEKNGMAMSLSLFHHQGSLTLAAAFENGFVSIHRLETDGTWTMTYRCQAHTQPVLSIDVHPNRECFFTSAADALIAKHPIPISQQEVVIGLESNQRIVEIVDSPSTSSATGSGRKALKEWEHALKVVNTKHSGQQNLKVRSDGKIFATAGWDSKVRIYSTKTLKELAVLSWHKVGAYAVAFSVIDDAAALGSTKTASSEQSEENTIKELYGDAVQRVEQQETKSLVRGAGMSVKDRRLQLAKTAHWIAAGAKDGKVSLWDIY
>CPKHAM15
MDDPPSYYCSDFTSSSAVGEQDEVLSPTTLYVAGRFIHSAGPPAPPLYELSHSVGFLKDTDRNVRVERLDYSVKRREGEAQIAARRRHIYDLKHPVRVTCPTFPYHAEPTSRQSLCTFGLESFRPRKLSTARGYRIRRATHSLDHQLVRRNVLFSAVPTRDKAVRYEWSDGDGQLVAREVDMSDLMTLVISAMMSPGERDALVSAWMSRIWSELANKK
>CPKHAM16
MADLHLDPEKLHAAVASSATTLNGEDVDSKTPVPSLGEKDDLDLGLDEKREDTVVESPASDGELREDEYPSGLKMFFIVVALVLSVFLLSLDMTIVATAIPKITDEFKGLDKAGWYGAAFFMTVGAFQSTWGKAYKYFPLKITFILSILIFELGSVICGAAPNAEALITGRAIAGLGAAGIGAGAYTIIAFAAPPKKRPAFTGIIGASYGFASVIGPLLGGAFTDNVTWRWCFYINLPIGGVSAAIIFIFFQTPRNAVPVKAPLFEKIRQMDPLGVILMMGATVTFILAVQYGGIAHPWNSSVVIGLLVGFALIIGAWIASQWFQGDYAMVPPKLFLKRTNWVMSLVAFIQAGGFFAAIYYIPIYFQSVDGTNPTMSGVRNLPFIIAVSFSTVASGVLVTTTGYYQPLLLGGTSLATIGAGLLYTLSTTTGTGKWIGYQIIAGAGWGTSFQIPMIAVQALADPADLGPTTGMLLFFQGLGGAFLVSGAQSAFVNTMIRNVLQHAPQVSEAMLVLTGATKIRDSFPVDQQPFVIDGYMAGIKVVFAMCVACTGIATLIGLGMRWQKLNPEALKNAGGAA
>CPKHAM17
MLPQASFSRLVARTAGLPRAIGRPDTIRTLRTAAETIPKTSIKILRLVDAVRQWRRPHMANYRSVGLVPTMGALHEGHFSLIRAAARENHHVVVSIYVNPAQFGIKEDLASYPVTWESDTAALAKLDREFADDGANLGRISAVFAPTTAEMYPSGFPGQEIDSKGSFVTITPVGEVLEGASRPTFFRGVATVCMKLFNIVQPDRVYFGQKDVQQTVIIKRMVKDFMMPTQVVICPTTRETDGLALSSRNVYLGPRRRSVSVVLSKALRAAEDMYKNGRLDRGHVLGAANNVAKTMLEAQKALPADQRVAYEVDYISLADPDTLQEVDLVDPAKGAILSGAIKMLPVEQARSGEDLGHSGGPAVRLIDNIILAPKAE
>CPKHAM18
MARDGDSVDDASSSAPDLQILGDEITLQPSGFVEPRGVSQDDKEEALMNQTHSFRSEPLQFLREVSLYVSGQGWRAYDRDRVIGQPVFYSGFSENMVSNVLSAPLLQKRISQLANDRLAVEEKEGLLNKDDKDYQLKRAQRRNIIESSLLEVAEKLTDNMICKMESNTFIRGAYYLCMQLITRAYHQGIHVSSEEVLRLRKVADIAAKNKQSIVFLPSHRSHVDYVSLQLICYRLGLTLPVVVAGDNLNFPLVGAFLQHAGAMWIRRSFGDDALYTTLVQSYVDTLLQGGYNFECFIEGGRSRTGKLLPPKFGILSFVLDSILSGRVKDCIICPVSTQYDKVIETEGYVTELLGMPKKKENLADLLSNGPSVLSLKLGRVDVRFHEPWSLRKFIDTHLSKLSSVPRGLDTDHRNPEVRAVREKILRALGYKVLGDINAVSVVMPTALIGTVLLTLRGRGVGKGELIRRVEWLTCRIRAKGGRVAHFGNAAISEIVDRGLEVLGKDLVGVAEGLAEPTYYAVDRFQLSFYRNMTIHLFIYEALVSAAMYTRIKRGGGPSNQDIPFAELRDQVLFLSSLFRGEFIFSGAGLDVNLDNTLRGLEADHVVRLDKDENGHITTVGLSDEERKAGRENYDFYCFLIWPFIEASWLAAVSLMGLTPPNGKNGDIWIGEAKAQNNAQLLGKTLYHQGDLSYFEAVNKETLKNSYMRFQQEQIIRVVKSKDAKIPPRLQLDPSWRPSRDPATGALLAEGKLWDFTEKIASSRREGKNRRDGATVSSRVLRLTDELGTRLFAEAEEAEKGGKGVPSRLSKEEQEALDHNVKNARRQRKLEGRAHL
>CPKHAM19
MSSAEQIKVTQDLLARAHSPDSANRIYSEKIQYRTLQLKPTSPPPAALNARAARHRARQQEKIRGKQRPKPLSARERRKLGLYDIPKEGQKYEIYQPLKKMWMGYALEILGNDIYTGGSLAAAKLASAEFHGAEAEVVRSRCPGRVGTKGIIVRDRKFVVELITKKRGLKVIPKEGTTFRVEVCAPQQPNDDTEKTFAFEVLGDQMMLRSADRANRKFKSHFLKNV
>CPKHAM20
MRLSNYFCNPELKTLCLIFASSWSLVFIFNTSIIVTGFVHCHAPSYQQGGGLEYCHFFGNHKVAEIPDWKGTSWSVYYWISVALTLHMACWQTISWFSWFLTVKKIIRGRENSTTNGE
>CPKHAM21
MPSNLPSSFASAAAGQNAARDARGGRTDGRGSAGGEWSRRDGRSANGTLTFRRSSTTPLSQSSNLPPANDNAVQPPSVEVPIAQPTTYEVGPSRYTKDDLLEMYNSQRPGGNPSHLFISGWDPSNGASAAVRGWGKSNENHVPQDPGTCWDASGETAPIGLQGFSSEEREAFSTDINSPLKPPTQTKEVHQTAVNGRKPSLSHAPGATFGVSSPSSAVRPSTRRRETVDSNPFSPSALASPTASRFSREDPLWFSRKSGDLRESENDEPDTEQASRDVPKLPIGGLMRSNTSTGVSMGSMWPSSASGAGGFGNFALPTSPAVGDKRPGGATGGSRLAHLIPKDNVEGTGTSKSSEAQNPQAQQSWRTRPRTDTDPFGGDEELSGSAVLGGAQDTSSGGPQPPNRAGVLGTPVKGSAGDFGMSGLNLGGQSSGDGPVSPSETNPYRSPPAERHDHDGQDSSAGDKIHSTGHEQQQHSNYSTLSRGFAAAFDGSDRSQTSSVGAKAFLSGGWPAPAGPSTGTPDRERSNFGGAFGSSLFSPIGDMQSPGLGNLGGVFGPSNTGSIGRGSKLGSLFPPAMQAQMQAHEQESSLSDSLGDLRQSNPLGAIGRGNFAVPTRDTDSPMRSNRGVFEELFPSSDSSRNLAAFGSSDAGQPNIAAAVPQSFTPVSGGLPFGNVPAGVDHPSAQVRQMVMPDRMRWVYLDPQGQIQGPFTGLEMNDWYKANFFTPDLRVKKVEDPEFEPLGQLIRRIGNSREPFLVPQIGIAHGPPMQSGPFGPGTGSGIIPPLSGVFPTFGRTLTAEEQNNLERRKQEEQFLMAQQRDFMMRQQAMAKFQMQPSLQHHSSAHSLQSQPSFGSMTSPLGVPQQQHHQLPHQQPIGAMAGPGGVFDSHPGANPAAIRAAMGNGELFRPEDLANLSANERQMLASLQGEPTGTESGAPQPIGTPGDASRRYGLPEANELKEDDEGFKDRLQEFEELRAEHDAEQAAGIPVDESQESSVQVEETTVTTVTVEPKSEPAPSAGKASKASKKKTTVVEESSLSLTQQVQKTQASAAAAATAPPPPQPTEPGMPMPFPPPASTTPLPAPTAQRARSNLPEQFSRSQTATPDVVAQPPPLAPWAKEPGQEGQKGPSLKEIQEAEARKAAKAEEAAAALRKAAMEQEAALLREKEKSAAAAAANAGLPATSTWGQGSPVSSVSPWAKPGATKAKGVTPIAAAGAAGAKKTLAEIQREEEARKQKAKEVAIQAGGGAPVSTGKSYANLAGKPNHGPSPTVPSPIITAGSGWATVGAGGKVKSPSTVPSQLQSRSGSASSAKPAVAAPVKLAPKSIISNTSSQPANAAMDEFNKWAYRELSRGITGVSDITSFQADLAVLPLDTGLIADAVYANSTTMDGRHFAEEYVRRKKLAEKGVVEKQTQADSKTTSSAGGWSEVAKKSGATQVRESEPMQSADFKVVPGRKKSKK
>CPKHAM24
MANVHDEKHPKFEAPEASDSGSQEFIENADGLQRRLNNRQIQLIAIGGSIGTALFVSIGSGLSTAGPGSLFLAYALYSMVLGLVNNSLAEMTVLMPVSGGFIRLAGHWVDDALGFMTGWNFFIYEALLIPFEITALNLVISFWDENITNPGPTAGICAAVIICYALLNVLAVKAYGEAEFFLSGGKVILIFMLFGFTFITMVGGNPTHDAYGFRYWNNPGAFAEYHTTGALGRFEGFLTALWSAAFAVVGPEYISMVAAEAQRPRTYIKTAFKTIYIRFGIFFMGSALAVGIILPYNDSTLSNLVNGGKGSGTAAASPYVIAMQNMGVSVLPHIVNALMMTSIFSAGNTYTYCATRSLYGLALEGRAPRFLRKCTSKGVPINAFLVVMCFPFLSFLQVGNGSAVVLDWLVTLITAGGIIDYLVMSFTYLCFYRACKAQGVDRKAFPYVGWGQPYCAIIAFVIQLMVVGGYGYASFIPWDVKSFFRNYTMQILAPILFIVWKVVKRTRFVRPSEVDLVWQRPTIDAYEAHLIDPPTSFWTEMLQMFRIKPKKEPVTIHV
>CPKHAM25
MASTSDNSTLATLVGSAAAEQLITAHVSHLVSPSEGQASTTSAQHPSSELLAIGLAALDAFLQATVTGPVLPPNESTHVEKLFVNAWNSSHSESHDSTVALHQLRRACLKYLEVDGVVPYAYIPHLELFSLARYILVQSLAAETKDLFELPSAEGASKRSLAWEKLRVNVWHYKIITQPSLGSGSNFTKSSQWSDIPTLATQISNEIDALRGIILGNEVWATDETWSRDEKALFLVEAANNYILLGRYDKARETLSEAAQATGVAYALSGALGKRTKFQEHNISQLVVFARSASEQAPATIEESKDEDDKAAAKPDSLKLNNDTLLEEIKFANDPVKDTAAVATLPPALSELSPDDQPQLSALDEIILLTEATIKDAFSPVDELTSEQILPFAVRVLTDKSVNWQIYTQALLVRSRVEIHRSRTVERGVLQLQAVADQVLTDTTFSAPSSNESEEKDEPDVPAIQVTAPGQSAAPVDESKPTTFLPAATNSESAPAHVRLRYIHALSSPPRWHLESELAYAWAGIGSMTSALEIFKRLKLWAEVALCYASSAATEDEDGRGSGGEAKAKGIIRWRLFNKTGVTTPSSSEPEDEVVGQDVSLLKAADYSGVERQPPSPNAARLWCILGDLENDPSHYERAWEISKHRYSRAQRSLGEHYIGQKDLSKALEAYKKATSVNRLSPDMWGRLGDISLRMGHFEDAAEAYSRSISSANDTEGGEGAKTWSNLGSALYSLYSELTAPGKVKQVEETPVATKAPLDDEEDDVVIAGSEEKIASRDPNKLLAQSLAAYKQGASIAHDNWRIWDNVITLGSRIYPVPATDIILAMTHIIRIRKTEDALDTDILSALLQDTILSKDRPSASNGVYDPPRGSVERLLMRLIEEEIVPLITNRSDLWTLVSRLRSWRCDYAGAIDASERAWRAAVGSSGSGLLPGESASADWTTNEAGWAEVVKRTDELVSVLENWGPDVETIGQKWKGKARSAVRSVMGRAKTNWEDSEGWKTLENLMEGLKIDRS
>CPKHAM26
MPNEGAESLKVLDELFQKLTVSKEAADIKQSAGELAGFINGRISDQAVPEKTIDDIKKALVNKKDATLREKAALAVEAIASHSEVGAGVEPYLIILLPIVLAAVGDKITAVKNAANAAVLAIASAINGNAVKAALPYLVESIRTAQKWPEKMAALDFILALVKTAPAPLSYRVPELIPVVSEAMWDTKKEVKEHAYKVMETICQLIVNKDIERFIPELIKCIAKPENVPETVHLLGATTFVTEVQEPTLALMVPLLDRGLAERETAIKRKTAVIVDNMCKLVDDPNIVAPFLPKMMPGLQKNYDNLADPEAREKTKQALDTLYRVGNVVDGKIPEVRNDGDITVVLTKAKEVLSTRYASLLEKMGPVAEYISAIAGQLIDMKETEPIVWVENLKPYVAVITGIDNAESIVETIRKRASPGAAAEAETEADEEEGEDLCNCTFSLAYGAKILLNQTHLRLKRGQRYGLCGPNGSGKSTLMRAINNEQVEGFPKQSEVKTVFVEHDLDSADTEMTTIDWTMKKLAEAEVDVSKADVEKRLDEFGFTEQMVQGEISALSGGWKMKLALCRAVFEAPDILLLDEPTNHLDVKNVKWLEDYLVNSPCTSIIVSHDSGFLDNVCQHIVHYERFKLKRYRGNLKEFVKRVPSAKSYYELGASEIEFSFPEPGFLEGVKTKAKAILRATKMSFQYPGTSKPQIQEISFQCSLGSRIAVIGPNGAGKSTLINVLCGELIPTGGEIYQHENIRIAYIKQHAFAHIDNHLDKTPSEYIQWRFQTGEDRETMDRANKIITEADEKAMDKVFKIEGTQRRVIGINGRRKFKNSYEYECSFALGENVGMKNERWVPMMSADNVWLPRNELLASHQKMVADVDMKEALASGQFRPLVRKEIETHCANFGLDAELVSHSRMRGLSGGQRVKTVLAACSWQRPHLIVLDEPTNYLDRDSLGALSKALKKFEGGVIIITHSAEFTKDLTEEVWAVMDGKMTPSGHNWVQGQGSGPRLKGDDDDEEDKFDAMGNKIVSTKKKAKLSSAELRKKKKERMARRKRGEEVFSDEDDL
>CPKHAM27
MSHHSAESSSSLQAGSDRQDILPWSDVYVPIWTTPGWSDDAVARTDTYFESVILLKTWLFSRERWDHCPTGVADVSVVLFNLDGTFCPMEFGYYDLVWDSLQPTLQMATRMFCQDDPFFKAILDVRKWYDHAIIEATLLWIRYPDDYGVTDPADLQFCELLLQELYISDSQYNPLKPYYKDDSSDEIGEPFERHVYSINKNK
>CPKHAM28
MYRAGNYTGSHARPPVPHTGSGNRRKRTRDLCYNSFDIVEAKRPAVLPHRIDSLSQEVMKISNSSNDNIHMPAGRTPKLVYRDIQISANVLEELAESVQQTVDVIMSDDNEDIKIHQTNQLLTTEIDHAMDKPTKAFNEAAEWQQKAPEPAQEQRDKADVLQGEEGS
>CPKHAM29
MLRCPSGSIAALNKGLKPSHRGVTYPFHHTPKQQQHHLRRTPSNSHLKPSSSHRRFAMAFISNYFSPSSSSSSSRPPPKSARDMPTIHHLYSTNRLSPPQLPFPYNPPRKISPDEKINARVCLIRADITTLPVDAIVNAANSSLLGGGGVDGAIHATAGPGLVQECITKYPGGCDTGQAVITGGHGLPAKHVIHTVGPIFRSERVSRPLLQSCYLQSLKVAEENGCSSIAFSAVSTGIYGYPSTLACNAACDAVRQYLDQDTTNQIQKVVFVTFLDKDVHAYNSILPYYFPPIDHDGLEEPPSRD
>CPKHAM30
MPRSNRWRNIDRLLGFNRHGSHSGRHWLHEEERAHSAIPPAEVTKVCLRLRHLVQECVPCEMEESRITEPHSRIITPHVVRAAKEAGGQDNRGCVVYSLLVNQRWFTHEANVELWDAGLHHLRAEACGVIAKALIEEEEDTAYLLHSVLLRRYSYIANGTPTPPVNVIEKAVDLHAVRVIGSSGYQKCISYLWRGWLVQDENDPSVFVDYDNKDNTRFFVHMDPDRMRSPRNQNLAQLLFSLIYLALFTIAINTVNASGVIDIAEGALYAFTLGFVCDELLKVYKAGPQILGFWNAFNAILYAFLTASFIFRVIGLTFADHSDGRTYYSTLGYNILAFTAPMFWCRLLLYLDSFRFFGAMLVVLKVMMKESVIFFALLIVIIVGFLQAFIGLDLTDDNVADDVVFIIESMTRAILGSPEFDGFDAFGPPWGAILYYCFTFIVMVILLNILIALYNSAYEDIYDNADDEYLALFAQKTMQFVRAPDENVYIAPFNLIEIVISALFEWWMSKKVYEFVNDCVMGFLYSPLLLITAFFETRTAYAIRRNRARGEEDDDIIEEWEQLAHEMDFGAEGWAKKCEAVKPNLEVDPAVLEIKKLRGEIAELRSMLSDISDHVQYPTSQDTKIGDGSTHDDFKHPYFESTHEENDPAGKTTKDVRHEHASTSGDTREEAGQSSSEQLIETTEESAKPVKPSDELAQLTEEPTHPFTHTPEAEPEAEPEAEPEAEPEAEPETRDAPSKASESKAPEDVPSKISEAPAFEWSEDVPSKAPDDSLSEAFEAMPFQAPEGAPLEAPEYAPFMAPEDLPTETLEGVSSKAPEVDSPQAPDAVSSKAPEDEPFIESVTSKPNEGYDPFEAPEATSSKAPEDTSSKAPEATPPAPLARADTEELEAEDPNPDSPTSGQPSQGAKKRRRRKKNKGGQGGPSGGS
>CPKHAM31
MEDPVKGITAKDVLSPIPIQRINDIDKNFGVVGSKNCRSRVTYNPSEDSACSSYESLESVSLDSRKRKKTTQNRAKAPPSGTIDPKKHDKLVQSVSLSGNENRPSPAVYSEVEAEWLLSKLEQLQERLDEGLQKLIDEADGGLSSSTHLHCTTGEPSAVPQPDLPTTNNQSSLKDSSNCSTDSDKQHSEPLPALSSGTSLSPGSSSVSTPHVSSKHSPLTKREQRTENEKTGFKGQHLPKSRRVDRLWNVSEQKFIIMEPKEEPGHHEDYIFVIRRDLNCDKTHMKTTVEIRDSLLKECLQNVMGNISGVNFAEENPILDPKTLFLYLDDFKNYHGSLAQTRPYNKKGHLMKKTWNVISAQRRCLKILIEYLEEEFAEAKKNLELMLGKGVITFDLLWALWKPSTLIYSPTYRCHDIPGVSMVICAEKRKSRPSAEFAYFVESRFVDFNGKTLAYKRLKKEVQHFNGAVNITSLPFYPLQYHKDETQIRRLLVERGAKFVSLQGIHHKSYTGTAFQLIHSKNEAVIKFDEEQSRIMIDPVGFRKVYPEFFETIDLPTQYTNDDETFNNGVQPQSLMSMLSTEKVEDDPHNLRNDVKISKSSPSSSNTWSRRECIEKIRLEMVKNNLLLLCSPVIVGYSLASLEWLEFDVRGIENVKWNEEAWDSLVLDEKLKELIKASVVSHISNSAFDINNDVLVKRKGLTIFDDAQILLEKHDLLSIERNSLVATVSRHLESFHGIIFLTCDTIRAFDEAYHSRIDFVLKYDKPDRKCKSIILKRAIRRATALDLGKTETLSDEDYGKLVENDLSGREVEKAVELALSLAEVRKEALGIRHLQDVMEMQEKYRVDA
>CPKHAM32
MKFSTTSVLLAAALGVSAHPSGHVHQRAHNSVQARGDFVMANKPVDAPVSTAAPVAAPTPSAAAPAKDATSGGSGSSTAQGFCGKPLSKRATAAEIAYKGNVGGTGNQYGCNIMAVESKFAKSYQYTMVFNNAGSDSQCKCWNKIGKDGGINGFFNGNEALTFSLASGASQTVAVDGNSQIGCACGEGSLPLTPIGQFASTWVEADFGNLSNQGWSGFDASSIVSAAAGMAIPGLKVCGTGASASECSTIFPGGKGDNAFVGGTEALDGLGGNLPAGDQQLIVTVNYQG
>CPKHAM33
MGLEIAEQPEPRLLPCSEDDVATIKQGMLKETRQTISICDSYIPEIENFLQAVEPKVKNPRVTGLPSFIRKLRKEHDILKRVESELVDEEQDEVGLGLLNRKLVASSTIVHHGAIHWDILKRCRSFRIVNQAFQGSAKEDRKKQVSRIVGDGREKQQLNRTLKEQAKVEVDVVEGGSEWLDIRWLQADRLARQMTDCGWGWGDCQLGDTVDPEEWEDTPLAKQIKRLVAAAKMNRHEYRIPRLRIVFPNITKGENEDIDVLLDQICHLDPLVEIIIEDSSSMFMKTPSPPLQDAIRRLIGDEFDGLTNTLNMDHTILVDLISDITHFELQPQPWQAQTTQLQIEEERKQGGVMVRALYPILQGRTLVCTQEAAEHFHEVLSTVGTATERERGRLLVPYDDETRSMSTEDIRRRFEELSTHPLPPNVQVPIRILDETWTMATVTQAVADGRLPKVALDVAQCGAFKSSKLSIYMYGWATGNVTVTSNKEIRGQIRTWVEANRRDDQECGPIVWRIDVTRNLLAKSATPPSTFKAENGLDGNVLKRQR
>CPKHAM34
MSLSIKSAILAAALAYIAAGNPLPQGGTITRQPPTSYCTSTITKIWTQESIPMPPPDIITVTKYRKGNNKVVHKALDCGGCAYLDTEMKVTNFDHPHPGYRGPTGFEYVTTTGTFTHLHCAGFKVEPPRFQDAKRDLGQAHEMMEYVDFENDSGVIVQGDGDCTARVLQVPKLNIGPTRTIFTTTTTTDRIVNCGPCTNNSPIPIPLGVPPVAVFKTTVTAVEPYTETELVCGTPTASVSIEESAKAATITSVPYTVTKESITTVTVAKASPENVPVVVTASAAAAPSQANVQGIVAHTDIPVGTILPDCVLTYALQADHQDSTKTVYTSTVTRTKHRACGQCALVWWQEPSEPTITSFVKTVTKKGRKTETALVCSEDK
>CPKHAM35
MAIQSTKVFLFLALLGANLAASQANHPANCTTTLILTQSRLPTPPFWPQCSWDGTMSIYSSTVTVDRSIDCHGCSDVRVTVEPIVHCPAMIITASVHVATPSTSHRTVCSATPTARV
>CPKHAM36
MDSGSKQPQQPEAPKAPVTEKKRRRPPLSCEQCRKRKIRCDRTQPCANCVKSNIPSCTYAPYHVPAWRAKKMDAMMSTSKDAAADGNGKVSLRNLKAAEPKPDAPNQETSEISPFSIDSAGASSSSVILSSKAGSSSTSSSPNVDWLVNRVQQLEEKLAKALHINDASDGPKKRSSELEPQEQTDGFVAKSRYFAQSHWIYGLSMLTMEQDLIGQDKINQGELYMSLGKCKVLGRKIKKNRSKPLSSTNLGLQIPARELADELVENYLRTFEGVFRIVHIPTFRADYARFWEGSLASNNYFVILLQLVMALGAAVYDNVFSLRPMATQWIFEAQMWLMTPPEKKRINIEGIQIQCLLLLAKSTCNVGVDMVWMMAGNLVRNAMFVGLHREPQYLGDMTIYRAEMRRRLWATVLELNIQFSFDAGGSPLLSTAHYDTLPPANLNDDELTDEKDGDRQVEKGPKVPTQTSVLRALLATIPLRLNLINHVNNTRPGDHYEETLRLNSDLTKSCRAISESLMALKAVPNSPITQFHVLVTEIFLYRCFHALHQPIIVKYLNDARFYFSRQMCLDSALKLTHIWGFPDAWSTDNHTAASEVMDADLKRLVTTGTGIFHNVASQAMINLQIELVHTKTGQVSSLGYLPTVGSTNLRDRLDATRTWKLERVRAGATNIKGVVFMAACLAHIKALEAGVDAKERTRLMFEAATTMGQQCFELLKEVAEREGLPASEWDDYETASLDGMSSISGIPMDWMQDWVFDSDQGISFPQWDPDFESADFMDDLDFDIGQM
>CPKHAM37
MADVPLLVISEYAASERRITPSWSIFQLKTKLEPVTGIPPSCQILSLKTSAGSEKIPVEAADEDAVRLSSFPLAPYAELHVVDTRPPTARPNFTDTSGVEKYVMPDDEYEKKTDSVLAWKKTEKLGRFDPTAPSREEAKVVALKEEIAQRGIEVGKRCRVGGDDTRRGEVKYVGDVEEIPGGAGPWVGVHLDEPVGKNDGSISGKRYWGQPSELKHGVFVRPERVEIGDYAALDDLEDMEEI
>CPKHAM38
MHDNNSSKLQVRSMAQNTVHSYGKYRYRVDMLADWVAVQRSGRQQDRHDATDKEWLALFTADRRLTKSGIQQVQRRDIWFGVRARLLLAVVALKLSSPVTVRKYGKYGELTVVWWTCNGSDRGSGSDDSAAEAQTAGRTDSKQKQDHEGRTNRISETHATLTGRSWFAVSSTNDVPLS
>CPKHAM39
MNPPGPRQSVGIFRLHKHVPGTASPLYSLPETQAHSSTVLLSSAVFFPPLHGTWKPSYTQTPLILLNSQLLRLYSALAPAPGLKQAVAELAQLQSQSLLCLPQAGPPTSFNVVAHGSFGLIRGSGASADRPRLGGRGLTTSSVDIASLLRIPASNEPSVSHTRQLRPASVPSTPTTTPHDLLPSRVGPLPVAPTLVPSNRRSMTPHVPDQPVKKQSKWSPEEDAVIIELRGRGMKWEDVSKRLPGRSAISCRLHYQNYLERRSEWDEERKNKLARLYERFKSDMWAKVAEELAVPWRAAEAMHWQLGEADMARRAGVVPFSLAAVNNEAASNRAMASRNQTPIQPHDSSNLREIKPPSPHSSYSRGQLMPPMTPARTTRRINSQPPPPPHARPMLPPQHLHQTPHSSPHAVVPGPSAPLQQQQPPPPPPPPATAAALPHPHPDYRCSPGPGLAPIQPHPPPHNTGPLPSLAQLTTGMSPYGPPSGPPTPTSLPAINNPSMPRYLPLEQTGTKRRASPDMTRPDGAHRRRLA
>CPKHAM40
MEQPGSSSAEVYEATHVHSVYNAIAPHFSSTRHKPWPLISSFLTSQPPGATGLDVGCGNGKYLPVNPTLHIFGSDRSENLVQLARSERNGEVVVADALSLPYRERSVDFVICVAVIHHLSTRERRQEALQALLNCVRAGGKVLVYAWALEQGTSRRGWDEGSEQDTLVPWVMRSKGKPEATYQRYYHLYRKGELEEDVEAAGGVIVESGYERDNWWVICSSQ
>CPKHAM41
MAGNPYTVKWGIMATGGIAETFCKDLLCNPEIRGAHDVRHEIVAVASSSSKKRADEFLKTIDGAYDAKTYGSYPELVADPNIDIIYVATPHSHHFQNTMLALDAGKHVLCEKAFTVTAAQARKLVETAKAKNLFLMEAVWTRYFPLSIQIRKRITSGEIGTVYRTIGDLSFNSNATEGKGLSFADSHRMVNVDLAGGAILDLGVYPLTWVFQTLYHLQPEQNKEAPTVVAASNKYTTGADENTAIICQFPRHNTLGVATTTLRAHTDPELDAVPAIRIQGSEGEIQVFFPAYRPLKYKIVKKSGESQLIDCPIPGDPARNGWGHGMFWEADEAARCLRDGKKESATLPWTESIVIMETMEAALKQGGIQYPELITTDVYDPKSPLNTGNQ
>CPKHAM42
MARPSIGAQASRLARDLPLGISTTSSTRIPKLVYGTAWKKNQTADLVYLALKTGFRGIDTAAQPKHYDERGVSTGVRRAIGEGIIKREDLFIQTKFTSPAGQSDVAPYDFNAPLADKVHQSVQSSLANFTIDGQEAYLDSLVLHSPMDTIQETITVWKTLETYTPHKIRNLGISNTTLPVLQTLFNDMSVKPSVVQNRFHNRTYYETELRAFCREQKIVFQSFWTISANRHLVQCSPVRAVAQKAGVGAVVAYYSMVLGLEGTTILDGTTSEAHMKEDLEGIEAVGVWAEGDGASDWASALSDFKELIGES
>CPKHAM43
MADNGNSNAPPVEVTNAVLVQSEEMPKDAPKVEELDFNKLKGPITAEDLFLGMRNMGFQATSMSEAIRIINDMVSKRTTIFLGYTSNLISSGLRGVFRWLVEHKHVSAIVTTAGGVEEDFIKCLGETYMSSFSADGASLRKKGLNRIGNLVVPNANYCAFEDWVVPIFDKMLEEQEASKGTEDEIHWTPSKVIHRLGKEINDERSVYYWAYKNDIPVFCPALTDGSLGDMLYFHTFKTSPQQLRVDLVEDIRRINTIAVRAKRAGMIILGGGVVKHHIANACLMRNGAESAVYINTAQEFDGSDAGARPDEAISWGKIKIGADNVKVSIPMSFTVPLRA
>CPKHAM44
NTRSRTSRYSRYDGDRRSRSPRDRSPADRFDRPSHFNNDGDRRRSSAEARTNSAPFPPGRDLFGDQMRREPPRGPKALIDAPVGPRGGGFAGDFRGGRGRGRGRGWGRDDSRDRGRDRDVDFRDRYRDERSRERERERDRDWRDSRDFRLRRSPIGRARSPTRDARDFRDRDRDIPPGLDADRSRRGSRDGGPPSAGSSSSEPPFGVLPFPRGGGGFRGRGRGGRGDWPMERGRGRIPYDDRGDRYMRSRSQEGRWARERDERERSDRHPDADVRRDLHIDRDRGDRELFRPKMAAQESAAQAKDVSPLHVAPSAPASEPALNRAPATGASSGAGGEVQAQAQTQAAPSIVTAKPPPTAPRAFGDRPVSAGQTSAGQASTAQAPAAPETPLPPTGPSKIAPHDSPPIGTPVGPRLQQPPKVTRPSSKQWINPSLKKPPPESPKVARSQSFAQQRPIPLQRDTSQVESSEPRRPRSSDAKSDSYSGLDNRLRAHHSEEPGEITTRTKDEKLSEIAAKDEAAKDEAEKSEEKDSVDYEPPESMDQDEKPLDNSEQLAISSTTSPKQESISKQDSPPKPHENETTEDTKPSAEATTDQKHRPLKVRAVRFALPPKKSQQEEPPESDDEDMGDYFDMEINKTEAELDKLQRPKTPIEVIRRFLSLSHGSMVQILNESEGLSEMLGDIPENLEPESEKMEVEPAVQTEEAPALPDEPRPSKEAEETNHVKAPVSEQLEKETAEEDKEKPEVAATQEIEDLQPKAEEMDVDNEPTILPSEPKDVPEPVAEPVAEPVAEPTAEVTADDSIMKEDKEVETEPMNEETHEKTLAPIEETTSPAKPAEVEPKAPSTPSQVPDEDDETETEDEAYMEAQVVAAVETVRRYMSTPPIDSLPDFNGPVWYQDKEFLSTLDSDPMIDDFVAEHLAKIHFDRSAEQRHAQQIYADNYMQYLKYTLSDDPVATKSRDKFSVSAPSETTGTVTPEHKPEGRGTGRRFATERDLERVLQASMREDEERKERELRIQQEKYRSDKEAVIPDMYWDDLEKQQVQYIDRSGYTPQDRLVSAWHILPPTNNFTEEEAQLFEKRYLELPKQWGKIAEVLPNRDFHSCIQYYYLMKGKLNLKEKLKKQPKRRKKGGRGKQRSSALVSELGNGEPEAEETPQENGENGERRRPRRAAAPTWGFEQPTTDGESTPAATPGRRGASAAAKGDQPEKVDGRKRRKPRDKDKDKDKDKEKEKDAKASKPNQVLAAAPGPSSGTGKGRGRAESRPVAAEFLPAPHPLSDPHRLPVQFEQPLPAGIQPPFVVPQPQLMERPKPAVTSITEVMAAPSLRPEPPPPPPSSIATFNLQQPIPERKALSQAASSYWSVSEANDFPHLLRAFGTDWSAIAKYMQSKTTVMVKNYYVRQKDSGKPEWEVIAQEADAKRARGEKRPDPPVLSSGGRGRRFESATPGTSRPIAVAPGAVDPHVDLPQPKVEPTPPQPLRQQQHISTYGVPIAQAPAQPPLAQPNQTPLAVPAHPVPPGTQQAISPSGRNMHQQLPHFGFPERERDSAQSQRVPLPQKSSVSQVPELRDPRPLSVAQPLQPSHPDAIAERERSAQLERMNAEKRYREQQMQQQHQQQQQQQQQLHHQHQQQHHQQQQQQQQLIREREIEMERERERDLRQAEQQSMRLKQESEAPLQHRYEPYTHRQQLSHGGGPREPFSLTRAQSQEPSRSVAPQPYSVPVSQQPMRPLLSEPVAVQSPPLAPPSSRPTQTPQPRISSGPPHESYSAAAPPPNASSISPLTPVRPPEPRKSNIMSLLNDDPPPPKRVAEVTKSNTPAPSSTPPSQGIGRPPPPASGLPQGAPVRRETDAHYSPYTRTPSGGASAMPSLKPPYPASSASSQHMSGHRSMPSDSAVDIDYYRSHGYPQSHPASGTNSPQTSHRYPPPAQPIQAQYQSQTGYPTSYGGASQPPHITSPPAQPYAAHSSSRSREILPSSRDNAWPSSGHQAQPSDVRSQSNSWPTQPPKSSQAPPPHSQQPWGSQHPSTKPGTPGPTWSTAPPPQQHLRDERGPPSIYGQGGSGLPQQHGMQSRYPPATREPLPSAPQPYSRYASTPGPRDLREPPPGRSYTPSVYDARGPPPAQSQMHGYPAPDPRDMQLRDARDPRDHRDPRDQRDPRDPRDPRDPRDPRDIMNRGSLRPHEYDRPPDNRYAR
>CPKHAM45
MDSRNTASGSNISSRAYFEQQREVLIGDIAEVWKAPSALLCAIQGANVLGGMLELRTCPLQYKQIEPVGNEFSSVEALWSQFENVMAKDEDSDNKAADNPGDETQAEDEETRHE
>CPKHAM46
MAAYQNRNSQYATGSNEKRAQRTRSSEGTVSTTTSSSGRNSAATHVTEAPTYSKKIVVVGDGGCGKTCLLISYSQGYFPEKYVPTVFENYITYPTHPPTGKTVELALWDTAGQEEYDRLRPLSYPETDLIFVCFAIDCPNSLDNVMDKWYPEVLHFCPYTPLILVGLKSDLRHKKSCIDMLKTQGLTPVTAEQGMAVAKKMGAQYMECSSKEMRGVDEIFERAILTVVANDRRNAETPSALAVSTGGDGKTQAPVVGGIKRKKRNCKFL
>CPKHAM47
MDLSAPSKYVTLVSGDGFEFVVLREAAMVSPIIKGMLDPRSQFVEAKDARCVFQEMSGMVLDKVVEYFHYWYRYRNSEDVPDMDIPVELCLELLAAADYLGLDQANMSTK
>CPKHAM48
MASGTFESQGVRIAVEGCGHGALDAIYASVKQSAQERGWDGVDLLVIGGDFQAVRNAADLTVMSCPIKYRKIGGFHDYYAGRKQAPYLTIFIGGNHEAASHSWELYYGGWVAPNIYYLGAANVLRLGPIRIAGMSGIWRGMNYRKPHHERLPFNHLDIKSFYSIREIDVRKLLLMQTQVDVGLSHDWPRQVETHGDLDELFRRKPFLRRESMDGSLGSVAAEYVMDRLRPPYWFSAHLHVKFSAIKRYGDASNATEVTQAQPDKPIDAASPVQDNPDEIDLDMDDEDAEKTGDTTKEAATGGTESEAKEDTEGTTGEVPEDLRAQLPASFARPTAKVKRIPGQPVPPGIENKEVRFLSLDKCLPQRHFLQLCEVQPFKKEQLSLYPPQSSGPRYRLQYDAEWLAITRAFHKSQTFGDPAAQVSEDLGEEKYIPLIEAEKAWVEENIVQKGKLDVPENFEQTAPPYVPGTPEIVHKQPDEYTSPQTAAFCELLGIENLWDASAEERQQRQAQGPVNTQLMGRSDRGGYDGRGRGRGRGGGRGGGRGGGRGGGRGRGDGRGGFYGRGRGY
>CPKHAM49
MGHLQNLITWAKTQGVVIDAIQPSKIPGRGTGILATRKIKAEEEILKVPPGALRRLESIPSSIRERLPANTTIQALLAADLALDKSANAVPWKAVLPKMSDFEVGMPMMWPKELKDLLPLEPRALLLKREKTFQGDWDDFNKAFPDVPYDEYTYAWLVVNTRTFYNESPETLKYPWEDRLALIPVADLFNHTDAGCKVYYSPGGYHILADRDYNEGEELFISYSTHSNDYNLLEYGFIPDENPTDDVYIDDVIFPKLGKSQKEELEKRDLLGEYPLGEAAEEFHRTQAALRLLSCTTKEFGRFLDGEEKGNDVQSRVDEYLVKLLDEFLSDVVAKRLQEVDALRVGLDSQRALLAKRWTQIEVMAKRKMESYRERRMDISE
>CPKHAM50
MPVDFDKQAYWHDRFSTETSFEWLVSSAEFVSIIKPILIELDPSSARILHIGFGTSDLQNYFRRLGFLDVTNVDYEPLAADRGRELEQQAFGDVKMKYAVADATQLQLSTGSGSGDQDCKFDLVVDKSTVDAISCGGHDQVWRMASSVREHLAPGAVWISMSYSSSRFDIEGLPFDVEVLAKVPTPKIKATDPDIFHWCYMLRPK
>CPKHAM51
MAPWQPLENASNLFARHEPQYQSLISRNLQHPTHTQAVTLGVIGGYVVAIAILWNVPYLRMILWPFKMLVIAFHEFGHAITAILTGGHVKSISLDPHEGGVTHLTGGISAITLPAGYLGSSIIGALLTMCGFDIVASKVASIVLGVCFLLTLWWGKRDWLTIMTVLLAVGLLVACWFIVHAEALRFVVLFIGVMSSLYSVWDICDDLILRKVNESDASVFAKRYGGSSQCWGVIWSVISVLFMAVGIIIGLAAFSQSFAQQEEDSKHFIPT
>CPKHAM52
MPSLITVASVLALVPSAFAGWNVNSKQNIAVYWGNDSYEFLLFEERKHLTWFLYRTKLRQPTKHTAASFSLLQCCDVDANINVIDIAFLNGITPPMTNFANAGDRCTPFSDNPWLLSCPEIEADIKTCQANGKTILISLGGDSYTQGGWSSTSAAQAAAKQVWAMFGPVQSGSSTERPFGSAVVDGFDFDFEATTNNLAAFGAQLKSLSSAAGGKKYYFSAAPQCFFPDAAVGALINAVPMDWIQIQFYNNPCGVSGYTPGTSNQNNYNYQTWDTWAKTSPNPNVKLLVGIPAGPGAGRGYVSGSQLTSVFQYSKGFSSTFAGAMMWDMSQLFQNTGFEAQVVNALK
>CPKHAM53
MDMDEDDDLYQPEEPKIEQDEEKKLKAEELEEGEEEDESGAMDEDDDDDSDIDIITERKDGTKAAPPPQAKYSDIRNIPQRSASNDISAKPTAPVKRDEDSNTTNALNIAAPIADQNSAAASKSTIDINAIPVHPAAGKPITQINIDEDLPENDKPWRKPGTDISDYFNYGFDEFTWALYAAKQESIRGEFGADAFAVNNKKMMDDFNMMMMGGMGMQGGGGAGAGGGGQGGAAAGMPGMDGIPPEMQAMMQQMMASGMDPSQMDPSQMAAMFSGMQNAGGNAGAQGSQGQNFGGGFGGNQGFGYDQGMAGGGSGRGGFGGRGRRGRW
>CPKHAM54
MATTGGLFGAKPAATGGLFGATTTASPQTTTGGGLFGAAPSTPAANTTGGGLFGSTATAQPAQASGTTGGGLFGSKPAATTTTGMGGGLFGNTATPQQQTTTGGGLFGSTPAAQPSALTGGGLFGSKPAATTTGTGGGLFGSAATTQQSGGGLFGSGTTPAATTTGGGLFGGTTAQPAQSTNQVAAVQVNYDNLRPRSRFDDLAQPVQNQIALIDKGIQRVIKMRDEIGEFMPQHEKDIDQLGRDVQFVESKFKTVQDALNRDIQTVKALQDMTKKNVTDAQLSFKAADNLKLPTHYHQTGLFAGPPPTSDSNSADASSAHASAQDLITYFNRICDDVEKYKKRLDEYRAQIERDMPGVENGLYEQIRSLRDHSNLPVQDQLSQVLAALREMGSAIVAQAGQIADTRERLSRLQAGFLDNGL
>CPKHAM55
MSRGGGRGGRGGGRGGRPGLPWDDTDEPDARPSELFPPYVVPTARDLNTTEYNGVQYFLLLRHQIHSSALYTSKRTSLIDPDAPRKTYGRDQMNALYDVKSKASVDPFIAMPTYSQRFSRPERALPEWSSRPVCREMYPPELLDTVDSADPSGVRKRRKLELSKVNALPNAEEAFGMPAIEGEDEGVPVDEKHILERLDAMRDDEGDDVGDAEDDEGLEEEEEDEAYDDEDAGDYDAEGYFDNGDDGGDDYGDGDDGEGTY
>CPKHAM56
MSERINPDGNSDAHPISGLEEFQTHLAELENDPSVPFNLKLLDDIELQLTESNIPRLLPTVLPPLTQILKSTTQDPTPLLSLTIKLLSPLTFTRTLTIADPPSILTALSSPLPGANLLALAILHKAAKAPTETALLSTLPDVVEALIRRWLESPDVGVGERAAKILGDLLETDCETIRPTEGVNGASSYSFNGLSTARRRIPGHGRLWRVIFTQRPFLELIKTLCSPETADPPTRPRHQTSLSQGRLLRLLTRLAALDTRAISTAHYQDLFPLSTNAIAPSSQGILQWAALEMLSGSDDILMHLNFIDFFETFVSVMRVSRLTPEENAIVKKLVKVAAEGDGELKEALRGLPNRTVEEEAEPLRAYINDLLN
>CPKHAM57
MSSLKFVVSSLDAIATSKDAQRNKQLADLTKTALDAIKEQDQLPDPEIVFAPLQLATKTGSPQLTTTALDCIGKLISYSYFSLPAKEDGHKEGAEPASPLIERAIDTICDCFLGETTAVEIQLQIVKSLLAAVLNDKIVVHGAGLLKAVRQTYNIFLLSRSTANQQVAQGTLTQMVGTVFERVKTRLHMKEARLNLDNLKHGASNITFEQSEIANGTPHSDDGEDASVTASQLESNDASEEPANAAKLTLKDLEHRKSFDDSTLGEGPTMVTRLKSERKDDSNTSVSGQSGPQEDSDALDAEDEVYIRDAYLIFRSFCNLSTKVLPPEQLFDLRGGAMRSKLVSLHLIHTLLNNNIAVFTSPLCTIRSSKSNEPTTFLQAIKFYLCLSITRNGASSVDKIFDICCEIFWLMLKYMRPSFKKEIEVILNEIYLALLSQKNAPLTQKLYFVSILNRLCADPRALVETYLNYDCDQSVENIFQTVIEDLSKFATAPVSITSIHEQAYEEYRGKTAPASEWQLKGILPPSLTVAQIIPHQENEADYPKEYAIKRLSLEALVETLRSLVNWSASVRSDSENVRTDADARTSFDELRPSIDPTSESASRLDTPLPPSTPVPEDDPDYLSKEKARKTALMKGIRQFNFKPKKGIELLLRDGFIASDSPQDIAAFLLSEDKLDKAQIGEYLGEGDQKNIDTMHAFVDSMEFAKKRFVDALRQFLQSFRLPGEAQKIDRFMLKFAERYVLGNPNAFANADTAYVLAYSVILLNTDLHSSKIAKRMTKEEFIRNNAGINDNADLPHEYQISIYEEIASNEIVLKSERDIAAAAGNLPAQPSGLAAGLGQAFSNVGRDLQREAYMQQSEEIALRSEQLFKNLFKSQRRNASKTTPKYIEATSFKHVEAMFDITWMSIFSALSSQMQKAHNLEVNKLCLEGMKLATQIACLFNLSTPREAFISALRNATNLNNPQEMQAKNIEALKVILDLAQTEGNVLQESWKDILMCISQLDRLQLISGGVDESAIPDVSQARFIPPQRSGTSESRSSMQLKNRPRQRSATGPKGFSHEIALESRSDELIRSVDRIFSSTADLSGEAMVYFAKALTEVSWDEIKVSGSNDSPRTYSLQKIVEISYYNMNRVRFEWSNIWVVLGEHFNQVGCHNNMNIVFFALDSLRQLSMRFMEIEELAGFKFQKDFLKPFEHVLSNSHNITVKDMVLRCLIQMIQARGDNIRSGWRTMFGVFTVAAREPYESIVYLAYENVSQVYKEKFGVVISQGAFTDLIVCLTEFSKNLKFQKKSLGALELLKSIIPTMLKTPECPLSHQPWNTSSSQNDGATEPPKKGQTKTSMEEGYWFPVLFAFHDVLMTGEDLEVRSNALEYFFAALLKYGGGFTQPFWDILWRQQLYPIFMVLRSRPEMTNVLNHEELSVWLSTTMIQALRNMITLFTHYFDALEYMLDRFLELLALCICQENDTISRIGSNCLQQLILKNVTKFNLVHWSKIVGAFCELFERTTAYQLFTAANMEATTSMSMSSSNGLEFTSPLSPTTAEAPSAGDENTLKINGGDENGASDTESIHHPTLHKLDDDEAHTPVANTTNGQQLEEFKPTSNLQQQPIVVTAARRRFFNRIISRCVLQLLMIETVNELFSNDTVYANIPSTELLRLMALLKRSFQFARRFNEDKELRMKLWREGFMKQPPNLLKQESGAAATYVSILFRMFIDDAPERLKSRPDIEAALVPLCEDIITGYSLLAEESQQRNIIAWRPVVVDVLEGFATFPEDAFKTHLSSFYPLAIDLLQKDLTADLRGALLAVLRRVGEVSLGIEGLVRAGDKRRDSTVSTNAEELPLGRVEAAARKML
>CPKHAM58
MYSVLLAALGFLVAAASADDSDNITTSAETDTPPDWATNEALQMNLSTPGGQTNPLQYTVIPLIPNAGANQSSSSFSLNINGNMIATDVSNFNKINKPNDVAYLSCDNPSSGTFISTNTMLNDLVSSNPKAIVLYSLAGTWCSLNFQNPPAFSNILSMADSGEAQNVLSFLNGTANGRVVNVSITGNSTVGDPNGNPSGSSGSNSSVAMSVLYTITGLITLLFLVIIATGAIRAHRYPERYGPRRALGGRPRQSRAKGLARAVLETLPIVKFNNQESAKPDPELELDTATTDGRDTRTQKSASILTEDARHEAAAATGGSETKETIPVAESHGAADPGTNPVGNVGCSICTEDFKEGEDMRVLPCNHQFHPNCVDPWLLNVSGTCPLCRLDLRPDAPENNDRPTTDRSSTLPPPLALEGEDGEGSHPHHRNRISRFFDINRLRQATTEEQIEALRQMRSTRQSDTEAHGASGDAGGVHDVEGERGQRAHLSAKLKEKFRIRTRARSPERRDS
>CPKHAM59
MARTRANIRLRMVAIRTFCGAVCTLLSHGLLIVLFSVIVIQWVTSKDNAGTASSSSSGEARRSRDFGPGANRISTPSEFQETLSSTLADISLVPTRRRSREGDRDDPYEHDTPDSDAAKMIRNPSNAVTVTTTIKREVGPRPHDFSGLHIESSTTCGRECLISLKSGGIDERFLPLQTKISAGRSHSVEGSDRKMDACHCQSFSL
>CPKHAM60
MYKAVALTSIAALAGQSMALNAHRHQHQMDKKALVVDWTTVIETVYVTVDPSSSTPVAAVAPAPAATSASGGFAAQDVPNPAGNAAAASSSSVVVASSPAAPAAQSTTLVTSVRPSVAAAAVVSSSIAPAVPSSAPVSSAPAPPPTTSAAPTPTPTPSSSSAPAPPPSSTSQAAPSATPSKAPSSSPPSSGKFGRGMAYNSGALANAFGALSKKITWGYNWGFYPDNLDSAYSYIPTLWSPEPSHSNGFAAQVETLIASGSKAIFSFNEPDIASQANMSPGDAASAHQQWLNQYSGRVLLGAPAVSNSQSPNQGADWLKQFVQACGGNCKFDFCNMHWYSPASAIDTLFSQIEAVSSACGGKPVMITEFQASGSVQEVQAFLEEALPKLDGNPNVWGYSYFMVNNDGTSTGADLMASDTSATSIGQTYAST
>CPKHAM61
MSSHPFEDDIMSFPDSSDFDYTAYLQPDVGFVDGVQGYSTATLSESSGGVHTPPYSSSRSLSSSNNNNSHLELSLHRTPMQQRQRLERRGHTKSRRGCYNCKRRRIKCQETHPACGNCAKTGLNCEYPSSPQIIHQCYPHHPLKQEEIWTHEIPSIAHNHDFLMHAILGYAASELMDTDISLAPVAMNHRIKAIKAIKKRLTDASKMETTYEEANALVATCFALTFQSVSLEDGLVEYMTFIRGIVIVGMQMMFKSIKPLFSNLFESNQDEVLAPYMEGLPLIEKGWAETAIESITNLGPLCTRQVEIEYHEHLMNISSHLLTNSFEAYKANSKAYGWWMLLPHESFQDLINANNQVIILLHSHWIGLSQIMAFINEQEYEVREKHPSRQENARIDPGFIRWLKHLNARVDYAHQMFNQWPRWVDEQLDNDITFFGRRR
>CPKHAM62
MSATQTQVHLHSRKLSQTSASVSSFPPAYESGSYIELDNLSTTSSRSGSSPPQYDPYYLDAQGSSSSSSQPTFRCTRAFQIEARGHPLIAFPHTARQTAIPIYNVDLSTGIATDLAYQSLRPIRSSGNSNLIRAGDSENDPICRTTYRFGPGKPPKLELCGLMAYEEEFEVINKGFTTRSQVFRTHLGTFQWRYAGREERKAAGANNLMILDRIINVALEGGKQEEKRIPVARLVRNEEVRSKETKATTAGNGGRLMMNLVEWEGTKGDAEQMEVLVVASCLVMLKKEIDRRRMHQAVAVASIVS
>CPKHAM63
MSSVLQGRRRRPQEILLPDGKKIIVTLPEDLEDIRRKYPREGDIQVEVVVHGSVEHSDYLRQSRDHHEERRQLLREQHGPAFEEWENIQTQLSSVTAELERLENQASGLYGNFSKFGYDAAIRTYSDEDPPLTSSHASISEKVRGQRDQDGDRHGETTKLFKRPVIRQWFHQGLLWRASEQTEVMAIELFLDLVYVGIIHSNGEHMAEEATGYELLRFVITFIMTWKIWTDITLTLSWFETDDVVTRLEILFCISCLIGFTTNMTHIFVDDPAHNTYVQLVSFYLAARIFTAIFYGIAAYLLPMIKGVMISQIISIIIPTTLWIASIHVDMPGRLGLIIPALFLDMYGQVAFFTIFRYNQNHAPEGVWKKRFDRMFEFYPAISIEHRVERMNAFVSLVFGYSVVAILFQNQGGYDINAFLGKAILGLMQAFTFNWIYFDIDGRNINLHAIRRSQITG
>CPKHAM64
MTAAWKAAGLTYNRFLAVSARAIRRSLKEDKRIVAERRATSELRFASWKNGKAGETRDLNAANAAAIAESASS
>CPKHAM65
MADFGVGVPDEIARLSLGQGSAPPEALPPNIKSDGIVAVDITAKFSEAVKTLEPGAIVKDGFFTLFDSVAALEIMDPKMDSGCSRPGAEVEETYDVSRSLLPEEVLGIIDQLLCHEMSWHLGYPLSQTLFTSFYVEALSMPEPRSIEEATFVRSGNHNPNEHLMLQVLRAYCLGMLKSCGYVNERIKSEHFYEEEDFVTTTYNRTLLASLPTSAIRDVLIEAIAALRSQRGSMPDNLVEALLARLELRRIFLDAVECPKHAMHMKEPNLAKKPWREGLELLPNLNKTHSLAVPVNEAFSATLQRRLASTMPPRPIVQLEFDVAFGHLKGLFADGLELIDVLNYTDSQSLLTFLFDAMEVLGSMSIRQLLDDDFSILTMPAHQYLDRLNDEVEVVHDPRYAMAQQMELFRTRAAQPFLDILRTACQNRCRVRRTLCHLLRDWESLQMDAEEIDQILQVKVEERPTMYRSSMSGSGVESYSLPLSSWTYLYKLRQMEQIIQLGFELEIYQTDELAGMYWYLNYISKSRLHHTERIKSFVIKRVEETHGRPGYSNPTIDAQLQRSLMYARLSLLDAAVTWELSDSLSCLYTVLNRLKLIKAPPRPYSTDELRYEIRMRPFAPIGLPVLPTFEEFTAGTLQPDTEIDELFEYAERAVEGAKRGFEALSKMTAEESFSVGSHARWSASVKNGLKSCIATKLAISAVQKAIQSSPSLDNLKIKVEVPTPQKAYHEWWIVPKVLPVV
>CPKHAM66
MAAKTPIPQNDNVAHALAGAGGGILSMILTYPLITLSTRAQVESKKAESKFVEAVQKIIAREGVSGLYAGINSALFGISVTNFIYYYWYEWTRAFFEKAATRAGRASKKLTTIESMIAGAIAGSATVIMTNPIWVVNTRITTRRQDAPDVEAGAGAVVKKSKAPSTIGTLMALLKNEGPQALFAGVIPALVLVANPILQYTLFEQMKNTVEKKRKITPTVAFVLGALGKLFATSVTYPYITVKSQMHVAAHSDKKEGMSETLRRVVKDEGYSGLYKGIGPKVTQSVLTAAFLFAFKDVLYEQMQLASAEMRSTASTTQWKADTSGNH
>CPKHAM67
MATVSSGTRRKLFKSPVPESPTVRRIGNDTITTSVPLRESGEDELTTATTPGRRRGRPRKPNGTPMPNAGMKRRAGSPISRNPRRQRTENFTGGTDTELHFDEKENIESTTPKSPKRGRPPKNPEHTQSTTPQPSPRRGRPPKNPVAEPSSELGTTKRGRRRRAMAPDELVEIAEEAAAAAERSFAQNSGRTIETNRANSALAHSEKQAKGDAVSNADTTSDIFMRTIVDEATPRPAARPSATQSPSKGRSTSGSVTRRKADHSYHAPETSDHSSVDDNPNDFGPNEFGDTIARGEDFSMIFMDSIPSFIGSRSANGTFVSTVDEDDELGEDTHLIINNTLASLRREVAQTSDPAEDATETIAIPDIPETEEPAEEVFVPIIRESARSVRLSLSPWWSRKPKKMGQTPLKHQALMRSAAKRSGRIFSVEHTEEPTPTKAGKQTASAHSRKQHSNDYSDTFSDIPQNYLDAPTPKPINFSAPQADREVDLMKFGLGGGHEELVELEHAQDIDEPQEEPQEEPEENLEEALEEDLGEELEEELGEEPAEEPEEEPAEELEEELEEELEEEPEEELEEEPAEELNQEPVEENATRGSVLGGMMGYLRRRLSTFEMSSPVRHVIEGEVIEEEEEEEEEEEGEGEGEGEGEEEGDEEEEAEGNQYGEHEEQDEQQHEQYYEEQHEEPGHEDFEQEQRLDSDLPELEEEREYEIGGYEDEGPEMVEELEGQAEIEDLEEHHEGLEAHTLEEELEQYAEQEEDIEEYPAHEEHDDHEYEVNEDHENQEEYPTSFRINEFSGRMRAGNHIHEQPAHVGNHVDEEMRSVSPEQPPEQLEPTPEREEQPAKVTPLHQMSSPLQEPQSLPQEQVVADKVVRSNFSSIMRAGRVLQSVTSDPPSPRVREMSLGSPFRSSANKEPSYTSKEDRPQLLSKSPPQPMNFGSSQLTAIKVPIKYGATTETQAFGTNADGTDPAYGNDTRDFVHKKRLLSRESIASSLGNTPSSNGAAHWAENEGPSSPSVRRERSLLQERSLLHERSLLHAARSSVMRHLIPLGQVDGAGEEPDMAEEEEEQMEEQLEEELEEEPAEEPEEEPEEEPEEEPEEEPEEEPEEEPEEEPEEEPEEEPEEEPEEEPEEEPEEEPEEEPEEELEEEQMEVEEGDEVEEHQMDEEVEEEHMDEVEEEHMDEEMEEQQIENEQPEEEHTEEEEDDDDDIDIWEYEAQREVPPRPELPYQTTQPMTVPLAQVHNVVPGPSTSWRDTRQATAKFPANASKTAQMKRTIDRQSNENVEDEEPSLISRNQQDKEPETATKSKRFDLSSFFSSPAAITGILAEKFRSAKPKAPVQPAAQQAESPKPREESPVVSATSMFRRQPPKDNIQPSVHHTDPISSPILSDLPDDDRTNERSSSPASPERSHLTTISQKQNFMPRPRQASNSLFQPSLSHSAPTPPRTQLTHEDIQRWQHDTSNASEDSQLLLRPLPPKHASPKKSSLRSPLKPHTPGRVVEFTGNVLSPAEQARLRELRSRANEEVSEEDIIVVPAASTRVEPRASKGSMASRRQQQPPQIIPSRIIKPAGVTKKRPAKKRRRREPPSETVWTRQHWLFLDTLLQMRRKSPFGENYAPVSQKYLGKTITSMGESMVLEKWHLECIDAFKSQIGGWDEGELAKRLFALILGEAKRRRSPMDRSPGVIFH
>CPKHAM68
MATLVKESPELVKADQKQAAAELVKKDPRKAEATFREIISKAPAATSDAATREYETALLSLGELYRDEKKTQELVNLVRESRTVFSSFAKAKSSKLVRQLLDFFKDIPNSTDVEVAVTKDCIEWATAERRAFQRQDLEVRLVTLYMSKQTYYDALTLINGLLRELKRLDDKLRLVEVQLLESRVYHALGNIPKARAALTSARTSAASVYTPPLLQANLDMQSGMLHAEDKDFNTAFSYFIEALDGYHTQEEAGKAQAALQYMLLCKIMLNLVEDVNQLMASKQAVKYAGKNLEAMKAIARAHANRSLEEYERALSAYRYELGSDTFIRNHLRRLYDAMLEQNLIKVIEPFSRVEIDHIAKMVGLDTQQVERKLSQMILDKVIIGVLDQGAGCLIIYDETQRDESYDAALATIEKLSNVVDVLYTNQASMLE
>CPKHAM69
MFRQAIATSSRALRSTPSIAASRAVLRPQLQTAAPAVSLRSFQPAASRWYSESKESTESKEAPKAEEKAEAKEGEKSGESDAVAQLKKDLEAKDAEARDWKDKCLRTVADFRNLQDRTAREVKSARDFAIQKFAKDLVDSVDNLDRALSTVPADKLKAEIKNEDLQELANLYEGLKMTENILIQTLAKHGLERLEPDGIKFNPNEHEATFMAPQPGKEDNTVFFVQQKGFKLNGRVLRAAKVGVVKNA
>CPKHAM70
MPDIRSFFTPKGGAAPPKPAAAKPEPPAAKGKRGKNRKVVEDSDDEAVEEKKPAPKPPAKKRETEPSGVAISADDYFASSKDSKAAKASQPLKKSAAKSNIEIDVPVRSSPRKKSAPQAAAPEKDEDEDVAPRSKRARTSYKPAPVHEDEDAYMEDGDEDADDIFAADAKGRGKRGKDEYESEESEEEVVPKSKSRGRATTSGKNSADKPTPKATPAGKKRKSPEQESDEEEEELPRKKPAASKPRAPRAKKADEPEDESIQNILDSVATVRAPTPPPKDPNAKFDWRKAAAGGGNASTQPAQPAGELPEGEEECLSGLTFVFTGVLQTIGRDEGQALVKRYGGKVTGQPSSKTSFVVLGDDAGPSKLAKIKANGIKTIDEHGLFDLIRKLPAFGGTGKGAQKAQEKKKAEEEKVKQQIAEMEAEEKAKKLEAEKAAKKKAASQGSTSSPAAQPARAPDVLLTSKYAPTDLKHICGNKAQVEKIQNWLRNWPKSKKYNFQRRGADGMGGERAIIISGPPGIGKTTAAHLAAKLEGYDVLESNASDTRSKKLVEAGVSDVMNNTSLLGFFAGDGKSVDNAKKKIVLIMDEVDGMSAGDRGGVGALAKFCRKTEVPLILICNERRLPKMKPFDHAAFDIRFNRPTVDQVRSRIMTICHREGLKLPPPVVDALIEGSNKDIRQIINMISTAKLDQSSMSFDQSKAMSKAWEKHVVLKPWDICQKMLGGGLFAPASKATLNDKIELYFNDHEFSFLMIQENYLRTKPMALGGKGYTGREATLKALELFDQAAESISDGDLVDRMIHGPQQHWSLMPTHAVFSTVRPASFIAGQLLGSNFTSWLGNHSKTGKLGRYIREIHSHMRLKSSGDHTEVRQEYLPLMWSQTVDRLQKEGGEAVGEVIDLMDSYYLTREDFDAIQELGVGLMSEENVNIESKTKAAFTRTYNTMNHPLPFIKASNVLAPKKLAKEVPDLEEAIEEADDAEVLEAPDAEEDDELDLKRDKYIKQPKAKKPAKKTAKAKAADDDDSEEAKPKGRSKAKPAASKGKAKK
>CPKHAM71
MRSNGAAALLNAFQGLRISASTPLRQLRAPVQHQSKVLGAALLQNGRAFSTSPAMMGTWLEPSLNRKKKMAKGRPRVATGGSTKGTTVIWGDYGLRMVDHHRRISAKSLKMAEDTIKVRLRGEKYRLYKRKCCNVGVYVSGNEMRMGKGKGSFDHWATRMAVSQVLFEIKGRIHEQIVRDAFRLAGNKLPGQWEFVKKGDAPVVGITKLDGVTLEDLKRPRKQIAPQELLEASPSTTTTEVGSTPAPSGSS
>CPKHAM72
MALIVDKHRPRSLEALSYHQELSDRLQSLAQSGDFPHLLVYGPSGAGKKTRIVATLKELFGPGVEKIKIDARVFQTSSNRKLEFNIVASNYHLEITPSDVGQYDRVVVQDLLKEVAQTQQVDQSAKQRFKVVVINEADHLTRDAQAALRRTMEKYSPNLRLILLANSTANIIAPIRSRTLLVRVAAPTHEEICDVLAQSAKKENWEVVKGLHERIAVESGRNLRRALLMYEAVHAQNEKVTDTTPIPPADWEALIGQIAREIIEEHTPARILQVRAKLYDLLTHCIPPTTILKTLTFKLLGLIDDGLKGEVIKWSAFYEHRIKTGTKVIFHLEAFVAKFMRILEMYLMSMDM
>CPKHAM73
MSNHEEDDVENAERGTKSTHVKLDEPSITEIHLCLQFSVPEGTSDSSLESANEDMQRLSLKVANKGSSDELCEDADESVSRTILGLNRPSFQPLQRLGGGLRFECSGTEATGYRRFVSNDFEGEDYDDEYVTQIAAEELEEDGAEDPEEGEVSNPSSVSNSTLDFSGADGFDYIDEESAAEDEDVGDARMPGGTKL
>CPKHAM74
MADNQGVVVEAHEIETFQPPQKMFAKHPSKPHIGSLEDYQKLYKESITEPNKFWGRTARELLTWTRDFETVSAGSLAEGDVKWFVEGQLNACYNAVDRHAYKDPNRVAIIYEADEVDDGRNVTYSELLRDVSKVAWVLKQAGIKKGDTVAIYMPMIPEAVVAILACVRIGAVHSVVFAGFSADALRDRVLDAKSRFVITSDEGKRGGKFIGTKKIVDDALKQCPDVSNVLVYRRTGAEINMVPGRDLWWHEEVEKWPSYIAPEPMNSEDPLFLLYTSGSTGKPKGVMHTTAGYLLGAALTGKYVFDIHDGDRYFCGGDVGWITGHTYVVYSPLLLGVSTVVFEGTPAYPNFSRYWDIIEKHNITQFYVAPTALRLLKRAGDEHVRGNFKYLRTLGSVGEPIAAEVWKWYYEIVGKESCHVVDTYWQTETGSNVITPLAGITPMKPGSASLPFFGIEPSIIDPVSGEELHGNNVEGVLAFKQSWPSIARTVYGSHKRYLDTYLHVYKGYYFTGDGAARDHEGFYWIRGRVDDVVNVSGHRLSTAEIEAALIEHHAVAEAAVVGVSDELTGQAVNAFVAIKDGNEASDALRKELVLQVRKSIGPFAAPKAVYIIGDLPKTRSGKIMRRILRKVLAGEEDQLGDVSTLSDPSVVDKIIATVHAAKGK
>CPKHAM75
MVALRSLVAAFASTAFPHSLISEFLLNLAVAHSLKRSPLSYVSVIDDIKIHTPAGRVHSYSEFDLTFSLHDGGERIRLSLYPNYDVLDDDFEVTYLDSQGNVKSREKVQRSEHKVYRGDAYVERPDEDGWSLAGWARITIHRDGKHPVFDGAFRVDGDNHHIHTGTKYNNLKLEDDPAFEDWQARDPDEVMVVWRDSDVQDSLSRGELKRDVSSPSQCISDSLNFNNQFDMELKRSTGLRGIDARSLFGRQSIDGGSGGSGQDLIASIGSTAGCPTTKKVALVGIATDCTYRSDFNSSEDVRKNIVGVVNQASQVFESSFKISLSIRNLNVIDDPVCPGAPQAATPWNVDCQSKTTIGDRLNLFSAWRGRSLDNNAYWSLFSRCSTDSAVGLAWRSQVCRQGSGTSSDGQGNNETVASANVVVRTTTEWQVFAHESGHTFGAVHDCTSSTCPVDPSSPSCCPLSANACDAGGKYIMNPSTGVGITQFSPCSIGNICSSLKAASASNCLTDNKNIPTATGSQCGNGIVEEGEDCDCGGEQGCQNNTCCNAKTCKFANNSVCDPSNEDCCTSKCQFASSSTVCRPSTGECDIQETCPGNAAKCPVDQHKVNGDSCGSGNGLACASGQCTSRDRQCQVAVGTSANNSSATACPDTQNSCTVSCNSGETAFGQRQCLLYGQNFIDGTPCGAGGHCSNGTCTGSSTSKEIAQWITGHKEIVIPIAVVVGILVIVIIASIILSCWRRVQRRRGVVPKTSSPPVGGAWPMWRGNQNRAPGPQDYHTAETQFSPPPPAYHQQPPPGYGQPPIQEQQWRPRMARYA
>CPKHAM76
MAGLPPNYNFTNQYDPQLQASISQLQQHQQQQLQQQQQQQLQQPQFQHQHIQLQHMQQQQLQQQTYQQQQRQLIQQLHQEARDRRERIRSRPFPTNVTQSVRDRQARGKDVYRSSEDEKTDDEGMEDEDEDEEEELHHQQHRERQPMSRKSDRDDLDDVLDDDLDDGDDEDTDDEADILRSCKAEDFETRQRRAFAASVLDRPEQLMMYAQSTSDSIASQRHRFMTILCGYDGDEDWSNIGHRRATTRAAQERQSNMRKTMNINRRTA
>CPKHAM77
MRGSLSSAKRYCKWMPSIIAPSPSVSARQGQCTDRGTEYLSLPTVGGCGFDSSASLNLHSHFLLTFAISLSFDGSPNKPQRCSTPADSPATTSRDTAATCWRALPPPTPGTIAMVIKEFLDSDRVNFLIWRYLLEGNYRETAAKFQKEWHVKEPQRDFDFARHVKGRALVSVVNSGLIYYALEREHARHQVRRKMTVPLDSLLPPSLIASSLSFSSSRLAPGLPVRQSRFAFPFFFSPVANDPIRQQMPEDGTAQAEVRSGIFGPLEVQPPAKTEEEDDDEDVDAPGEDDVELSRKRNQNSLPNGSPPKRPRLSNGCESKSDAATVSTPMAMDVDQQENHQQHDDDQSLQDNHAYPSPLEGEQVPLPIVRTEGPEQGTQVDKVEQLFPKTTFIRLMDTNCATETAPSPSPAGTENAPILLQCEWNPRDPSILAAAGTDALARVWTISRATATEHGEHHVSPHAHALLDPDAPKTTTVTALAWTSDGTAIAVASDCGGSRAAIHVWSAGGELLQSMDVAEPPIVKLLWNPSNSALLAISPENKVGTSITVHSTSNKSFRYDLSGHSLDTGLDATWTGESEFLICGGGIFECLSVGETSIQRARKFETKEDDHFAQVLFDPLSQLVATSSDKGVLDLWDESGARRSISAHQGSITTMAWQPLPSNQSSADDERLIATGGEDGAILIWNARKPESKAKCFFTMELPVVRLAFTPDGAFIAGATSRSVLIWKVDSHSVPRAVWRPSRDEFENLKSNQESEEEDEHCLCWDISGQKLAYGANSRLAIISFSG
>CPKHAM78
MPPRINLPPVTRALLGTLLFQSVLSAAIRYRQWAQDTDIVIPYLTLIPQLSIAYPWTFLTASLVEGNIFTFGLGAVTLYHGGRYLERAWSSADLAKFLVLVTLVPNVLTFFTMIFFFTLTRNTDWTLTIIGGTIPIQIAFLVAFSQLIPAHTVTLFRGIVSLRVPRIPLIYIGIVTVLSFTPLLSRAALWLANYSFLTSWTYLRFFKVVFPDLDSAQPAPLRGDASETFAFAEFFPGPVKPAVAAVSDQIYNILVAIRLCKPSAQRGITTRGDSFQHRGAPGSARAEAERRRAIALKALDQRLNAATAAARQSSQAPPPAPAQPSGPPVQVQPQSSAQTAMKSEPGPMLGETKFEPEEDDS
>CPKHAM79
MFPFGALGRIQAKRSTAQHAASEACGAAWHSVAFSSGGRKSLPHREVARFPPPGLRLLRGTYLSTARGARAGNVKPCAALQYHLIHSPSDPRTRTKGGWVVARKALTQQHVALLHPFWLRRRCSWISSLGDLSLLTPVPMGNSGCTRAHPCKKCKEKRRTIGKASVTKRGAPLSKRRSGYSLHFSAASLEIPHDTLRPVANLIACVSIRVDLAAWLAHTRPGPLRPAINPGEASAGNHSTPSNGARGEGERLEMKRQQWIHSYVLGRVR
>CPKHAM80
MANHHPSPTMMQMQHQAPPPGAPPQNVQPAHFNPPHQIAGLNQITAMNEAVWLQIGSFSELLRVPDEAMHAYERALQANPNSTAAMNAIGMLLKGREAFDKALEFFRAIVQLDQNNGEAWGNLGHCYLMTENLQKAYDAYQQALVNLRDPKDPMLWYGIGILYDRYGSYDYAEEAFSQVMTIQPDFEKANEIYFRLGIIYKQQSKFNQSLDCFKYIVNSPPGPLTQEDIWFQIGHVHEQQKDFDGAKSAYQRVLDQSPNHAKVLQQLGWLYHQQSPSYESQERGIQYLEKSVAADNQDAQSWYLLGRCYMSQQKYPKAYEAYQQAVYRDGKNPTFWCSIGVLYYQINQYRDALDAYSRAIRLNPYISEVWYDLGTLYESCNNQIADALDAYQRAAELDPGNPHIKARLQLLRSGGTNGGPPPAAPQPADMHPSTYQTGPTGPPQWGGSTQQQSGGPPAATQAAGESWAGRLSNVNPPPQPPNPYESRSGEPFRGGPAPPLRQPSPPPPQELPTRQPYPELNRSGPSRRGPSPPPQAHQFAQPLPPPPPQTQSQPPVPPPAERRVVNPNWGGSTPSASAPPSNNPNSANPPPNGMTTFRPASSPRTADGRPPVHDNRMPSPKSAYPQHPAPPHYPHHSEMPPQSAPENNAPQPPPAPIAEAPAQRMDDRPPSVGPKRHREWEEESVAKKPANEETRARLENLNHRRPSTPPRDGYRRNSSEARRTEEQRRPEEPRRSDEPRHKTESYHPSEAAHHTQNHSVSSNHLPPMQPGSGPMTGVVHEKPQPPVVPKEEPRTEQAPTARPPPPPASEPERAARKMDVDEDYDDSGEDEKKAVVLTNGSGPAAASSDLKAPPSSTSNVNVASGPTPKTE
>CPKHAM81
MSHRKYEAPRHGSLAYLPRKRAARHRGKVKSFPKDDAKKPVHLTATMGYKAGMTTIVRDLDRPGAKANKKEVVEAVSIIDTPPMIVVGLVGYIETPRGLRSLTTVWAEHLSDEVKRRFYKNWYKSKKKAFTKYAKKHSDNSGSSITRELERIKKYCTVVRVLAHTQIRKTPLKQKKAHLMEIQINGGSVAEKVDFGKDLFEKPVSVDSIFEQDEVIDVIAVTKGHGFSGVTARWGTKKLPRKTHKGLRKVACIGAWHPSHVQWTVARAGQEGYHHRTSVNHKVYRIGKGDAEDSASTETDVTKKKITPLGGFVRYGEVNNDFVMVKGSIPGTKKRVVTLRKSMWTHTSRKALEKISLKWIDTSSEFGHGAFQTPAEKKQFQGTLKKDLTSA
>CPKHAM82
MLFIQQSLGGAYNLSFRRGFYITTRILQPVCQRQQLASYSITSSQTRQGRDALRITIPSTQRRGFLNTQQPRKMASDEDYMAFLNKANQDAEEGQAAAASSAHTFKTTDEGSVLPKSIADALKDAFYVSEADEPFKGVSLKWKGEGGLPDEVEFAKLIQHWDAENAQVDIMDPVDWDSDGQYSNIIDAVSEATRGNDVRVYRVARDLTRAEYFVISRDDKEDRIVGVKALGVES
>CPKHAM83
MTKEKNGGSDRRPYDIRRVSRMQPNKALSQDALERLSLYEEVNRQFAQEFPQATWNFGQPSWVPWLLSPHSEQQEYMTTASADNATSIGTSAVHMAAHDYEFITPADYSRSIPNDEIDFDILSATTSPRTAPLTSPSELSDASDPFATLSADFEPLWDLEALDSLLPWNNYQVQGSRYHTHALRNKGKCEANEQEQLEGSGLMAPPPLFEQPAEHNMILRPKREPRDSENDVIAEEASVDRKNLNQIIFNLNQLGSRLRNDARRQLDVISNGCDAFPMSFGEG
>CPKHAM84
MAALSDRSSVKPVRLVSESVRERETFELNETGQPIPPSELSAADDVILTGLAQLGALQTGTDRSLISLFDAHRQCIVAEATPTQRLCPSIKSDDCERPLWLCGTAIPRSHGVCELSLLGERPLDAIHGESARELPLTLAYDLVVDPRFCAKPFCQPGTLARFYAAVPIRTKRGINIGVYCVINETPNVVWNDGYSQRLRDISCAIMDHLEAQRLKVLHRRDIRMNRGLGSFIEGKSSIFDWQQTTTAPPTEGGYQTLANSPNFMRSSQQQPRDDFGDDLATQLSPTAQMPDLNNTTESIDAFSEHNQRTFSVDSSEAMQSEAKAMAALTEDESSVLITSKAANLIRESIEVEGCLVFEAPIQPYLSQTHTNITTEEECQTSTASSSEEDLEIRHRSKAMPTCRLLGYSTSRASSIDGDAPSHPRITLTESFLSKLMRRYPRGQIFNFGADGELQSDSSEDEQPFPSPEVPMEHTSLLTSDSRISLISLQDKSQTRSSARQREGEALLKAFPGARSVGFVPIWDPRKDRWYAAGFIYTKDLARSFSIEQELSYLRAFGMLAMSEILRFKDLRADKAKTDALGSLSHELRSPLHGILLNSELLIDTKLDIFQGNVAHTIETCSRTLLDTVDHLLEYSRISHFSGRDDRAPSLSSNGLELGQFGKKSLLRDSRLDHIVEEVVESVFAGFNFLHLSVKQLSDRQNGSINSDVNANHQSDSLQAIDQLEPWMTKNGELKWSFDDVLIILSMDVRCNWGYIVNVGAIRRIVMNIFGNALKHTKRGTITVSLTQEMIRTRSRKKERVVRFTVQDTGKGISADFLKHGIFRPFSQEDPLSPGAGLGLSLVKQITTHLQGDISIQSEVGVGTIASVTLPLQQLPLSLGTAPIISDEDKVFKEQVEDLKGLRVRLLMTNSEWRKAVVDICCEWLHMDIISNTPDTTVTPDLVMWSYMDLKPVQDDFQTFSKTPNVVVCSNALVAYRQSHAFKKAGSAAVFEFISQPTGPRKLARTLHSAYMRWMSNSNSPAAATSAPMVAKRPKGPKRMPSAFSANNIIRPPVGRSASTVSRGDRPTWVNGGNPSVPPSATVGIPAESTDELKTPPIKILLVDDNFINLKVLSTYITRRNIGFDTAKNGQQAVDLFLSSSDTPYACILMDISMPIMDGFEATRHIRAHETQKGLTPVPIIALSGLTTEDAQQEAFGSGMDMFLTKPVKLGDLGRLLESQGIIHAG
>CPKHAM85
MASLPPHQSPPKRPRLSLKINTSSPSVASRPVRGFQVDPTDRTACNTLSNVYATAIERSTPVQPEPLTAINTLQCLSLKTPVVSRGPKLKLKTPIKTPYVADFPATPTTDTSGSPPERMEIALPSTMTPTPPMSAGAVDSSGPKAFSFSPKDLSSRARGYTLSSPCSPVEPLLSRRHINPYNTGAPAPYTHPHTLHSILRNSPLPPRTAIPPSPRRQSLRLQERAAKRVGYNNPLTQTIITNKYTKSHIDLLVEEASPASPSFSPIGADRQINLKQAFSPNEIENGGQTPGPFEDMRRKLVALSGSATSSPSTTPGSSNGGIRKRKRKEKKRQWVWTIGVADEEEEDDERIGGAIAASRAEAAASARARAKMPSNGHDEAVPRAAVEVPDIQMVPDTPTASIESSADSAIDIDMSDASSVISEDSQGMTGSSLGYDLDMKTPTEPRAQCNKRKRDTPIPELAEAQDASVSMS
>CPKHAM86
MAHVRSIIPSLDAVKDLLSKPTKDGAKKPTLVPVYRQITSDLITPSAAYLKVSTHAKSTSSASSTYSFLFESAATEQVGRYSFIGAGPRKILTTGPGYGEEKDPLPALEAELASHVVAHVPGVRLPPMAGGAIGYVGYDCVRYFEPKTARPMKDVLKIPESLFMLYDTIVAFDRFYGIIKVISYIKVPTDGQTTLEAAYDEAKKTIDELVNVLNSPEIPLPEQGPIELGQEYKSNIGREGYEAHVTKLKEHIVIGDIIQAVPSQRFARPTNLHPFNIYRHLRTVNPSPYLFYIDCQDFQIVGASPELLVKSEAGRIITHPIAGTVKRGPTPEEDERLANELRSSLKDRAEHVMLVDLARNDVNRVGDPFTVRVDRLMVVEKFSHVQHLVSQVSGVLRPDQTRFDAFRSIFPAGTVSGAPKVRAMELIAELEQEKRGVYAGAVGYFGYGGVDEKGEDVEGAMDTCIALRTMMVKDGVAYLQAGGGIVFDSDEYEEWQETINKLGANMQCITSAEEIYYDQQQSAKTA
>CPKHAM87
DYDCFYAQVFENKTPALRSKPLGVKQKNILATCNYNARRHNVKKLMLISEAKKICPDLVLVDGEDLTPFRDVSKTLFNFLRSHSWNGKAERLGFDEVFLDVTDIIDYNMSCLNRASLSESFFYLSNKDPELGFPCDLTFIAGCVVGVTVEGVDLESPTYLRHLLGSHFAQYLRLKLEQDFGYTSTCGISTNKLLSKLVGSKNKPSNQTTLLALTDDDIVSFVDGHKLRNISGMGSKITHLLESHIMSKELEDTGPFDSHVTVREARLHPATCPSFLEVLLGGPGAEKGIGSRVWGFLHGVDPTEVKEANDVPSQISIEDTYGGLQTIPRITEELHKLSCSLIRRMRVDLTILDHGSDIPGSQKWIARPKTLRLSTRSWPKSDASQTQNFSRVSRSGPLPSFVFDLKADIDVIAQQLVAEALLPLLRRLQSEKGQTWNLQLINICVANMVAGATDDKTGAGRDIAVMFKKQDEVLAPWRITSDAVDEDEKLAEDEMEDAASEDLDSDISWEASDSSICVTCGHSIPSFALPAHVRYHELGE
>CPKHAM88
MARGRGGGNHSQRRPVDLTGILSIAEKNDLVTLVNAITERMARDISNIFDSPPVAPIQSDHGHHHWLLLSLHHQKQHKPASHSLMGMKLIGSSKPFDKTHEIIEKEEKEAMTPQLRELKKEALIFFRKWQTIVLQRVRDIAISDQPGPQLNTRGRGRGMRGMPRGRGGGGRGGGMMRSPLTLATGPPRAPSNYVDRNLAAQFPPIPNALWTLDVDKRRLLLHIVFLVLLSMQEYTANARHLIQSLATSLNLPPWVYREEELRLARGLARTALDLSEEDAIAQKSEETKTSRRWKLGLGNNSGKLAAPLAAVGIGAAHGGLGLTQFTAAGLLGIMAENALAIGSLFGINTLKPIGKMMETFAREVTDFAFIPIHSMDVSEYRDPRGIPAEHRRLCLTIAIGGYVIGDEDITKTWHCLGRYTETFVTRWETAALTSLGSSLDTVIKSSSWSSAQAEIKARTIFSSLVDAVWPISLLKVSKILDNPWNVAIVRAEKAGAVFADAIMRQKFHGDRPVSLIGYGLGARAIYTCLMVLAERRQFGVIDSVVMMGTPAPSESRVWLTLKSVVCGRLVNVYSEHDYMLGFLYRTANIQFGVAGLQEIQGADGVENYRMKSLPRGHLTYQSQVSQILKNIGLEDAITDTTKMGK
>CPKHAM89
MEGSSPPLAEYFWIAGIEAVVYDESLPSVTHSVETTTIAEDGEPEDEDTASNHTKPKSARHSRQNSATRFSRLSLDGRNSVDTIEEDDGNTRSNRSSATIKAKPAAANGNGIPNGDGINPGGPMGEFLGLMGDFDFDKALLKFAAERENFLEDLSFSAGAKTQARQPMVNPRAERIRADDADPSGRVSPLKSIKGSIRRKISFRDMNSLRKQPSVARPMSQRAPSIRTTRRLSNYNSVIPPPEPLNTDPDMHPLKRRFEPMLLDRYPPKTATDEVARRGKFPDYVPMFAFPNDVQIVSSDDRPRTTWHGFTMTSDDNSKLYGIALIVWTALPADVAEAVEHKCEDWRQSHMSNEERELAASLGVRLASERSHLSQLLSKLGTIPSGTPARDRLEDQIGTVEEKITLMTDMLRPLRHGAASRIEGLTTGESGLWAPRAYGILGRDPANMAFWKEWLKAIVVPMTDGAVLRIPPSNPKVGRWQPLEQYVVNLCTEAFSPLGSKTQVEIGVRELRLYARKEAANELPGSRTIDIYALFRCLSLENIVALFEYAMSESRIIFLSSHTSMLHLACHAIASLLYPLKWASIFIPILPARLISALDAPCPYIVGVERRYERIDLPEDDYVLVDLDKDTIDATSQPNRLPRQHRRKLMSLLQVAAPHKLRYGVTTGPPPYAMEAFPYDSFSSENASLFTSVAPPATLGKWVSQNSSSFADPDPPTDLLPPAFNGFSLSSVDNSKPDRPGTSKSSSTSPQSSVSPVSMKFPPMPSTPVSRSDSGFALTATLREKRSGHFGEDKGRRSSSFGVDKAQPVHRPSLPFLNGHQANLSISTLDSGSSFGGGYAPSTYAASTLAASTIMPSMQVQPVSNTDTTVWVEGHCFNWNPKDTASVCTICEERSEGDGFYKCGACKTVAHGRCLGFVSLVCTEAFHADRVRAAFVRCLASLLYTYRKYLGKPSKQHKSSGQLYTFDMDGFIKSLPYDQQEYVTMMRETQAFNEFIHEREMKLTSDPDIRLFDEIIMAKKGRGRTGLPSSLSRLSTLRGGGGSNSWGLSPSGRSNTGGGSSSTKIPPYLGDTSEHIWRTASVPLPKGNFPGEYHAIVTRMPARLDRSLMREPRAIQGVPRIEPRGPKGVARKQVPNMLGGTPQ
>CPKHAM90
MSHQAYPSHDPVKEPHSVSVKVLRLSQPSLVTQYPVDPPFSPPNTKSQPAPASLAYKSASNTNPDPFLLSPILNLPVSFGSAYVGETFSCTLCANNDLPPDAAKRIRDVRIEAEMKTPGLGGTQKLELGPANIHGATPAGGVDLEPGGTLQRIVGFDLKEEGNHVLAVTVSYSEATETSGRTRTFRKLYQFICKASLIVRTKVSALEPSANNSSNRKWVLEAQLENCSEDVIQLEKVVLDVEESLGYQDCNWLSDGDKKPVLHPGEIEQVCFLVNEKSSDDGSGLRLTTDGRLIFGVLGIGWRGEMGCRGFLSTGKLGARVAAR
>CPKHAM91
MEDSERRTKRSRFDQTEPEPRRPSRFDRRSRSPPTRRHEGRDRSPLPKDDSSETKKPAVDAAAAAAAAAAKINAQLQARKAPQHVDVPPIRSSGAESDKPGDNEMKPEMYVADGDYIQDIEVNDLRNRYLLTKGSTQEMIRNDTGADVTTRGSYYPNKSMATAAAGLEAAVEKINDLIKQELPQLVDERRFRRRDQEQQPQVERPDPNMVAKAKELCEDLIANVKEQYEEFKARPPRYNNDRGGYGDHHHHRGSHDRSHGGSHHNSYNSYNRYNSDSGASNSPAPGATQQPSAADYAAQYAQYYNGADPYAAYGGYANYVALYQQYYGGQTQAPGQSSHAAAAPGQSASPPPPPPPAEAAPPPPPPPSSAPPPPPPSGPPPPGGSFSAVCLSLVHTPKYVALTNYLLMG
>CPKHAM92
MASLRPWSAPLRLAAKSFPAAVRATTVRHSSSSSSTSAIAYKALRRRSAPLPITDTPPAWSAQAAVSNILYETPTPSMAPPKRHILNCLVQNEPGVLSRLSGILAARGFNIDSLVVCNTEVEDLSRMTIVLTGQDGVVEQARRQLEDLVPVWAVLDYSDAALVQRELLLAKVNILGPEYFEELLAHHREISSGERDGEPVNEFERTLEESSKDFHPSKLAASEALRHKHEHLKTITYFTHQFGGKVLDISTTSCIVEVSAKQSRIDSFLKLVSPFGILESARTGLMALPRSPLAKYTEEPIHKEADEVVDASQLPPG
>CPKHAM93
MKITAARALRSAANGFQSRAYSQAAAKPRHLMSISDLTPSEFSALVRNAAARKQDVKSGRVPRLSNGLAGETVAMMFSKRSTRTRVSTEAAVTMLGGHPMFLGKDDIQLGVNESLYDTSLVISSMTSCMVARVGPHSDVAGLAEHSTVPVINALSDDFHPLQTIADFLTIYEAFPSSISSDNSLNLSGLKVAWVGDSNNVLFDLAIGCVKTGVDIAVASPQGYGIPDHMKKLINSAATGVKSPGKLSETTVPEEAIKNADILVTDTWISMGQEAEKQKRLQAFAGYQITNELAKRGGAKDNWKFMHCLPRHPEEVADEVFYSPRSLVFPEAENRLWAAVAALEGFVVNKGVLE
>CPKHAM94
MVAFKSLFAAAMALLPVASATRTFYNDGHLNGWNFVRKEAQGTVDEVTNVVYKGTTALKMTQTYLGTSYHDRYHSEVDHNTGYKRGDELFYGFMFRLSDTWETSSQSYNLAQFIANRPGAGCGGDDWMPSTMIWTQNGQLYARYVNGHYRQPNCGRNIVTRPNLAPISPGKWHKVILQIKWASDGTGYFKVWFDGVKVHEEFNVSTTLDDDSLFQFRIGLYANSWHDDNKMVGSQSFRQVWYDEVAVGTTFADVDPDASA
>CPKHAM95
MPDFRVVVSFLKPNSRSADASTLDNEPPEASETSPLLSSESERGPVTEASPLLSDVNHGQESEGGESDSLNQSPKKSESRLRWPSIIAIAILAALTVVVMVLGFLVPPAIKTYAETAAVIEPTGLSLESLTPDSVRVRIQANFKLDGARVQDDTARRLGRLATSIVRTLDTEETSVSVRLPNYGNALLGSAVVPPLTINLVDAQTTVLDFVADLSPGDAESLRQIVNEWIDGKLQQVKVTGSAALRIKTGILPLGTHDVVESMVFEAKEIPSLPEYNIDRLNIHDVPVGDGGQMAVGANASIVAYNDYPIGLTVPQLAFDILVPNCDPSEPHIMIATAITQPIDVEPHANVTVDAAGVINDLSEELTQACPLTEMSPLDNFFKHYMNGEDAQVFVRGQNSDESDVPEWIRSFLSSVTVPISFPGSSFDDAIRNLSLTDVDFKLPSPFADPNDPNSKARVSGTIQVLAVLPSELNVDISVKSLRASGNIFYEGKKFGELNVQQWQKAKSSKTNNPKDGQAELEITSRITDVPLDITDSDVFSDVMGQLLLGDEDLLLDVESLVDIKVSTVLGDLVLRDVPAKGKIPVKQLPGKSLTKLDPRVFNLVILNTTKHAVHMQASVNITNPTPYTAFIPFATVHVYSKELIIGEVTVSNLDVQLGNNTNLAVSATWDPVSLGGEKSHKAAAQLLSDYLSGQNTTLTFKTHQGSIPGLPIIGDALSKFNITLPTPRIKLPGDKKHGSNQGKNFVRDAVFHIFSSTASFNLASPLKQNTIHIEMINATAYYNHTEPVGHILYEEPFDAPPGVTETPRLPVTWSADSIGYDKLIDAMDGSLKLDASADARLRIGNWIETVHYEGRGIGARVRI
>CPKHAM96
MDAATIEETNRIRISLGMKPLPVPGAEVSHQASASDDEEEPGSTVESRQAQAYDNYKRVQDEEAAKKRREEKATAVRKAREKAQRFALLEGKGLGEEGQSSDLDAKAWLTGQKKRQKKIDKARKLEEELAAAEAEAAAAIQYTSKDLAGIKVAHDSTSFLDGDEQILTLKDTTIDENEEEGDELENLGIREQEKLTERLDLKKKLKGYNPNDYDDGEGTILAQYDEEINGKKAKRFTLDDDGAIAELSDILNQPERKGKKIQSISLDDIVNDAAPSSDYLAASEIKVKKPKKKKGSKGTRQKQLDEDDIFPLEPAPVDAGSMDVDSKDSSLPKKRKAVSADNFADDDDLQASLAIQRKNALKKRKKTRPEDIARQLKEDEEAPEEVQNGGLVIGEISEFVAGLSKPDDEDRQARKQKQTTKSPEAEEDRDMGDRDGDGDGDEDHEMDDYSAEIAAHREEEEKNNIKQEEEDEDAGIEDEKMVGTGMGAALALLRERGLLESQEKTGSYEDFIAREEFLSKKRVLEGELDEQTRQQRERDRMSGRLDRMSVREREEWARQQNTHRDHQQSKKMAELFNAGYKPNIELKYVDDHGRLLDRKEAFKHLSHQFHGKGSGKGKTEKRLKKIDDEKRREAQSMFDASESAGMNLATAQQLKKRREAGVRLG
>CPKHAM97
MHVLSTAVLLGSVAVQKVLGRPGSASDITKRAVTDFINTETPIALNNLICNVGPDGCRAFGTSIGAVVASPSTTDPDYFYMWTRDSALVFKSLVDRFTQNYDAGLQRRIEQYITAQVTLQGISNPSGSLSDGSGLGEPKFELTLSQFTGNWGRPQRDGPALRAIALIGYSKWLINNNYQSTVSNIIWPIVRNDLNYVAQYWNQTGFDLWEEVNGSSFFTVANQHRALVEGATLAATLGQSGSSYSTVAPQILCFLQKFWSPSGYIISNINSNDGRTGKDSNSILTSIHTFDPSIGCDAATFQPCSDKALSNLKVYVDSFRSIYGVNSGIPAGTAVAVGRYPEDVYFNGNPWYLSTFAVAEQLYDALYVWKKTGSITVTSTSLAFFQELVPGVNAGTYASSSSTFTSIINAVSTYADGFVSEAAKYVPSDGSLSEQFDKNTGTPLSAVHLTWSYASFLTAASRRAGVVPPSWVSSGANTVPSTCSGTTVAGSYSSPTATSFPPSQTPKSAGSSTTFTPIACATPTSVAVTFHELATTVPGQTIKVVGNVKALGNWSTGAGVALNAVNYATNHPLWIGPVNLPAGAVVEYKYINVGSDGSVTWEADPNHTYTVPAVACVTAVVKEDIWQS
>CPKHAM98
MEDPQALTQQAEKLVSKGSGGWSFLGGSDDKFWDAARLFKEAAQAYERQGQNIEAGKTYERAAAVREKNLKELGDAADSYVEASDAYRRDDPEAAIRCRERAFALIQQSTSESKQTRLSRVKEILGQIYEHDLKDLKRAREAYKEAAERLPKARELNANKLFTQYADLAALDEDYYVAIETYDRIINSMIGNQTMKWSLSTYCFKAGVCHLATGDLVGTRRAVEGYRQKDVEFSSQYKYKLIEDLCGAVEAHDQDQFGELLFQFDRTSRLEPWMTAILVKVKNAIEAPDDEFA
>CPKHAM99
MSLCSRCLRNRLGLRLHPRIFSAPLSSKASPSSTAQDILSKPTWSVSSLLPSQSHAESPETITPAQLHHLLRLSALPLPKSPAEEQSMIETLQSQLQFARAVQRVDTKGVEPLRAIRDETEAAVKENTIGLDDLKDTLAKEALVGHYQRPRRVKEQIQSDAENWDALATASRKAGKYFVVESGKKAEPGEP
>CPKHAM100
LYKQTLVTRHPFSTFSRPLHATAFLGSQNTAEEFDAIIFTFACVLLIGPLQTTKQERSRFLTKLCAMSQSQERTAQAPTASQTTTHTTPPETAQSAPRVLRLRGGNTSNGRSVQWAEDVVDNEGLGRKSSKGTPVCRRFLILDAQSLLVRIVCCIYHRPKGVDESSDESSSDSSSSDSDSDSEPERKRKVGGGKDDCGHNHDHGHNHSHSHRRGRRTNGKKKRAPSPNAYEKIPKQKPRDTNQEVSK
>CPKHAM101
MHRALTGRLLRQTLRVGEAVPSAGVPLYLCPAVAGLSSRLSCISLGAAAKVSQRRTNYTETIASSNESVPSPSKLPDSPPKPVRRLPLTCSGCGAFTQTEDPEQLGYLDVSKKRVREWMNPPTRHQTPLEGDEDKIVNETLGSLDQSRLKELGLDPAMLMEGGEPETEAKNVISHQKAPVCDRCHDLIHHSTKGDTAKVTMYHPTVESLRETIEESPHKYNHIYHVIDAADFPMSLIPRLNVLLGDVPLRTRNRRSRAGKFQHDRKTEMSFIITRSDLLGPTKEMVDAMMPYLKDVLRQALGRVGERVRLGNVRCVSARRGWWTTTVKEDVWKRGGAGWMVGKVNVGKSQLFEAIYPKGRMIEKPERTSVSTNSKGAASSTMDENTLESDEDLATVNLGSLLPPAQPAKNYPDMPIVSSLPGTTASPIRIPFGNGKGELIDLPGLARSDLELYVKEEHRQSIIMKKRIVPEQITVKPGSSIILGGGLIRITPRTPDMIFLMYNFTPLHEHLTSTDKAIEFQNQTRQSIGLENITLTDIGDKMKHAGTFKLEHDVTKKRAGPLTRKNAIGLSVDTLPFRVLSVDILIEGVGYVEIVAQVRKRHLERILASQNAPREVAQETRPKATPQDTTDPFAEMYNMRRDISANGKAAEPKVQLQPEESPEWPAVDVYSPLGKFVGSRKPINGWLNNKPRETAEQKKSRPRRSMKGAKKLEKKRRGEHQAA
>CPKHAM102
MRSLGERLNLLRKLINIKCGPGAAILPSEVTRIHMDFGIRLKGGHMGARKFWKEYLPRLKYHNPSIPMIVNRHDQNQLPPTMSIYLRKSDSSAAASSEPLAQPSSSRTNLSKAQPPTADERVVHIDMTNKHSSHILEFFMAETRAVPLQPTNEEITEMQALETLRRNADVDRERVRQLRLEKKKEEDMLKRARAAGGIAEQEEA
>CPKHAM103
MAPPVPAVTARRGSEFTPRNETDIISRLHSEALDTPTSLSGRLGISKTTHARAKPDYSSSDSDAESSQNRGRKPKHSRSMSNPFPSLFSSRKRQGSASKPSIDVDKANVGPAPNKQVNTHRRGSPARSRDFATGNCMTCASLVKWPKELKVFKCTICMTINDLVPISIDSQGSRQRHDRSPGPSTSRQPPLSPGIAPIQSPRTGSFGHLTLPISLDQTKHLARQNLRSYVLRRLRTMSDEVATMQIGDEQPSHQDRLHPDLAVRTRGPLEIPQGRKGSITNYTFSEDPNNNPPIAMSRSYPSSPSEQPGQRVPPPNGNHAGPRSRDRSAGQIDDPRKIFKPLEDYITSCFSNFECVNSSFSTQHPRYASRSTSDTPRRPSVPFKDPRQPTPIKSAPRRPSQMEVDSPIFDLDPKLLLLGDVAENGLWWTGQDTMAPKKPTKEEPAHVHRPPPLTKSPQLNWADIDEWYSIVNNAAEGWFKIFEEVSGDLSLGHLAEQELLAIEQDVLKGQAHLQRVLLKVTENLLKRPGRPVKDPMDLRFLLIIMENPSLYAENENFHGVLQLEVSKSMRSRPTGSKDSVGNTGPISGQHSGIIKRIVGLISNSSVDCQNQMVTWLARYHAPRFVKVKELVSGFLTYRMIRQSEKRQANHSVDLTAGLIPQMQSGRHGGASLHDAIGGPSTAKKPKEPIKKISYSDDWQIKAASRVLSLLFSANNVFPTRRGEDAHPNGTVTWNGTGRVAGYFLPPTDFYNSMIDYADLVDDFESWESKRSKFSFCQYPFLLSIWAKTHILEHDARRQMQSKARDAFFDSIMTRRNINQYLFLDIRRDCLVDDSLTAVSSVIGSGGEDLKKGLRISFQGEEGIDAGGLRKEWFLLLIREVFNPDYGMFLYDDDSQYCYFNPNSFEPSDQFFLVGVVMGLAIYNSTILDVALPPFAFRKLLASAPSLAGTIPQQHKPVMRYTLDDLSEYRPRLANGLRQLLSFDGDVEETFCLDFVIETDKYGSKVQVPLCPGGENKPVTNENRREYVDLYVRYVLDTAVKRQFEPFKRGFYTVCGGNAFSLFRPEEIELLIRGSDESLDIASLRAVAEYDNWESKTPDETELVVGWFWETFQQATPSDQRKLLTFITGSDRIPAMGAASLTIKLSCLGDDCGRYPIARTCFNMLSLWLYDSKEKLESMLWRAVHESEGFGLK
>CPKHAM104
MEVDQAVLRGEFFYLEIEGKLHPGIDIGWVSLITVRLWHSNALIGEIAAQDISGMQSDDYDIKTRWDEGWEPGRRMNISNMRQFRSFLQGIMPKKGVNGQLDNQIRNTADLSVDQDGHTLLMSIDLSYMARMTATVVSLIIDGSDINITVEIRNMSSLELFFNESAFVLKKGQQIIGKLEGDLNIVPGTFEVQFDGQISCGVSGMATLKGDLCDVYQGGEPSWRQHAIKLFEVEVNLDNVDVDVDVNDFDTDIDDDGNDIDDDDDDDDDDDDDDDE
>CPKHAM105
MLIPKADRKKIHEYLFREGVLVAQKDFNLPKHPDIDTKNLFVIKAAQSLTSRGYVKTQFSWQYYYYTLTPEGLDYLREWLHLPAEIVPATHIKQQRSHAPPRGMLGEGERERRPFGRGRGGDRGDREGGYRRRDAGEGKEGGAPGEFAPQFRGGFGRGRGAAPPS
>CPKHAM106
MSEHLNVLISTFKGLGLPPTLVLRAPPTTTITSLRELIDEKIPTGATESKFILTTHSNRLLPQTSETPISTYLSSNNDDFINLRLTIPLCGGKGGFGSQLRAAGGRMSSRKKQKQDDSGSSRNLDGRRLRTVNEAKALAEYLAIKPEMEKKEKEKRRQRWEEIVDMAEKREAEIKSGGRGKLDGQWVEDKEESNERTRDAVLAAMKSGNYKDNLISTSHGSASSEHTNGQSTSEAEDSESSKESTPPAEAAGPSKAKPRTFFGFDEDDEFMSSDSEDESEKKSS
>CPKHAM107
MSDEEGQELVTKPFKFVTGTDARFPNVNQTKHCWQNYVDYHKCIIAKGEDFAPCRQFWLAYRSLCPSGWYQRWDEQREAGSFPVKLDA
>CPKHAM108
MRPTLALRAFRPTARMMRPVPKEDQAATIIDDFIQGHTVSQRLRKLKQIPAELYPLFVVVSFALGAATYSMSRKFFVDKNLRLSRQGAAARAAQNDTHGEH
>CPKHAM109
MTDAARWKATVHVGGLSQLATSTHVFDAFIPFGDIVEVQLPKADAPNSTDPHKGFAYVEFEDSADAKEAIDNMDQSEFFGKVIKVSPARAPKSADEGLGSRKAIWEQESWLAEHAAEDDVANQANLEEPASDPMQGLEGLDVAGPKPE
>CPKHAM110
MVRLRDIPRTATFAWSPGSGKPIVVTGTKAGAVDADFSDESKLEIWDLSLDNQEQGIELQPVVSITTDSRFYDIAWGPADADHPKGIIAGALENGTLELWDAEKLETGASDASISKTTKHTGAIKALQFNPLKPQILATAGAKGELFIYDIGDIENPFRLGNAAARSDDIDCLAWNRKVSHILATGGPGGFVTVWDLKTKKASLTLNNNRKAVSAIAWDPNNSTKLLTATPDDNTPVIFLWDLRNSNAPEKTLQGHEQGILSLSWCQQDPDLLLSSGKDNKTIVWNPHTAERYGELPEVTNWTFQTLFHPHNPNLSATASFDGKITIQTLQNTNPDTSQAVNEKPLDDEEFFRAAQTQPQGASWSLSKAPKWFERPIGASFGFGGKLVIFRESPTQAGQKRSSKLSISQFSADSDVSSAIEKFQEALASGDLATLCEERKEQAQTDEEKADWTVIETLVGENPRSKIVEHLGFKEEDLANGTTEAPEGEDKETATKQEEATDAEGKPRRLSNFFGEGEGDGDDFLSGLAANKGAKTDNPFHLFSDDDSSVEKDITKALMLGKFAKATDICLKEDRIADAFLIANCGGQELVEKVQSAYLARKSGIPSYLRLISSVVEKNLWDVVYNADLGNWKETMAIICTFSDPVEFPDLCEALGDRINEHGLRKDASFCYLVGSKLEKVVAIWVDELNESEQAGMKEESNDSTFSVHTRSLQTFIEKVTVFRQVAKFQDKELTQTADWKLATLYDKYTEYAEILAGQGKLEVAQKYIDLLPASYPAAELTRSRVKLATQKKPAAAPVTAARRTPSATTGVQPSVVGYQPPQPAPIPAPTNPYSGLQQTSPAVSTAQQYKPPVNPYQPQGYQPQGYQPPNQFSYTGQPVAPPPIGAPPRNTTPSAPPPSKSKNMENWNDVPVVTKVAPRRSTPSAAPITSPFAGQQGVAPPPPPSSASPYGPGARASPPPPPRGPAPPRVQSPLAGPPRTSSAAANQYAPPAPPAGVIPTHPAPPVMPRTASPYNVPPSGAPPSNRYAPAAAAQPQPGQYTGSPVPPPPGSVNRPPPSANAYAPPQQQPAAPSPYAPSAYAPSPYAPAPGQVPATQPPPTGPPMSRGPPPSAVSAPPPPKATPPPPAAAKYPPGDRSHIPPNAQPLVDILSQDMQRVASKAPATFAPQVKDTQKRLNILFDHLNNEDLIQPSTIEQLSQLAEAIQAKDYATAQKLQMEINRDKTEECGNWMVGVKRLISMSKATP
>CPKHAM111
MIPKGSRFSPESSDLASIGWTSFLGDLYNSETALRFATIAAATSILGRLNNDEQLRLKGLQVYSWTIQEMIKAVKEPSRAKSDSLVLAARLMAFYELYFGPDGDPRLAGWQRHSEGQLAMFLARGPGSFISGAAHQLFVDSRINLVSSYI
>CPKHAM112
MKPKTRETVLDKAKSLFHRRNRPRSSSRASGGHPPADSVAASAPSPSGVYLEPSRISSTERSSFSSATPSRSSSVVPSAVDAPLHLYMSSTPPIHSPSPDPSSEPLVASKLQPIQCSLDPSSASPTVIYPEARVFPEILPSTPTLLSNLWSRAIDEAKGESETLKWLQKHGLVSTDGKQQMNQKITETSQSQLDKRPHMEELISLIEANKLSEQTDKPLKIPTGNREITARDYVANTIAFITKVGDIAFSLAPVEASAPWAVTKAVLQIPVYQIEQKAALLGTAKWFISIVRRGQIYEDLYTVETTNKKAVHSLHDGLLQVYIAAIKMLAKSDTLFNSRTARQTLTAILEPGYASDSIKDLVEKEKKLDREIYACEASRSVISSSLTNTQIKVLEKQLYQLSSPLPQIEKGVASLLARLGEDKLKELLDFISPEMFGKSHATVAGKRSFKLGKGHRLQLYYVLREPVRPPQELFPLMHAKAASLIQITLVGTGKTYLTSKAIDHIRQAIESSPQHNEGFAFFYCNRSGPSMQDPLVVLKSFVRQLAGKAFDTSDVIQYSLVQRCDTIKKEKRDFNYKDCEDLLSESFNLYSKTTIVLDALDETDITEYNLGAILTSLMEKSENPIKIFISSRPDREYLEAFKDDAVITLDANNQQKDIETFLVEKLYTTKFFQERSQVIQNEIRNVFATRSRGMFRWVYLQVMSLKRLITDKAIYNWAYNLPVDLTAAYDQLWETIKEHDESDVALAERAIMWVLCSFEPLRIEVLLQAIRYVLQGSILLRNEEQTQQQILSLCQDLLTIDEERGVWMLPHASVAEYFERKSQMSLWECDIFASKLCLNFLDDPLRNDDGYFASYAAQCWRKHVARYDKWLGSKEQEADPDLAAALKRFLGSPGQSSANFREWTRSINKSIRIQTTLSAMCQYGFYYTLRDWWTQPGIITAEIALNGGAGSTILGLAAHGHCMPIYRHLAKLIEAVHPKGDAYYSHALTEAIYVKNFDMVKFLVGEAKADVNLTSPGPSKNTAAQTAAIVEPEILQWLVDQGVVDLERENDSGSRYGNVLVAAAAWGNIESVLILLKAGGNADAVVQNGKYGSALVAASCEHTCGNGAEIVRLLLDHGADPKRPMRSGQYGSALEASVAQDWGNKYEEDRRKLQLLLLEAGTDPAAVFDHGSFGSALAAAAFCGQKESLKAMIDWAGAERAIEALRHSRHPDERRFRDQQDIISWRETATYLAEEVGLDEEILHTIGFWDVEPEPYGGVRYRFVLKYNKRP
>CPKHAM113
MADTATTNDADAAAQRAAEQARLRKERREAKIKAGGSARLEKITGVGGRVTGDASSTAPAATDHHDPAEVDISEHFFAPKKTSRKPIDGVFSPSPEPSLSEAQLRQMMLGLDRPDQAGTPPSGGPAGLNLPPGMEDDPIMKMMSQMMSSGAIPGFGGADGASNPFGNMNMPQQQAPVELPKSSSVTLWRVIHALVAIGMGLFFLLTTQFTGSKIERERMALAYDQEVNDEMEKRKNLFFWTFATAEVLLLSTRLFLDKKSTNATGFVATAISYLPQPYRGYIEIGQRYIQIFTTVRTDILTCIFVLGVVSWWLG
>CPKHAM114
MQPSVAALRAVQPKGPLGFQSLPAPLRPLVRAYLLGYASAVAPRLLTLILQFISKKRKSAKKYLSADKDERSFKDSAFRILRTGLDPRRFPTFCAALVGGSTLLQEPLLKIISRVATQLGAASQLRRFDRLARWLATFISGWLSLQLLQSKRTHPSLADAGLASVQQGLAEAAPNGYGGRTLDLTLFAVTRAADVLVGELWSQHRSRRKATEKWTVIEQIISRLMDPAVFAASSGLIMWAWFYSPDSLPRSYNKWITSAASVDLRLIEALRRCRNGELVYGKETGQAPLLTSMCEDYGLPTKWGDPVKEIPFPCDLVHMGCGSSCEYHAISRFLRSWKWSMLTYLPLALALQLRNPKRIDLMKAITGSTRSSTFLATFITLFYYGVCLGRTRLGPRILGKDIPSRQRIDGGLCVGTGCYLCGWSVFIETAGRRKDMALFVAPRALATLVPRRYPLEKQWREKLIFAASTAVVFTCALENPKRVRGVMGGLLNMVLRK
>CPKHAM115
MLAVRQPPSRMGSSQPDSDPFQMPFGSLVDSVDGNQEPIFDAPEPAPGAPLLSETDSKFLNDFFDDMTANQYNMPSFGEGLNYHALFDLPPQLMGTATSYGSQPATPLGHESHLDFPIDSHNSHGSVSGSHLMPPPPPPPPPSHPHPHSHPHPSQSASYQQHPSDDVLNAAATLMQNGPGLRGGHKNNDPSAARRSLGPPVGHLRHQPLEEFREESRRGMVQPEIENTFTEWMWGSKGRQNSAPRPISVDYQWGSDSNFNLGQGYTPEANKETVETMQQEQLKCLECLEPSQSAATTRPSSPTNSSTFGVGIHRDTSETREKPGEDGAPPRKRRKSKIKKETGDEDDNESTNGSKSAAAKRRKAKGERNGSVSSPLMDAGIGGKRRKSNVNGAKPARENLSEEQKRENHIRSEQKRRTLIKEGFDDLCDLVPGLKGGGFSKSTMLTMTAEWLEEILIGNRELAAQLAALEGR
>CPKHAM116
MLSAALRRRILAPTHQALRTGFTAHVVRYYASFPSHQVIKMPALSPTMQAGGIGAWQKKPGDTISPGEVLVEIETDKAQMDFEFQEEGVIAKILKDAGEKDVPVGTPIAVLVEEGTDIAAFEKFSIEDAGGAAQPAEAKKESAPAPQSTPASAPQSSAPEQYSSQGRLQSALDREPNALPAAVRLARSQGISLDGVKGTGKGGKITEEDVKKLTASSAVAAPGATFEDIPISGMRKIIANRLQESTQTNPHFYVTSSVSVSKLLKLRQALNSSADGKYKLSVNDFLIKAMGIASKRVPAANSSWRGDVIRQFSNVDVSVAVSTPTGLITPIVTGVEGRGLESISNKVKELAKKARDGKLKPEEYQGGTISISNMGMNDAVSHFTAVINPPQAAILAVGTTRKVAVPATNEDGEATVEWDDQITFTGSFDHKVVDGAVGAEWMRELKKVLENPLELLL
>CPKHAM117
MAAPLVTVSESKDLRGLNLIAAHSHIRGLGVDATSLEPRASSQGLVGQEKARKAAAVILQMIKEGKIAGRAVLIAGPPSTGKTALAMGMAQSLGSDVPFTTLAASEIFSLEMSKTEALTQAFRKSIGVRIKEESEIMEGEVVEIQIDRSVTGSAKQGKLTIKTTDMEAVYDMGAKMIDAMTKERVMAGDIISIDKSSGKITKLGRSYARSRDYDAMGVDTKFLQCPDGELQKRKEVVHTVSLHEIDVINSRTQGFLALFSGDTGEIRSEIRDQINTKVGEWKEEGKAEIVPGVLFLDEVHMLDIECFSYINRALEDDLAPVVIMASNRGVSRIRGTDYRSPHGLPLDFLDRVVIINTHYYNSEEIQKILSIRAQEEEIDISADALALLTKIGQEAGLRYASNLITTSQLVSAKRKSKQVSIDDVKRCFQLFYDPARSIEFVNKSEKRLIGNDGGVDLSVQNGSTNQAPAAAAAPGAEGMDLS
>CPKHAM118
MSDSNKSKDGQRPANDIGPNPKRRRTIDRSGERSPVAQRDRAEVSSPTASSEYLNTVPHRQRNPDVSKQQNLLNALPKTATEHASAASLKSLMYQFSEHFESFQTRSRAVRHLKRSSTIQEQSHHRSSDFSSFSNLQTNERKAAQEDIERADKQITEFCNKIAPALRSILQGILESGGMGATPSAISDKPMVTEAKLHTLQDAHKKELKKSFKKDLAESEQSMKVDFESQISKLKEALSQEYDQKVKSLKGTLIKEWEEKETSLKKTLTQEGEERVKFLKRSLAQDNEKRIADIKLCVVRENNDKIASLENALANESKKNAALGKMIADLETKLDKATSGQRQKLESLMDQTHLDQRLQYLSKAQEENVGKIKEYVNQKLDNASYTQQLQRVELLSNSHKEKLGKFEERLTQAEDNAPKIEDLEGQVHNLAMLIKENAQQLLGSQDEKFGEIRASLTRFNGENVAALKLFEAQDDKLNKLDNQLGDTMSRIEDLSKIEARLNSLADNSPKIEDLVKEERIRWDLLGRKAHEFNTRLASLESMASAVSSEELGDIRTEMANIHERIQNLSSKHESPPVSTDSIRRAIWLEVEKEIDSKANATKEMLANVQSGLNKFLQTEREEREALEVQCSEVTRQLLEAQQEAATMQKKYTRLG
>CPKHAM119
MEAARKTIEVLGQRILPERPHHLAFHPEWRYRPSHGDSNSFEEWHHPRLQYLTLLSEADRGVLLTKSDYDMREEPVKPLPREVNALAKGGEKKKLSLSDYKNKKTGATSSTSPPEPSIAKKRESERAGDLSASTGAASDHKPTSESKSASEARKADRSRPRESDPLVDAKQRQGREPAADMRLPPKPPTKHPLPPRPPSPNSKKRVADPDDDLRPQKRSKADGSKHIDDRAPHSRDEAQKRKDRVSSSTPYKDAPSHKDDRLTNSSSLPNGRAILKGAVSSSRNNTSPASRPRGDSMNGVRPTGTGSNRNTPTKLDSSKSSVPPLLSPLHLTFEDRNSEDKSQAKQEKRRARDESRERNKSPIRHKKSDSTSDFKRQKSPVRIPPLLSPTLPPIVEAALQLRKKTSMESLDSKPLKIKDEKEKELPSKKKKPAADYHSDDDEPLSQKPQKSQKSLIVMIKVPKKLRRDVKRILALSSSTAARKELQAQNQERSAAPEEFIQPPPARKRPVPPAEAAASSETNAQKKPKAADIPNSSRLPAPTTPSKKGATSMSRVSSSNSLAQTPGDAVNATPSASTSSDRRVNGHDVHRSESSEARAMREKEAKFSALGRRLKHEADTAMRGGRRSPGVNGHTREPDLNKGYVISVESLLAFMAGFQAQNIYRGLCNKRSDPTGWSSLFPLLEFIQGQMKRQETHTRRFLPLYVIVLYLHSVAITELIRCHVVENSTLPQPDWFALEKKRLKLLSQINEAASNIDTPTLRLSVPAHVSLDDMTSASIRILRAWCHNEQVDWAPDANLKEPVASRGS
>CPKHAM120
MAPQDKKWDDAAERNLCVAMIYCNSEAKVRHNWPRIEEVMKEMGYSFTKDAMSQHFSKTIMKDFKARYPSLATTSAESSPLSARKPKGGAGKAATGTPTKKRTKKAAAQDAKDQLAGDGDDDAEHDSTPCKRVKKEEKATPVKKEEATDAAAET
>CPKHAM121
MSFGFDPYGMARHSRRPIIQRFDEYYRCYPVIMAPGSERPELNYGSKIILPPSALDKVSKLHVQWPLLMEMINGEKGKHSHAGVLEFIAEEGRAYIPQWMMVTLGLDVGDMIQIRTTSLELARMVKLQPQSVNFLEISDPKAVLEKAFRNFATLTKGDIFNFEYNDDVYDVAVLDVKPETDKMGVSMIETDVSVEFAAPVGYVEPEKKSGTSTPRSTMGGVPAGGILHSQGTMAQAINYSSIAPSVTSVPTNFLGEGQRVAKKGSKAATPKPATPVPVEITGVPKKRTGAPAPLRLPPNKLFFGYELKQLKTDAEKEQEKATKHHFAGQGQSLRGTIKRKGDADEKSGAPEKKGPSDGNRLDGRPPQ
>CPKHAM122
MSSRYSAARPKRDGENFARTHYSNEEDTKRVKFDVRNPSILAPDAREDDAVLDADVIGSSHATKRGAVNLDGYDSDSDNENFNARAGTRKKGDVNILEQLDNYDAKASGANGQSDKPINEDDDDDDMFAAENDEEQGKEEAGEDEYFEKSGKKKKNVKFLDDAQIQGQEQNSKSGGTIRLDEQESSDDEEDLELAIQEEGVDDEVGAGGLKRNAPKVEAFNLREEMEEGRFDQDGNYVRKANDADAVHDSWLEGLSKKEMKKAAAAHERREAEAREKRIEEDGVLVSELLAALITRLERTETPLEALARLGKDKTKTKKIPKWKLKKMNKGAEAMETDQEVAADPKQAEIKEAIDAITDAADKLLSRGHEEIYDQERELLVREYRREAGEDWVEPKVEPKAEAEPQPATAAEDASSRANGTMWEFRWTDGRDNAAKQGPFDGPTMKAWQDAGYFGQGVEFRVVGTGEDAWATSADFSRGQL
>CPKHAM123
MAPVKVGINGFGRIGRILLRNALEKPELQVVAINDPFIETTYAAYMLKYDSSHGLFKGDIEVDGQNLVVNGKPIRFYAERNPADIKWSETGAEYIVESTGVFTTIDKAKAHLQGGAKKVIISAPSADAPMYVMGVNHEKYDGSVDVLSNASCTTNGLAPLAKVINDNFGIAEGLMTTVHSYTATQKTVDGPSGKDWRGGRGAAQNIIPSSTGAAKAVGKVIPSLNGKITGMSFRVPTANVSVIDLTVRLEKAATYEEITAAIKKAADGELKGVLAYTNDDIVSTDMLGNNNSSVFDIKAGISLNPNFVKLVSWYDNEWGYSRRVLDLLAHVAKVDASK
>CPKHAM124
MSSSRQLMKWSPQVHEDILVAMFYNMSLSSEQWTKIMADLSEMGYTFSEGALRLATFFHSSSLHLFISQTHSAIQVAMVASKAKDATPSGSKPTRGWDAAAHEALLLCVIDEIKGGKAFLTEVTRRMQERGYSYSYDAINQHVQKLRKSRDTTGIVTAADPAAGPSKPSATPRKAAATPRKRRTPAKKDVDEDDDMDFKLKLEQAADEEDLFSPSIRPSKRARSIAS
>CPKHAM125
MADETPSKRREPTASEAMFFFAIVKHTRNKADIDWEAVAQEQNFKNAEVAKVRFGQVKRKLGIDSNVTPKKGNASTASASTPSKVRKAPAGRAGIKGRGRGARAKKEDYEAVAADAEAGDDTTTAVESPFAKGEEDDSINFKAEHGEDPF
>CPKHAM126
MSPNSDNAMARFLFAILKQKNLRDIDWSQVAADPVLIEPIANGHAARMRFSRFRSTITGHKPTKRGRPSDKTRISKPKKETQSKKETPIKPEPGSSNISSYPLFSPESMASLTSPYMDDASPYLHDGDDFSGRFLTPCSDDMAQGLSISPSVLQDLQPANGLMFPPLDGNPDFMNHAGHDHSFDVAFDLNRFATGDVNSQGISQSSGSQPLGDWDDRHF
>CPKHAM127
MNKNWNDRADKDLFFTILSVKNIGIISGAEWTTIGNHMRGLGYGFTNEGCRQHFQGLRRAQNKNETDGSHSDSARRADPTLNPITRRPGPGRGRPRKSQASETAQPGTDDAADADASPTAVPASVPTTLSPTATAPTMLPGAMVPGTIVPNNSIAGQGPGMASHAIPIQQHQHPQLQSQHPHQHQFQHQQFQQQLQHQAQIPPQLKAEIPEGSGISAQTSNHIDSSHLADSEADSATSQDQLQLEPVPSGDEDTDEHPAKRQRLDPHDLAQDSALDDEAVLALAAHNGTDATDPYPTE
>CPKHAM128
MPPKKTNNSDTTTVNGLSENELRFIKAVFDNMTQKPDADWDKVAGDLGLKDAKCAKERFRQMSVRHGWRPNGQASAGSSPVKGKKGNDVTGPSGDGKITKKPRVRTPKKAVAKKEESSDSDVKKSEDEDVKPDVGMEDEEEDGPF
>CPKHAM129
MSKQEPAEQVRFLVSCIGHTTNGRPDFNLVAEELGIVSKAAAQKRYERMLKANGVNSTKPAAKTNAGDDKAPTTPVKRKPAGASGGSAKKKTRATKKEESDDDIKDPKLVSKPTNGVKKEPKKEPKEEYDSPLSDVPDSGADSDAGTSFDSA
>CPKHAM130
MSHPATVPGTALLSKEDIKFQPPNNETVPYLAAYTQKTNPLLTGLITPPESPIRYVQEDSSEDTEAQSSAHSISGANAISSSADKAKNALAALLTAIQDTNVDAVKQSDAVFSNRISNPEAATTSATPIDFSNTKEIIYSIIEQAVEEKMAEAVIPLTSRLEKSLASFHRENADIRDQNDTMSRQLDLHYRTIEQNVEEFRTQSKTMNTMIGAQADNLAATISMLSHLSQVVTNLPMAINQVVYTAVQQQAQLAIRDIILAQQQAMLSVSDISGTRQSVSSDGSSSQCTCHHFGIEIESMSSIQHSNGSSNSTSSRANRGLRYTLKKLFKSNK
>CPKHAM131
MGTPAKKTPSKGRTAAHDRRSPSKALKLEQNAMPEKIKTPTSAPRDTTYSHNLPTDEQKKGNGRVTGRSLIMWNRPRMAEKLILHLHYECVRHKVNIPWDAIAHRLRPGSSGAAVLQHVNRLRKELLAEGHMVPPPAQKASPLTPFDPNIRGYVRDPSVDDKHATRAVGFDEKLDDAKINLPDALDALEEVDEEDSAHLSFSTIEDDIQVPVTPTPVRHAAPRRPMSAPHYSMNAQNFQLGAGEEAQLFNIAPPSFMLNHAEGLQPQSTKNTSPLEKQTQQTISGSNLFDPFKGNSSYPPTRSSHGQISPGGQAPREGGQQSFFMGNPFYAHYAGYYGMSQPGFLPISPYHFTMPSPPAPAVPSQPVEKQSSLSPPASVKKREASVSPASSPVESQVSTFQQETSLPVAESPKEQKLDELDAAFAYNEELFGNDGLFGCNELFSNEEPFSHDLLLEFLNSS
>CPKHAM132
MQRALASRARASAVSGAYKYRSGSSLGQQVRFAHKELKFGVEARASLLAGADTLAKAVATTLGPKGRNVLIESSFGSPKITKDGVTVARAIALKDKFENLGAKLIQDVASKTNETAGDGTTSATVLARAIFSETVKNVAAGCNPMDLRRGIQAAVDSVVDFLQKNTRDITTSEEVAQVATISANGDHHVGKLIANAMEKVGKEGVITVKEGKTLQDELEVTEGMRFDRGYVSPYFITDTKSAKVEFENPLILLSEKKISAVQDIIPALEASTQLRRPLVIIAEDIDGEALAVCILNKLRGQLQVAAVKAPGFGDNRKSILGDLAILTNGTVFSDDLDIKLEKATPEMLGSTGSITITKEDTILLNGEGSKDSIAQRCEQIRGVIADPTTSEYEKEKLQERLAKLSGGVAVIKVGGSSEVEVGEKKDRFVDALNATRAAVEEGILPGGGTALIKASAQALNDVKAANFDQQLGITIVKNAITRPARTIIENAGLEGSVVVGKLTDEFGSDFNRGFDSAKGEYVDMIQAGILDPLKVVRTGLIDASGVASLLGTTEVAIVEAPEERPAGPPMGGMGGMGGMGGMM
>CPKHAM133
MELVGLTSCRAKVSPDVSEQFQNLKRSNDKNRVLRYIIFKLSDDYSQIEVEHAEADSDWENFREKLLNATSKSKTGAVGKGPRYAVYDFGFKFDGRDINKIILIAWSPDDAGVHPKMIYAASKEALKRSLEGFAYELQANDSDDLEHSSILNAVLAKMNA
>CPKHAM134
MAEVAFAKTFLTSLDSRPIKLSADHVEDPKTFPPRPPYILPRMPTTMSKPFARAAPGQEPSISVSLKSLRNPPLDITLPALPLSTSVLDVKAAVQEQTRIPIDKMKLLLNKRPVADSKVLKELRANESDRAIDFSVMVIGGAAAIPPPEETMEDTPVSTAQADEATVEAELESEAFWEDLKGFLQQRLKAEGKGEELANLLKSSWQASKSS
>CPKHAM135
MEPLRLKPRQPVEAEVENWDDEDFIVDGDELSLRPTSTAVTTNAQPRRRDSTSSHISLRSDLDSMHGEEQHVHLPADDERSTMAAIAAAERAGIPLPKNVPSSALTGGTIKRLGGKKGRRIIDEDWENDLELPEGHQSFQMKPRTQADFPETLRKVSAGSMQNSPRKTTKSARDSRRSSVMSTSSTLSAALSLDKFRDTEDEDDDCFGDGLDTIKVAKSRPPRLMPFITPPTPVGPELSTEPLDDDFERDLELPSDGKLKLSARRDIPKAPFSLSEDIDWGEGSSLGTRYGGTRRDARSTRSSSVSAMSPSLSSTFTVESEDETFDGLVLPPGHLNFQERLHLRKTNPPPEDIPEEPPAEEAASPKKRLPAAEVEQQDFMEGLELGDGNVFDSGKLTMHRNIKIKDSRLANPARPKAAVSLTFSNKPVPPQTRIPRLNHERSHSTALEPVSESGGPITHRVRRPQSRVGHSNQLSVTSLPTPTTISTFSAAPAPRRAELSRPPFSVRNEPPTTNAQLLRQKRSLAAVRARNPPAKPLAGRLERPSSRTETRPKTPQERQQSISGSPGQRKSSIPFLPAGASHLQSQHAASKTVRPLRRFDSDNTIETRPISRTLGRPGLRSPSPHRYKVAADTWERLSRPKGKRNFGDGHELDAFDDLPTSKETESRFLKQPSASNPNKRRAYQVPPPSQPPQVDRNKTPSPWKAAPGPAIRSTYTPSFARDTAASRIARETALAHRTPSGGPLASVSAQRAPTRSNTQQAPHLAQNTNRTRRPKRPQQLKPHLIANLNGGKESKVVKGMFYNAETFCWEGNENALNAFDGSNSTPSSNSVPPHLIRDKEAPAPRPALITNISGTKGVQVVGGMVFDPQNMCWLKLGPQNMAASEATDSLDNFTGFDEEDDVFKDIPDLEDTTVTDEREGGQASDIKDDWLVGEEFDVGPEFIRRQREEEERWRKKCEKWTNHSPRDQGAWRWTIRELVSQFDDFAVPSVAR
>CPKHAM136
MMKWKWISRSSLSLKIANQKIRRRILQTTQRLAIVMKMAMAMKMMEAAIILRQELMLSPNRRPWHLLKRLMNSHLLQGASLLQRRRRRRNPPQRGMRQTLTTNCEFGRYSKLAREFTAG
>CPKHAM137
MSFPPVIKLNDGDEIPALGYGLGTANFKRTKGPLNTELIEVTKKAIDIGYRHLDGAEVYGNEEEFGAAIKASGVPRDQLYITTKISATDKKNTEEAFSLSLKKLGLDYVDLYLIHGPFFADNDEELQQRWADLEAIKASGRARSIGVSNFLQEHLEAILKTAKVVPAINQIEYHPYLQHGDLVAFHKKHNIAVAAYAPLLPLTTVKGGPAVPVYTKLAEKYGVTDSDVGLRWVLDQGIVVLTTSSKESRLAGYLERLPKFKLTDEEVAEISTEGDKYHYRAFWKNKFAADDRR
>CPKHAM138
MASSGKQFEGVSLDELPKSWNFTASLPPDQVFPTPADSHKTPRDEITPRQVRDALFTWVRPSEQKDPELLGVSSAALKDLGIKAGEEKTEDFRQFVAGNKLYGWDETKLEGGYPWAQCYGGFQFGQWAGQLGDGRAISLFETTNPVSNVRYELQLKGAGLTPYSRFADGKAVLRSSLREFVVSEALNALKIPTTRALSLTLLPHSKVLREAMEPGAIVLRFAQSWLRLGTFDLLRARGDRDLIRKLATYIAEDVFGGWEKLPGRLESPEEPTKSPPPKRGVPASEVEGQSDTAENRFQRLYREIVRRNAVTVAHWQAYGFMNGVLNTDNTSVYGLSMDYGPFAFMDTFDPAYTPNHDDYTLRYNYKNQPTIIWWNLVRLGETLGELIGIGSQVDDETFIARGIKQEQEKELVERAENLITQAGEEYKAVFLNEYKRLMTARLGLRHFKETDFDELFSEGLDTLEALELDFNHFFRRLGTIRLTDITTQEGRKEKAAIFFHKEGPPEVIGEETAKGKIAEWLEKWRVRVLEDWGEESSDVLSEEKDAERRQAMKQVNPNFVPRGWILDEVIRRVEKDGERQVLDRITYMALHPFEDSWDGAAVDGVEYKGDPEEEQRWVGDVPRLGRSLQCSCSS
>CPKHAM139
MLRQSLARSAWRTGRRAAAASRAFATTPRRSAEVELTIDGKKVSIEAGSALIQACEKAGVTVPRYCYHEKLMIAGNCRMCLVEVERAPKPVASCAWPVQPGMVVKTNSPLTHKAREGVMEFLLANHPLDCPICDQGGECDLQDQSMRYGADRGRFHEIGGKRAVEDKNIGPLIKTSMNRCIQCTRCVRFANDIAGAPELGSTGRGNDLQIGTYLEKNLDTELSGNIIDLCPVGALTSKPYAFRARPWELKHTESIDVLDGLGSNIRVDSRGLEVMRVIPRLNDDVNEEWINDKTRFACDGLKTQRLTVPLIRREGKFETADWEEALTVIAKAYQQTSPKANEFKIIAGALTEVESLVVAKDMANKLGSENLALDTPTGSQPIAHGVDVRSNYLFNSKIWGIEDADCILIVGSNPRHEAAVLNARIRKQWMRSDLEIGVVGETWDSTFEFEHLGADHAALKKALAGPFGKKLQAAKKPMIIVGSGVTDHTDAKAFYETVGTFVDQNAANFRTAEWDGYNVLQREASRAGAFEVGFVTPSAEVAQTKPKFVWLLGADEINEADIPKDAFVVYQGHHGDRGAQIADIVLPGAAYTEKAGTYINTEGRVQMTRAATSLPGAARTDWKILRAASEFLGAPLPYDDVAAVRDRMVEISPALAAYDVVEPVALKQLSKVQLVEQNKGAKASNSPLKKVIDNFYFTDVISRSSPTMARCSAAKATGDPRTNFMAPGMEEDRPMGQVAYGA
>CPKHAM140
MAEYGSSSSLPSSSVSSELPSLEELIQEQMITSQIKQQQQQQQQQSSDDGGRGSNRNIREGSSSSSVIILGESNIVNNGSSNSNSSSKRSSIVMEESNIANNNSSSSGRGSILGGQSIGGSVNNDSSSNADNIDIDMDMDMDMDTTANTPNKDDGNAETHDSSPIPPLTSISAAIFVPIPDSNKLLQPLNLDPESPDYHRAALDLVTSHENSVRNNLHALFHREMLRMRITANDMDNPPFDYNAARAHIRAHDEDARRRDCSTMIANMCAPDTSNRNYGATNIPRPNMNVPVTYAPVESPREFAATEVMKVIAAAVGDLASFDRHLRNRRATIKKQIQEAEAGKMDID
>CPKHAM141
MAEPQPPFPGADRIRSLTDQDSIFKAFDAYPWTKDSEFLSGLRAILGVPNPSSPQNGSLRDIATHARIFYYAQRIGVQIDFASYQAWLSQHPEYPPPHIIPSEYEQQPAATNSGSQQPEASSASPPATAWQQAAPKADLYVDRSAQSQAAGEGGEPSYPLAFAEMIKLIQEGKPIPGIRQIPNTIERDSTVKPIGSRPVPRKPWEKEATAETGAGGIVNALDLEFPPVEQQVEGEATTAATESS
>CPKHAM142
MSASSSSGSTPQLSVLLPAETAKREFSMQAGDGPSAVSASCETETTSSIMKEKGVTPLTTSKLVNQSYQKLFTRLSEQQVAHNHQSQALRVEHDGPFLNALDQASSSTSLPITPATEGFPTVALTTRPASVALDDPRADAEEVLRLKLQLAQARSHISKLDQELAQSRFIKESDAPIPRVEAASRENIWGRGTPDDTQSDTSDSVSAAALNRARGIWGPTKSSFANNSSLQPSGPEPSPGHWFGSRGFNQACVDPSPPYVLIDSHRTERQAADHDLVNRPHPNRRGARFDNRMNANHQFGGSFVNLSNPTHQFDPMGNPVPVPVPGVHVNVGPALPPMGMNMYPPFHQQAMGTPLSPHASEFTSKASWKNEVPSNVMEMTHYQPHTDEKQVVPSEGPTYLPPTEPLNYRRLLDRNVNCNWKYIVDKIVCNNDQQASIFLQQKLKVGTPEQKYEIVEAIVAQAYPLMVNRFGNFLVQRCFEHGTPEQVIKIAEAIRGNTLNLSMDPFGCHVVQKAFDSVPEDYKAIMVHELLRRIPETVIHRYACHVWQKLFELRWSESPPQIMKFVNESLRGMWHEVALGETGSLVVQNIFENCLEDDKRPCIEEVLANIDIVAHGQFGNWCIQHICEHGAPPDRSRAVDHVIRYAAEYSTDQFASKVVEKCLKIGNAEFLSRYLDRVCEGRQDRTRIPLIDIASDQYGNYLIQWILNNASPQHREMVAAHIRKHMVSLRGSKFGSRVGMLCTNHAVTTRPGPGVGSSMGSSRIGPGPSRFSASYR
>CPKHAM143
MSVPRARLLDLMKAQCQVFATTFNPEGVRMGNKVLRQRLKGPALAAYYPRKLASIKDVKREFGPVLATWDEAEEDRFEYIEELKQRGKSAPKKKTGPPAPTPGKKR
>CPKHAM144
MSKRQNTSSIDNRAKRQHIDDFRSDTEFVSSIETTNHALASLAEQADELVDCLQSLKRQFLQNKKPADFQFENIKSNLSRLTKQLLPSFQIIGSIDEPITDTKTSTDTLSRTTQDSPSIPVLSPISVTPWISSDILQEWPPLPPILDPKLAEEAFTHPGIGMDFSYERLEWLGDAYIELIASSLIHQTFPQLRSGPCSQLRERLVRNITLAEYFRYYGMEKQAKLPYHFDGSKGLGRGRSKDKDILKTQADMFEAYVAAVILSDPQEGLFKVVEWLKALWGRTIKEDIEKAEVAKKRRETQSTGAEATEKNSKQRLSVKIVTKGVSIDYKDLPGEKRDKNLKLPLYTVGAYLTGYGEVGRLLAVGTALSKKEAGQKAAEAALQNKRLIQAYEEKKRQYMQAKDDNALVDRLLG
>CPKHAM145
VHALNTVKKIPKTGASRPPPSERLRLYGLYKQAMEGDVDGVMEMPTAGSGLAPDELQKERDKWDAWNSQKGLTRTESKRRYVEALIETMHKYANTSDGRELVAELEFVWNQIKDNVASSDSSSANPSDPTHVFHQPRSGSDGPMKILSPMSEQDIELRSRRQIDEDDEDAVARDEEERQISLQNSRWTRKMERAITKLSAEVAALREQIATGREWKSKKDKSFPTWIRWLIFVVMKHLLIDCVVLCIILVWMRSRKDRRLEDIVRAALRLVREYVRKILPSR
>CPKHAM146
MLLKSISSTPDNHICTSHIHDYEPDFQDEKQQIDLLGDIGINILAPALIPSPSLLTPRPLGASSTVPVRKSPYFPVPTLALPDCPAACQLHPRQKRRRIATPIYKPAPSALVAAAVQMHRAAVRVFRTSHHSSVRNPVRTARRSHLHFFTSNARQHHSSANEPLRSSMYFRRLPVALASGLVLGYGAWYYNGDDILSGSQAVARAFTSTQGAADAVPTRTVLVVGADELTQGTIVGEGPLYKSATEDGRRIVEMLTPEQATAKLRRQEESFWVNRGQGVTRYDLVQLGSNDPIEDDHAEKIVEVPNRAATEEEEASSSDWMFWGVFDGHSYVARELNSTYKAASNNAPAPDAIDSAIKAGFTRLDNEIVHKSVEKVFKASSKAMAAELLQPALSGSCALLTFYDSRSELLRVACTGDSRAVLGRRSKSGKWIATALSEDQTGNNPTEVARMRMQHPGEEHVIRNGRVLGGLEPTRAFGDAVYKWSRDVAGRLRENFFGRSPSPLLKTPPYVTAEPVVTTTKIEPENGDFVVLATDGLWEMLTNEEVVGLVGQWIETQKSGKSSSQFDRAWSKVFGSQNKPLPVEQSRAVAGFDGKTPIRVQQWGIDPDARDRFVVRDKNAATHLVRNALGGTNDEQVCALLTLPSPFSRRYRDDLTVQVIFFGHADKTSEKTGDVTINLDATTDQDPRARL
>CPKHAM148
MAASQRRAVVTDGYESPSEDNQPSFFFGSTPTASGTTTPARKSLSAPNPTAAFLSPGRSHLALRPAGRDVSPNATQLSNTPPNLDTVILDKENQALPRRVGLRDRIACYQWTFFTMLLTDLIQVVYRPEWVTGFGIFFCLLNIVLFLTNCVFLSMRFYLRPGSLTKSFTDQVESLFIPAFVTIRLDLIFLALSRIAVILTNICQYGVPHCGVWLIKTLQVLFWIYTGLSAIASAGLYLILWSTLVFPIHMMTPTWVFPAYPLMLTAPFACNLIAAASSTGRIDVLYAPAIAFSAVSTQGTGCLISLMISAAFIYRLMTQKLPRDFQRPGVFISIGPYAFTAGSIAQLGSEADVILPSNFLGTEHSVEIVKIIALLVALWFWGLSMWFFLVSVGSLWKYLRARKGMPFQMTWWSFVFPNTALVIATEIMGNIFENRGLQLFGCAMTIALIIVWITIFLTMVTCLKQKKLLWPKSSS
>CPKHAM149
MTFTNAPVTRLTVLGLVSISIAASLFDAKQYFYILIDTHLFRYRQFWRLLSYQLCYMNSTEVLFAAISLYNLRVVERMWGSRKYASFIILSSLFTAIFPPLVLTILRPIAPSLFNYMPAGPTAIIFAVLAQFHSIVPQMYKYRIAFSQVPPTNERFSGVTLSDKSYQYYIAFHLALLQWPGSVLGAMAGWILGYSWRVGFLPTSFTSWRLPGWIVGSGSYRRSAEFEGLRRRLEGENPATGVSTGVQSQNEGQADRRRTMGQQIMDQFREAL
>CPKHAM150
MNGYQTERSSYEDEISNISTPISSHGDHGMAAAFEKAGPNGYGNAASQEEPVGYAPATGQLELCIDASQMGPNDAPNGSLADLKDPIQVHLLTETALYDSKQYDILSQEEVDRLKKQCQLLEQRIEPTRANLAIQSKYRDAAVSMAKLYAAGKSEEELLDDPRAKEVQLEREATEKTCEELSRELFNLEKSLLGPQRRLLQHTAGILQLTHKASKRAAARALQNDNGIPGSPESLYTYSQGRDSIARAMEENYFEDPNLYQLDSIEGLQPGHLKSAIDIPLKSPVREQASQIRGELEKAREENSLLVNLVTDMEQKLESLSLSLRETIIKFNPEVNSDYLEPPREPGTSELKPGDMLRKQIDYLESGLVAVQAEQESFVSSGGSNNNGMYQLDDDAAERIESVLIGLWDKMQSGFAEQKQRNEERRKQRADKGLVDDDDTSDDDAFDADETYNLIAFSSKVEWLYSRASTLKDQKSVLKRQIKQQRELNNKTDAEKDEELERRQDELDQTRFLLERAEKDASDAQNMLADALQDLEKAQSSSSGISEEELRTHTLKIESLEAEIATRSAKIESFESEIQARDARLEALTSELEAGSGTSETLRAEIQAHQARVETLETEIQARSDRIASLEAEIHAHSTRAESLEAEALATGVRLESLEAEIQARSAHIETLEDKIKGHDTNIGSLEAEIQSRDAQIKSLGSEIQTHTERSGSFEAQIATLESEKKKFVELSSQLDGVSKEKLAAEEMAKALQQEMDDMKAHHANKENEFAQKDADLEQLNMTLVELKTELTIARAELDGAYGSRAERAADAAALSNQNEVVRLTGQVERLKQELAGTVQDLEAITKETIGSEREKIDLEQKVDEAITAKASLEADLEKSRHLIAKLQEDLDSERFKVGVAQGGVTKVGAGAALLSEQFRTSMREERKRFHDDMKEERAKYRKLEEELSRLKKSQAVPKGPPSPQ
>CPKHAM151
MVPEQETGGSIERSRRQLSTSAPCPTNNEAEPIKESEVPAPSQEEAAQEITQSSQVSPRQCEAEPRASAPGSAPLTRNPSSDSAISVGVGSSSPTPEPSLPSSHHTQRLEPPVTKLTLSELDVAKIIHNPKLRHDINFDPELHFRPNIDGEKGRRKHEKANQFWRALKQELSEFIIDRPTFIYKHGEKDDWTLPVLLNAVKDIIQTLVPQRDRLFLDEGLDVKLLMRQFHKGVADLEKLAQWLSNVLKSHCAPMRDEWVDAMYNQLSNGNKNMDLDELVTGMRSLLNVLEAMKLDVANHQIRCLRPALIEDTIHFEQKFFLKRMESGKTDISMSRQWYKEAEQAYADSRMHPSQSFGDMGVFFEGLSRLMLPSAWDERLPTTFTFDEERLMKLRADVLDAINLEVCMRVYEDFERIGRRTPAAPSSDCSSQVDDMDRFDFNTPPSISRPSSVVHSVAGSASSSPRSSFVVPSYVAPKRDSQTKARELFQTLVALLQTSPQAGQPSTRWQMMAPSMALQIFRFVNLPSTTLPHLEAKLASALSDIDSPYYRDAEESFLNRLMADLGACVREFKGLSGVALFSVATGVRVPSRRPATADRDTDGVSREAFDDASVDDIATRLAHLGVLHWRVWSQLAYADDVDQMTVDDDSMQI
>CPKHAM152
MSALFNFRSLLLVILLLICTSAYVHHFTPGIMDRNKNGYAGTHHIYAKPYPVQRLTIDLQSHGYLLEMRKDRRATKSIYKYMLCHYGRTYTLIGPHFLFIKSIRTEWLI
>CPKHAM153
MEPRARAGKNVGKMNFSYAELAQLLYAHGDIKNPMPETVRVLDEILTDFMQSIAFEANRAANYSGRQKIKYEDFEFAFRKNPSFLGKVQEVFEKQKEIKKAREILRDGEDEIMKDAAEEEKKKEKEKEKDKPKANRAEEELGEADDDAEAEADALGKKK
>CPKHAM154
MEAERITVPPPAPAEIELHLSPYKNHPEEADGYHIAPQTTVISSDYQTKTKPSLLADDFRQLSISPAPSGRFSPIPHGPYNPTGVHPPPLEAPSSRLKQFWIRNKPSILVAVSQFFGALMNLSARLLELDGDGIHPIQVLLLRQGLTSVLCCAYMWWKGIPDFLLGNKEVRWLLLARGFSGFFGIYGMWYSMMYLPLADATVIGFLAPGVAGLLCYFALREPFTRPEQIATGVALLGVILIAQPVSLFMDLSSSDDQVVDAPEQVDGAFPGLDREPTAEERLLAVGVALLGVLGAAGAFTCIRTIGKRAHPLISVNFFGMACTFICIMVLIMAPKLNISQPHLRWITPTSLKGWFLLLWIAVPGFIMQYLLTSGLAADKSNKANAMIYTHMLFAVSFDRWIFDHSMSMTSLAGCALILGSAITVVFIKNPPVLKVNDVERQENLEGEAEGSPMLVDTGGHVEGINLSRT
>CPKHAM155
MVQISEVKGNKRDNRTAAHTHIKGLGLKSDGYADTQAGGFVGQVPARESCGVVVDLIRAHKMAGRGVLLAGGPGTGKTALALAISQELGTKIPFCPIVGSEIYSSEVKKTEILMENFRRAIGLKVRETKEVYEGEVTELTPEEAENPLGGYGKTISTLLIGLKSAKGQKKLRLDPSIYEAIQKERVTVGDVIYIEANTGACKRVGRSDAYATEFDLEAEEYVPIPKGEVHKKKEIVQDVTLHDLDVANARPQGGQDIMSMMGQLLKPKMTEITDKLRAEINKVVGKYIDQGVAELVPGVLFIDEAHMLDVECFTYLNRALESHLAPIVVLASNRGMCTIKGTDDVVAAHGIPPDFLARMLIIPTSPYSADEIKKIVKLRATTEGVSITDAAIDKISEHGVRVSLRYCLQLLTPSSILAKANGRTQIDLQDVSECEDLFLDARRSAALLASEGGKGYL
>CPKHAM156
MAHIMPPQAHRRSMPPIHVLGELISQRDESNASSLLHPLSPRREYTTRLPPAPLGTPEMSRSVEIQLRVGTSTAAMQADSIRDIICVCPPETKIPRPRNAFILYRQYHHSHVTAENPRLSNPQISKIIAAKWKNELAHVKGDWKRLAEEEKYLHRLQNPDYQYRPRRKKSKKGKPSSPAAAEEPSRCSKCQGRLIATPRTPTKRASTRLAPGLSNSEPRAGPSHPMLSPSTPSLPRLDAGIPRRTNHELYQLHSMSVQGRTSSIRSPEDYESASPEVKRRRTDSMGDYHLASGHSNFYAQMSGAELSRLASGGEPPRSLRLCSSSILPELATMPRSQSFPSQPTQPPPRPWEMNGVGGSSPRTSLFDESLRLPPIQMPVSPSPSRASMADKGETGPDRGHMKRRIWE
>CPKHAM157
MPDFKPGQTVLLSDGRKATVRFAGQTHFQVGEWIGVELEEKTGKNDGSVQGERYFDCPMGYGMFVKPMMATIIAQPAAAPKPAARKPTARPTSLHPTVSRTSVSGGDVSLTRRRGNSNAPSPSPAPHHKPSQSASNLRLSGSSSASASRTGTPSTVRVPSATNKARASLPASRTSMGPPPAPQPTQRSMRGASISSVTSRSGSAPTRAIGGRGGITAPKAVSRPAESGRRTSASSQGGHESSSATRSDEFLSSPIEDDPEEEGDDEILSPQPTSPVVGRTNALERIAAESSTTSSMTPPLKKAAAAGSSRSSIGSTAASREIEDLKAKLKVLERKRIEDRDKLKQLDTIQGERDKFEGIIQKLQQKYQPMQQENTDLRKAVKEAEARFESIEALQAEHDSALELATLDREMAEETSEVLKIELDALKEKAEELQLELEILKEENAEYSKGMTPEERASTGWLQMERTNERLREALLRLRDLTQEQEQELRDQIESMEEELKEFNALKEDHTTAKEKLAQSESAVEDLRQQLDTALGAEDMIEDLTERNMSMSEQIEELKAVIEDLENLKEINDELEINHVQNEKEMQEELDFRDSIIAEQARRAQQQDAALGDMEYTLSRFRELVTNLQSDLDDMRASQAVTEGESEKLNDRSRAMMDLNMKLQISASKAQVKTIDLELRRLEAQEAEQHLEIVKLFLPDSYRDDQDSVLALLRFRRLAFKANLLNGFIRERANGQLEPGHEDDILAGCDAIDKLVWVAAMCDRFVNDISHCSIEQFNKYQNSLLELEPVERALNTWIDGLRRDELKEQKCADELQRTISLMSHLGEVHISSGIAAFADDIHMRALVVQSHLDSATVAFNVIRSMVQRAIPEAGEEEELAQHFAKRIDLAITQTRSTKVFAGKAVHALEDLKARSLSLGEDTKGAFEQCETLAQDLARLTRQMGLGIHKLLTHDEGRNEPFTYGEINEVIHQAVLESTQANESDLFSSYLGMLKNTGERISDLATLAADLDQTHDFDVSPTPWRLRAQELRILKTVPVDTEEELRRLRAEHNEVRRTIAQRDEHLSTAVLKIETLESRMRDAQANVERIGTLQSELEDVNGHVTSLKEDIEKQDRELKNLESERDKWKKIASDSRAYADGADAADMKAGQERAVATAREMDTLKKEIESLQGAVRYLRDDNRRARMKEQQSYEWLAEPLKKEASPEQQRKALVAAEGRDVLGELIKMATSTTVFDLSTVPKEKLAWRPARSTPQYHVAKQMEDLEAWRTWQESVLKKTDMLFAQDRSLSLGRERLQQAAGAKRDAVARLRVRLPRDPALQGKLTTGGNVRIVGSQEWDALQAATRKFAAV
>CPKHAM158
MSHPRVEEVSDSDPDMVSDPDEVDLDDFAETDIIRARGPSTQKRIVDSSDDDDDVNDAAAARAAAAAAGARAQQFMNPMAGPGVSTLPATSDRSAFNDHQCLYPVYFDASRTRAEGRRVSAALAVKNPLAREIANACSRLRLQTLLEPEKIHPKDWSNPGRVKVALKKTGPSSNIANKHHLYVLVAKYLQENPTTENSPGLRLRFGNQMQPPEDKPYPKPAVPRGWKMNEYLPYLSAAMTGGGVSENLFKDMMKEMQGGADPMAALMASQGGGSGGASGAEESKKKKKDKKGKGKA
>CPKHAM159
MSHKMNPAVGTDIRDFVQRFHELQVHRDTMDNLFKVCIYNGVDLVIYCNQVENELRHESQRLLNAQIDLQNAANLRSDLERRVRLYEAQEEDAKEKVNKEMDKIKFRDTWIKQGLEGGKKVAYALRAAVAERFGEEAEDLEIVAKVVANLSGLGKAMQRDGCVDSPSLLKDFTLGFTQAKATFDYIDVGYGKERADSKIKGIIQSPVVPLSAPLSLSLVLADHFWYDTETTRWHLRNHNCKHIMLGISHDAGYAPFLDETLQNEATRQRISIIEGITTVPDLVATNVKIEKLGDGLFRDEKLSDKILTLAQIASSQSPPAQWIASRTASPTISAGSSQTRTPNMSYAGIVSSASPPPQITLPFTLPRKQNSQSGTGSWRDKPQARAQSESQYQLIPSSIPDNWNPGHRGFDEPIRVNVQVMETIKKRKDNDKLCNNHYLRGPCAKKDICPFAHDYKINDDEIKAVAVLARQNPCSSGQYCEAEDCIYGHHCPSVRDGVCVHPFCKFPEEAHPPGTKYKNAYIHAN
>CPKHAM160
MADIEVAVDGRAERGPTKKRRRIVISCTECHRRKQKCDRELPCGNCRSRNKESSCFYEAGAPTAREHEAHAGLYSSELNDDDAAKSKSEPLSSVASSWGYAQSGGSSTLCFLQKIERASTADGEDALTNASAPGHTSQQDSFAVREKYKGLIRLLPAKMYIDQLAEIFFSDLNWQYYLVEPQNFHELLDQWTNIPFRLLSSRGPEALSPDLKVFPALLFQIIATALLVLPKSLHESFESLKYAANMTFEDLAIDYSESSMSILSLLGTKSLCTTSIQTGFLRASFLKYTANVTESWHQVGKTIRDAQELGMHRDSLDPKPKSNDVESVLLNQWQIEKRRHLYMMLGSWDIHMCLILGRPGSMNWRHGFPTLPIDARFTVASDRSKTPVIPREEGVDPPTSLTRNILLYKTMLPLRDVLDLEPEGPCPRDFSKVQKIQQNIIDIHDSTPAAFRIENPDRQWDHLPELHWLHQARCLSEQMFHFTLVALHRPYIFHREDSRLEVIRGCLGMLDMQKRMFEGLPPKSWKNWQLFYGSFDAVTLIASIYILFPYENAEFREIAIQHCHWTVDRFATMKDMNPLAKSALGVLRAVVARLVKAVGNCAPSSSVSPPVDPLHHNSNTTTPTSTGKTFGSTPASSVGRASMEGSFKGPSESVSSAAAIPPTTEDSSASLSAMMPGGWEMPQDGNGFAGIAPFFAMGDLIYKDLTVDQINDLPPQTDTDPLPLGDSFMWQFEGGFGEDTVWQFLNQHQPSGNETG
>CPKHAM161
MASHPTLKTTFSARSEATTHPLTSYLLKLMDLKASNLCLSADVPTARELLYLADKIGPSIVVLKTHYDMVSGWDFHPDTGTGAKLASLARKHGFLIFEDRKFGDIGHTVELQYTGGSARIIDWAHIVNVNMVPGKASVASLAQGARRWLERYPCEVKTSVTVGTPTMDQFDDVEDAKDGEPATVNGNGSNMMERPIYAGRNGDGRKGSIVSITTVTQQYESAASPRLAKTIAEGDESLFPGIEEAPLNRGLLILAQMSSEGNFMTREYTQACVDAAREHKDFVMGFISQEALNTQADDDFIHMTPGCQLPPEDEDQQTNGKVGGDGQGQQYNTPHKIIGIAGSDIAIVGRGILKASDPVEEAERYRSAAWKAYTERLLR
>CPKHAM162
MLSSTTFRLKFRNIKENGKSPSATRKNGGIYLYANQSGCDGDRLLYDGCSTIVLNGDIVTQGSQFSLEDVEVVTATVDLEEVRAYRFAPSRNFQAVQAPVYERIEVEFRLTHDTLRIFEVPTPIRPPRYHLPEEEIGLSPSSRSMEGQSLKTWLYKAFKAAPAWSSPTTMRRCCQPYGNDQEEAACWCLDPAMSMNAFEDISQYDCSSADLNPIGSISKSDLKRFIAWVSKSFNMPILEKFIHAIRKSTIRDLQLAPTSLTTKIATAELEPITENYVQSDEADMGMTYDELSRFGSLRKQHKLGQTESARDYRQGEALPHPPRRRSQRQHITPAESYSPDDHRFDLRPFLYPAAFGSWSFKKIDERVAALEKALERKQAKA
>CPKHAM163
MSAPRTRRRAAQEKLEQTSDDDRSPAVVDGNGSAHDAPEASDSDSDSDENIFLFWPNIIGYCRIVLAIASLYYMPLHPRTCSLLYSISCLLDALDGYAARAFNQSTRFGAVLDMVTDRCTTSCLLVFLSSAFPRWAIIFQSLIALDFSSHYMHMYATLVVGGSDSSHKNIDKSQSWLLNLYYTNKTVLFVFCLFNEVFFIALYLLSFSSPLLSPHLIKSVEETSGGLIQPGVPVNTSLLRQLFPDPFSAAALEIARANKMDSTLPWIITGISFPIMLAKQIINVVQLVKASRWLAEVDIKTRKAKGLGKKARTA
>CPKHAM164
MNSFTRAATLLAASLGLVSAATVNYDFNITWVTANPDGAFSRPVIGINNQWPIPQIDVNVGDRVVINVNNQLVNQSTSLHFHGIYQNGSTHMDGPVGVSQCQIPPGHSFTYNFTIDQPGTYWYHSHHNAQYPDGLRGPLIVHDPKFPYKKEVDHELVLTLSDWYHDQMATLLPTFLSKSNPTGAEPVPKAVLMNETQNLTISVEPNKTYMFRVLNIGAFAGQYVWIEGHTMRIIEVDGIYTEAAEAEMVYIAAAQRVSFLVTTKNDTSANFPIISSMDTTLFDALPEDLNYNVTGWLTYDDKADFPEAAIIDELNPFDDMDLVPYDKMKLLPEPDQVVQLDIIMDNLRDGKNYAFFDNITYTQPKVPTLYTALSTGDLADNVAVYGEFTRPFVLKKGEIVQIVVNNLDSGRHPVHLHGHAFQAIHRSEEEAGTFADENLSESDFISVPMRRDTLVMWPNGNIVMRFKADNPGIWLFHCHLEWHVASGLLATFVEAPLEIQKQLTIPEDHLSVCAASNTLTKGNAAGNTADFLDLSGQNKPPGTIPEGFTPRGIVALVFSCVTGILGVIVVAWYGLSTPMEIVPLEVSHIIEKSDAPQTTGGMTGGAFKDEVSLSHNAVGEGSSSRR
>CPKHAM165
MAKDVFSVPVFLVVFRETLETVIIVSVLLAFLKQTLDGPNADRAIYKKLRAQIWIGIASGFLVCMIIGAALIGVFYTVGSNTWDKSEQYYEGAFSLVASIIITIMGAALLRIGKMQEKWRVKLARAIESPIKVGSGRSWISQVLEKYAMFFLPFITVLREGIEAVVFVAGVTFSAPAYAVPLPVVVGLLVGFVVGYILYKGGSSTRLQYFLVASTCLLYLVGAGLFSRAVWSLEQGKWNNLVGSDASELGSGPGSYDIDKVVWHVNCCNPNVPDNGGWGIFNAILGWNNTATYGSVLSYNLYWIFVMSSFILLRFRETKGRWPFGKAKPAVPADTEARSGSESNDGVTDSKNVTETTTTLH
>CPKHAM166
MGESAAAAPADAEAAKKTEVHGPKVVNVADAGDIILDVTFETSRETLRKSLKASSLAPKKPSNAPQPTLKSKVTVAYRVSQAALKKHSQYFANLLSNPKFSEASTIDEAYKKLAALKIEAGKADAADLPWIRITDDDEATKAAGREHVFEDMLKIIHGKPLKAPRVALPEVTTLAILADRFDCLTVVARSLNGIRWPTTSNRPFADDNGRNTEAEQMLREKILVSWLLSNGMKLHQAARELVMRGSRLWSDYSEEREELTAAWWHLPEDIEGKLPYTDMYHWRQVANECTEELKYRRECVLNTIASVQRHFLDLYCSKERQCKLGYDSSGACDSFQLGQMLKFLVSKNLLFLVDYTSSSLEAVPDGAMINIDDLLNTLKQCPNYQIDKHHTNCGLKIRMDPIIDYIRTMLSASGTSIAHADWKKRRSEVSWTQLRDRRLREDEEETKFVFTRAVASDQRLRYEAAMYTDRLSKGLFTASSWDWTPEA
>CPKHAM167
MGPQISLRMWYYMLKFGPANGTDVVAELAAAGAQLSFAFVCSLRDPTTLSSEPKHNISFSKLPKNPHIGAEDFLTEPNKAVRLSRQTTRPSLPETIVLPLLRPQRRAHGFSMANLASKALGSASRAAAHISTDAVAIPTIPTSLRASCVGTQLNLSEDALRLQNEDSTVRRNRYTASATRTRSRPSQAWLCGARGVPCDTIVDLPLRHALPTTRRDFHTYFVTHLPSSSLHPDSGRLHGPGHKLPRDASTPHTPSPGSSPAVSIPNMPSQNLTVVRIPLRRAKHHFGTATARGNRPYNEDADQAGIVDMPAFAKRAPTSVRQKPGEPTAADSALGDPQVFYFGVFDGHGGVQCSHFLRDELHGYIEEAASEFGLQSSLRQKNPWDVPRMPVTRKQALDNVNMKKPDEVKDDAQLPDRDDDTRQAPRHGDPLPSAKSEPVEVSDYIKAINLKKSLVQEYRDSIGGYFRRFQPEHFNLTDDCENQTISVEAALAYAFLRADLDFVSAQARKVDPDDIRVSDSPLNNDEILGQPHATPSGHDIGGTTRFKGGSTASIALISTYTPAPFWHPGAHSSLIVAHVGDTRVLLCDTATGLAQPLTSDHHPTTPRESNRLRRYAPAGSMVSGDSFGEERIAGLANSRAFGDVKSKRIGVSAEPEITRVELGPAQYSFIVLMTDGVSGTLSDQEIVDVIKEAKTPEEGARRVVEYATEVSDDGDNATCQVVRLGGWERRSEGGLGSLGTKEFRDVRRAEALDPRRRSKR
>CPKHAM168
MASLSPPRGTWLLVLCICLVLLPSKAAAFGAGNIPSIAQVEGHNWRHGDIEDMLTTVAFLHGKKWSSMLIKRTYFGNWLRDYSQAIDVGSLKGVNAPTIRILVWILSFMAFGYATEEFEVTEERLGCYRPEEHIDNPKGYADGLDARTFDSRLRGPVDPIEIDIDMNTGMKNYIANERGRWATSAGYLRYSFARSIHFGRLYTHGSQKGKEDDLNEALRCLGQALHCMEDFSAHSNYCELALRELGHREVFTHCGAQSEITVHGKRIFPLVTGTFGGVDFLHSVIGEANDHFTQSEVDEVDVALLNAGGAGGAGGGASRGLLGIGAPKDFISLIAKIPGDGAGFAAQARELKAMSDAQEQENEIRSRSEGNTNVVPGLSPNFDPVKTAKRIYPILQFRDRIVKAISRGIEKIPGLEKLLEHISETLTAFILGLLAPFIRPIINQVSKTLKEGSSGVLSASANSQFEPWDNPRSTDPTHSMLSKDHFTNVLNSCAGRVASTVLQYTVPRVLYAWENPNVPIDEVVNDVLRAFHHPALRRGDVQIQQDMFRTVQTWANEHPRRHELDNLLSSESVRQGRNHILNQKKGAGGGGHGHGHDAWETITQLGHGKVSGSLWEQVKTRDLNSLEGHDGNPSANYMSNSPAPPSRYSPPAQGGYGYGESASYHSQSHAGSSQGHSGHASGYYQSQSNQPQHHQGHDHHQPQYQQYGGQPQPPQGYGGPGYGGPSQPQYAPHQGHGQGHHQQPPPWESQYDRY
>CPKHAM169
MATETLTKLTRAEVEKHNTERDCYVTLGNKVYDVTSFLFDHPGGHKLILDYAGQDIKDILEDGVSHTHSDAAYDILDDSLVGYLKPELNGTANGNGTANGEYVHPRTGMSKEEDLSKDTDYNQDYKKHKFLDLSKPLFPQLWYGNFTKRFYLDQVHRPRHYKGGQSAPLFGNFLEPLTKTPWWVIPLLWLPCDSYGSYLAFSGFENPIIPAAYWVLGFFIWSLVEYGLHRFLFHLDDYLPDNRYGIIAHFLLHGIHHYLPMDRYRLVMPPTMFVLLATPFWYLAHTIFAYNWYAATAVYCGGIFGYICYDLTHYFLHHENLPLWYKELKKYHLEHHFLEYELGFGVTTKFWDNVFGTELKPNVVKTHLDVEALLDATAKNPEKKQKTPDAERSKDDGKSDRRDRDSDRDKGRERDGSRVRDRERDYDRRRRDYSLTRSRRETPDAGTPRSDTGSHKSRRRSRSRDDDRRHSRRHRDGDYYRGGRARSRSRSPPRHYRPRDDRDRRDRRDRGDRYTNDYGRRGGRDDDRPDASNEGGNAPLTEDERDRRTVFVQQLAARLRTRELKEFFEKVGPVNEAQIVKDRISGRSKGVGYVEFKSEDAVQQALQLTGQKLLGIPVIVQHTEAEKNRQARNPDASSGHPNSIPFHRLYVGNIHFNVTEQDLQAVFEPFGELEFVQLQKDDNGRSRGYGFVQFRDAGQAREALEKMNGFDLAGRPIRVGLGNDKFTPESTANLMHKFSGNNQGFQGSAFSGAGGRGQQSTFDRAGGRDSEKTGGASALDDTDVAGVNFNNYSRDALMRKLARTDEAPTNGNDERQQILKPKTETKPLPVNVNMASRCVVLHNMFDATEEEGDDWVKELEDEVRQEAEQRYGHVVHISVDPNSKGDIYLKFDKVQGGENAIKGLNGRYFGGRMIDASPVVDAVYSSLFSRTRAI
>CPKHAM170
MLSVNFSTPLNGPARSERIKQMSNNHPAFEKSRITQEILVKIQHSLRRMPGVAANESNEIIQRLIEVGQVISQETSALVEAVMNLHLDQEDTDKAIARMSIEANLAKAHADDQAQRINSLEEELRLEQKKKEDAEGNLKNVMDGIADITTEFKQLRDRADKQKTDSLNKGLPFFESDFLIKSLDNTIQLLEDEVSKQHSLWAVQQQPNSEGMSRTIEPSTEKIQAINGHHKPPVPLQEEGLSNGSIFSDPLTSPRASTAFQSARRLPTMGPPPKFGQFQGSMPPRPTTTLPHDRRTANAWNLVAPMQGGRQGSFNHKAQFPGPPLGRAPSRQSFHSNPQFRPSFPQSAFAMPENPPQRPSSAFGYGRDHFPNTPTGQSRGRYGGRLRDNGPPLPLLDFGASQSGSSASGPPSALVSRNPFSNQPITITEQAVQAWHGHMMHFYATIRNFVECHANNPDPTGETKLSQTHLWPILLATYYPLSEQAAESYLDHHIRSENSKSCIVTRVIIDFVVNRVWNPSAWAGADADSTYGIMEVERDLERTTGQPSAIRQPILDRMAAIIDVVMKKEQGGPFIKNRIEQATHALLISLQPLMNTFYNATDAIQDLEQVIDSAYEISFKILTSRLTFDFRFPEIGSRFSSQSMLPIWPPTDPLELQAKHWRVALVTTPVVTCRNDTGSNISAHSVSLADVFCMQ
>CPKHAM171
MKRSSVFGSIRDKLRGDSDKNSEKRDSDKPLASNNPFADPNDAPPAYSAIAPPVASGSAPPHLPHITSEDDKYAFLSSFDTIFVVDDSGSMAGHPWKEVAEVLRSITPICTAHDKDGIDLYFLNHKSDEDPKDDKKPTGGYYHIDTPEKAQAAFQKARPTGATPTGTRLWNILNPYIARLDPKKAGKENIEDVKPINIIVITDGRPTDDPESVVLQCARTLDNFGAPPHQVGIQFFQVGTDRDATEALRELDDELAKKGVRDMVDTVTWDGKSSNSRRGLTADGILKVVLGAVIRRLDRRPSGNQSRS
>CPKHAM172
MFSGRKFSINRHTGAPKPLLRRFSNAEPSMNEFQSKVHRQFRNAHEGHMPHAGLDASRSSTGVIWCTERANEYGFVDEPDAWANLGQGAPEVEDEIAGCFKRPETIDISVAAREYGPTAGIKPLREAVAKLYNETHRQGKDSQYTWENVAIVPGGRAGLIRIAAVLGSSYLSFFLPDYTAYNEMLSLFKNFAAIPVPLSEEDGYHIHPDKIAEEIARGTSVILTSNPRNPTGRVVANPELAEIQDLCRGRATFISDEFYSGYNYTSNCDGSTISAAENVEDVDEDDVLIIDGLTKRFRLPGWRIAWIIGPKEYISAIGSCGSYLDGGAVHALQEAAVPMLEPTLVQNEMIHLQRHFRDKRDYTVRRLREMGFSIKYVPDSTFYLWLNLEGLPDAIADGLNFFQACLEEKVIVVPGIFFDLNPSRRRDLFDSPCHHFVRLSYGPKMDVLKMGLDGIERVVSKHKRSN
>CPKHAM173
MNSDSQDNSSSSSSSSKPSPREALPAPGSNGGDVTTLDVSGSGTTVKLDALGPLVVNADGTMSRISNWDKMAEIERQNTLRIIGKRNQQRLAALREARGINGESNGSIGASGNHDTDGKQ
>CPKHAM174
MSNYSGRHGPNVSQYLRDLNTISPQAETIEDSSLNFEEDLTIFTNTQFFDFDSGQNTDFQAQPAKPEGKAPHSGTTSEDVSAAPSVIGEMPNLDFMSEFNNNTYAAPHMNNFSEQGFAPLQPNHGHVQVPHHARFHQAPPQVGEKRKSESMNQEEAARMAAEEDKRRRNTAASARFRIKKKQREQALEKSAKEMSDKVSNLESKVSQLETENKWLKNLLVEKNEGNEDIVALWKEFTKHASDKSKAAPAESSSGEKIKGEN
>CPKHAM175
MHSSTWKSLLVLGLTQLVAESAAAPTSCPQPKVKPPRAIYITSNQQQNSIIALPVGGNGMLSGGTITSTGGSGSSILNQNGNVKTPATADVLASQSAVTVVDNFLFAVNAGSNTLSMFAIDPAHPTKLTMVGKPAAVPGDFPVTVGASSKNKLVCVGATGAKSGVSCASFSSKGLGQMDQLRPVGLNQTTPPVGPPNTISQVFFSEDQETLYTTVKGNPATNTTGTLGVFAVEQPCDGRGAVAVSEQGKLNLLDQTAVLFGASTLKDSSDILAVDAAFGAVKLSVDTETGAASVKNVINVAGQKATCWATLSPETNTVFIADAGFDRLVELSSTDGSIKSTTNLGTSDPGINDLKAAGSFIYALSPGNATTAPAVTVFDVVSKKVAQHFQLKGSFASNKVQGVAVLA
>CPKHAM176
MSDRIFRIFNPKEPKADPVEKRRAQLRRAQQSYRDRKDKYTKALEAELGRVRKNEAGLASEIQQLRERFRILTALLSQNGISLPPEFTNVEISHTHTLHTYTDDSNLASEQAQTATGTQAQDDLQLESAGKSVNQSGASSSNALSLRHHGSRYFRRPRAPVPTATITLSAEPGDTTHLSELDATTVGMEFVLTYAFFFTHIYE
>CPKHAM177
MARFSVPTKARLPPSLRVDSANPAVIKSLGRLSREALISLAMSWLDGDFIAKAVPYLERRDDEDEIDLDDLYPACGSVQELYELYAAMQQQKGSKRDVANRILEGDWRHGLSLYQLAMVDFYYLEEHPMSQKWTAYKILPLKPPTQGADDEVLQVDDKALNVPRFHPSTFLQSLQDQVLPDIKAHYHFHRPKDLPVLLLRIFVIESPYNSNLALSGATNFTSSRTVYLAFPDGSSHIYITKSQANGPAAAGESRSLQNLIVHGVPKALSRPRERYTLKPTNLTSRNLETMLDKRGSGRGNAAGGGWSVYASDKNKKSPLDAILPDPPLSREPSLSDQNRKRLKPLDQNQRAAKRAKLIAKARFGDSGLVTDGKGIEKVDILLKDPFPTATAAVDVQGQDEEQTNATGEPSTSARRRTIDAALRQAADGDEELNEPENPSQWRPTVQITFQGNHVFAGIRQLVEAGIVDGERMPGWMTGEDGVTVGVVRHGRIRGNKGSGL
>CPKHAM178
MSAPQPSLEAGSEPYKPRYIDIGINLADPIFRGKHRGTQRHPDDLKDVIGRAKEVGCTKLIVTGSDFTSSRDSLELAKEFPGTCFATAGIHPCSSAIFCKGGHGRHDEHTTPCEPEDSEQTEHQGEPDAETSAKVIEKFTTFLTDARSAGEGLVAVGEFGLDYDRLNFCSKAAQLYSFEAQLKVVASLQPQLPLFLHSRAAHRDFVDLLKGAFGEKLERLEKGGVVHSFTGTIEEMKELMDLGLHIGVNGCSLKTEENLAMVKEVTLDRIMLETDGPWCEVRPSHAGYQYLIEKKPEPEQPVLNGEAQPPAGAAQQQSKRPKKQKNQKKEPDVPNRFKIVKKEQWQEGAMIKGRNEPCTIERVAKIVAAVKGVTIEELCEASWRNTVNVFGLGERN
>CPKHAM179
MYVRKRDGRQERVQFDKITARVSRLCYGLDTDHVDPVAITQKVISGVYGGVTTVQLDDLAAETAAYMTVTHPDYAILAARIAVSNLHKQTKKQWSAVVSDLFHYVNPKNSRASPMISKDTYECVMRHKEELDSAIVYDRDFNYQYFGFKTLERSYLLKLDGKIVERPQHMIMRVAVGIWGDNIERVLETYHLMSSKFFTHASPTLFNAGTPQAQLSSCFLVDMKDDSIEGIYDTLKTCAMISKMAGGIGLNVHRIRATGSYIAGTNGTSNGIIPMLRVFNNTARYVDQGGNKRPGAFAIYLEPWHADVFEFLDLRKNHGKEEVRARDLFLALWIPDLFMKRVEKNLDWTLMCPNECPGLADCYGEEFEALYEKYEKEGKGRKTIRAQKLWYSILEAQTETGNPFMLYKDACNRKSNQKNLGTIRSSNLCTEIVEYSAPDEVAVCNLASLALPAFVDYNEGCYDFKKLHEVTKVVVRNLNRIIDVNYYPVQEARNSNSRHRPIGVGVQGLADAFLALRLPFESPEARELNKQIFETIYHAALEASMEISKIEGPYESFKGSPASEGILQFDMWDVKPTDLWEWDSLKEQIKEHGIRNSLLVAPMPTASTSQILGNNECFEPYTSNIYQRRVLAGEFQVVNPWLLKDLVDTGLWSDAMKNRIIAENGSIQNIPNIPADIKALYKTVWEISQRQIVQMSADRGAFIDQSQSLNIHMKDPTMGKITSMHFTGWKLGLKTGMYYLRTQAAAAPIQFTVDQEALKVADASVSKDRVLKKRAPPAGSSFSMASATAVPRLSSVKTEEVSGNSLSSTGIPTPTTTPPPLGRPLASPHKAPPMKADIEEGDSPKVLPTEPSDNVKEEELSKKPDQTEDKNDDSEERERDIYSDAVLACSIENPEACVMCSG
>CPKHAM180
MRLKRGVERASCDFCHRRKIKCDRASREIQGQSSCSPCSLRQIQCIIDDSDDIRLRRRRRISVRDESAAQQSTPQLLTRNKTTVDAQSLNNSSVSPIIYDGEVQTISQERLQQPLPSYFPPDTEDSIPSSVDQTPDFSFIDTPFELSPESILFLDQIFMCGGYEDPVECHESQIAIDGDIQLPMGGEQAPRDTQGEASTEALAESAHQKLWIDCSLDEETFNAALHAYFDLAAVHLPVIMEDAFWKDYHAGRCSPALVYAVTCRGIIFTAAADSWDKQQCLALKFRQKFLESRQKAAGKSAIRLDDLEALAIMANWVYDEARSSPLDTQLGSLFLTHESLVLAILQSQMQDCNTGNTDLLAPLARLEERRRLLFWHVYGFDAFHSLDQSLISRIPDGENGSISPILPQHDTGSYLDAILNLAIIAREMLQVFVTISTKRSGVKPLDVTNIYEKFERWQKRDCPVHLRRKRDSEGKLMPLAANESTKINFIQPLHCSLLWLLEINCYLQVEACVSRYGMRDGAPFEAEMAALRVELESLRAVKDGMEISQWIKQYSATSGSGSATKSHSLIDLAPFARNIYAGQCFWISERGKTVIRHPIGRQREGKKGNDEKKKDIDDCMKAAKEFRSAVATATSHRDTGAVLERLDQQIASFEDLLER
>CPKHAM181
MKSVVIALCTFVAATAAQGSPNLAACGQTCATNMLDADKADELGCKQNDLKCLCANKNFLYGLRDCSAAICSAEDAKKVVEYGISICSSAGVAIQTKSEGGNGAASNTGSIVITGASTIATASSSGAAASDKVSTIFSTLTSDGKTITTGIATTTVSNLSGVNASSDTNASGQISTIATTVTESDGSVETKTSEITLSGSATATGTGAHQTDSVILTTVTSHGSAIVETLTTLHKSSESETASATETVTKPESSSDSGSEASATNTGSSSASTTSTSTAAGVPQKTAGPVGIIAAAGLAMLML
>CPKHAM182
MKFFQIIIAILIGLSSTLLYQYREGITDFVNFAKSSLSNQYSDIFSKTTSTTAAAAAALNETSTAAASASASASEAIRENHFPTPEQHLPVSEMPTQRAVAKVVRAIEQAEGAGARVRRSIGTRQQRNFSPFLMLDHFATTAGFPDQKKKSPHRGQETITYLLKGVVDHEDFAGNSGTLYEGDLQFMTAGRGIVHAEMPRKQPDGSQNVGLQLWVDLPKKLKYCEPRYRDLRAAEIPKVEVDEGRVTVKVISGQSHGVDSVKELAYTPVWLLDFAMRPGAKVTQALPQGWNAFAYVLEGDVTVGEGAEAKKAEQYDNVFFKQEGDVIHLSTDASATKDARVFVIAGTPLDQPVVQYGPFVLNSEEEVMQTFADYQTHENGFERAKSWRSQIGDRVY
>CPKHAM183
MPAPQVNGDVASHVQSAFIQHLLSIPLVSDGVHTVAANEYAQRSFKIGDSAYQTFAAPFLPYFARPYGLVSPYVQKADTFGDKTLDRIEERFPIIKKPTNDLYNDTRGLILFPYQKGIEGKEHVFQIYASELKKLEQQGVVAQGKAVVSTAFVVSNETLAWLSSFVAVKKGEAADATKEKINQ
>CPKHAM184
MSPSLNTQLSFTRPRTGDRDGRPSTRDQGGAESAMMIPSRTSSLHSRITQPIPSTLAQKPQQRTPKTLTHAYMVCGVGREPSQWVKAPTLAQGKITHMKGAVGQFWLPEILGSSPRLEQDNEIARALHSAMRACFPHDVEICTGRNQPHCTHHSFVLQQDSSHTLYGICLRVWSRADEKRAETIRDLRKRTETDYYDNPEETYWIPYCLSFLSRYPLYNLLGDYLRGMWIHWNKATNLFHAEEVSRILSFPAPRLNDLVRIDMKDYALCYQFPSSPTGFQNFAMWPLFNCLSIPNIVGVIEAAISPTRRIIFVSHYPAILTIASETVRYCVRVFEWSGLYVPVVHARHTKELVQEPGPYILGVTAECRSLFTAPTDALVVDLDRNFVLTSSPPTALSAGQRNKFVSRLTQALNGDVTPSGVPQHLRSAYGGGKLVPAGQIIVMRGEVESIQDPEWWNQDAVMAVMDHVCEKMGRNSGIKAVFGGSVKKPLMTKVSMRHLNELVRERNQYSRDALEAWQDFINLKGRMDTELGKVTKRNNYLVEELESWKQQFLKFQAFAETLTKETQDLKVKIEGHKRENRRLAALVEQQKEDNTRLSTRLSGTEKQRDDALEALVLQQEIAEELERERKRNKKELAQLYHTNATITRQRDEARRVVLHLRSLIGGQSHHMEHLIQSLTKPEELIREVEDGYESDEVQGGADVHSLRPSRSSKRLSTSSLVDVADRHLKDKTDAIAHIVRNIADQCQAAVDGLQLAQDAESRASTRASRRMSSMSTAQSDDGEDARSNATSDAGEGSSRLQPRAGRPSSIPPTPDLIPNRSSTALSFASTATTPERASQQYSIRDEIPTKIVEDDEEDFDDGRSDQIGVSHHHGVVSKQSQSLLHRSSGARISAFGNLR
>CPKHAM185
MADPLLTSLCAICHISVPQYKCPRCNIRTCSLACVKKHKSWSQCSGERDQTAYVPKSRLTTAAGVDHDYNFLHSIEMASERAERVLVEDKGIIQKDELRPLTVEEVRWKVGRDGRKRKVLVTKLMRRSKERLVDKLLASRLRKLGTEVVSLPQGMTRQKENNTTVNRKSGRINWQAEWFTFEKADGSDANELNKIRTLSKLSDDMPLYKGYSALLESQAKAQGKVQKRAFRGVAQNPWDSHWHLASDCLQDPQTSGWISIRTASIDAWPREDDESQLRRFQFFLESSKKRSDRSITLTSIQPEECLRNILSNTRVVEFPAIYVLEEGEALPAGYVLGPKDIAVHSQEEQQLGTKRKGGPQQGRKPERPAKRRRPGDKEGLEEGELGSNGGSDDDSKGKDGAEADDVIAEQSLGEDDDDDTTSSDESTSSSGSDSE
>CPKHAM186
MDDAPVPKLSDLLRHPDDLDKIPALKLELSRKKSAVDGQLRNGLREQLETTQSGMTGLSDGQKAVQQIKEEMMKIDKLCSESQTMIKDFASINLVSQAHRNFGAVEAMRRNLETFNERLVVVEGMLRDDDEDRENMPNLLPCHYELTQLRNIRDDAMEQIQRADDTSLESTLEDYFTRLDDTIDWFDEHVGLLAMNLINLVVSDNNGLVVRFAVVMEAEEKSDQRVMALQEALKDHEEMAARFQGITDGARKVRGYKEKFMQAIKLSAEQQFQQAREDFLDDADSLETTMKWFFNDLNAVKIGMTPLMPKRWRIAKTYADVYHVLMHDFLIGMVDDPEASSAHTLSIISFPEKYYKKMSKIGFKQEDLVPHVIDNREAELVRDFRQLIIKFLDEWIDRIFEQEKRDFAERNVEGSNLDQDEYGYFRTKNLVALWRMLREQVEAAINSQRTDVVEGVIDAMFLRLRSRQQSWQRMLEDEAVRYETGMSDLEGFQALQDWLVATANDQIGVIDDNEEENRLGYLSSFRLQFERNVSPQYLERADQELNALRDGYVDFSTWCIHKFAHLVFAVDFVSVMPDFFTPRWYSNTAMKQMVVTFEEYVGEYRQALHHSLVDIFIEIFADELLVRYLSAVRNKGAKFRRTDPFRDKLFNDIATAFEYFSNLASPEVAMSIKDTWRVTEPFLGLLSADKDSVADEFAAFKSAYWDLQISWVEAVLRSRDDFERSMLNAVKARAAQMDIVRGPETVMAKIK
>CPKHAM187
MSAAADPSAPNLNLSPEEKRTYGQLFRQADTDNVGVVTGEIAVKFFEKTRLDSRILGEIADKENRGFLTPAGFGVVLRLIGHAQAGREPTPELALQQGPIPRFEGIFTSPAQTPIQPQVSGGIRVPPLTPDKVAQYAALFERQNLQANMLPGEQARSIFDKSGLPNEMLGRIWGLADTEQRGALALPEFVIAMHLLTSVKTGALRALPNVLPAGLYEAAARSAAAPRQSPSNTGGISAIPRQLSGTAQQQRTGSPLNRPPIVAAQATGAPSNNDWAITPADKARFDQIYLDFDKTNKGYITGEEAVPFLSQSNLPEDTLAQIWDLADFGSQGRLTRDGFAVAMYLIRQQRSNRNTPLPATLPTALIPPHLRTQSRPATAVSSAFDVTPAPTQTAPIPAPPAPKSALDDLFGLDSSTPSPAPAPAQTTMSTGGSNADPFAGGSSVLHSTSSPAKPSSPVGTTFRPFVPSSSFGRGLAVHPGSEQARPHTASAAEDLLGDTDDANKNISDETTELANLSNQIGSLTKQTQEVQTKRNTTQHELSQTNSQKQNFEQRLAQLRQLYEKEAQDTHALEEKLRHSRADTKKLQGECMTLEGQLRDIQTQHQQVSAALQADQQENASLRERIRVANAEIAELKPQIEKLKLDARQQKGLVAINKKQLSTTEGERDKLKGEADSLAKSAEDISRQIETGSPVSTSAQMASPALSASSANNPFFKRSASTDIMGVFGPPPPSRAFSDRSFDDLFGPAGPVSSSGTPPPVAAFKQQNTGQSSVSVGSFSNYSGPTPNVSRVPTLSAEPPAPPESRQLSSSFLPFPEPNESLSSSRQVSPPTSARAEGSASGSFPFGGVAPSAAEATAPAAAEEEEKHDSTSATPVPAAHGDNSQMPAEGEAQERTGSFDNTDHAKAKADFDNAFAAFTSAKAPGSTDKGAAAKPQNAFDSEFPPISELEREIDESDSERGFDDDFAPASPENKAKEQQVAPEPTPESSKPAADAFDTTAPLSQPQELTASHAESETKSPELASSPATITNNHMTTSQVSNADDIFGSTTLPATSQASAAKGAFDDLDDDFEGLEDAKEGSADDDFANISRSGLDDYNPMFDSSPPASQAKSESTAFGNESSFDFISSNSATSAPGQSSNGQQKGAESHDWDAIFSGLDSPSAAAAQPVQSNNTGPTQEENAESRPPAPGRALTEAGEHDDPILKNLTSMGYSRPQALAALEQYDYNLERAANFLASQS
>CPKHAM188
MAPTVRETDYLVLGGGSGGLGSARMASSKYGVKAMIVESARLGGTCVNVGCVPKKITYNAAALAEAIHDSKHYGFSVEHTAPFDWSTFKAKRDAHIAKLNGIFAKNLANDTVDYLHGWGRLLSKNQAEVTLDDGSKVLVNAKKILIAVGGRPADPPKIPGAELGTNSDGFFEIEKQPKKVAIVGAGYIAVEFAGMFNALGTETHLFIRGKTFLRSFDPMIQETVTNEYDRLGVNVHRESQATKVEKDANGKLSVTYRDGQGNESTLHDVDNLIWAIGRVPVTGGIGLEEAGVKLNAKGHVVVDEYQTSTVDNIYAIGDVTGQVELTPVAIAAGRRLAHRLFGPAEFSTLKLTYDNIPSVVFAHPEVGSIGITEPQAIAKYGKDNIKVYKSGFTGLYYVPMAPEEKGPTNYKLITAGPEEKVVGLHIMGQGSGEILQGFGVAVKMGATKEDFDNCVAIHPTSAEELVTLR
>CPKHAM190
MAAQSTHAIAPVEMSNAVGDFTNPQYSPSSVTNDVPGAQQMQMSSESASNATGKLSPGETVNQNVKYTNNIATPRFPREVTQVLRSWLSSNAQHPYPNDEAKAKLAQQTGLSKAQISTWMANARRKGNVRTPRSGGYPIHRKETSVLREMNPMERWEHSPPEHEPVPIDVIEKAVSASRIPTSARDHSAGSEHVDDESTRSIGHGSSVDSMGTSRSSNGSSGSAFSHTSRVSLGSFGSLGSARKRGRHRRRLPGSRTNGMPHMRPLAERTFYRKDHIRQHLSHFHNVKFQSWSMDGWRTTVPKIRSRCGFCGHIMESWGDRIEHLANHFKGGKSMLDWTGDWGFEEEVLRNVENALPPYLIHFERTSPNPYEASKEERWHDETSQNYEELGNSNLISDHHSAGLIDPTTVLHDQIHLDKSHSGLNGWVQFPNTTKIAASDPFKQQQASLSAHAPDKLWNQDLINHQSHLEMLSNPNNDLLSKGLTRRSPFGTDNPSFTQSLNSGGIGSLDLSQVLHWSLLGDDVPQLNILPKDSPCPTPHNQPVLSENLMRPSRHFITDANCYRRLEKELTRFVRSSLSPNNPGQHIPTDEELQNQARWIIYDDDDPWNQTAADNAEWLARFKRDVGLAPADEGPGMPPLGPPRAWRLEDGGSGFHPPFLKPKDGKLIEFTADVPVAVDDRIYNVSRETAEQFARALCEGQYRPPASVFCSRELEDGLCRYVEECIGCLHHPTDDELRTKAREILGTPYTAADDPNLLEKFKAAYLLGFPQRNDDGGLKLVEQLAHDMYSSAQSGLSLEASEMELVSDVQPWRLAHNGV
>CPKHAM191
MEKSSPSPQLPPSNILAHDDPADFDRNTPQLEPKENILDVSELGLVNSERSSSHEEEDRREPSLSQVLSNVSNVFRPVNITSDPGPPPDGGKRAWAQAIAGHLIVLNTWGYISSFGVFQTFYTEMLGRSPSDISWIGSIQIFLLFFIGVLAGRISDAGYFPQLAVLGFILQMIGIFTTSVGTQYWQIFLSQGICMGLGNGCLFCPSLAVVSTYFSKRRALAIGIMSSGTGVGGLVFPSIARQLLPSIGFGWTIRVIGFVQLVTLGAALLALKPRVPPRKSGPLFEISAFKDPEYSLYVCGSFFCFLALYFAYYYIASFGREKIGLSYADGLNLLLVINSVGITGRIGPNFIADRFGPITVLIPFAALSGIGMLCWMAVKNVAGLYIWVVFYGTFAGGVQSLVPAGLSSLTVDLQKAGVRLGMMFTVMSFAALTGPPIAGQIISAAHGAYFGAEIFAGVSMLIGSAFYTAAKWAKCRRIEGSSIWKTRV
>CPKHAM192
MISKRSKNPPRWRPKRYPRPSEASLSPSPGQSVEVQLSAQAHRTQHQLEGTPGIDLTERQHVAPSESHEFWNAAYDSLKEDESTAKLVASYERILKTVSGADVSAELGDPTKREIFMKKLVVELQAKISMPSNLTKRVGDVAGLVLLVDKSINAAIRNILQAALPWAGVCFGMQILLDPAKSTKSNLTGIARVISRMDWYCALTKHLLNKDCVNESFEMILPQLRAKILALYRALLKYQMKSVCSYYRHQGLVFLRGLVNLDDWDKDLEAVKDAEATLQMDSEQYSRLEAKSALVQLVGQAENMERSLGDIYQTLREFLSLQKDRQLDDIDRQCRWDLRVVDPKDDMKKIENKKDTLLPDVYEWILNTEQYAHFMKWNDGLGPNSCQLLWVKGHAGTGKTMLLMGIIHSLEKQQDFGAPSISYFFCQGTDATLNNATAALRSLVWMLLVEQPHLISHLRKRYEESGAALFQDPNAFFALSEVFLSMLNDPEMSPALFVVDALDDCSSKVKWLLSSRPEINILKNSTGDTPAISENMVELDAQCLEGPVEAYISHQLTRLRGRAGYDESILEEVSNEIRQRAMNTFLWVSLVFQDLKKCNGYYAVKRVKAMPSGLSDLYDHMMARIEKVEELEPQDCKKVLVCATLAFRPISLLELVALSDSPSREFTETAIELCGSFLTPDPLASVRYSCVFWADHLIAAVNESFEGKKTLAENGEVLTFLRESLLHWLECLCLLGKLFEGAQSIRKLLLIAQNSSVSYQLAQFLEDIDKFIQSYGLIIGQAPLQIYASALIFTPTTSEIKTTQWKHRLPFIQKVTGIKAHWDAHLLTIEAHEDPVLSVAFSPDGTVLASVSEDYTVRLWDVATWSHQRTIGGEGPRIESLVFSPDSKKLALTSQDRTIWLWDMTTDSQQIFGECSSGIKLVAFTPDGKTLVSALDNQIIQLWNIATGTLQRTFEEHGATAQFIDFMPDGRTLVLVSFSEARLLDLATGNRQILDQNGRSIESMALSPNGKTLALGLSDLSIWLWDITTGRRQQILTESSEGSHSMAFSHNGETLVSAGDEYIQVWNTVTWSHKKFVKPYHRVSQSIAFSPDNKTLALATGLEIMIWDITREPQQILEGHSHSITYLAFSPNGEIMASASYDKTIQLRDITGSRQQTIEGLDDWAIYMAFSPDGKILASITCSGVINLWDIATGNHQQTLKGYGPGGLAGCIIFSPNSEMLASLSMTKIQLWDIINNPQNPLEIDRLCVESMVFSPDSRTLASASSNKTVHLWDIATWSCQQALGYSENVSCIAFSPDGKTLALALDNQNILLWDIETRSYQQMLEGHVDYVQSITFSPDGRYLVTTPYELFELNSTSISSILCPEKCHPKHAVVDRDWVILNGKESLWLPIGHRWPRLVVSGNTIALGYRSGKVIFIEVDFAQIPTDNRN
>CPKHAM193
MSEITADAVQELLQMNKSIKWYMEEFVIHLPFQEPRAQEVSASLARYAALLIEALHLDLGAPDCKPLHIVIQVMEDTIITPDGSIDISALRWEVLQNVDLWPGEARPASVSVVRLSGVPAKEVPVFSTDNPDSTSTFNILALTARPRSVDDIPHRLITKSIYDVVDKANTEIDACGGPTGERRRTLNIVRPGSLDALKRELNKKQRYDVVHLDLHGKVEDHKYVLVQVLLLTVCSNADCQRAYALFINEIQRDAHLVSAEDLALLLSSHGVRTVILNACQSAVEGEGPAANLAKALIQHGIHIVVAMAYKVLDVTANLFVSSLYDQLLRFKRSPLLAVQAARQCLLNKRTKKTSYLTEVPLDDYLVPSVYIRDDDASYVSRGLSLSDLEMLRRNPPKLPPDRSVDIDVNLVGREGDLLMLETDLMLESCVTAIEGPPGVGKSALINSAAEWWKSTAFIDRVVRVDFEALQSPECLIELFNQEFGTDLTKQDTQLEDAQARGRRIRTKIKNVLAPAEAKRRGGARGRASKAAKTKRETKHKNKISIRDSRFLVIFDGVEACGPRKISEPVLELIGYFLAVFRDAQVSLSVSDLDPAAQEPIAPSPYRSFVVVTTRRMPEIAVLNPPATKSTGTIPNTQQAQKHVRMLAPLDEDRALLLTRYILEKTNRHPDIKDWEGLLVRGQLGKLVQGNPLALKMLLSAFNPKTHNLVGFMQALLRGDSIYLGSFSSETNHYVSAALPDLAQAVDDVRRLLDSVERSSMAIQAFYPFWASFQLQTIQDYLSYIDFESHKDKRRPINRCEVFGDQELEFLYRSQELPRSSGDSGMTILQPFIAEDFAAVGKAMDIQGKSESDYVTLHPLIPLLLRDESRKTDDAYSRARETAHDVMPKLFCYRIKKWPKRAAYWKKEWNSPREILRWEFFDFLGATYRALDMQSSILTITVLVDLAHITNKALFWDAGRRPLMASFWRTATDNMHQDAHDINETPHRAGFVPLTNSLQRLMGGTRGSRGGFSARLLAEMLAKSLRLQHALSAELAEMAFCLALVDYNTRQDEEAARKWFKRLKETYHHRTKVPGADGQIRLMFDDMLKIMEASYAASSPTQNFSDEQMAAKADARKTVYKNLARTGFDISGYDAGAWKAAALRNKDNGSDDDDDDDDDDGGSHGMLGLGNSPLGRDEGVFVAILLARRQMEAQPSNIAEARRLLYKAFSNDLEVGESPANAAYIHRALSEIVEEKAARLAPGQAMETVKNEENQRDYWRRALYHWEQALQVESNAGFEKSDGQVQKETERTMMLKREVDGLGNALEADSQTPIDPSSSKRDRKRLWNPWKSWMASRAEKKAQKASIVTQATAKAGGELENAQATQDTKQASRKGKVAEYKAGEKKRGMKFWTKVGKRAKTKGRPKVGAEPDMMQLKMMALGSLERRGAKPAPAPEPEPEPVTPYPGIIRRSRQEMSEEEIADAKEAFALTSKNGQYITPRDMAALFRSVDQPKSDQEIQEMIEEVDTTGRGVVDFEDFLSMAKPHHLTDTDKELREAFQVFDADKDGFISPEELRDRMQLLGEKLTDDEVDEMIREADLDGDGKVNYQEFVQMMRGGS
>CPKHAM194
MANNPQGRIDKDLEETQRRLDLFLPPKDEGTFNFAICLKETGEMIGTGGCYRFTSMFGWPIIGYMIRKEFWNQGIVTEFLQAWLDMWRNLPREDAEIEVDARTLLDGDGPVLEQIVTWAVADNIGSQRVLEKSGFENFLTWTEPDLRNPEINVDLKAFRYFLTR
>CPKHAM196
MPGRTKAQDDTSSHDADMQDVPPSAQEEISQDAEMREDAEAEEEEEEEEIEAQRVRIRAQLPGSTDTAASFEFADEGHTLGNALRYIIMKNPDVEFCAYSIPHPSEPKMNIRIQTYDGTAVNALKKGLSDLQDVCDVVAEKFWTERQNFNAEQGIER
>CPKHAM197
MAITPTQFAKKTAQSASWSDAKRRVLSSYREWIRGAPEIQTMYNVPLPISVLRTRIREEFERNRHAKDLSVVDVLLFKSHAEYQETMNFWKQQTHILSYFNDNFRGDKRLPSSFMSGFLEGRN
>CPKHAM198
MPAIRHSSKRKPPPEGFSDIEDDLLIFANKMKDAQNKPPPPGPKHMAQWEIFQIAHQRSRYVYDLYYEKEAISKQLYEWLLKNGYADAMLIAKWKKQGYEKLCCLRCVQTKETNFNSTCICRVPRAQLKEDSDMQCVSCGCRGCASSD
>CPKHAM199
MKRSREPEEHLEFDPKEGDSPRLADADVDLRPVSKIAGLDSAVEDEEAEFVMRCSLPPHKEPVGFRFYDDYETHYHNFHTNRCIECRKNFPTDHLLNVHIEECHDPLARVAREKGEHTYSCFVEGCERKCMTPQKRRHHLIDKHMYPKNFFFAVTKDGIDGKRSLLIETGRRRRSSAGSQSQAKELRRHANTSENEASQLDNKLQPSGPSEPSHPSTTADKVKVKPEKADTDMADLTGAMSALQFVPTSVRFGRGRPGFSRR
>CPKHAM200
MASSNAPPASLAWRDAQKLRKYLARDIGKLQPGTGSGIDISKFEAVDSLLEKFRLACVSTIFLDFDYAISQKTEEYLWLIHTSINAEYRRILGRLKQSSHAVEKRKVEKMYNNFLRIAHKFYKGYIQRLSAYYDIPELKRIAQGIELDQLAVEDTISPVSEDLQRKVLYSCHLTLVHLGDLTRYRVQARHKNSGYEGALLYYGLAHHLQPQSGFAFHQMGIINLEQGNHLDVVYHFYRALAVKGPHPNAQTNLEAEFKTVLSPNGSKSRHVTAPQDHFTMWFVKLHAYFYKGEVFRPQEELEGEVMHRLEMACRNPASSNVLLKMAQVNMLAHCIASAQYKENQTETSMRFYQYTLRFNAKFIYTFCKAFESELKEALSNAEGLDHHLDTSEEAPAKTSVIEALLPVLRVYGMWLAARRTEISNVADAFGAIIPEMIQNMSRILTILCAEYYSLENLKSCPYLLPEDIHILGFQPLNEEDLPEHCRVYCDEDGNRKPYPHALEEGCGSPSSERIGRILDILRCAYFLANDSAYPMAYRIEGTALIFDYQPVTEKAQKPQKPQKPQKPKAQQSKEVDTAQVVSVLRAADKEEPIQTNIISQDRAMAIPELEAIEVAKPPVSSRQEASRLLLDEDDDIYEDSEAMNRGAETVLDMVAPFLRPLTPVEEPSYGMHTSTANDVFGSFNTEASPTESIASGKFAPLPWAWFGTPNPHGARDPALPVSQNAQNGRRSTTHSPNASVAASHPLEDPFITPGRDVPENLPRNITNGVGSPPNTSSRRLHREQLLQAFSNGSSSPRMSSFSRWSHNSNASRPPAAMATMQESNHQPEWTNPSSVSSFSHPSSLYHGTPANGSQYNMQFAVDPSHDFQEALLRETNQAMNNHFQIDKTTSNYDNAVMRSAYQGSS
>CPKHAM201
MAATKDFRLVCLENPLLDIQAVGDEALLKKYNLKANDAILAEKEHLGLYEDLLNNFDAKLIAGGAAQNTARGAQYILPPNSVVYFGGVGNDKYAATLHDAVKTAGLRVEYRVDEKEPTGRCGVVITGHNRSLCTDLGAANHYDLDHLKKPENWALVENAEVYYIGGYHFTVCPPAIMALAEEAAAKNKIFAVSLSAPFIPQFFKEVVDASAPYWDYIIGNEAEAEAYAVAHDLPSKEPKDVVKVLANLPKKNTQRKRIAIVTQGTEPTLVAIQGEDEIKVIPVRAIDPALINDTNGAGDAFAGGLLAGIVEGESLEQSVDKGQWLAKLSIQELGPSYPFPKQAYSASS
>CPKHAM202
MGRVIRNQRKGRGSIFTANTRLNKAPAKFRNLDFAERHGYVRGIVKDIIHDPGRGAPLAKVQFRHPYKYKQVTETFIANEGMYTGQFIYAGKRAALTVGNVLPVGEMPEGTVVSNVEEKIGDRGTLGRNSGGYITIVGHNPDEGKTRIKLPSGAKKVVHSRSRGMIGIVAGGGRTDKPLLKASRAKHKFAVKRNSWPKTRGVAMNPVDHPHGGGNHQHIGKASTISRYAVQGQKAGLIAARRTGLLRGTQKTKE
>CPKHAM203
MAAADDDSSDLSSLSSLSPIPSDDELDDLSDDAPTGSKSGILKFFPKLSEKPPKEPSPPPRKRSPSPPHEYVLADNPDIALNLLRTLVLWAMSSSDTLKSLINQSYKQNRHEDDINQPRAVQPWGSDGDKRRYFLVEGQDDTAFRVYRESNPAGANRTWWSVAGTIEELKALAEKLETKDGGPKAKKLSQKILQAVPRFEAGDEKRKRREYRQMRKEQFKRPEPGFSLYEGRTRGKRMKYTYSDDEDMFSDSTGYRRSARNTGTHTPAETGPVTTSSGRTIRAPPRLNVTTGEDLASGVQDLEVAEETGRLRRSAAANHGNNDAMDTDEESEAEFGDDEEDVDAQIPEESEDEDEFKDEAMDEEDLEMQSQTLVVKLSVTPPKLKGVLAPSELLPASNESDVKDVAAGPPDTPTPNQQVFEREVLVPTPGPKTTERHVTPEAVDRQALGQPSISSTSLAFRGSPEKQPAQLVTGSVNIGSQE
>CPKHAM204
MDSSLPTEVASTIQAGHIRRHPDPRQDIAPSTAADKSELVDIHEVKHSHLDDDDHDIPYSVLRPPKKHYNLPPLPDLRFEQSYLRSIESADTWWKVVLTTIKSQVLLPLAQGVLLNLAMAGWQHWNKSVRVNGDSVGVRFRRWWSGVNNWSQPNSRRRI
>CPKHAM205
MSEPQSGEAEKNIEIWKIKKLVKRLEAARGNGTSMISLVIPPKDQVSRIAKMLAEEYGTASNIKSRVNRQSVLSAITSTQQRLKLYNKVPPNGLVVYCGEILTSEGKERKVNIDFEPFKPINTSLYLCDNKFHTEALAELLESDQKFGFIIMDGNGALFGTLSGNTREIVHKFSVDLPKKHGRGGQSALRFARLREEKRHNYVRKVAELAVQNFITADKVNVAGLILAGSADFKNDLNASDMFDNRLAVKVIKVVDVSYGGENGFNQAIELSAETLGNVKFIQEKKLIGKYFEEISQDTGKVCYGIDDTLKALELGAVETLIIFENLEITRWILKDSEGAEVILHTTKQQETGGREKFLDKVTGQEMDIVSQESFLEWIAEHYKDFGTTLEFVSDRSTEGNQFVKGFGGIGGILRYKVNFEQLADLDEDDDDYYDGKNMTYSNAQFYGTNANSNA
>CPKHAM206
MPEAAGTTATAPKSADRAVPVTLNEAVLDSPTFRAAATHFADQVDAVEKWLNGYVGSTSKLMSGLLSLEDTINNYLSKTTPFPDNVIDNDYTLLALKRTSEGMRELWTQLLNTQKRMETAVVEPIRSFLTGELRNFKEIRRSLEQTQRTYDTTLARYVSQSKTKEPSALREDAFAVYENRKVYIQAAMDYCQLAPQLRYSLDQLLVKVCCDIWKEMSRAKDAASSATRWGRELDRVRGWAKEMELSDNVFRREMQNARKEVSDTTFESFKPSREIEDYSTSTVAFLGSRGPVSVRPNEEGGAAVTEKQGWLFLRIVTGKPVRYNWVRRWYYCRDGVFGWLTPGTQGVLQGDEIGVLLCNVKPAAGEERRFCFELKTKSRSMLMQAETQKELTDWLEVFEISKKKAFEATMDRDNSPLAGGADPAFSISAPSIPEFSAKGIDAQMGSSDDVVSSADRTSTLAVPGADDGSSSRRSYDPNGNGSRRSISALGRDLAREEGESGREHAARIIQKLDLHRKATFSASPEPTLTTSNSSGGLSSIISGNQSSQLVGTSLSLTSSSQAKLTGVALPLLDNKPGTLAPPTLARPPTITSFSRTAVLIAGERGHVLEGKKLPTSVIANYWGTNMWGIRQPEPAVTTRLDDDDPIGVVVSEDSQATTPLGEAVQAKKSSESLPPGYPPELRIQHAQFRLLFPNAPPEERLVLVFRAAWSSSLEGSSKSELPAGDGRIYLTAENMYFYGQQMGLVTAYSIPLDIITEVTAAAGRDCDFIFLHLSRELNDTGYKRITIKVFLDDLQLLHARLNLLVDNLQAEEPLDTLETIRALLNIDQHEYDKASPSAESWEEVSSSTPMDNGTALGRPVERSTGDIPRLIAPSSGQKFPLKLNLPKHEVIYEPDDMKEMAAERHFDLSAKACFHVLFGDKSFVFPKLYFEHRAKQIAQGPWSAAAEKEPSKREFQFKIDYVDVFGRSKTEDIRDFQTIDVFNDHVTYVVTHTRTAWHLPHSQLFKLVTKVVITYVAKSKCKLAFYVRIDWSKSPPISKSLVERQALRDAASDAEELAELATDQIHKLGSRSRTHKAIQVYGQVGQQTQVVVFSPAPTDARKKQAIKPRTLTAMLFETVRSLGESVVSSVILWIIAALKKIFDVVTAHRVILLFLGLSIATNLMLSSTESITWWQERRAANFMRRVGVSPNHMMSKAIYIADLHEASGANDDELAPFPQNSTCFGTFREVLDATSMDSPWETAGASLSLPSSRATARRLRKTRQRLGMYRHDLLVAMRVVNSVEREMLQSEWENWLANENSLCDNLEEMLHTDGRKSSGKDNGNDESSQKPMGSIPPERRRALEAWRDDYCGSCRRDHASAMHARRLTNL
>CPKHAM207
MVAHHEPLRAMGPIEWDDVPVGNLKPFMDEVFIDAQTVAESIPSSTTASATGAAASAIGAVFEQAEKAYSQREPGSSIAMAQKLRKEWKEIKVTQNNPLNISVYKLGAKDGRGAWFARRSVHHGLTFEEWKKGMEMEFPETLKVQGSPGSGNIRGIGADKQVESQEVEKSGHLSVFQLSAQFPGPTAPRDFITLLLTTDFEYKPADQQAPLRQYVIVSKPIHHEECPPRPGIVRGSYESVEIVREVPIENGLASKISLLSSDPGSEEVRSSSSDSREHQSVAIEWLMVTRSDPGGSVPRFMVEKGTPPGIVGDAGKFVKWITAISLLSSKSGESLSEAGSPTKQSQEIATPPENGTPPENGTPQILPVHRPKPSVDSKRREELEAARRESVQSIPSSNGIYGIINGVFEAASSVVASGLRTLGSPAESNTSLEDLESRAAEERETDADVTDLSETSSIRTFRSALERTLTEDNRSKSIAGSNSDESKVQGKQLLDKELRKLQEKRRKLDEKAAHMQQRLEKKQRGGREKDETAIAKMREKHEKEIAKREAKYRRELQKIEDKRVHEERKAEARRRKAMEREEKMSLTMELEKTRAERDVALKEVEILQAQVQQLQSQNTMLTVKSGRLSGLKRTPTSSSSRSSGIDSIKG
>CPKHAM208
MPSLLIPEHVDLLGNPNPVLKWLEEQDVESQQSYAQKIFDTILGEAAQPRSVSGNACVRLCGFVERASKSESQTLQLWAFSRNVAFRLYDFYIDWNEFDHHRSMRLVLDLIAQLLRRNPDDEAALDIRNSLLDNLISIVIGRSTKPVAKSALKTLDYFLLKKVFNLDDVKATHLSYHQELIGAKDIELWRVFTTELLQWTRLHFICPAAGKFIVSLFRALRQRGQEDSTGLGIDTWHKWLLDFLSEEPTLLENFKNYIFSPLFKADRPESLKFLQHVNQNESSSAIAVGSDDFGASALLTLAALETGKKVGLVEEPYIGSDQSIEDNSSITLQENALQSVLTHPSHEVRTSALSLLISSPSTTRPYSATTLELLKKHLATFFADPDAKFRVEVCARSKDMFKRVRGAISVLKKSIPRARAKARKNASKDPASQPALYRTNILSWSESELVSCLDYHEKFLHWYLRFLCAELSPTASYQRHITSLKCLIAIFRMEGERSKTWETADDQQLFFDNFDGKWARVLADLVMDPFDDVREIASLAMAQAYADKRYQKFTLNSAESEQKSSKELQELLHRAEEVSVRTARADHSDGVARASQLLYKFLDTEDERLGLLSKLVDTLDQKISRAESDLGQAVLEQPLHSTFASLSFTWQAVSEKKLSKSEAEAATILQERMIVCCERVWKAVSDVLCDDSPEGHLPEEMEDMEGLDTKGLLSYSFRAVHESRHRGAFTTVAATFATCCQLTKHLDPVDGEVSLLEIWYQGTLKEIFSQRSTTRRSAGIPSMMTGILSANGSNPSFEDAMAKLIEIASIEAHVVETDGSNLPQVHAYNCLKDIFKNSLLTSMGNKSEKYLPRCLELAASGLRSEIWAIRNCGLIFLRSLIDSLFGSQESKAMIEAGWDGKANRIPYHRYPTLPTVLASLLKSGHTMVTSANATSSAESVFPALDIIRRAGPPDLLRDEIQVYVAAYLSSPVWHVREIAARTLCSCLLHDKWLSVVQDLLRKAINDKTFNSQNHVHGVLLSLKFLIERFNEVALDRLIADLPELTAFLETNHVDSLYVNCPDIISAYLEVVNMIWISQISRSQPLQPPRVLIPTTQGSALLKAQSTISKILSASQDKEPVKQVRAVLFESRLGADTMATALESIPRLWHSTSTPSEVRIALCDLYIDVCLRTNFTEPKVVAIENLVELMNQLIAEDKLDSLPVSSLMNLWNMLPQRSLNPSLSNAIVRASGCLVAIMNQYQRLPATAFKNWGTMMADAGSDDKSFDTRFAAAQSLCSFFSVAGATSVREEYLPAIIVLYDTLNDDDDEVREAGSAAAKSILGQNLVPLEASSRLLQWLIQHFSTSTDLKAITASRVAGYRHDQLWGSPGAQLAAALRADDSLFAVEEQNLFIDEVREANRWATVFQNLKWDEGKPEEDEILRKLDGWLLDGLTQVQQLLEQEDGPLGWASNPSVFAICTSIIRGSVVLSETHGSSKLRQAIAQFRDFLKSPNHHHVSKLLMEPLGEL
>CPKHAM209
MSKISVANVRTQVGELLEYSNETKKRNFLETVELQIGLKNYDPQRDKRFSGTIRLPSIPRPNMAICILGDQHDLDRAKHGGVDAMSADDLKKLNKNKKLIKKLARKYDAFIASDALIKQIPRLLGPGLSKAGKFPTPVSHADDLTGKINEVKSTIKFQLKKVLCMGVAVGNVGMEQEQLVGNIMLAINYLVSLLKKGWQNVGSLTIKASMSPPKRLY
>CPKHAM210
MWRRTYLLLVLIRLWFALSPSYLHPDENFQGPEVIAGQIFSYPVRHTWEFTSENPIRSVFPLWPVYGLPMLLLRWLWVGNGQDGDIPPVAVFWTLRFIMFLTSFVLEDWALDELINLDELINNTRQRRTALLLVASSYVTWTFQTHTFSNSVETLTVLWSLVLIKRIRDPQSSILSSIVLGVVVVFGFFNRVTFPAFLILPGFWLIPHFLNKPFTLAALVLAALATAFVAIAIDTAFYTSEPITWTDLMTNPVITPLNNLIYNSSSENLALHGLHPWYQHILANLPQLIGPAFALLFLRPYLSLRPYLSLRLCSAISGIVVLSFIKHQEARFLLPTVPLILSSLQLPKNPTLYRIWTASWIIFNVFLGVLMGTYHQGGIVPTQVFMSKQPDATNAIWWKTYPPPIWLLNGKSEVLTTKDVMGIKGEALLEQLTELATCDTPADRRSLEYLKEKTGTYLIAPASADWLDPYLSNKGLEGLRFREVWRYRNHLNLDDMDFGDDGVWNTLSRVIGRRGLVAWRVTKSCGL
>CPKHAM211
MAEAKPASQKIWLISNDNATMEVDRVVVERSMLLKNMMEDLSHTDITPDNPIPIPNVNEAVLRKVVEWCEHHRNDPVTTPDDESDARKKTTDIEEWDQKFMQVDQEMLFEIILASNFLDIKPLLDVGCKTVANMIKGKSPEEIRKTFNITNDFSAEEEEQIRRENEWAEDR
>CPKHAM212
MPSHKTFRTKQKLAKAQKQNRPVPQWIRLRTGNTIRCVQNLPMDEKLSVPPKSSLQTLEHTTKFSRSSLSDHRFLDPLQRQEKALEKDSPGHLSDFKQSPGILDPLVPTVPTSGFFGISQ
>CPKHAM213
MGAGMSWLSNLVWAKKEIRILILGLIGEVVTTIPTIGFNVESVTYKNLNFNVWDLGGQTSIRPYWRCYYANTAAVIFVVDSTDIDRLQTAAEELSAMLNEEELKDAALLVFANKQDQPGAKGAGEISEALQLGELRDRNWSIMACSAVDGSGVNEGMDWLVQTVNQDN
>CPKHAM214
MAANDTPASTFRYNEKPVYTTSSGAPIDNPSGWQRPGTIGPLLLQDFHLIDALAHFDRERIPERVVHAKGAGAYGVFEVTHDITDLTSIDMFNAVGKKTNCITRFSTVGGEKGSADTARDPRGFAIKFYTDEGNWDWVYNNTPVFFIRDPTNFPLFIHTQKRNPQTNLKDATMFWDYLSTHQESIHQVMTLFSDRGTPYSYRHMNGYSGHTHKWTKPDGSFVYTQVHLKTDQGNKTFTGEEAHKMSADNPDWNTQDLFEAIQKGEYPSWTVYVQVLTPEEAEKFRWNIFDLTKVWPQKDVPLRQFGKLTLNKNPENYFAEIEQVAFSPSHLVPGVEPSIDPVLQSRLFSYPDTHRHRLGTNYQQIPVNAPLKAFNPFQRDGAMAINGNYGANPNYPSSYRQLTYKAVKPTVTHESWSGAAVHELFQEVNDDDFVQAKGLWDVLGRTPGQQENFVSNVSGHLSAAHQDTRTRTYEMFSRVDAALGASIQEKTEKLVK
>CPKHAM215
MPVQLLPASAAAFAPRASSVNVVLGSRVEPWLTQTLKRVNRVKRPLNSIPQHHRCLTETLSSPNAIWTLASLMFPKLPQAEMPEDPTENLFSHQLIHIEAYIVHVDMVLRNEVAYKLTVETIDALVEYHKDIYCVDAKANTYDWSEKEQQCKKLHEDFVQAVNKFVFRTHVSALEGLEEEGAGELLNGKSEEVKASLMNLMKPLLPPPPRVVEVIRQPPLLPSSPLANMWTQAGPPHIIPAAVEPWQVLPSSPSVTSSVDSVNTPIWANMGMSDVQLPSPTPSFSYPHTTAELFFSPPIMAPIPALPLPSVYAPSQCGVSVGMGMGGFGWDRYAEYATTM
>CPKHAM216
DGFNTTGCLPSQGNHPALTETGDGFSLDGIHTHQKVLLLSWQLAKRSRGWPRALVSDDAEHLRRLTGLELLSNHSSTKEGPWTILKSRPVECGDTANTHATANTHATAPTNRASEETTIGMARAAAHSTRKVRTIQACTVKVEDEEKKKERVMTLEQFLLLEGVSSLTPKYILGKVRRRMARRWHASHYSRSNINKGFFCISLTRRRDEMVESNFSHSTSISLFGFSSLLAAYADHCPN
>CPKHAM217
MAEPLMKAPVPVTLPSPPPVDFMTAEQWDTLWAVLDGVLPSYAPASAVTDKNKQIAIPDDEFNGLIDKVRGSLDNAPSREEITELLAFRPSEYPPFREDCIRNLGVSPARAKLAGVLGTLGTRAGSLLLTGYWSPITQQPASTREAIIKSWTTSRFATFRGLAKSMVSLAGKANNTTNPHFQKLSGYPDVPKDWKPAEGYDFVFLQVPPAAAGKEDDVHEITTDVVIVGSGPGGGVCAKNIAEAGHEVLVVDKGYHFHPTHLPMPQDAGLEYLFDHSGAYVSEDTTISMTSASCWGGGGTVNWSVCLKLQDYVRKEWADEGLPLFTSPEFDECMDRVWNFIGAGSEAIRHNFSNNTLLDGCKKLGWHASVADQNTASKEHYCGHCNLGCGLGEKRGPAQAWLPAAAEAGADFMEGFTVEKVLFDEDGVTAIGIEGSWLSRDEEGDLHKDVGERRQRKVVIKAKKVILSAGTFWSPVILMKSGVQNPQLGRNLHLHPVNSLMMVNRQEVRPWEGGIITSWSGEFENLDGKGHGVKLEPLCMMPYMAFALSSWSSGLDTKLITTRFRHVNSFISLARDRDSGRVFVDPETGGPRIEYSPSDFDRENNLEGIIGLAKIAYVGGATEIRATIYGLPPFIPNASEQAKHVQDKDPEFTDAAFGKWLQHLRTLGNKPPLSAFGSAHQMGTCRMSASKESGVVDERGSVWGKKNLYVADSSVFPSASGVNPMVTVMSIADWISRGVSKEL
>CPKHAM219
MTIEEDQALAHPDYWDKRYSKSDGEAPVHEWFRSFSELEPFFQNNLISRQSLKAEDKPLILHLGSGDSVCHRQSQTSYPTANQSFVQVIPSELAFRGYRRQLCIDFSTVVVESMAERHSKVEGIEWKHMDVRNMVGIPDKSIDVAFDKGTLDAMIHGSPWSPPREVKENTSKYLKEVHRVLKDHGVFLYVTFRQPHFIKPLLNPDNLWDIEMQVLGDEGSFNYYGFVIKKCLDFSEAVDKGIGEETDSCKPELE
>CPKHAM220
MGLVDTAANSSQTLVNVYKDLLQFYLKSVVMFKKSGFVIHVAMDRLKPELSGIISSFNAHADVLSKLLESETFATVQEIKDEQVDTLNGLGECEIYPQTQLRTLFHGLFKHNAQLKVFISSRYDDDIERALPPGASRIELGLSKERDRIIANYLASQLNIPEHTREKVVNELSAKANGCAIWLRISLEYIGKLRIQNQKGLESALNHLPSSKGLAELYWTLFDKICSGLPENEDNLQRALETLAVARRPLTADELAYAVFIDIEDDNRTTLSELDQIAHSVNLFDLIRPVISTINVRNRKDLQLRLVHQSLKELILQAPPSSWSLVGKTNWQNQAVQRRAELNGSLLRRCVKYLLFDKCGENNLSWGFRNGPDVKLLAIGGVLDDDKFLTESPWSKSPRDFDPSDLGFVSFFTYAAPYWTAHFPDASQKLWPDPTDLIVWQRPTCSYTAEFSFPEVMSHLDPLVVTVMFGPVAYMADLLKCNLQTPDFMPDSVCLAMLVKVT
>CPKHAM221
LIGDAATWALLKEGPGGLRSRDNALPTCDAAASRPTGIAVHAPDTAGRLEMLCPDGCKGPFPALGEPGGRRAALTELLRFGSGARFWASSSDTQSGRGLRGRPWLLRQVPTTRINSAGYVGQLSLQWPAHEWLTANARREMKKIWGKRV
>CPKHAM222
MRRAESFAYAAVAALALPGAVLAQTWSRCNPLTAGSCPADTALGMSINVDFTKGGVNSFVASGNPTYNSNGASFTVASGGDAPQLTSVFYIMFGRVEVTMKAAPGAGIVSSLVLQSDDLDEIDMEWLGAEPDQMQSNYFGKGQTTSYNRGEFHTVSGTQANWIKYTVDWTQDRIVWMAGDSVLRTLTQADAESNQYPQTPMQVKFGSWAGGDPATNAPGTVKWAEGPTDFSKGPFTMMVQSISITDYSTGKQYVYSNNSGSWQSIQAVGGKINGNANGQNGLTVTASTPGSTPSIVLSIPVGGIGTDKNPATATQTDFPWLDGVTPTGGSIPSGWHMNPNGRIARDNAGSALGVPTLSLMMVVLGHIAMGALALAVRI
>CPKHAM223
MASDSSDDDMPIARANGRFSKPRASILSTHTRLRWRLRSRRTSIPNRAQVSIGNWLTVASTLVSSSKISRAEDIALDKSMSKPSGMAGLSIRNGPVENGEMDLDSPSTNGSKRKSRESITKISYKDESESDGEPLAKRQRSKKVQESDSDDEPMLKARGKKLPPSYKETALPQSSSDEQPLGVKLAKKKADIERKAESEAKAIRAKEAKSKATPKKAVKNESDDDLPLASSHKRQSNGATAKRKSTVVKKDESDSDAPIAKKSKAASAAAKGKRASSAKDTKDVKKGKSKEPSDEEEEEGFEWWNAPKREDDSIKWNTLEHNGVLFAPEYQPLPKNVKMYYDGKPVTLSPEAEEVATFWASMMTAASTHHLDNPVFRKNFFTDFSDFIKKYGAKDASGNKIDIKSFDLCDFSKIAEYWAAKNEAKKAMTKEEKAAAKAEKDALEAPYLFCTWDGRKQKVGNFRVEPPSLFRGRGEHPKTGKVKTRVLPEQITINIGKGAKTPTPPAGHKWKAVQHDQKATWLAMWQENINGAYKYVMLGAASDVKGQSDYKKFEKARELKKHIDKIRRDYTKDLKSEVMADRQRATAMYLIDKLALRAGNEKDTENEADTVGCCSLKYEHISLQPPDQVTFDFLGKDSIRYNETARVDPQVFKNLKLFKKAPKTDGDDLFDRLNTSQLNKHLNSYMTGLTAKVFRTYNASHTMSELLKELGKDPRSRGTIAEKVKLYNDCNRKVAILCNHKRTVGAGHEQQMQKLGDRIKGLRYQKWRTKKMILDIDPTQKKKKGAAYFVRDEDLDDEWVKEHQAFLVDELRTKIQKKFEKDNEKLKANKERVMPEKELKERLGAVKEMEARFKKENKTGKVEAEGRGASVDKFLSSIDKIDERIRVLETQAEDRDGNKEVALSTSKINYIDPRLTVVFSKKFDVPIEKFFSKTLRDKFRWAIKSVEDAEDWEF
>CPKHAM224
MLSRAARPALRAAVAAPSLAAAGPSTAATYATLREIETRLKSIRNIEKITNTMKIVASTKLTRATRSMNDSRKYGQTSNEVFEAAETTAAEADEKKSLVIVCSSDKGLCGGIHSGMSRTIRRLFAEGESFDLVLIGEKSKAQLQRTNSKNIQLSFAGIGKDIPTFADAQAIADQIVNLPTEYTDVKILYNKFINATSYEPTFIEAFSEEAISQSPNISAFEVEDDALGNLREYSLANSLYWALAEGHACEQSARRNAMDNASKNAGEMIGKYQILYNRTRQAVITGELVEIITGATASADM
>CPKHAM225
MATVFENHLNLEKEVPAGQIFSHAQDIDSSSISSLAPESVTNNHGHIAVSPSSSLSTPQVSRQGSSDESSEVAPEIVVWTEDMELSSNISSQDPEEESSLHLGTDDERPQYSDNVPRQADPKEDAFAESFSSSYSALTELSEPSSTPSIVSSKATTPIETELPTHPQFLEATPSFSASSHRHDIESLTFNIRPKSSIPTDIPSYQYASECIAAAESSRLNPYALHPGEYHFLRHHISHTQVTTYLNIRNGILRIWMKQPSVGVTRQDAVGCANARWFDAANVCYDWLVRHGYINYGCVQLPKPQFESRNGSPAKKRKTIAVIGAGISGLSCARQLEGLFTQYAGRFYARGEEIPKVIVLEGRSRVGGRVYSREFKTKSAGIEPEFKGKRHTAEMGGMIITGFDRGNPMNVIVRGQLGIPYHALTAETTIYDSNGKPVDPVRDLLVEKLYNDCLDRVSEFKYKFQLSKLIEGNRDLLDEGRDSLGDGSKSIIQAEEATAALPDAPPVSQQSVPETVNMVPVSADKLTGRVHTEPGVPATLKASEKARLMGWNIKPGAAERGSLDLTQASSLGEATLGSVLDHAITQYKNIVDLNAQDHRLINWHIANLEYSNATNLHKLSLGLWDIDAGNEWEGNHTMVVGGYQSVARGLLQCPSPLNITTKYPVQKITYHGESFDGPATIESEDGTRVEADAVVCTIPLGVLKQGNVAFEPPMPSEKADVVSRLGFGILNKVVLLYDRVFWDSNRHIFGVLRDAPNRHSTSQQDYGLNRGRFFQWFNVSNTTGLPCLIALMAGDAGFDTEHTSNDSLVAEATEILRSVFGKDVPYPVETVVTRWGSDRFARGSYSSAAPDMQPDDYNIMAQSTGNLFFAGEHTIGTHPATVHGAYLSGLRAASEILEAMIGPIEVPTPLVLPRDSLLLHKRKEAAKDPRQARLEAYEIEVWEHVLSKIGERPLRPNKVSGSAYIIFSKTHFDAAKKRCEASRKPGRSRSVPNEVRIMMSRMWKETTPDERKPYEEQAAEQKRLYLQAMKEYNELAEKWDREAIAIRSAYEKDHPSLPGPEEGPEDLSMTPKHRRARNVSYTEVRESELEL
>CPKHAM226
MAPRAEFSTEQIRAKARKDLLYLLEGVRGKKNLVFDRSLVGPIGTIVKVATLQEYGVDKFFILENNNVDASQRNVVFVARGECGRHAEAIAAQIKRIQRESQTTHDFHIFWVPRRTLVSDQLLEEAGVLGDVNISELPLLFFPLEDDVLSLELEDSFKDLYLSKDITPNFLMAKALMEVQQNHGLFPRIIGKGDNAKRVADLLVRMRQERLAGEDGSDVKTALTPSTTNESVIIIDREVDFVTPLLTQLTYEGLIDEIFEIQNNQAKVDTTIVGAPAQSSAATSQSRKRTVQLDSSDKLYEQLRNANFAIVGGLLNKVARRLQKVQSDYESKHKTKTIAELKEFVSQLPGYQQEHQSARIHTGLAEEIIKHTRTDLFKGLLEVQQNLAAGADPSSQFDGIEELIARDAPLRETLRLLCIYSCISGGIKPKDFEQFKRLILQGYGYQHLLTLNNLEKLQLFLSRSSPLAGMIPMAGNAGADGNKTNYTYLRKQLRLIVDEVQEDDPNDIAYVYSGYAPLSIRLVQSVLQKQYLLSITKGNSAANASGTAPSAGAQGWHGFDEAVKHVRGQTFYELQKGEDKAVKARALLSGSGHKQTVFVVFIGGVTFTEIAALRFIAKQEEGKSCEGHGRGTCQLVQKLTSLVRSEKYSNMCDFYNQREQDDGCGNRERSVRSQRDAAAQQPIGFGASSRETIFGVWRRTGRREINSVWHASTLIDILI
>CPKHAM227
MATGMRTKRVAKERQKIDKFGLPPGIELVDGNDLKEWLFDIRVLDNNPLYNDNIYRLKFVFSDSYPIERPEPPEVTFVEKQARPVPMHPHIYSNGIICLDLLGNQGWSPVQSAESICMSIQSMLTSNSKNERPPGDEEFVRGNRQRPRDIEFLYHDNTV
>CPKHAM228
MLNRLHGQPESYEKKSKYRFGRTLGAGTYGVVREADGPTGKVAVKIILKKNVKGNEQMVYDELSMLQRLKHPHIVKFVDWFESRDKFYIVTQLATGGELFDRICDRGKFTEKDASQTIKQVLDAVDYLHKNDVVHRDLKPENLIYVTAEDDSDLVLADFGIAKTLDSKDETLKTMAGSFGYAAPEVMAKKGHGKPVDMWSMGVITYTLLCGYSPFRSENLQDLLDECTRGSVVFHERYWKDVSPDAKDFINRLLVPEPDQRWTSEQALGHIWLSGKNATDHNLLPEIEAFRRRSRLRRAIEIVKLQNRINKLKEHEEDPENSDMGDVQGGQEKGDGARLHALGLFALKDAKQKQETLQIEEEMGKEAKRRSFSEAS
>CPKHAM229
MPGLIPLRMSALIPASKITASYSDDKSNATSWKPTPYKPRTAEMQSRQATRERMTPEPLITPRPAPSTPSQWKKALAEIKRDFVNRKYRHCSMRCQEILDNMQDSHKPETACLIYIRFYAASALEMQVRSLHHTSPYRMKLLLQARNHYRAASHLAKEDDATKRRPSSRSLSPMSSRHTPFGSDASFSTISSGSSASLSISSLDSCLKSPGSRPKQKKRVAFCDVPSYEPLHESNYEPFIRPDSPTLGFDDDWCVRQPTPEPPAFYPAPLRPSSGKQQFSFPSPTNSEFSTIQDDDDSYFDTPTAADSFLHARSVHHYCTVLASLQRQIASHLEWLERDLAAAENPQPPQILSEEMRSLELRTRIERLRANGWKRQRFDFRKYEALRERALEDIN
>CPKHAM230
MAPKTKFELKTAKGTKDSYLPHGSGKDMVIRDKIFSTITEVFKRHGGVTIDTPVFELKEILSGKYGEDSKLIYDLADQGGELTSLRYDLTVPFARFLAMNKDIQNIKRYHIAKVYRRDQPAMTKGRMREFYQCDFDIAGTYDSMLPDAEVIRIITEVFEGLGWNGAYTIKLNHRKILDGIFQVCGVPEDKIRTISSAVDKLDKLPWTEVRKEMTEEKGLDGEIADRIGEWVVLRGRHELLEKLRNDEKLSANESMKQGIADVALLFEYLEAFGALDKVSFDLGLARGLDYYTGLIYEVVTEGSAPEATPGSEAAAAAAKPSKKKSKSNGEDDDRSDDPTVGVGSVAAGGRYDNLVGMFSGKNQIPCVGISFGVDRIFSITKARMAADKSAEQVRGNEVDVYVMALGGKGLVKERLDICAKLWQAGIKAEFLYKAKPKMQAQFKAAEANGVPFAIFIGEDELAQGKIKVKEMGLKDGHPEKDGVLVDTSRMAEELKYRIQRKRELESITIQAEGLKVVDGIKGNQAAKKEAEAKAEAEAKAEEAPAAPVADATTETPAS
>CPKHAM231
MGETDVELSNYHVDEKASSASVDDGTTSEQEKPKARPQRLASFKDYLRVFQYATKWDFFAYAAGILASIGAGITLPLMNVVFGNFVGSISDFTDPSNQSEEAFHRRTNQLSRITSLYMFALFLGRLGLNYINKFAFRMIGIRISSAIRYHYLTALLGQSIHVLDSMPPGYATTTITSTSNVLQLGISEKLGVFFEYNATIVASIIIAFTRNWALTLVTSSTILFIGLSVSVLMPIIVKGHGRVTQAEAKSSAVASETFASIRMISACGAESRMSKKYGVSVEEAKMHAQRTSPFLSLQFGLIFFSVFSAFALAFWYGTRSVAKGDIDNVGTIVIVLMSVMNVVFSLERTTTPLLAVSKATVAACQFFTVIDAPQPEKGHLTDPEVSATDDIVFEKVTFAYPSRPHVKILDELDLRIEAGKINAIVGPSGSGKSTVVGLIERWYSLKHQYVIEEAVEPEKKKKKKKKSSEIEEQDLTTSKEEDAGPPVQLSGTLTTCGHALDDINLKWWRSQIGLVQQEPFLFNDSIYKNVANGLIGTQWENEPEEVKRKLVKEACIEAFADEFVDKLPEVSHFLITVLMSDMLKGYDTLVGDSGAKLSGGQRQRIAIARSIVRKPKILILDEATSAIDVRGERIVQAALDRVAQNRTTITIAHRLSTIKKADRIIVIKKGKVAEQGNHESLIALEGGVYAGLVQAQALSLGNSSQPEENDDPMESDDNLTREKSQALYEAKVQNDSSTEKQRNIFSSFGRLFYETKSYWYLMALTLFFAACAGAATPLQAWLFAKLIVVFEFTGQKLLHESQFWSLMWFVLAVGVGLSYFGAFFASTRMASIIRAKYQQQYFEAILYQKTSYFDEEDHSHGTMTARAAGDPQRLDELMGANMASVYIALFNLTGSIIISFYFGWKLALVGCAVVMPILLASSYWRFRYELQFEKMNNEVFAESSKFASESIGAFRTVTSLTLETPITDRFKTLCDGHVKTAFKKARFASFLFGFADSCTLACQALIFWYGSHLLASGEYKPENYFVCFMAIMNASQSAGQSFGFGPNAAQVTEASNRILNTRETMNRDKSSGGKEIPDVEGGVKIELKDVHFKYPTRDMPVFRGLNLTIEKGQFAALVGSSGCGKTSIISLLERFYDLDKGHILCNGQDIADVNVFDYRKHLSLVAQEATLFQGTLRDNIILGVDDATVTDEQIHQACRDASIHDFIVSLPEGYNTNIGSRGVSLSGGQKQRVAIARALIRNPNILLLDEATSSLDSESEKLVQAAFERASKGRTMVVVAHRLATVQNADVIFVLGEGKLLEQGSHMELLKKKGVYWNMVMSKSSFGQVILRGSIHGLMNYA
>CPKHAM232
MDPSSAASSFFRWQSPAVAVTATAVATATLVLFARSALRPRWGKALPNPLKTTIPGLPRDEVEGLVYQPDAFPGARDVDTPYGSIRVYEFGPEDGEKVILVHGISTPCITLALIAHGLVKRGCRVMLFDLFGRGFSDGVGDLPHDERLYTTQILLVLASSPLAWTGNNAFRLIGYSLGGGIAVHFATAFPHLVSSLVLLAPAGLINGEDFGALSLFIFKSGFVPERILAYLTRIRLQQPIAASRKAKEVSASAAAADIAVTEATSNSGTQKGDDSSIPLEQHVLKYVRWMALHHTGFIPSFMSAIRHAPLMGQHDSWRLLARRKPGSTMILLAQNDEIIDVKSYEREGLPLVGGKDNVVWKVVPGTHDFVMTHSEIILGEMDELWK
>CPKHAM233
MAGLSHILDMGPGSDPRPPSAPESLPPSGSLPPSLPVPVPDPEPFPVAKPQAVSSDVIATSIAGPTPSNPTVQSRITMQAVPSSTTPGPPSTSPGTNTTAGTAVSASDTATDAFASSATGETPVPALHQNHQNSNPYACRDCGRSYSRPEHLVRHVQTHTLGRRFACDICKKSFARKDLLRRHVSNHENDSPKKRQRLVSTPNSSRVTQACRPCATARVKCDETKPCRRCVSRNLACSSFETSPGSSTHLVHLPASGQDATAQNQPSSSFYIGSTDSNSALHNTPTNFIRDNITSKSSPLSQTNSSRQDDSQLTTPDTGAEPGHPLSLAHPQNPAKAGPMDFSNIPFFDFLRDVLYQQPLDLPRPTEAQGPAVLDFCDNMDMDLTDMDFGLLDHWNLDLEDGGALIAPALAGQNPQNSAEMSQMRQNLANVWGELPWKWEPTAKDSGYTEQGNLPISAKDLSNAQFQETKKNLERVVDQKLNLSSRDQILAIILKTCRDASIAGRVAASFPTVDVMDTMMQVFLAAHIRQVSTWIHFPTLKLNSLWPEWVGNAVAAGAVLMPAPTLRKFGFAIQEAVRITIPARFEDNNTAIQNLSLVQSLILGQDVGLWSERKELWFAKSASEWKTLYLSGTVRHQNSKLPSIADAYRNVRQLAENSARIDMQLSVSILLHGFWSMILEYSQLSVVHQFRSYTKEKPNPLLSSRRQELIRELQSFQFDSSDLQDITPQEHVVLNLLMMHLHVSLDDLQIFSGKQGEEEARRMYPILQQWTASPEAWCAIWCAGQILRYAKLFPLGQLKDFYAIAVHHASLALWTYGVVARASQQQDMTSQYGYEPMYLDEGNNATSIQQFLSFGQGRPLIQGPTGPSSGAAPGDASVYDPRACMDIAQEILQTNFRRPQDALPPLVENLCQLIKQLGNAAWAVGLG
>CPKHAM234
MTFQDDAIAPALDPQAEEDIKEKSRKRTLGNLRLIDQETNAVILVPTPSSDPNDPLNWSTWRKYYVAGVLCLTMAVCNFLAAGPAIAVPATAMEFYPDALANGTLITSAIPKVAYFFTTTSLLQGMGNIVWVPVANKWGRRPVYILSYIIYFAMAIWLIFEKSYARFLVGRILMGFGSGAAETLAPISIADIFFLHERGRVMSAYTCFLSVGAAGGLVVSGLITINHTWRTIYQVGAALVGFVLLLLIFTVPETSYLRTDHYDSPSTNASDEKRASAVREETQASTKKMSYIESLLVFKAAGTGENIFKMMIRPFGLIILPPVLWAALSLAVTIGFLVAVTSNSAAAFNQTYGFASYQVGLCYIAAVIGSLFGLPAGGHLGDKVANILTKRNNGIREPEMRLPAVMISAITAPLALILYGVGIQYKLHWICPTIGLGLLYVIDSYRPVAGEITLAVTGFKALFAFFLSFETNPWVSLSGYQDAFGAMAGIAGGVLLMWIPLYFWGKQIRHHSWQWRVISFIHWDNDREVGE
>CPKHAM235
FIPRFYEAVAIKINPDIFGVTDRPASSSVFVCTALFVQTATAWPASKVDRALSPPMMQGRRVSLRVRRLTRHIRAMRNETAKISLVAGELERRLSIDGTDEPRESATEATEIRDDQVSPRTSIDEIPETEEENTAAEPQQGEDTLVPDPLASSSGISSGLAAEREESNTTRTATADPAALPARTSSLPIRTRFSPRSIDLRPAGSSSSESWGELFDQPSGAMSTSAPAADLSENTSPRMSARDQLSAMYAVDTDRISNENALHHHSLTRSSERERERQSSVILPRWQPDGEVTYCPICRTQFSIFVRKHHCRIIIPHQFIVRAPGSEVPLPPALFFDSSGGGYVDMNRLSGGERVRLCNPCVPDPNTAPPQSPGSPGLSPHSARRRSRNSTSSGYPPSPSVNNRYGGVFAAGQSNDPYQFYTSRTRSITMDPTGQRAGGASSSSSSRRRSSANYEVSSLNRLLAAGPSPFNMHNQHHIHRRRLTGESGSSSRQRALPPPPQIAEEDECPICHLELPSRELPNFEALRESHITTCIQSHSTYGSPRGAADSATPPPPPRRTGMYTYPATEKDCVDDAECTICLEEFTVGIPMARLECLCRFHRSCISAWFVNHPGRCPVHQHDGFGY
>CPKHAM236
MSALEARELKQQGAIEAAQNPQNPVTAEDAERVLVEQARNAGVPGFSFDPNATIEEKRAQVAAAIPPGLHHIRQNKATAIATDVDDGTGPDEELPEPSKEGALDVGKDEQGKRLANGVTPPVEEEFSRTGWAPQIGWPVDSTLAGESLLDHTTWVEGQLPDHLYGDWYHNTGVIVFACISSWLVAVFGGGLGWVIMVMAICGTYYRTSLRRVRRNFRDDITRELALKKLETDHESLEWINSFLVKFWPIYQPVLAQTIINSVDQVLSSATPAFLDSLKLKTFTLGTKPPRMEHVKTYPNAGDDIVRMDWKFSFTPNDTADMTSRQIKNKINPKIVLEIRVGKAMISKGLDVIVEDMSFSGIMRVNMKLQIPFPHIEKIEMCFLEKPTIDYVCKPLGGESFGFDINFIPGLEKFILEQIHGNLAPMMYAPHVFPIEVAKMLAGSPVDQAVGVLVVTLHGAYNLKNTDNFAGTVDPYAIITLNGRQELARTKVVDDNANPRWNETHYIIVTSFNDTLNIQVFDKNGFRKSKELGMASFPLERIEDLHVYENERLEVVGGGKNRGVVSCDLRFFPVLEGPVGEDGKKGPPPASNQGILRFTVEQAKDLDGTKSLVGLLNPYAIMFLNGKVIHQTKKLKRTNNPIWDNGSKEILITDRKKAKLGVTIKDERDLSSDLTLGKYQIKLDDLLECMEQGKEWYHLSGAHTGRVKMMAQWRPVAISGVSGTGGYMTPIGVMRLHFKKATDLRNYEAFGKSDPYVRVLLSGIDKGRTVTFKNDLNPEWDEVLYVPVHSARETLTLEVMDEEKLGKDRSLGLCEISTADFVQQDEIGEYLVNDTKHIFQSDLRMHGKGIAKGMLTYTASFFPCLNVADPEEEEEEAEEAAAAAAGEEPKTPSDRPLSSASKAPSRSSLDVSRKSVDVSRKSMDTGKLSPSSGEDGRPISPSSMRSSLSIEKKGPPKIHLTPEELLRYESGILIFRLMEGEMPERESHLEIFVDDMAYPSYTSSTVPSKSHKFDEIGDCVIRELEFSRLTLKARKKGDDVDDTLAYLSGNTMETLKQCLNNPTTLKFKSDDGRTSWVKASLKYIPLKMDLDPSESINNMGNLRVDVLSGSDLPSADRNGKSDPYCKFELNDVEVYKTKVQKKTLSPVWNEFFEVPVPSRTGAKFICNVYDYDFADKPDFLGATVIRLDTMEPFKAMEQSYPLDGKSGSIKLRMVFRPDYITRARQGTSTFQGTFGGSSRIVTGVAGVPFKGGAAVAGAVGHGVGRGASFLKRGILGKKDRENSNGSLAELAEAPTMPGVPSIITNGTDFPGSNSSSRPTTSAVDSARDYPPHLMPEGGSGHNRTRSFGSSSVHSAVGVGAPTGTASFTVVGAAGYPNSTDLYILITQIAPKEKLVGKTKHHKSSSGQWNFDETFRISCTPDAQFKIEAKGEHMFGSDDSLGEFFYFVDETNSPTPKELTVGGGFVTVKSSFQPAEEKYPDSPKSTFSRHKFLSKREPRSRETTPNP
>CPKHAM237
MDSLVAKYSRPAYAQNEPLEDEEYGQELMNPAAHLSLNFAMPPVAQPSAWLRAATDDRSNPDCPIKIAHGTTTLAFRFQGGIIVATDSRATAGNWIASQTVKKVIEINSVLLGTMAGGAADCQYWLAWLGMQCRLHELRHKRRISVAAASKILANLIYSYKGMGLSMGTMCAGVTKEEGPALYYVDSDGTRLAGNLFCVGSGQTFAYGVLDSEYKYDLTDEEALELGKRSILAATHRDAYSGGYINLYHVKEAGWVKHGFMDTNPIFWQTKLEKGEFSNVTSALE
>CPKHAM238
MLSSRCRCLITRQPRTRFGLSIRTLTTTGDASSSRIKNRPLTTLAIETSCDDTAVAVLSKSASGKATLLFNERISSDNRAFKGINPMITVEGHNSTLALLVEKALESLPDDVEKMEVEKTRRRNVRSGKKIPDFVCATRGPGIMPNLSVGLNVAKGLALAWQVPLVGVHHMQAHALTPRLVHALENSGSIKDDDDDESVTTPTSSPSPSPMSPSFPFLSLLVSGGHTQLILSSGLTSHQILATTADVAIGNLLDQTARVILPPSILQSSPDVSYGRVLEAFAFPPGENTTADYEAFFKPALSRRDEIDDVPSGYEWSIALPYRNSRKLAYSFSSIHTQVHTIVAAIEASYDAANNDNDSSSSSSSSPDDDVDKISPDQRRALARHTFRASFQHLASRLILALQDHPSLQSSPEAVKTLVVAGGVASNRFLMHVLRTTLAARGFPDMQIVAPPLELCTDNAAMIAWAGMEMYEAGYRSELSVRPIARWPMDPAVGGGMLGVGGWVKVEGEKED
>CPKHAM239
MSFNYGKHTEPLHGSRLSPQTRKSATPRHASYLSSKRHTGEDWEDWEDDDVVTLIDVGETPAGDHSDHQKLFTSSPFLNMHASSSAMTTRSPSPLESDSLSVSSNDEVSPIEDDVQTGLQAPPPTPALFLTKVAKHPSLKVSMRRSTARTSRPVSKRPPKQRNAKLGITLITDMTKLRRQNHIANQAKSPARRNPKFADAAALRALEGSPNPGSVGNWNWLRRGNNGDHLVASPSPLQADDAQSPDEQLSPEARPIVIGITLPSDEVASRGIDPLTATVNNIDTPNGEMRNPYPFNFQTTNDRGNPPSVPTQLISMWSPDTPDTASSFSTIRYPSSVYSQASMVGIIAPGLRDDEVPPVPALPAGYKQTTSTIPQRLIGTEQRKNKDEEDESGTPCTLFEEDGVTPLKSPASKLSARTPDSVRGWWDHHLVTPFLDMRMSFASRRTQMESPLDQRGHQVAKVAENKGEQSSALTPKSRQSWKAIISKPDTKQISTSVEKHEQQDSTTSNIEGGRAILGLSMLEKQRGLSTFSPDSDMSRDVGEKNLSQGISKVEDDSILITIETEENTKLSDKSRAVNESSTLTSQSDKHQQSSSKFHEMISSETSKSKEVHTYEFVSTEIRERQMVPTDSQPKHEQNRDLTPPPRPQRQEAQAPIIKVPTPRQTPPPREVGMREGSERPIVVHIEINTGEQQQKFVVDRVGLNSTPTIKIPTPRRTPSPRGDVLKVGVAAESARGALGHHEVGSREMVQGLGITNLRADAPPSPSSKKQAGAAIKYQAVFPPGHHLHTQASQTEVPHNIVSIPAPVAPAVTTVPATYTARAAHVAAPIAASTTAAPTTSVAAERAAPATSRAAGHETNGAAAASAGAGILTSKVLHRIEQSERSTREAGSITHEASNTSRPGGTSLSTRNVEDTSTNMSRPVGAQLLEHERETQASTTNPTSEQHSRFSVSPTSSKSPDAERKARVGSGHVRAASNFVTSVLSRQRSPVDRLRGENRAIQPVDIVLEERRAPEALPATPERAYLTINEIPSGSKNWIRVDSPSLEHGFTEPAHAAEVSHVDRELGKDYKIERKRLRHEKEEKIARRAGGLWRGRGCVPKKGCFGRPGPEGRKKRRIWCCVIGFLLLLLIILAIVLGIVLSRHHGPGSQSSTPAPGEAPSSSPSTPPSLPPSNWVNLTDYPAMPTGVLTFVGPNNTIAKSDCTEPSTLWSCSLPKDSQASVSPFKPNQPTIIFQIQWDNSTDKAWNIPNGAPPTPISKRGESNSNSVVDGFKPDPSPPTFDEMFFLGETTDNIQSSQKAGEPTPFFISILESLNDTIKLPSLSKRATASDVLNISDIIFPPELKADGTPAPAVMIPNPVQQPVRLFDRGLPTEHYGFYTYFQRTIFLKSVTALNKSSEENVPADENGGCSETEANHLVTWAETRMLVQIWTRKLNSTGSLLPSDGSDGIDNSPQLIQPGTMPYPVTVTLDTHGGDPNHKVVWEWPMDDRQKLNTSAPELLANNMAAGGTWINHRGSGNATFGGFDGGTGGCKCQWANWS
>CPKHAM240
MSLSRSPSPVPGGGWSSPGLNMNSGRTSPANVGGNPSSWETAKMRKHGANGYPSFSTQNQGFFTRHMRRISSSLPRFNSGIGNTYAEREKFEREGYNAASGGRIRSFFARLGRRLKWRILLPLIIVCTIIIYYGTHEAPGFVHWWRRSSIGGNGEKFVIILAANVGGGVMEWKGAREWAIERDSVRNKRKYATRWGYDLEIVDMKTKKRYAHEWRESWEKVDFLRNTMRKYPKAEWFWWLDLNTYVMEPGYSLQHHLFNHLDRHVYRDINDFNPLNISHPPTDLYLDADARSPTGDGKINSVNLMLSQDCSGFNLGSFFVRRSDWTEQLLDIWWDPVLYEQKHMEWEHKEQDALEQLYRTQPWIRQHTGFLPQRMINSFPPAACADDTGLNNTRIHYNEKERDFVVNMAGCEWGRDCWGEMYHYREFSYWLNRNPWELFKEEIVALIWYKLTGQRVKL
>CPKHAM241
MYTSTGITLSLGALLAGAANAQYSLSVTYDTSNFFSSFDFFTDHDPTNGFVEYVDANTAKSLNLTSTASGSVIMGVDSKETNPANGRKSVRVTSQQSFTHGLFIADIAHMPGSVCGAWPAFWMVGPNWPSSGEIDIIEGVNTQTSDSITLHTSAGFSVGNDGSNSGTKLLGSNCEGNGGCSQSTSDNQNYGDGFNAINGGVYATEWTSDHISVWFFPRTGIPADIGSENPNPSGWGTPLARFNPASGSSIDDHFQNNQLVFDTTFCGDWAGADSVWKSNAECSALASTCKEYVANNPTAFVDAFWSVNSIKVYDQGHGSPNATSTVAVKAAAGPKRPMKFRA
>CPKHAM242
MADLSTNYSFYMVPAAFTLCWLPAAYGHLLAGKHFDETNPRHTQAAVLKDDKMDKARQQRITRALSAMENGFESLGMFAGGVAAANYAGVDVYTLNLLTIEYVFSRVLYIFVYIVLCENGKLSPLRTLSWLLGVVSMFALWIMAGLKVGA
>CPKHAM243
MHPLNPILSVLLLASSSGATSLAPSLLATATPASLFTPSNTTISTAGPTATSIHCDITYCVNGTSFCHFWAGITTWHMSGPSPGELRTTLGSCKVGKARRTAV
>CPKHAM244
MTASSPHDADQGETHSPHQQRGASSASTSQTPDASTPRNRSVDEPRERETINDEQSPLLPPTDYDAFGARLGRVESHVDDSQTTKSLWYLTVLTIGIGGLQIAWSVELSNGSPYLLSLGLSKSLMALVWIAGPLTGTLVQPYVGMLSDNCRISWGKRKPFMLGGAAATIVGLLFLAWTKEIVGGVLGIFGADPQSHGVKVTVIVTAVIGVYLLDFAINTVQAALRTFIVDCGPAHQQEAANSMASRMTGIGNIIGYIAGYVNLTNSFWFLGDTQFKILCAIASISLGATVIMSAALIKERDPRMDGPPKKKQSIFVFFFTLFKSIKRMPPQIKRVCQVQFFGWVGFFPLLFYTSSYIGEIYVQPFLEENPHMSPEEIDKLYEHATRIGSFALLINSIVSLLTNVFLPFFVAPTYDSHPVSDDSESSAKKSFLDRLRIPGLTLRRTWFGSLILFAIVMVCTVFVRSVNAATALIGIAGITWAITLWAPFAIISAEISRRDALARAKRHHRNDNHDSPPTLPAPIPATSNTSPMELTDPPKEEVDQAGVIMGIHNMSVSAPQIIANVGSSLIFKIWQKPRGTPGDHSIGIVLALGGVFALVAAFFVLRIKDDVSFPPETLADEEHGADDQDDDDDEPSPNGDISRSTKPGYSAVPTADSEALRLVRNRSFGGLEAASGSDY
>CPKHAM245
MAIRERFRRALRRSDDSDTISQTESNGTTSSSTRQSSSSESSAPQLSLKKTSSTLSKTFSFGRRDNTKKNEEKIARKEERDRKRNKGRTYKHPSEKPLTEQNLKHQEMLSHFTMTFGASDPSQIIDPEFDGISPCCTRNCSIDLGSSESINV
>CPKHAM246
MPAKSFYVLRLKTVPTKYGLSKNIQDLLTALDHYHDGSIDAVELGRLVRLSPNRRASIANTIQKCAGLLKKSPEEITTCVEVIEMCTELLEIAVFSFVDGMLLDRKPPMDGFPFMRLPVEIRERVLDLMINNIFRTKSVLPASNKNSSCKCPRFDRDTVFQTAQMKDLACIFGSNLITLEFFRVFFREKTFRFRCTCELHSHLINNDMFLDNVRSIVVHWSGPESAKTFRLLTKMPKLESLGIIISKLTFIHLNERSALMKSFFPLAFKTIRIADVLGLDELLELRGLHQVGVMLAPTSRGGSQSYKMDRANLLELLSSRLTRAKEDDNHDIELA
>CPKHAM247
MSLVTGEKTNFQFILRLLNTNVDGKQKVMYALTKIKGVGRRYSNLVCKKADVDLNKRAGELTSEELERIVTIIQNPTQYKIPAWFLNRQRDIVDGKDSHILANGVDSKLREDLERLKKIRAHRGLRHYWGLRVRGQHTKTTGRRGRTVGVSKKKGG
>CPKHAM248
MSRQITLPSNQIKLTNVSLVRLKKGKKRFEIACYKNKVLEWRSGIETDLDNVLQIPNVFLNVSKGQTAPKEDLEKAFGKGKSTDDIVLEILKKGELQVGEKERAAQLERVHNEVISIVVSKLVDPRTKRVYTPGMIEKALDMLSSQAHTGEKTTDSGTATPTTTEAGEAKPKTKEHIWTGVVTTKSAKSQALDAMKALIAFQPIPVARARMKLRITCPTNILKQAIKAPKTASKEEDGETKAPGTVKDRILGYIEEVENQDVMGSEWEVVGFAEPGAFKALSEFIGNETKGQGRVEVLDMAVTHED
>CPKHAM249
MPDATIAPAVEDATVDAPAAASGKQDINPWSVSGEVGEDGKVKAIDYRKLIDEFGTSLIDDALLERWEKVTGSKPHRFMRRGIVFSHRDLTTILDRYEKNEPFFLYTGRGPSSDSMHIGHTQVFDFVKWLQDVLDAPLIIMLTDDEKFLFSEKRTIEEVMGYTRTNAKDIISAGFDPKKTFIFSDYEFMGGAFYRNISRFSKRVTFNVAKAVFGFDGSSNIGKIHFPSIQGATSFATSFPHIFGEDEKKSAKIPCLIPCAIDQDPYFRLTRDAAVSLKYAKPSLVHMRFLDALQGPGSKMSASDDTSAIFMKDTAKEIKTKVNKYAFSGGRETVEEHREKGGNPDVDVAYQYLQFFLEDDEELAKIRAEYSSGKLLTGELKAICIAKLQEYVGAFQERRAKVTDEVVKEFMAIRPLEWQGNPKVPRADLVVPVVKADEAAAGASAESGEKLTKNQLKKLLKEQQIAAKKAEKAKQKEEGK
>CPKHAM250
MRLSTSALVLGAASSAMALQDQKVLGDPTVEPKLNFGLDTDFKSWAASLKDSFGELTADAKALWDEVSLLAPDAMEAFQAQVKAIKAKKHSRKDDSKWDHVVKGADIQKMWVESESGESRRLLGGKLSNYNLRAKSVDPGKLGVDSVKQFSGYLDDDEKDKHLFYWFFESRNDPKNDPVILWLNGGPGCSSLTGLFFELGPASINKKIEVVHNPHAWNNNASVIFLDQPVNVGYSYGSGSVSDTVAAGKDVYALLTLFFHQFPEYSTQDFHIAGESYGGHYVPTFAAEILKHENRNINLKSIAVGNGLTDEFTQYAYYRPMACGEGGYPAVLSESQCNAMDNALPRCQSLIKQCYDSESAWLCVPASIYCNNAFIGPYQQTGYNPYDIRSKCEDSGNLCYKGLGYISDYLNRPDVMEALGAEVSSYDSCNFDINRNFLMHGDWMKPIYRLIPQILEQIPVLIYAGDADFICNWLGNKAWTQALEWKHGDDFRAAEEKDLKVAGRSYGNVISSHNLTWIQVYGAGHMTPTDEPEGSINFVNRWIAGEWVAK
>CPKHAM251
MSNLQILGSMPDASLFNFPPANPPAPLPPAHVPTSILRPFNIPDHLYGAALDARVPLTIAAVYAISAKLLNKYNKARNKKPWGISKTRPFFVFVVLHNILLAVYSAWTFWGMVGVMQRSIAHPFGPGGFAATAESFCRLHGPRGLGNSMYYNDTTLGWDTASQSTAEYMAAGNGMPNSLEPGRMWNEGLDFYGWIFYLSKFYEVLDTFIILAKGKYSSTLQTYHHAGAMMCMWAGMRYMASPIWIFCLFNSFIHALMYTYYTLSAFSIKIPNAMKRTLTSMQITQFVVGASFAMVHSFITYIAPITSTHIVAEDAPATRSAPIDYIIPTAVSALDSLKSLIFGSDNNGAAAAAAPSAQKMTTVTQTSQLAQPCIVTTGETFAIWLNVLYLAPLTYLFVSFFIASYVKRSTAAQKLNGKTARDMGDEVTLAEKAGWEAARNVEREVYGGEQMLDGQASASTSPKAKATKRRA
>CPKHAM252
MAAQLIMPTAPGAQQHSRHFLPDNRRPHAHSRSQSFQLPPGPQLSPNSANGFHEPPHAVSTPPSPKARHARPLYMPAALRANNEFPSQPLTKSRSGDSSSDSGSDTTLRRSNTGFMSLGGLVGQQFSRRASESGKSSIDGEWNLELFPDVTEQPTRKHWKPDTESTICDDPTCKRNFSYFVRRHHCRKCGNIFCDWHSSYALPLDQNANFNPRAIPSRTCNHCFEQFKTWHSREGSQVSSSASSDAHGAVSSPIAAQPGTPFGLPQGPEIPASVPRDWNWSTF
>CPKHAM253
MQATRRLAARLPSSIARAPIVSGSRSSTGTLAFKRHVASTSAAAEAAQPDLQPTETIPPPAPGIISRRERIRDAKPFSEFLTDTFHRQHDYLRISLTERCNLRCLYCMPEEGVPLSPDRELLTTPEIIMLSSIFVSQGVNKIRLTGGEPTVRRDILPLMHQLGALRPYGLKQLCITTNGISLHRKLDSMIDSGLTGVNLSLDTLDPWQFQIMTRRKGFDAVQKSIDRILELNKLGAGIKLKINCVVMRGLNDREIIPFVELTREKDLEVRFIEYMPFDGNKWNKGKMFSYNEMLDVIRAEYPGLQKVQDGRNDTSKTWKIPGFEGRLGFVTSMTHNFCGTCNRLRITSDGNLKVCLFGNAEVSLRDILRKSNSGEPIDEEAFEAMKQIEMNRRQGLAGTSDTPLGMAPNEAELLDIIGMAVKRKKAKHAGIGQLEHMKNRPMILIDPIPPTLANMPRRIRHLLSRNIISSTTPSTAISGRFQQLPQQLRHLSNSRSLRNGKGGNESTAAPTPTPSPSSSSSSRLTHVSDSGSAHMVNISEKQVTSRVATAACAVHFSDDTAIKLIQENQMKKGDVLGVARIAGIMAAKRTADLIPLCHPIAISKVSVDLDVGPGNRQIEIRATVTCDGKTGVEMEALTAASTAALTVYDMCKAVDKGMRIEGLRVVLKDGGKSGRWEMP
>CPKHAM254
MHSATALESSPHCRPSPDGRFIVTLRASGIIVRSTETLQVTNAVTLSFGSGSPFASSAAGTSSTSVPTLLWAPSSTKFLVSTADQLDVFSALRGSEFHAIARNYSSISGKPSFLQFGARDTEILIWSASGLKLVVLDVCTSGVVEISSPKFHQATSASRGVSLRPGTGHLALLARSGGKDVVSLHRSADRQVFKSWCPETLDAQGLEWTPDGRWLLLWESAAQGHRLLLYTADGQHFRTITASNLLKGPDADLELGIKTCQLSPNAELCAIGDYSRDVVLLHTQSWRAQLRLPHPATITPKDTLQVWQEQIGAEPLQGRATHTFLRATQILSPAGSAAEGQPGVESKSGCSMAAFDSSSTLLATRLDDSPCTLWIWDVIAAELRAVLIFHTTVAFQWHTSSRELLLITSQGPAQQAVSFIWDPLSNGPTPLVPEVYLPEGRAAGKSQVAWINRETELPVLFVSDAQHYLLLSPSSPSQDANPWKQAAVSHDSSEFQYNSPTSNHYAMDDEDEIMDDTFSFRNV
>CPKHAM255
MPKHGFDSHLDPPNAKKKRLSNSSNEGFNPMSMEMKGMSVREKLLAGVIIGFEKAQNQQRQHGQQQQAAHNSQIYYEVATLQHSLDKESHVNPRILRNEEEEEYQKSNSAERKEINMHHFCRRIDQRVSHDFRGEPLGSAPMSATAKTGLRVTLGTKEGSLAIYESDVPDELGHVTTWLWLKICRPLENNEQSRHFSAPDMSKDQEAWNIIAIPKSKVEVLHDEWFQYSDSSEMTNGDFIMEGATSDPAPKKRKAQLKKRSVAMRYSRDGVPSIACSNEEGNIHWAWFDFRPDLVDSQWEVVYDAMASNSCLVYAFSKPGVGWVTVPPERPEQPERPKRSSGRGVRRSSRLKREVHSEDW
>CPKHAM256
MQAPVLVMNTNSGERQTGRRAQMSNIAAAKTVADIIRSCLGPKAMLKMLLDPMGGIVLTNDGHAILREIEVSHPAAKSMIELSRTQDEEVGDGTTTVIILAQALPQLERNIHPVVIISAFKRALKDAIEIIDEISLPIDVNDDEAMAKLISSSIGTKFVSRWMDQMCSLALKAVRTVTWEAGNGKTEVDIKRYARVEKVPGGEIEDSKVLDGLMLNKDITHPKMRRRIENPRIVLLDCPLEYKKGESQTNIEITKEEDWNRILQIEEEQIKIMCDTILSVKPDLVITEKGVSDLAQHYLMKANVTALRRVRKTDNNRIARATGATIVNRVEDLQEADVGTRCGLFEIEKIGDEYFTFLTKCEDPKACTILLRGPSKDVLNEIERNLQDAMGVARNVMFHPRLSPGGGATEMAVSVRLAQKAKGVEGVQQWPYKAVADALEVIPRTLVQNAGKSPVRVLTELRAKQAEGKSSFGVNGDTGAIADMNEYGVWEPEAIKLQSLKTAIEAACLLLRVDDICSAKTLQQGATPGVGGGDD
>CPKHAM257
MSAEGPESIPTSADPRSKRPTKKRALTPGSAQAASVDALFAKPDQEIRVPPSVSSLEGGRRRPPPPEIVSNVQGSSAGAGSGEFHVYKAARRREYERLREMDEEVKRERDQVDFEKDKAEKDRKDDEKTRKNREKRDKAKARKAKKGKGGGGNGGNTKDIDGNGEKTSVGATSNGASQGNGKLNKGENGTERNGDEKPASEPVGLVIHDDD
>CPKHAM258
MAKPRLIILIRHAQSEGNKNRDIHQTIPDHRVKLTQDGWAQAHEAGRRLRKLLRPDDTLHFFTSPYRRTRETTEGILSTLTSDDPEPSPYRRSSIKVYEEPRLREQDFGNFQPCSAEMERMWQERADYGHFFYRIPNGESAADAYDRVSGFNESLWRQFGEDDFASVCVLVTHGLMSRVFLMKWYHFSVEYFEDLRNVNHCEFLLMRKQDNGKYLLENNLRTWSELRREREQQIKEKEKDEGDKADKADKTAKDDMKLAQSKSFVVTRRWGGCPHGCNHAAHYESHRAAENQPQQVDKNTHSSSGMNLAIRRLQRHKSNGSDEGDADGEESSKENPKEKKKKVHIDLARAIDGSVSSPDGTPSFITAEDRIRHIKATHLHVGRDFGGTYSGHPSVAGSDSDASDDETRRRRMGSIDSRTHPGTGLANRLGDEPEPHSSAADPKMEDLDQAEKEDRSIRGSVY
>CPKHAM259
MPRQSYSAEKRALFSPSLSTPASSTSTTTATATATATATETATATETEAPSPTTSTTSWTHQLELPAKHFAHWTVDAPDPTAARNGQVTVSTSQDRYAHADAKSAMAGRRSSYPFSSLNPPEDLVSSAPRPFFPRRTTDVNGRGAGDDHQERVDVDVDIDIHAVDDSHNATSSAAFVSSVINGSAESEVPAADGPKKQLVEYREKLIRDLEQRDVSAQELHLGLPDKARVAPILEDAVLNSPYPTSAFTSTSTESGNTIRGGITPAPVASTPSYPFPRMTLPPESFGLSSSPQSSAPNIGPSRGMLDRVLSETPTPASTLTFHPGGTPQPENFDFPTPNLYDLSLMLSAEPGLDAWWSTVVQVMREVYKAERVTLAVPADTTDIENVPWGQKATYNEHEQDDLSLEYLARGTSVMQTTENDAADDALAGSAIGTPLNGPQRPAFTSRHSFTSFEENKERSQGGTTMAPQRPSYLRSQTHFPSIQTAAERENDHTKLNKSTLEQHDFLEEEQQQQQPIPSWEAPLVPKYTGQGRVLPVLQALDYEADPLIDHTGIMRVLERGRPVALTRNYPYLAQTAPTPSSSLGQASALKSGPRTPGQELPRKPKNKRSDSATKLSSIFVGPTGARASVRTKVHFGDTILDDDSPRPPTPKYEEYEQTPPSPWSQSPAPSPAVRPDPKENPFFTDATVDEESFNPDPTPTDYTMMRPPEAIGVDHSWTVLHIPLFNVIFSKLQPRSFRLDATTMHQKSQSRSSQSPESTHHQRSTESESQKKDRPPPIAILSILSPVIPYPSNLRHSLEHFAPHLATSFSQCRHYTHLETELAGLKRRRPSTTGFGAVSAYGRPMESSAYLAAEETAALQQSLAGSITSPSDYSGISKSATGSPIGTPGWDPGALVYIAEKRQHAASPAGVSQSSGGYFSSKLARQGSQRSRAGSKDDPSGDVRPSRLSGSKAPQTPQAATTDIDELADTNTGSSEDANQRDIQSRNSLDGSVDLDPLLVDRYPESSKFEQGPYKTGHSRLHSYGADFASTFQSLPPGSSLLSRPTLAASNASGLQRSNSFIASAADMPPPSDKLKGLILDSLPAQVFVALPQTGEIVWVNSRYLSYRGQTVTDLSADPWGSIHPDERDEYLAAWSRSLRTGEQFSSTVRIKRFDGVYRWFYARAVASKDKRGAVVQFLGSYLDIHEQRIAEIKAARQQEVEASEAKHRLLANLIPQIIFTATEEDGVTFANEQWLSYTGQSFEDALRLGFMDFVHPEDLARCRIPSSQLAQSSNRKGNSGSYGSSDNTPTGATKEWPKEPQGHERAPSQQIDSNRETGFQLANPDLAELARKGVIKVGTDSNGRPSYTTEVRLRSKTGEYRWHLIRCVEIDTIDFGSGASSYFGSATDINDHKLLEAKLKEAMESKGRFLSNMSHEIRTPLIGISGMVSFLQETTLNEEQRDYTNTIQTSANSLIMIINDILDLSKVDAGMMKLRYEWFHTRSLIEDVNELVSTMAIAKRLELNYLVDADVPAWVKGDKVRIRQVLLNVIGNAIKFTSEGEVFSQCRVYTGDDGTAGKNEIMLEFIITDTGRGFSEEEKALIFKPFSQIDESSTRQHGGSGLGLVISRQLVELHGGKMEGTAVMGEGSTFTFTACCSLPTIEDQPPMPSSPGSTATAVPPALAADEAERPSDPTVTLATAQHTHDGDETGLANVEFVSPGGDSTGSSSQSAHSGQSLITDRSSITSMNTGLARFSEAAKASGQDLSQMKLEMPSDRSSVTRSVTPEKLPSEAFRPPMYLILIICPQTHSREATTQHIEMTLPKDVPHQITAVGSIEEAEKFIGGDDPIRFTHIVINLGDAEAVISVMDQITKSQKMDSTMILILSDSVQRQAVMRYASGTKYEKLFSDKLVNFIYKPVKPSRFAVIFDPDKIRDLSTDWNRSTAQQMLESQKASSLDLQKRMGNKGFRILLVEDNPVNQKVMMKFLKKVGLDVDIAVDGEECIQRVLSKPHSYYSLILCDLHMPRKDGYQACREIREWELLGSYPAMPIIALSANVMSDVQEKCMAAGFSDYVTKPVDFIDLSRAMARFF
>CPKHAM260
MASATGIPETRPSDTEETGLTSRETEPLLGRPGDAAQEEGKSALNNLVLGTGIIAQIGIWLLIVLIWASVFTKPLILFSGHPLAQSFAVLVLVQSILSLQPTHTLEQKRLGQRIHALLNLVAFLSLVAGVTIIEYNKVKNNNPHFHSAHAYLGVITAVILLLQYLVGFTMLVTPKLYGGEENAKAIWKYHRFSGYFVLLLLLATINSATATDYNKNVLKLKLWATLVLSILVVIGIYPRIQKQKLGLGRPSLSL
>CPKHAM261
MSSFADEVDYKLQAVKATQLGPDEIDQTFRPACIDLVSAGLGGKVLGFSDEWFAEAANLLTPTAPIRQPGKMVYTGAWYDGWETRRHNPEEFDWVVIRLGVASGTVNGVEVDTAFFNGNNAPAISVEGCFNDNDDEVVSWKGGRGKWESILDIRECGPSQRHGWTLDEPTGKQYTHVRLNMYPDGGIARFRLFGHAVPVFPEDKDAVLDLAAAQNGGIAISCSDQHFGSKDNLLLPGRGKDMGDGWETKRSRGKDHVDWTIVKLGAPGYIQEFIIDTAHFRGNFPQKITVHGLSWQGEGEPDIKSEGWVETVPPSKTGPDQEHKFASSVADVPFTHVRLTMIPDGGVKRFRAFGKRAV
>CPKHAM262
MDPGESGSDNGFESKPRAIPDDLPKSLDDRRHAAGEFTMPETEMYDGWQGQSQFLTSPVLAKPLNFENLSLNDPADQDDFSGNGPKDSDARLMEMLAAQAAHRNEAALEDEDAIINNEKMSESEKKDILQRALTMAASNGDNARVKKLLEGDAKPFVDINLPDDDGTPALIYASCFGHEKVVETLIEAGANVNQQDRNHWTPFMWAVTNRHKVISKLLLDKGASSEQKTSTGRTAFDFVPPDSDMSFYLHDNGYNIGSAGIMGDFYNAGFSQDRFEEEMAENEMRRRLMMESARDLEVDLGNVGMDDQPEPMDEFEEEQQEFDWSRCLHDQMFVFQEHELGRLLDIVVTNMTPQRSPSQKPVPANMIFLSARYAHYHASPDLLRRLLVSAMERINAVVEKSQWDMTILAFWISNATLLLHYLKKDAGLVEATTEFQAQLAELINEIFVLIVRDAERRLDKVLDSAMLEHETIPGFEDIAFQNEWKIFKRKSTVKEQPLEKRFRPPSPKQRAKPAPRNVTSLLSSTLFVLDLYDIHSVITSQIISQLLYWLGCELFNRVISNRKYLARTKAMQIRMNVSVIEDWARTNNRQAEHYEGGEMNSSGETTIDAAKRHLAPVIQLLQWLQCFSSLDADDLEALVGTLQQLKRMTPQQLIHSATHYRPEVGEKGLPGSAMKYLIAIQKEAALKKQSGQTAGAESAPTTPVTSNFNGNGPQTPKSVRVKSPGSIKGADSDDEDLTPKGLLLNPAYMLPFALPSVTDMLVSYGAGFGGVNRERERKYIPTVPPEFLEKLEVNGSRNPPMYGEKDWENEEV
>CPKHAM263
MALTSIRPRSVSRSRRSADPNLIGVRYEKTIQAEPPIPLPPRNTSRSTIRTLSIRSSASSPSPSVYERPLYSPSLVIVAPPALSLPVIAPPTEEHPALRTPVRQTKLNHESWKRDSGHAPTPTSATTIYEEDCEEEEEEREQDKAAKSDNSSSGANHSPPRSPNIDAPVDSDAVAPHCVPQSQHGTVVGPMPGGWQSSRSETVFTSRPAASAPFPSLKKLYTASASQHPSTPSPLPSPASPKRQSFLQRLSVCSSAPAKGKLALVVDEGSPTANAPPMQPLMRGSQPPPASTHKQPLRSSPGNAETSSLALRARIRAQAQAQAQASLPNAASPAHEDVRFAPLGVSIPTDSLLEDDFMATLSFSNRGSIMFGGRRAGPLGLDGASDAGRGDAFASAPSTPTHARSGSASASIDRFDSYASANASNPALRAPLPPPDIRVLTTEIEKESQKVRSLYGVGDAINWEDGARHSYCEPLEPTPELPAEEDGNDSILPPPIPVWGTPRSVRSASSSVHYDYRRDTELAGGLEDWEDIDGASVDRYGFISAPRPRSRLGTPTEMKSAQYSPRRRLQKRELTGLSPLGPSRKMSARSLNTQNSGLSTASKRSSRSVIRQASNLLPHNRDRRWLDEAGDMLTLPPSLQDAAEEAQIERISETLKRKEWERSEKWRKMAKVVRKGGQGEGMEFEFDKKNPKLIERTWKGIPDRWRAAAWWSFLASSAMEHESYVSEEDLTSSFHHLLEQSSPDDVQIDLDVPRTISRHIMFRKRYRGGQRLLFRVLHCLSIYFPETGYVQGMASLAATLLCYFDEEKCFVMLVRLWQLRGLDRLYRPGFEGLMKALHEFDETWLNKDVAKRLTELSVDITAYGTRWYLTLFNLSIPFPAQLRVWDVFMLLGDSAAEPAISINSSDSETTPPTGLDILHATSAALVQALREVLLDSDFENAMKALTSWIPIKDEDLLMKVAKAEWKSHQGKKKT
>CPKHAM264
MMLTIKQQSTTYGYKSVHDLPTPPSTSRPSPPLNHQDPSFKPYLVSQNSPVQPMSTSHRGLPPPAAMTLPPQQPSSVGPPPLPHHSQPPPPPPLAQSSHQAQQQWPSPSAGLPPPPQQWQGAEESMRTWLQAKTEEEKTRQEEEKTRQETLRLEQRRIEMDILRASLNGGIPPPMVPLVFAGMGSGGTLPQAALEWAQQFMAPTQGHHPQLLPPQRQHSPDHPREPMVPGHGVVYATSPAQVASVQGPGGYAPYPGSPTRPRGQTVSGVVGRPMGVVSNMAGMVNPPQPPGQGPPPVMPPYQGHSHTQSQSSQHDTSPSIYFHHWQPPATQSGGSSNRPGSPSGEAQKKRKTTGGVSQQVPRAPSEDRFRSPPPFAQTSSSNPASPSRRSHKRQRSDVSWYRPPNQMYNEDPDRPRARTPTQAPSWGPSPREREESRSVKQSVSSLLSREPDNSGALSRQVPQPPRLEPPAPIPRARGPGDQRAGERGGEPSLPTGEADSRSRS
>CPKHAM265
MEMLRGLVMLAFPPPRTPFCVIKAHTRARPGISLVPSRWQWHKAESEKEGSKTRRRLLGSQGCNEFSAAFRFIFPG
>CPKHAM266
MDGPALVPDDVLDPPPPPPPRLFERLRQIAGYTWDEATPPFHSSYDYWHVFGTRYVYPNLPTSASSQNASSPGSVSKLQSSRPTPSDHGGPLSSYSFGYSSEPPASPLPAAHSNPIASPTSTDITYIEEPVVARVSHHALREERAFQIAKSVSTTADPNGDHIVKPLDLIRLSPATGDRGAIVVAIYQHPGHNHLFDLLDMGPAFYEARKDGDTYRAVHYRPTLQSPISLRLFLDFAIGATQCLEILHHSRGMVHGEIRGDAFHFNADENKVRVMSFGSGTRSFEHGLTSTGWSMLSKELGGRNKLLYISPEQTGRMPAEPDSRTDIYSLGVVFWTLLTQQPVYTGESALDIVQSVLGRRIPNVATVRMDIPDVIGRIIQKCTAKNVADRYHSASGLRHDLICIQQYLEDGNKKALKEFKIGTNDVSSFFMLPTSMIGRQDEKAAVLKVINRVAKSHAVQRKAPTSKFSDGASLTEILSFDDISSEGGASSLDGHNRRSGSFAQTISSETRQTKSSLFPTVISETMTLSTDTTSSSQSTAAMHPRFTRPWERWERHQSISLGSLDSSSMVDSLNVEGPRGPMDIGSSSLSRQLGSAKFRRHGHCEVIMVEGAGGVGKSLFVQSILGDARRNGYCATAKFDTSKRTPFGPLLKLLSSLFKQVWGERDTNTNFHVGLKQYIRPVWPMLHRVLGLPEFLLGPPDPNAPRPISSSQSSSSRKDTRPPLKRRTSSPGESPGRLPRIQTGYGMQSSQDYLCSGASTKTMRLINTILDVLRVFTAHKFICFCLEDLHFADDESLELISQIIAARMKMVVIVTYRPEELSVPKLRAMLQPPESDGDYASLLSVPRDADNLLDNPRSARPQVTRISLNPLSEEDILQYVSTTLSRPREEILSLALVIQSKTAGNPFYMREMLSACHRKKCIWYDYRDSQWHYDMDRLFAQFQGEKDYDVLDTAFITHRLAELPSAARAVLAWAALLGGSFSFELLCRLMSGEFDYHDDDGMVCRESFTQRAYSEGEAVAGLQAAIQSYIIVPTESDDRFRFAHDRYVQASSALKECNARKMHFIISQTLLKYYAVEARQRDSTASHICNAVEIIKRRVRCRREFRKLLMECAQAATESGARPTAVKYYSAAVILLQDNPWSDEVEDASYDETIQLYLRAAECHLYMNQVTSAGHLLSIILNNANSPVDKAPAYVLQSRIFAQRGNSPAALASLKESLGLLGISLDEDASYEKCDEKFLEIAAQIQSMDRQTIISHKKSSDPSMASIGAVFAETTNAAWWTDHLQFYHLSLILYDTHITRGSFPQSGMAFLNLAAVAMSRFNMVPLAIELVMISQDLLFQARDAYSLARGEMLHQCFVGHAHCSMPQSISQMEDAIELASVAGDRMSTIHSYGIAAQIKFFASENCSELETFCELACEEIARWACDTRGGVMLIAVRQACRALQGETRAHNPLEVMTDSEHNSASYKQLLAERTNGSTHPMLFYESFEIVVLFLYGHYDRAIEIGERSIENLNDIWSSRNTRLIVLFYGLALSGNMLRKIQDPRSQPGEFSEESAKLVERLKGFLKMITDWTTVSNVNYLTWAKLLEAQMAELSNQHGECIQHYEEALDHATEHDFILEEALGNYLMAGFFIRRKARRSARAALLDALSLYRQVAATGVAHTIEEEHSLLLHGPTRNHRVADMGVQTDFVTDAPSVQYRPVDGEEDDVLTQIPSNTFTEAKGEQIGAWRNSMHMQTEDGGGLPALDMIDLHAILKSSQVISSLLQVEELLKTMCDVILQTCGGSATNAAIVVYADSDGWCVAASGDPEKGASAHKPVLPLANTPLIAENVVLYCTRFMETVFIPDIVSDERFGNVNESWLRRNPTSKSIIAIPIRHANKPLLGVLYLEGVPGSFTDRNVTVLQLLVNQISISYSNALSIKNIEKISAENHSMVEVQKRALEKAIEAETKAKNAEAEAKRNVKLAEEAAKAKSIFLANVSHELRTPLNGVIGNSELLRDSSLNREQLEMADSIRVSADLLLTVINDILDFSKMEADKMKLYIIAFNPEEMVREVVRAVSYSNREKTSKKNVKIIQDINLPSMLIYGDPIRLHQVLGNLIGNSLKFTEDGSITIGARLDEETKERATLTFWVRDTGIGIPPQQLAKLFQPFSQADASTARKYGGSGLGLSICKSLIEIMMQGTIQLESEPNLGTTAWFTVSFERAKPDVAAGDAQSQALPPIDRYSTRTSSFVDRASSPNPYLDLTRVPKEDIRICVAEDNPINQKIAIQYVQRLGYTSVSAYENGLKAVEGLRQKAREGIPYHIVLMDVQMPVLDGYEATKLIRNDPIDEVRKILVIAMTASAIQGDREKCLAAGMNDYLAKPVRAEVLKRKLDAYMSSPRPAPPSSTPSPPTAITYPGSTTTNGYSEVVPNVPKLPPPPRKPLPSDTSSTSPDQVIRKPVPIRTGSGSLHESLLDGPQASEEFQHPGSPIFDVEELETPYGDDSVASQADTKSGSTSRTSSDQDSDSGPRRGSAPKGQKNQPRKLTKSRENSAVVVKIENGTHEPIVKEL
>CPKHAM267
MADINVDVLVIGMGPTGLGAAKRLNQINGPSWLIVDSSNKAGGLAGTDVTDEGFLYDVGGHVIFSHYKYFDDCLDEALPKEDDWFTHQRISYVRYKGLWVPYPFQNNISMLPKEDQVRCLDGLIDAALEHRVANTKPKDFDEWILRNTGAGIADIFMRPYNYKVWAVPTTKMQCQWLGERVAAPDVKTVTKNVVLNKVAGNWGPNATFRFPARDGTGGIWIAVADTLPAEKKKFGKSGEVTKVDAEKKTVTMADGTTIGYGTLVNTMAVDHLVEKMGNQELITLSKGLFYSTTHVIGVGIRGERPERIGDKCWLYFPEDNCPFYRATIFSNYSPYNQPQKDAKLPTLYLANGEKASSSEAKEGPYWSIMLEVSQSELKPVDVDNLLKDCIQGLVNTEMLKPEDEIVSTYHRAFDHGYPTPSLEREGVLKELLPKLQDMGIYSRGRFGSWRYEVGNQDHSFMLGVEAVDAITSGAVELTLNYPDFVNGRQNTERRLAQAFSYGAQPLPTRERN
>CPKHAM268
MSGEEKIRVSGDITRADSSPVLPTVNPQVDKPAPAKAALHPVFYVVFANAQRSTWIGFSSSVILFNKWLLDTLNFRYPVILTTYHLTFATVVTQILARWTTLLDGRKTVKMTGRVYLRAVVPIGIFFSLSLICGNLTYLYLSVAFIQMLKATTPVAVLISGWALGVSSPNLKQFLNVSAIVVGVIIASMGEIHFVVIGVMYQIAGVIFEALRLTMVQRLLSSADFKMDPLVSLYYFAPICAVMNGVVALIWEFPKVSMAEVYNVGFFTFFLNGLCAFMLNVSVVFLIGKTSAVVLTLCGVLKDIMLVVASMIIWGTQVTPLQFFGYSIALGGMVYYKLGFEALKGYAGEAGRQWAEFGARKPILRKLSIIVMAVFFIFCLFGGLAPTYAPEYDPHKLASEVTNHFKGNAAAAAAAQEAS
>CPKHAM269
MKFLKVGRVAIITRGRYAGKKVVIIQPVDNGNKPHPFGHAIVAGIERYPSKITRRMSKTRQEKRSKVKPFIKVINYNHLMPTRYTLELEGIKGTISADTFKEVSQREDAKKTVKKVLEERYTSGKNRWFFTPLRF
>CPKHAM270
MTTVSLSRHDINVLEKIKDPESNPGTGIAIDPALPRDPQIIDHSVYERVMERERTIIRTLQTIETQLISFQSEEDTDKAIESYKTCVSDFGNLISDYPLYASARNNRAQIMRRLYGDAMLLNYTSTLPLPLIPQPEQAEKRKAAMETLEDMDTAIRLLTPPLPTTPMSAQAARTLSMAHTQRAAIYLRTAKFLSDRQLDIDESRPEASWSRLEFEEAASRDLALGGRYGNQIAKALAVSVNPTAKLCGQMVREAMKKEYGPSFEM
>CPKHAM271
MSPSAISNSPQQQPATNGTNPDHFAIQPPADFTGYDHVTWWVGNAKQAASYYTTLFGFETTAYKGLETGSRYFSSYVVTNNGVRFVFTSPLRSEAHLPEDEPISESDRALLKAMHAHLERHGDAVKDVAFEVDNVAGVYEKAVAEGAIAVQGPTTTKDENGSVTTAVICTYGDTTHSLINRRGYTGPFLPGFRAGKKRTSSVELPNVPLVRIDHCVGNQGWNEMVSACAFYEQCLSFHRFWSVDDSQICTEFSALSSIVMASPNNLVKMPINEPAPGKKMSQIEEYVIFNSGPGVQHMALLTSDIITSVSALRARGAEFINVPSTYYDTIRQRLKTEKRSWQLKEDLDTIQRLNILIDYDEGGYLLQIFTKPLMDRPTVFIEIIQRNNFEGFGAGNFKSLFEAIEREQAERGNL
>CPKHAM272
MADSDGEYVADMSDDDIMDHTVTDGDPSAARTKGSKSSKKKRERNESKAWEQSKRTWETDLPEEDDGMLNLAGYEAERRRRLLRDTTPLQRGIIRHLVLVLDMSFAMAEKDLLPTRHRLTLSYAAAFVREYFEQNPISQLAIVGMRDGVAVRISDMGGNPAEHLERLRDLEGQDPQGNPSLQNALEMCRGALFHAPSHGTREVLIIYGALLSSDPGDIHDSISNLIAERIRVSVVGLSAQVAICAELCSRTNAGDESQYNVAMDETHYKELFLAATTPPVNRTKEQSTSSLLMMGFPSRTLAPGGATSYCACHSKPCREGYLCTRCSVKVCRLPSECPSCGLTLILSTHLARSYHHLFPLRNWVEVPWAEARQSTACFSCQSPFPEPPKPNKEKGKDEAPAKAPAKGVSESGRYKCQVCGNHFCIDCDVFAHMVIHNCPGCQSQPQAVSAGVDGVAAAVPVEANGNGHTNGGGVMVIDG
>CPKHAM273
MGSTAFGNFNDFCKDSTLPVCNLLSQKFHNQTGPWGGCELRGISLSGGRHLGNIGSIILCGLGIIMATFLILKADKKKAAVGRREIQLFLIGYILISICEIFSVGEIPLNNTVRLAFSGIHIGAIIATTWILMLNAVVGYQLLDDGTPLSLALLAISSGALFIGTGYIALDTGFSWTGFWDSSYQLPNRNIALYVLYQLIPLVFLVAFYVLETILVLRVLGELRPMIYLTGAALLFAIGQIFNYVISKYICDGSSGKVDGALFETFFTLLAVGMIFVFWSSITEDDWPMPATESYTAPGYTASAGYAGQSYAGQSYAQGYSSQSYNTQPYN
>CPKHAM276
SSRLPSNIPLRTLPSRSDFGQDFDQDSPSASLLSTRGYGAPHQLRPSSESETSSWTDTGDIGDQFGDEHDPVRIQLPEDIENELLAGVQRRQLNPLYKSHSKKVRIHDPSPHRRNHSFSPSPGIDKEAIEPPHARPRPPNRAERCIGAIMAGSSGSIHGLTGKALLYFTSIFVSLGVFLFGYDQGVMSGIITGPYFIDYFNHPSKAEVGTMVAILEIGAFISSLIVGRVGDIIGRRRTILYGSCIFFVGGALQTLATSMAMMMVGRIVAGFGVGMLSTIVPVYQSEISPPHNRGKLACIEFSGNIIGYTTSVWVDYGCGFIESNLSWRIPLMMQCIMGALLGLGSLIIVESPRWLLDNDHDEEGMVVIANLYGGGDIHNAKARDEYREIKMDVLLQRQEGERSYSDMFRRYRTRVFIAMSAQALAQLNGINVISYYAPYVFESAGWVGHDAVLMTGFNGITYFLSTIPPWYLVDRWGRRMILLTGAVFMAISLSLISYFLYLDVKWTPRLVVLFVMIYNAAFGYSWGPIPWLYPPEILPLSIRSKGASLSTATNWAFNWLVGEMTPILQEWIKWRLYLVHAFFCVASFVIVYFVYPETCGVRLEEMDSIFGDASTVATPSIHAETGSLIRGGSPIGSGRTPFRSTTPIPGLTLDPPDDNDSKPSAQGGGDDRSISGWLSRVVRGRSGSPSSGQGRYTQIGQEDEGRNDN
>CPKHAM277
MTTAAPSKLDITHAYRHLYRGLLRAVQYSAPARYVARDQLRAAFRERNAALDQEGVKRTVWFLEAAAKERGLEHKILKNLIKVRLDRAWGTRAWKRALIDTKMKPDARQLREDAMQHYNMTVAMLNKSMGLCLR
>CPKHAM278
MASSSISRQAPRLLGRAMRNPRMATSSFRALPSFCRAATPSVLSQRRQFSAQMILRKGIMPDTSNPDKAPTGHEVTFVAAELSDEEYHVLSNEYLNDLLEKFETLQDDGAPVDVEYSSGVMTVNVANKGTYVINKQPPNKQIWLSSPLSGPKRYDFCVASEGQGDKEGTALGTWIYSRDGSSLDDLIHKEIEVDL
>CPKHAM279
MINAFLVFNGQGQPRLTKFYTQLHRLITGHQHSAAPDLGDIHTRVESTVGSTEEQNDVPSLVTYRNYATLYFIIISTATESPLALIDLIQVYVEALDKLFENVCELDLIFNFETLHATLSEMIIGGVVIETSLDRIVSGVRAQGTVAKRPVNEGRSTIGSGMGLGGNFAWTGRV
>CPKHAM280
MFPTLIRRLAQSAKEPLPKQIPLTLANNPFKARKVWPPDFKDLTHQQQLRFEKKYKRRVALASRSPRWDKGVKYAQLATMAALTLWTAAMVWLVFYSEFEWWGQKYKPSEELRKHAINLFGVLDPEKRYERRKDAPEVNPSKGSDSK
>CPKHAM281
MATASVSKALEGLTVSKTKELKGTEKRDTLIVVEKKYQKKWAEDGVFETNAPTTAEVPFHSISPAELREQQPKFFGTMAYPYMNGTLHAGHTFSATKVEFAAGTARMQGKRALFPMGFHCTGMPIKACADKLVNEIKLFGTDFSGYKEEEAVVEEQPKPAAKQTKEDVTKFTTNKSKANAKTVKMKYQFQIMQAIGIPTEDIHLFADSQYWLKYFPPLAIRDLTSFGSRIDWRRSFVTTDANPYYDAFIRWQMNRLKELNKIKFGKRYTIYSIKDGQPCMDHDRSEGEAVNPQEYTALKLKVLEWAPKAAEAIKGKIPEGANVFLVPATLRPETMYGQTCCFVGPKLNYGLFKVDDNNYFVITERAARNMAYQGIFAKEGSIEKAADLVGSDIVGTLVNAPLSLHKEGVRVLPMETVLPTKGTGVVTSVPSDSPDDFATVTELAKKADYYGIKKEWAELEIFPIIETPSYGDLCAPFLVKKLKIASPKDTKQLEEAKELAYKEGFYQGILKVGDFKGEKVETAKPKVRAQLIEAGEAFAYSEPERKVVSRSGDDCIVSLMDQWYLDYGEQSWRETALKWVENADGKGLETWAPETKNGFEGVLNWLNQWACARSFGLGSKLPWDKQFLVESLSDSTIYMAYYTVAHFLHKDLFGRTKGLGNIGAEQMTDEVWDAIFCRRDITDDVISSSGIPRETLESMRREFEYFYPLDLRSSGKDLIPNHLTFFLYIHLAIFPPEYWPRGVRANGHLMLNGEKMAKSTGNFMTLKEMVEKYGADASRIALADAGDGVSDANFEEDVADNNILRLFTLREWIEEMVKDQNELRTGEINNFQDGLFNNELNACAREAIEQYGLTNYKLALKASLYELTSARDFYREACAAGGIKMHKDLVFRYIELQALLMAVIAPHWSEYIWLEVLKKDSTIHNARFPEVPAVDAALSAKREYVRSTASNINSAEGQQLKKKAKGKEVSFDPKRPKKLTIYMAAKFPTWQAKYIDLLKEMWNPETKSVDDKALNGKIGKMGEMKKAMPFVQGLKKRLQAGEPASVVLEQKLAFDEKETLIQMVPGLKRTSGLSVAEILVVEEGGKKGVRLEDGKEVEISVPVAENAVPGQPTFFFENVEA
>CPKHAM282
MRSSQFFVLASVIATATATIFPESATTIAGVSTTQHVFVGTESGLSHTEDVTIPTISASITPSSGWTSSEAQTASESGSDDSSASTTSVTRPAGFPNATTTLASSLAPTKSQNTTTPTSHVTGGAIPQQMQSSMAGLIGFCIMGLIML
>CPKHAM283
MADEEYTIYDEIEIEDMTFDEALQIYHYPCPCGDRFSIGIDDLRDEQDIAVCPSCSLMIRVIFDLDDLPKPPPTGNSGGQIPVAA
>CPKHAM284
MAWQSKFALSKDRSLRGIIAHLTGLYVKHRTRISRAIWISLFVALANRIRHAILEQKAASAREAAQRAARQATVTAGTEETPRKKVALNREFFKSLMRLSKIVVPGWRSKEARMLASHSFFLVLRTLISVRVAEMDGAIVKALVKGNGKEFLKRIVWWMLIAVPATFTNSMLSYHQAELSLQYRTRLTQHIHDKYLSKLTFYGISALDDRIKNPDQLIAVDVSKFSNSLAELYSNLAKPALDMTIYTYTLSKSVGSEGVIFMTLLVQLSANLMRVLTPPFGKYVADEARLEGEFRFQHSRLIDYSEEIALYGGHTAEKDTLDKGYFTLIKHVNYILRRRFYHGFMEDFVIKYFWGALGLLLCSVPVFVKLPGQIVMNMGDRTEAFVTNRRMLLSASDAFGRIMFSYREIMELAGYTSRVATLLNVMDDIQMGHFEKKLVSSSGTEDNEAVLKGRGTVHESKDYIKFEEVPIISPNGDVLVKALSFSLSHGDHLLVVGPNGCGKSSLFRILGGLWPVYGGTVYKPPFTSIFYLPQRPYLSRGSLRQQVIYPDSLRQMRSKGVNDSDLLSILNTLGLEHLVELYPEGWDAEAEWRDVLSGGLQQRVAMARLFYHKPQYAILDECTSSVTLETEKVMYENAKSLGITLLTVSHRRSLWKYHTHILQFDGQGNYVFTKLDAERRLRLEDEKDELDMKLRQVPEMERRLEELTSL
>CPKHAM285
MSMFRSLRKKTGSVFRKRKDKSSVSSVASVPSISWPIRDDSYPPSIATEEESTSHTTAVVEEEQRHFEERLSGAKQESNNTVVDIVVTVTDPSASHTTAVHTPAADIPAIITPAVDIPAITTPAVDSTIVDIPAVALEEVPTETPAQRFEFAEEPRMDSYTPKKYVPFVETSAMRSNMFVYPASSYYGMVNPDIMSGFGDDDDSIWLVDDEETDPEAEDAQTPEAGEEGEEVVHLEEEGEEEGNEGYEEEEEEEEEEGEEGEEEEEVEVEEEEEEEASTSVSLPRTNQSQPPSIHTEPEAAPIADAQTGFRYRINLALFDDDFATPEEDNNSDPVAKGQDSTAFPQPAVADTQHTTDLLAVAERSDQRNRKQGKMAASSGSSTPATGNPYVDLLEQQDFAMTEAYQRRLDLSGRRGDDEADDFSFGQRYQSDPGTSSVLVTHQRVPSERDGDRDCLICADTKEEILFPRFSPTASCTHTPNACLECLERSIRSDLTGKIWTDIRCPECRELLDYTDIQRYADEETFKRYETLALRAAMAEAENFFWCTSGCGSGQIHDTGHDQPIVICLHCSHRSCFHHNVAWHQGLTCEEYDQLLADPDNFRSKLELDNEAWAASQKEQLEADRAMAQGLLEEERRTREMRERRDRQERERTQKAIELARQIAARRKAEEEMSRETVGRTTKPCPGCGWAIEKNDGCSHMTCAKCKHQFCYECGADHKRILENDNTIHQDDCKFHPNQLTDLDAVETKESDEDDEGDEGK
>CPKHAM286
MAPDKGQGTIPLDDMRARQPNGHAVLRKERKSTKPVDKAEPEAKVQDQKKEADVNDDQAMLDGEQHEEAPVEVDIADFAKDEVTEVSISPELVPARRYNLNVAVASDDDDFELAEMTSSMYAATEGFSGMESEDFMPRQRLSDSDGARDEIREQAQLRQLQDAITRLTVEKESAEREATKAMQQIDDLKHLLNSDMEEIAKDTESLGKEMKRLKEENNLLREELNDAQSHIFSLQPYRKDLTPEEVGRQYDDLVESVQDWVQKFMCVWLDDYEAGVEALATHARKNAGEATKFKKTVHKYPDLIHGCMFPETDEDIIVAIVMRFLNDHIFQKVLYGSAANYTDMVSFIETQMQTAVEPKRDLFAVRTWTAESYNALMSAPQFRTVRARRSRDLTIGLADVLRIFCKKDRHQWFCQNTEERCIKPAMALYEKLQVATHHFYLDIQPYISWNGSTRIAPSPEFYECVENLDCRNILHNRKAFNMNKLDPRPTKTDLYNNLLNVCTVVPALYIRQIGQRDAIKAPSIVRKQQVLVAWGPDEKRDKFTEEGDESLVHMLCLSKPRKKGEGWLS
>CPKHAM287
MDFDKLSITDRKIIVGIDFGTTYSGVAWAETQRPDRRTAITAWPINKTTREGESSDKVPTKLRYAPDGTQWGFSIPITAPQDEVIEWFKLDLDPSLKNIGQAVANDGARGGRDADKLVADYLSALTEHLLYTLREKLGESVVKSTPLEFVVTVPAIWSDLAKDKTKKACQQAVQNLPLAAGSSKTNIHLVSEPEAAAIYALHGLDPHGLKVGETVVVVDAGGGTVDLISYTITGLRPILQVQEAAPGSGALCGSTFLNMRFAKFLKAKLGKEDGFDDEILAEAMEVFEKKVKRQFTLAAPPDETYTIPVGGLANNKALGINRGRYALKASDLNTIFEPVVLEVIKLVKDQITVSNVPIRAVLLVGGFGASNYLKERLRNAVDKSIQIMQPPNAWQAVVQGAVMKGLANSAPESLTLVKVQNRKARKHYGTEWRTKFDDRIHAHIADKKSWSGMEGYYKVNAMEWFIRKGDAVSENEPYITSFVWTGLVAHGRIRKMRMTIYCDQTSEEAPIDRNANVQVLAHVEADVSHIPEHLLNRRTGKDGQMYYDLSCKIEAVYLSASTTYTLLYNSISTIRYSYLRICLNYLAR
>CPKHAM288
MPWQPLPRIAFAVATYPFEAASPADLPLEIGDELYIIEETPDGNWLRGYLVAPPSLLAGLTSVKGQTLEARVFSGIFPRSCVEVRELLGESDERHDDDSASDSGIDDRPGSDSAKSGITNGVEPITKLSEEKAPDASQWKRSLQSFTADAAKNLSVPVRRDPNAPRPPAPVPMLKIGDETPTSVDEPLVDEIASCLREWHSKYLHELLLSRQYAKLEKLSQLVTSLNLHRQQFLYNVLTAHEYDRLREKTVWDLVTVNKLCGGEVVVRDPASRGRVLTADDSIVDVTKLQSVMSLLDEPPQATIELTSLNHLLLDVKGFAGSSTEETTIVAYLVSKPQYGKGVSLSECFSIEIPAGGSISGLAQNTSTKTLFTDLSAHDIGDAPSADSELYLVVKVLGSQHIFIPQPLSRSGTDSSFTRDNVKTPPASSGKASRRSMMWGSKTTRSAFSRGHTMKMDSVSEVQEGRSSTTRLDSQDGNHPPSTAGSKSTAASVHETGQTVERTVGVGVLKLNSIMKQAEEVEQVVNIWSPSLGYSNDREAAEEFDSLIRELITSASGQYEKSRSGERLQVSLRKFHHPDADELIKATPTILSGVSKTSRIGFAAAPTKSRSDIYLTLNIAALAKQHLISRYAGSAINLPSTVNGSNLQVTLEVRQSTGERFERCIFTSSNTEALTTFKSCSVERGEAWNQTLRLSLQPSDVVNAHVVMFLSDMPNPPFALAHMPLWEDQAFIRDGPHGLLLYKIDEFTSTALAGPSGKGGYLSVPWAPRGKDDRSVDVMGSLAVMFVDTYLCSTRFSQDRVILGLLKWKDLPKDEIPSILRQLIFVSEIEVVKLLSDVLDGLFGILVEHTGNDEYEDLVFTAMVRVLGIVHDRRFNLSPLVDHYAETQFNYPFATPCLIRSFTRLLKRPTEPETARKLRATFKVMRHILKFITQSRGQQKAKEAGIGIKSSTQGFTRSLRSIFKALDAMMRNSAPALVGSQTLAVQHFHTWLPELTGLLTTEEILHIAIDFMDSCKDVKGKLIIYKLCLIINYSKLDIFAHPEQKSALSTNTVRWISPHWGHAEEVNDQWREQIRLCCSILASQIDYLGPEIPDHVPNIVDSYLSILASPQKPRNKLSLLFPSSYPFPTKAIDEDLSFDEALTELSAILAALSNSPSGMQLELASEDDLTTILENLLKVQMSILTGEAFPSGWLSVQIYHHKSTMRILQYLASILLDSCLPDPDEAESFNTELWKLFFTTLLKLVGSSSLALETFPEQKRRAVWKIAGDVREHGADLLRRMWEAIGWETTSDERERYGLSNIGGYQVQYVPTLVGPIVGLCLSVHEGLRTMAVEVLQTMIVSEWTLSEDLSVIQTELIDSLDAYFKSNPLSESILQKLFITELLERFQTLSEVEEEPLYAALRDLVGTLDEFLDLLVAVHSGGDGSGEASNIINRLRLMEFLRDMQKEDIFIRYVHQLAKLQAGSRNHTEAGLALRLHADLYEWDPIGQVPALAEPEFPAQSPFERKERIYFDMIKHFEDGESWSNALTAYKELQVQYETNVYDFAKLARTGRAIATIYESISKSEKITPKYYKVVYKGLGFPTSIRDKEFVYEGSPSERASAFTDRMQEQYPSAQIITGGDVDEMEGQFLVVSALTPHRDLSHQLYQRLRVPHIIRDFLLSSHPQTFSVTTKRNTSGLVQEHYAEKLVFTASEPFPTLLRRSEIVETREVRLTAHETALERISRKTYEMTLLERRLADGDDKIAQQLADAVSVSVSPASENSVVQYRKLLPEPQSSEEGADGDDDEEDEEDDEVELDPQETAIKMTLVDHAMMLKRCLTLFARNKNEAISRKYSELQGYFEATFAPEIALFAPPQPVREPVSTPSPTWRGSTPGGDKAPQWTSVAVPVKAEEATVIRQITPRQRGAARLSFLGGKKKESSPGQEVADQVNGNGGDIKAHSRGLSKDSALHNMPRSQAVDQEPDGEKRGVSLDMLSRNGVEPEAKKNKSVRKRFSLLKLGMKHSKTGAMMGSLDEE
>CPKHAM289
MGTPFISFLEPSKLEGFQLGVPRESLPSTIPKTFLDAMEVREEVFVKEQNVPEENEFDADDPRSCHWVIYVSVNKTETPEVRNEEGDIVRPRKSSTRSTPVGTIRMVPFPHEPHPKAGGDYWNGVLKGEEGNAANNSAPSARQFVQDRPTTFHDGKEPYIKLGRLAVTKDYRGYRFAGQLVRNALEWIKKNPSFFDPSIRELGLEQMGASTETEAPQWRGLVCVHAQEQVASAWAKWGFEIDEGMGRWWEEGIPHVGMFLRLEIGPKDIQILA
>CPKHAM290
MSDGGEIEIENSVVTDVLPKDVVKEVGNVKLFNKWDYDVEVRDISLTDYISLRNPVYVTHSAGRYAVKRFRKANCPIIERLTNSLMMHGRNNGKKLMAVRIVAHAFEIIHLMTDQNPIQVAVDAIVNCGPREDSTRIGSAGTVRRQAVDVSPLRRVNQAIALLTTGAREAAFRNVKSIAECLAEELINAAKGSSNSYAIKKKDELERVAKSNR
>CPKHAM291
MAPAAGAKKQKKKWSKGKVKDKAQHAVILDKTISEKLYKDVQSYRLVTVAVLVDRMKINGSLARQCIKDLEDKGMIKPIITHSKMKIYTRAIGE
>CPKHAM292
MSDQKPQKVLGMPPFVADFLMGGVSAAVSKTAAAPIERVKLLIQNQDEMIKAGRLDRRYTGIGECFKRTAADEGVMSLWRGNTANVIRYFPTQALNFAFRDKFKKMFGFKKDRDGYGMWMLGNLASGGAAGATSMLFVYSLDYARTRLANDAKSAKSGGARQFNGLVDVYRKTLASDGIAGLYRGFMPSVAGIIVYRGLYFGMYDSIKPVLLVGSLSNNFLASFALGWCVTTGAGIAAYPLDTIRRRMMMTSGEAVKYKNSFDAARQIIAKNGVKSLFNGAGANILRGVAGAGVLSIYDQLQVLLFGKAFSGGSG
>CPKHAM293
MPPKQSATGAGRGRPAKATKAQPPARDASESSNPFESSDDQAEGANQTINVEEEPEPEKSIPKALLTRILHEFFAKEATRMSRDANAAVGKYVDVFVREAIARTAVEKRGGFLEVEDLEKVAPQLLLDL
>CPKHAM294
MQFKSLLVAALAAVAQAVDVQVVAVGQNPMAGMAGQPATKYYPDNIKAAPGSMVQFQFWAGNHTVTQSNFDNPCTPINQVNSSVAGIWSSFMPVAAGADKKEIPVFTIQINDTKPIWIFCSQGKHCSAGMSMVINENTSANSTRSLANYRTAASTAQGGSAGSGSGSGSGSAPGYGSGSGSGSSPSPSAPAGSDNSSGSTPTGSYGSAPTDALTPPPSVTSGASSPAGTGALPGGATNTGIPKNSASSVGVSTTSLLLALGAAFALL
>CPKHAM295
MADSELRQRKPQDAEEPVQETKAKKRTKSKSRDVDDESPWIDVARVISFLFVASCALSYWISNGESFFWGMKNKPNYLRVDWWTSQMQGPMYLTPEQLAGYDGKDASKPVYVALNGTIYDVSNGRKMYGPGGPYSYFAGCDAARGFVTGCFAEDRTPDMRGVEDMFLPLDDPEVDAQWTAAEMKVMKEKELADALKKVDDALGNWVKFFANSKKYHQVGYVKKPENWLEKEPKKKLCDAAQQGRSKRKNRKGEQ
>CPKHAM296
MEELSSQPNSPASAGGPLQMASPDRVNQRRDIFASVRPAAGEGGRDSTVHDKISQFNNLSMSMQSRQLERKSADAALKRAMLGREEAEAEMKRLKEEARVLRQEIEEGKERERRVGERLETIMENYGRAKETHAHTEALWEKEIRRARKENFKAQSTIVKLQEDLKNTRAATKLVEESLRHEKDRCQAQEQETLKAQAIIAKLQEEMNAHSAETNSIEVSLQVEKDRCLAQEQEALKAQATIAKLEEEIKAHSAENNSIEESLQYEKDRSQTRDQELFKARSTITKLHEDLKTSRSATKTAQESLLKEKEKTRTQEHEIFEAKYQVSNLQDQLEQALERMKLVEQERDAYKTAAKNEEVARLAAEGRIPLPVEQSDDEFASPPRKRRIGSTIRCKDPRVSLSTMEVVSSATLELELEELSEQVQWERQRADRAQEMIEFMQAECQMHCCPASKSKRRTSMLAMQLPRASPQKSRLSMEATIQEEKSAPTEHVPSPAQQQELKPGKVRNGARLSTVFLPQEGVFRTVSEQEAIELEAQRKAEIVIEAHEETEPELSTPKHKQEAYQRTFARTPPVEPSAYDFAPSRASVMSLIDTPRINAQADSLPNLHSIPTVFDNNPAQEGLRRYLAAVAEEEDVKPVVTPEPEPFSLPQKRPSAGSSRSSSKAVYTVTTSVPLQDERSSSSTFSQRMRSTSGSSSASFNTTDPAMDPTMTREEALAKIQERRGRARSVTRGPTTSQSRSQSRPTSSRPTSGLGRRDLSSSMGRVGSRSRSRNA
>CPKHAM297
MSDYEDEMDVDGPAPSADITFSAEATKGKRSAANLPVEAEDSLPWVEKYRPVTLDDVSGHQDILATINKFVEQNRLPHLLLYGPPGTGKTSTILALARRIYGVSNMRQMVLELNASDDRGIDVVREQIKTFASTKQIFSMSGGAAKSNSIAGFKLIILDEADAMTNTAQMALRRIMEKYTANTRFCIIANYAHKLSPALLSRCTRFRFSPLKEGDIRVLVEKVVEEENVKIQGEAVDALVKLSKGDMRRALNVLQACHASSTPLRLKNEPKPPESEIKRETITTETIYNCIAAPQPDAIKEIVETLLSTPDVTSCLNTINALKTTQGLALADIITALMEQLTKLEVNAEVMITWLEGLAEIEHRVAGGASEMVQTGAVVGVVRGGVELMSNPPSSKGWWSRMSVSSISGASPAEAAMLSASPSEAPNTAPPSLPLHGGDIHKIPQILPRERVFPIQIGGELFKLSGASLSSDAPSYFSQYFLCQIRAAERKGEDPAASIRTLYIDRDPQTFRDIALHLQGYYVIPRDGTHFVRLFADAQFYNLPKLISQLNEESIFMSIGHREFQIPRDVLNDPANSPNYFSLGFALFFSQPNDLFPGLDREGLIRPPSILPPSVPNRNADTFAELLRLLRGYPVNIRDENHRQELLRDARYFHFKGIEQQLIPHSISFNPLRLIDEIILRLENVQKSGVSVPPAEDVSDGHLPSGRHVNYARPYVDSKPAELILEIGETSTMLKFSAGGVKAEFFGRTKTRVAKLLEVVATKLSLPLTTQPLGVLMASGGAGSQPPTPGHTPLSEDLVRVIFENESSVTLNGEEYGENLSNYTPEDPPAVTSDIEPPRNPRKRRRTEDSLGDGGGALPSEGQEWAVKTGQFRLRIQESRSGKSAFECVFVAVKIDAVSSERGRNKMRKFLGD
>CPKHAM298
MNGTRRDAPPHHHQKNGDVPDAGLRSLDHYKRALPKWRYNLRQQALPLVRWETPYLAALQSKLRTPALDSYFAITANLGTHTFFMIFLPMLFWGGYAAFAKGLVHILALGVFWTGFVKDFYSLPRPLSPPLHRITMSGSAALEYGFPSTHSANAVSVAVYAILLLRSPDNPFSDTTKLLLEILSYFYGVSIVFGRLYCGMHGFLDVVIGSIMGAGISLLEYHFGPPLDAAMQSSSWTAPALIGLVIIVLIRIHPEPADDCPCFDDSVAFAGVVIGLEAGTWTAGRSFLAYVEASMGALPYTWLVVAARMVVGVVVVFLWRETMKPTLLKVLPHVFRLIESTGFSLPRRFFTPASEYKSVPPGSRLDTLFPKASDFPRMVESIRHPTTRGRAVSIGPQSAADAYETLAYRDRQRRDSIGSNSGLGGKPNNLDLNETDEDKSGKGAQTSGVQKPAYKDNEPPRGPNDVLVMQGGGENGNPEIYLTMENAREEKEMFSQLIRPRVRYDVEVVTKLVVYSGKLLNLPAWILSVR
>CPKHAM299
MALSFAGRHCVVVGATGVIGSSIAKAFAQHGAVVSLLGRSAVQVRQKLEPQLRPYSLPETSDGTGNAATSGAIPSAHRFIRLDASDREEIKALFSSRASLSESHGDTSIGPIDILVNCAGISQTTLLKRTPDEEISSIVDTNLLATMLVCKHAKMRPNGCIINVSSLMATKGGLGATAYAASKAGVIGFTRALCREMASRSIRVNALLPGWVNSSMWTEIQQSYLKDTPLNRVADPAEVADAALFLASNGFANNCILNLDGGLSAA
>CPKHAM300
MAAMEAPREALADAAGDGMPTTAPHAAATAAAAAQDPHRPQRIVASHPAPPQRNAMATRDRFNHQSLGASLNSSVKHARVLMVGAGGIGCELLKNLVLNGFGEIHIVDLDTIDLSNLNRQFLFRHEHIKKSKSLVAKEAAQRFNPNVKIVAHHANIKDSEFSVPWFRDFKIVFNALDNLDARRHVNKMCLAADVPLIESGTTGFNGQVQVIKKGITACYDCTPKETPKSFPVCTIRSTPSQPIHCIVWGKSYLLNEIFGVSEDESAFDHSADADNAQEIEELKKESEALKKIRDAIGTPEFPKMLFDKVFNSDIERLRSVEDMWKSRRAPEALKYDDVLARASQSLESKDAILADGQKIWTLEESLIVFNDSLERLSKRLLRLKATKDAGSPEPTITFDKDDDDTLDFVASSANIRSTIFGIDLKSRFDIKQMAGNIIPAIATTNAIVAGLCVLQSFKVLKGEYAQAKEVFLTPFANARLLAPDRNREPNPECPVCGVYCTSIIADLSRATLHDIVEGLVKNQFGYRDKEFSVSNDVGVLYDPDETDNLEKKLTELGIKGGSFLTVTDEDDEDTLVNVVIDIQDGILDNQKESFRPVHAGRPEIPHKPKKSSPAETNGNGHSQQNGKHSLDDVVMEESKGTKRALPDDESPPFKKAKIIGSTDDDVVVVEDAGGAIVIDD
>CPKHAM301
MSDDEVDLELLAILRQHLQGVSIKDEEPETGVLADAEYVYDHGIDVAIDMRSTKSAAESIYAQMQEKSYSTSTWSSHELHPKAKDAATAAFIFTMDLLNFSFWSELPDDERFAIEYKGKRWTGYWSLVAAIQRALEEDIPITDPHYWQNEDECNLESLRHVFRSCTEEEMPLLQERLDCLRESGNVLYNKYECSVVNLISAAKGSAAQLVNILARDFDCFRDEHPFEGRKAPIRIMKRAQIFVADIWACFEGKSYGEFRDIDKITMFADYRVPQILSTLGALYIGPQIDAAIRDKKLIESGSRWEIQLRACSIWCVELIRREIQNAHPDTHVNAILIDFFLYDTMKEMEAAGKESIPHHRTRSIWY
>CPKHAM302
MPTTRRSAASARGRPGPAKGQSTISFSGKVTKAVPKDLKKAVVDAPAIARTTIPERPAVKDDVRKEEEEAVNVVVEEPDVVEPEQEEEVEEVVEEVPEKSEAELKAEKITDAQIKSYWKGIEKQRKAPRVHQQDLDLGEKVLRYFDVSSQYGRAERLGLNPPIEVLAVLVKEENKDNVEVETAHMDRIMNATALFT
>CPKHAM303
MAHAYDHIVQAIFNHPHGGRRLVFIIPLAKDQAADERLLAAHITDIFSLAATPKTLLSASGSSTLHVHDTTDPSFPLKQSIPGAHKLGCHHICTSRNGLYAASAGFGGEVKIWEYNKETGEWGDGGEVTGPTVKPGEVWAIALSEDGGYLAGTTNDGRINVWDVADRSRAKIREYETGSAGSGSFGMCVDLSRDGKFTASGHQNGSVYVFNNDTGRILYSLSGLAKPVRAVAISPAGTRVAAAGDAGIIAIYDTKHGEHVGNLTGHSSWITSLDWSDTGEYLLSGSMDGKVKVWSIERGVCVATHSETDKALWAVRWLPKTGRSEMFCTAGANRSISFYREATGS
>CPKHAM304
MAATAFLPRLSSPFSLAVSRWATFYTTPYTLKFLPSLSIAIPGVTINIPGLLGDIWESVLRAVPKNKVSHSKKRSRQMAGKALKDVNHLCKCPGCGEIKRTHRLCQHCLEEMKRIWRQDYPTSSPF
>CPKHAM305
MATPSTITPGSHVGFDSITSQIERKLLKRGFQFNVICVGQTGLGKSTLINTIFASHLIDSKGRLQPDEPIRQTTEIQGVSHLIEENGVRLRLNIVDTPGYGDLVNNDRCWDPIVKYIKDQHSAYLRKELTAQRERYIPDTRIHACLFFIQPSGHSLKPIDIVVLKKLSDVVNVVPVIAKADTLTVEERLEFKERIKAEFAFHNLKMFPYDNEEFDDEERALNQQIKSLVPFAVVGSENNIIVNGKQVRGRQNRWGVINVEDETHCEFVYLRNFLLRTHLQDLIETTSQIHYETFRAKQLLALKESSAHGGAASRPISPAADREMSRGSQRMGINGY
>CPKHAM306
MATPPSDTRPIVVSGPSGVGKGTLYGMLFDRHPDTFCLSVSHTTRDPRPGEERGVHYHYVTMEDFEDLISKDGFVEHAKYGRNRYGTSKMTIEEQTKKGKVVLLDIEMEGVKQIKNSGISARYVFVSPPSIETLEQRLRGRGTETEESIQERLSQAQKELEFSKTPGVHDIILVNDDLEESYKKFEEFVYKSQE
>CPKHAM307
MLMKAALVALAATTVGAVKPLTIKGTDFVDADGNKFQLVGVAYQPGGSSGYDPKSGKDPLSNAETCLRDAALLQVMGVNAIRVYNLDPNLNHDECASIFNAAGMYMVLDVNSPLVGEAITSFEPWTSYYEAYSNRTFAIAEAFGNYPNTLLYFSGNEVINDIPTAQFVPPYLRAVTRDLKNYIKKNLKRQIPVGYSAADVREVLWDTWNYLQCSEPNDDGDMSRADVFALNSYSWCGADATYKSSSYDVLTSNFQDTSVPVFFSEYGCNTPRTRYWNEVQAIYGTDMTPVFSGGFVYEYTEEDNNYGLVKISGDTLNIMGDYDRLKAQLAKIDWKTVQSQKASSKAPAAPKCTSSLIKQKGFDSNFTLPVPPPGVQDLIDHGISPKPRGSIVKISDYNVKMSVKDSEGNALTGLKVVPLGDDESNFSGKNSADTGSNSTSTNPGKSTTSDTSKSDDKSAAAWTHPASWALALPLVAMLFI
>CPKHAM308
MSAKSIFEADGKAILNYHLTRAPVIKPSPLPASTTHNPPARLASLSFPEDAAVEDVLNQAEVTFPWLLQPGAKFVAKPDQLIKRRGKSGLLALNKTWPEAKAWVAERAGKEQKVEHVSGVLRQFLVEPFVPHPQDTEYYININSVRDGDWILFTHEGGVDVGDVDAKAEKLLIPVDLSEYPSNEEIAAALLKNIPSGLHNVLVDFITRLYAVYVDCQFTYLEINPLVVIPNEDKTSAAVHFLDLAAKLDQTADFECGVKWAIARSPAALGLTNIAPGGDKVSIDAGPPMEFPAPFGRELSKEEAFIAELDAKTGASLKLTVLNPAGRIWTLVAGGGASVVYADAIASAGFADELANYGEYSGAPTESQTYHYARTVLDLMLRAPMSDKGKVLFIGGGIANFTNVASTFKGVIRALRDVASQLIEHNVQIWVRRAGPNYQEGLKNMKSATAELGLNAKIFGPEMHVSGIVPLALIPGKWESSNLEEFKA
>CPKHAM309
MSGSKNLSANDNIQRFAAPSRPLSPLPEHALFSEKTRCFVYGLQPRAVQGMLDFDFICKRKTPSVAGIIYTFGGQFVSKMYWGTSETLLPVYQQVEKAVAKHPEVDVVVNFASSRSVYSSTMELMNFPNIKTIAIIAEGVPERRAREIAHVAKKKGITIIGPATVGGIKPGCFKIGNTGGMMDNIVASKLYRKGSVGYVSKSGGMSNELNNIISQNTDGVYEGVAIGGDRYPGTTFIDHLLRYQADPECKILVLLGEVGGVEEYKVIDAVKQGIITKPIVAWAIGTCSSMFKTEVQFGHAGSFANSQLETATAKNQAMKDAGFYVPNTFEDMPTVVKEVYEKLVKEGTIVPRAEPVVPKIPMDYSWAQELGLIRKPAAFISTISDDRGQELLYAGMPISDVFKEEIGVGGVMSLLWFRRRLPDYASKFLEMVLMLTADHGPAVSGAMNTIITTRAGKDLISALVSGLLTIGSRFGGALDGAAEEFSKAFDKNMSPRDFVDSMRKANKLIPGIGHRIKSRNNPDLRVELVKEYVLAKFPSHKLLDYALAVETVTTSKKDSLILNVDGCIAVCFVDLMRNCGAFSSEEAEDYMKMGVLNGLFVLGRSIGLIAHYLDQKRLRTGLYRHPWDDITYLLPNLSEGRGTEGRVEVQI
>CPKHAM310
MSFFRITLHRSAIGLPERTRGVLQALGLRRRMQTVFHPAEPQFAGMIMKVKELVRVQEVERRLTKGEVKAERTPEKGFYIEKAARRM
>CPKHAM311
MYTKSFLQDQAPTSNLRGCTEDSLPLPPPPSTKPSQPPRRKVNKKPTRFREVPDHLVKLPKEGHRYLSKNGRPLWDDRYALCPAPRRSATKKKSPRARSRSPSLVPEAIGQSEPAVPKAIEQSEPAAVPKAIEQSEPAVPEAIGQSEPAPPAKKRRIKLIVKKRPIIELIVEKRPKIKLIDKRPLVEINGNKPPEDAFHSKPMINISVPDHVQAMLVDDWENITKNNQLVPLPHPKPVSKIFEDYLTVERPRREEGSSSMDILEEVIAGFREYFEKALSRILLYRFERHQYMDVRKLWDNAEENSQYQNVCDVYGAEHLARLIVSLPELLAQTNMDQQSVSRLREEIGKFTSWLGRNCETYFVNEYETPSQEYIDKARSF
>CPKHAM312
MAPARQQPPPPFSKDEKVLCFHMDMLYEAKIMDVQPAEKPNEGYRYKVHYKGWKNTWDDWVLVDRIRPFDDEHKELAAQLHAQLKTSMQKTTKVPKKVVKSGGESARGSEERSSAVTQGGRGGRRGKDWDLEQVRIDFAFQRLRISLLYLSSFIRGYFVFLR
>CPKHAM313
MVQSAVLGFPRMGVNRDLKKATENYWGGKITQEELLTEAKRLRLAHWKIQKDAGVDIIPSNDFALYDQVLSHIQDFGAVPERYTKDGLDTVDQYFAMGRGHQKGGVDVPSLEMVKWFDSNYHYVKPTLQDNQTFKLSTAPKAIAEFNEAKEAGIVTRPVLVGPVSFLHLGKADRGQSVDPIDLLEKLLPVYEQLLVQLKEAGAETVQIDEPVLVFDLPAKTKAAFKPAYEKFASLGDKIPKLVFTTYFGDIVHNLDLVPKDIYAVHIDLVRNPEQLETVIGALGPKTVLSAGVVDGRNIWKTNLKRAIETVESAVQKLGKDRVIVATSSSLLHTPHTLASEKKLDAEIADWFSFASEKTVEVAVIAKAVTDGPAAVREQLEANAKSIQARATSPRTNDPKVKERQSKIVAADYNRKSEFPARISSQQAKLKLPLFPTTTIGSFPQTKEIRLSRTKLTKGEITAQEYDSFIEKEIRDNVKIQEELELDVFVHGEPERNDMVQYFGERLDGYAFTTHAWVQSYGSRCVRPPIIVGDISRPAPMTVKESKYAVSVSSKPMKGMLTGPVTCLRWSFPRDDVHQSVQAEQLALALRDEVVDLEAAGIDVIQVDEPALREGLPLRSGKERDAYLKWAVQAFRLSTTGVEDSTQIHSHFCYSEFQDFFHAIAALDADVLSIENSKSDAKLLGVFVDSAYPRHIGPGVYDIHSPRVPSEQEIKDRIEEMLQYLKPEQLWINPDCGLKTRQWKETKEALANMIAATKYFRAKYAK
>CPKHAM314
MASIASSALRSASRLGSSTTVAAASLRGIQRAALVAATRRSGRRGYVTESKRDNARVETAIKLDRKDFADIAPAHLDVSSPNMKVSPMAEVLKTAAVMEEGQRPIYLDMQATTPVDPRVLDAMLPFYVGEFGNPHSRTHAYGWESEKAVEEAREHIASLIGADPKEIIFTSGATESNNMSIKGVARFFGRSGKKKHIITTQTEHKCVLDSCRHLQDEGFEITYLPVQSNGLVSMADLKAAIRPETALVSIMTVNNEIGVIQPVEEIGKLCRENKVFFHTDAAQAVGKIPIDVNAMNIDLMSISSHKIYGPKGIGACYVRRRPRVRLDPIITGGGQERGLRSGTLAPPLVVGFGEACRVAKEEMAYDSKRIKYLSDRLLGGLLAMEHTSQNGDSKAFYPGCVNVSFAYVEGESLLMALKDIALSSGSACTSASLEPSYVLRALGNSDENAHSSIRFGIGRFTTEEEIDYVLKAVRERVTFLRELSPLWELVQEGIDLNTIQWSQH
>CPKHAM315
MSDNSNNKPSTLQSYVDSATGAVQSAFGNLTGNTGDQAKGEVRKDKADAEYDASQAAVKLPGGTISSTGAFAKDDSNRTEGSWNQTVGAAKETLGGLVGNESLKQSGRQQNLEGQQQEAKGQLHDYGHGMGDRVQGTVGGAVAGLTGDKEGEAHYEQLHDKGKTQQRGAEHDIQKQAEANY
>CPKHAM316
MTLTLRRPTVPVQWLIPLLVVNLFIISLGLSIGNYPSTKLLQDIICKHHLGLTLDDLLPESQCHNKAVQRELNIVEIGGAVSGTLAGTLSSGISPARLFLSESYFLLICWWWRYIPLRAIWGSGAITLIGGGQGVAEAMVFTIAAVLSAELLGPLVAGRLTEISIWHPLCISLGLVAIGGIILITLIPETLHHREHPVQIGEDTPIICNNHEYNDGDIAPETPMASTKSIFKALSCRPAVFLLPGAILTMPAVSTQYGIIMRLMPIQFDWPLSQAALLLSLNAAVTLITLLIILPLISSALYKRISASAFQRDRILARASVILFVLGSLFLTMVNKASLVIIGVVFSGLGSGVPTLCRTLLVALMSEHKIGSVFGVIAAGEVLGILLCELIIGPLFDIGLGTWLGLPFCLGLTISILTCLLTWLVRKRD
>CPKHAM317
MAGSAVESRPTSSVGSPRDVRPRTQSISSDRPSIASHTFLALPQSISPEAAFIASTAASQIVTNNHDGHESTWYDQNGVEPSGEAAVISPAALQLVNSFLDQLLLNFLQVAKSTSLSALRPAVSDVLKPKLAKETISNADEELREYLGGSEEEEYADPQSPHARDWDVELAWKRARLRCMVYSSLGDLEEEDEDKYMTQENLEIGEHERSSDIISPAVAIFLTSVLEYMGELTLSVAGQAASQRLRSKIEKELKDGARSPAAIAERIVVEDIDMERVALDRTLGRLWRGWKKRMRAPPGEYVSSRSLSISHASSLYDRKSSISERAADSAEVQDDAKDVVEEDVHPMNIPLPMGDNDIAEIEVPGLAHYSDDEEDGSEEEEKDFDTRRVKSFAGALSLLKESQVSVDSEHYSTLLNLHRRSTSLPTPKRSVFYATARPRSKTVDAVSELQELARLSTTEVEATTTPEKSRDSEESGSDEFDEVIYEKAEILTSSRVSVSSTSSRSVSDTGKAVHLSRSSSVHSARIIDVPPRSPATSRPRSMESTERPRASTVSGASPLSRPGGVDDMRKVKAIDTNSRVGVPLSAVRSPVERMRPPIPNAATISESEEDADQVNPIVKPVPASRTRDQLGRLPHGLQTNVSAADGPQSDQPHSSARSFPLKATQSATDAQFPDVPYRSGGHSNREKGRPTAEHDEEETKSLHSIAPPRQIHTSGSSASSGTSRFKAVRTTSDDASNRAESMARNFEELIQSNQTITYTLTPENMRDIDVKKSADSPVVTKVSRKSEDLMRSSPVGSSASPSVLRAQPASPQSSSENTSRLSGPVPRAPAGAFGASGRTGGAQARDARAPGESLADFAEFIKSTGPAGDRGPAALRNVHVPVNPPKTIPESQPVTTMSSRTSNNRNRYQAREPSAGSRNETSDLIDFIRQGPASAAGGQNHIPRHVAPFRNPGDSDMMYGAAGGRAADPVLPDMRHSQASTSVTDYSMPSMHSSVNSNTALLKNKGVSKANALFGEDDDDVGGMPMPVRKTRRVRDPYAIDFSDEDEDDFDMAPRPPPKKEESLAEFLLNCEPPPEPPSPPAKQQPRRKSSTPGLMGRFGRNNSKEVNTLNESQSRPGAMGLGNEPRLPSIPKHVPIQMPPGYDAYGPIHADPPVSRAPVDRTPMERAPMNRAPMNRVPMKKFEPREPAFLGQTGDLAKFLRDSEPPPDFNPTPAPVQQDEPSGFAKFFGRRRKASVV
>CPKHAM318
MKYLPVQEFEAVTGALNFNTPDCNVTGGCDLYTTKSTGSDKKLYKNIDKDLSSQHAALLKLGASLSPPDREHMLATSRSMQLFSHSSAFGPLSELASRRTFAYLIATLNASHPHYDFSHVLRPGDFKRERNLKRVMANLDSILQNVRPGFEGGSSYDSSAASDSNAQWGPQCWSLINKEMRLNECTIFSYHPEVDPFEEDESAIWAVHYFFFNRMLKRVAYLYVRVVPVISSQSPTLRPAKGGLHKRHTAVESDGAKKRTKYWLGDQDAELVPPFEDDEEPLDDGLYWNRGEDGDIVQFSDDDLAEDEPLDEDDDYDEDDDMSRTRRERLMSEDIAGRMEI
>CPKHAM319
MAIHYLILLSRQGKVRLAKWFTTLSPKDKAKIVKDVSQLVLARRTRMCNFLEYKDTKIVYRRYASLFFIAGCSSEDNELITLEIIHRYVEQMDKYYGNVCELDIIFSFTKAYYILDELLLAGELQESSKKNVLRCIGQQDSLEDMEVEDEVTKLM
>CPKHAM320
MTKIILSTGNVMSGSPSIIRKAGGKRPRSNQELVNSLRDNFVATRLDYALAASPLAANGASTLPSPPQTPVELWTERDEKTLYIPRINWQAAGLREEANDYEITVKLFLLPGTTVQDREQYAREALDLVRKELGIQTIDLLIVSFPGMSFEGTCEKEAERINAQQGNLEEELASWKVFEDLHSQGLAKRLGVAEFGSEKLRAFLQQTAIRPAVDQVNLQDCCNVPEPLLKLAEEEGVELHVHTDCTDILPRGTLRELLGHGPQGAGVLADSAHGGAGLEGELFPQWVARYVAYVKDRGVIENKGYFAGAALQ
>CPKHAM321
MAAAASDALLAHEFPLPKILTNPASTPPTLITQGAEGRLYKTTYLLPDISCALKYRPPKPWRHPILDQRLTRHRILSEARILAKCRKDGLRVPSVYALDESAGWLMLEWIEGTPVRVNINNRLGNRTEGIEDDEALKELMRKIGTAVGKMHSIGIIHGDLTTSNMMLKPPAGVQPDNATGLEGEIVIIDLGLASGGVHDEDRAVDLYVLERAFGSTHPRAECIFNEVLEAYNKSFKQAGVALKKLEEVRMRGRKRSMLG
>CPKHAM322
MADSGWLQWAYILAGSATGMTIVMIAQTANSYWTAYRVAPQEVASFIDTLDFSIEENEGYDRDVSKVQRLEDKIRLNRLLREIQRIGDDLRDDLNQLVHEESATTLRTSSRIMWASKRAQIEERMKRLDSLRMRFMMVYLGIITSIAEKQPPPPPPLPKQSEKTAAYTTPARLSAKKSFDDLPMRTPTRRLTTQAIGHHEHVETPQRSGWAGVVQELQMSPRMRARHASIEKLMESPSH
>CPKHAM323
MSASTSFKTIAQWAGSLRSRWARLTPLKPSGARKMSRLVPVLAASGVVAMSAGYCARQANTRMYLVQDAANVPGKTLRSASREDERFAFYNALEGNPPDASSLPIEHAVLTSAPYVPPPVTRNHPALVKVDLTTSPKLVQVTNQYKYEAWTFNGTVPGPFIRARAGDVVELRLTNRDETGNPHNIDSHAFTGPGGGAALTNAEEGETKTARFRLLCPGLFVYHCAAAPIPVHIANGMFGLIYVQPADDDSAAAGPGGLPPVDREYYVMQSEVYHEPPEMDEDTGRPSSTVEFSYPQGLREEPNVVVFNGRESALTRDAPLKARTGETVRIFFGNAGPNLSSSFHMIGSHFQRAYRDGDVLSPPGRFVSTMSVPPAGAAIVDLKLVVPGTYTLVDHAIFRIDKGAVGFLNVAGEPRPDVYGSAEPPAPCVGCKLHP
>CPKHAM324
MRLPYVADPPPVQTTEDAAIVQRIRERRAPRPLQALDLTLLHSPPVADGWNAFLGAVRTKTSLADDVRELAISRVAVCNKAWYEWGHHAPLAIQGGVSVDAMEAVKNDVLGERPESLLSEKQWAVLVYTDEMTRNVQVKDETFAALKRHFNEQEVVEITATVS
>CPKHAM326
MRSSYLDNLAAPFEADRLIEIRTSGMKQMPGLNVMSGIDKQIRTVSMKIDKLGLEGDEHDPTFHGGLDKAILGYCSSHYPSWQESYPDRVDKFVPGGFGENFVTSHMNERNVCIGDVISVGLEVMLQVSLPRQPCFKLNHRFSLKNFAPETYKTSRTGWYYRVLREGTVNAGDEIKLVERKWPEWTIERVQEYLHRVTDNDEMNEKLAEVEALGNEARKQFQKRVAKAQRRKMQKKEDDWESFKVISRKIETPRAISLVLEAPPKPHFEKYPVGAHAKLKLGNGLVRTYSVVSSSGNGDDEVRRLEFGIALDANSRGGSRYIHNSLKEGDSIQVSNVTSDVSGPTGAASHHVFIAGGIGITAFLHMMNRYDDINWSFQLHYAVRSSEDVPFRDQLESYGDRVIIYDKSKGQRMDISNIMKTLPWNSFTYVCGPNRMMEAAQVTADENGISRQEIHYEAFSADTTGDPFEVQITNRNNKIVKVGEEESLLEVLKREFDDIPSSCEVGNCGTCKISVKNGEIIHRGSALLPDEKDVSMLACVSRGVGRIAIEV
>CPKHAM328
MTPLDATSDQFAILPIQMPPVPSFPETAIHEVRIRRNAPKIPTANDSRSLFLKNIPADSTEPHFRAIFTDLVGAGRFETITFEDDNKAALAIDPARALKVAGFARKRKRGDVEDEERAEEEAARLPDIWTRQLHRSSGTAIVLLADDKSVQLVLKAITKLQKTKKYPVWGQSISGDVQSLGSPWVSSHLRLCRANKAEIQKATHAFFNVFNRKEKEAAELSKRLRNEPDEDGFVTVTRGGKVNPANQFEAEEARRKMVEKADKKKSELKDFYRFQLRERRKQEQADLLKRFEEDKKKVNAMKEKRGKFKPET
>CPKHAM329
MIDAENLWTASQYINNQLLSRGLLRDGRDIDFTGLGEDEFSTAETSGRIISILNDLIIRRDRDAEQRESLSVALRNLRAENLKYTSDISRLSEKAAEAQRRSDIATASEASLKAQLRSAESTVRGLKDELARTKGLVAQVRTACATEVRRRDRQIETLKKQVGEAGRARGTRTSSGVVSITVTGDVGNEGRRSLTRGGSIEDEDHSLRTETNSFLASLAQNLSEENETLLNVVRQAKDRLCEMSGWNGEGKEDTEVVKPQGWQEMASELGAVMEHLRTILTNPSFVPIEEVMVREEEIDRLKAGWIKMESRWEDAVHLMDGWRKRMAKTGKPIGEEDLRMGLHLSPVRVSNVEETRTGREPGLPAVAEESEEEEEEDELKRSPCPPKGLYRVTADDAEEDEEDDLEEDIYGYSNDESGGVDNNDEGDDGNDGNGGNDNDDDVMEIDEYNAEEPDNHAPEMEETTGGAEDDRRFRESDQPPIPPPHLVPLQNSSSAGNRGPLQSRHRQKPSGSITQQSNAFTSTEAPKTTSSRVVRPLATFQKQRSDAAKTAKSEERPLVASTSSLDEALLSNHREEEHPSSRSGPEVGASSNPAGMRSNPRRMPVRLAPTQANRVSRPQFGGSPSKAAIAAKLAASEKQADAARAKLQALRAAKTAQRPAVASATELSRPSAAARINAAAGSRPRSTSPVKREVAPQEAQKPEKRKRDIRVAKVTSRRRSTLSPFELQGLISGNVE
>CPKHAM330
MDVADNDVSSSVPNGFRCRPENTDSCFNRLTSLPEMHSFQELKNYGGFLNIPQQVGKDTAGFQGSFYDPLLDVDSTFNHSYLPEIPNLNSAKIWIRRLKRKGLFDGHSPSIHVDESVQLHQQTDVDGQRSAHDRLAYSWATLDQELSLFHNVEQTLSLSDLARPLPDPNIPWDTRTIIQTSYSYLIDGLHLELNIADPPGFELRQTLKQLFQDFTHGTLPDRVPPRHLQLLLHPLQALTYHSRSLLSWHAQLDSVPFHIPQSGSQFSGNRETHQSRDPRPRLLATVSPRPGMFPSRQEAIFHCGQALRHLRAVDADARPWWWPTAVHRAILTLWAASHLASINPDPNLPEASSVFPMEDFWQQSSTDTAPGTNMSTSELCIVAIDGATPEDACFRDANWSENCIPVLTRLDEGAVVLTDAVGILDYGISLISAFPSSLEGDAVVTVLKSLAQVWEGK
>CPKHAM331
MKPIIAVPAVSALVYRAWSKKSLTPAGIAAATATAIAHAYHPWNLPFVLLVVFFLAGTRVTHVKENVKATLTLSAKGASGGEGPRTHVQVFANSLVASVLSVLHANQLYARDAALRTPGGPTPSGSMCFSWGGDLLVIGIIANYAAVAADTFSSELGILSKSEPRLITSLTLRKVPRGTNGGVTLLGLGAGLLGSVVIVTSSMLFLPLCNEESAAWSRGGGIPWTTESRRLLMGFLVLWGLLGSVLDSYLGAIFQRSVKDVRSGKIVEGDGGTRVLVSGESDSSDKRADIKASLLHGEGSKATEKTGSSAVDESDEFVDKFDPKNKHRKPSFGDEKPSRIVENGWDLLDNNDVNFLMAVTMSVSAMAAASWYWGVSWQSMLTP
>CPKHAM332
MSLTLPNPMEDAQFARDLASGVYIIDIPPAQAAIPGGLESPATSFAASENTKDLEEPVVADGSGGIPDGGFRAWLVVFGGFLDFAIAFGLVNSFGTFQARYETQWTWLSTSTITWIGSIQLFILFLGGAVVGPIFDKYGSRALMFSGTAVCLLSFICSSFATQYYQYLLSQGILLGIGNALLFYPATGAISEWFNHKRGLALGIALSGSSVGGIFWPLIINKLFTILDAPWVHRIIALISIPILLIACLLVKERNDAAGHDTEGRQIKSSSERSIRNAVFEWRFFALCLSLFFIYGGMLIPFYFIPLFAIQHGVGSTMANSLLAIGYAGSFVGRVGSGWIADRFGRFNVLFVMGILTAGITFCWAATTTLSSMITFTLLFGLFSGGLIPLGSACVAQTTPDMGHIGLRIGFMMAFASFSALSGGPASGAIKDATTTWFSVQSFSASLTLLGALMTFGLRLWLQPLGKGKVF
>CPKHAM333
MMNHARVKALKGNGKTVSKKAIKSGRASGSATPRSSPLPSLLTSPTHSAAHSRVTSDVSDDDGDFELDDMASSVYSGESVDENSDEPHAPVFDTRALIDGLRDRKRNNGEMREYFLNAFIKAVRTHYTAETHLWLDDAASELADLFLHDSNRAATAKERLLSLHAFALTVGTVGSLEIFDGAQRILKQVLMDDDDDDCRIYAIYALCMTVLYGGGLEEAALEVMEYLVEIVRTDGESIEAHDNVEIVAAALQGWCFLASHVADFSDYADAAMDAFVDQLDSHDVDILSNAAGCIALVFEASRNHIEETGEPFQLQYDPQRLAGRLSELAKLSAKSVSRKHRRSLRENLLSVVTSLERGVGPFYSTAIYVPEKGEHVPVAQRTDDGQAEYGYRCKLRLGNHVAKIDTWSLYFRTNLMRAVFKAGLQHHVFINPVVTECLEDAHFIQDYSPAPRGSKGRKK
>CPKHAM334
MAPSVYRDEALVSLTAVNPTPDFAFPTRSLLLRKSNTTVPLGRMSKKNGVFAAREDNGWIDSAVMSRDHAKLIFDPQSQRVFIKDIGSLHGTFYNDTRLKKHQAQAVKDGDLIQFGITIDRGSETNPPCIMRAGIQFGAPSSLQGPTVFRVPDDSDDEVSAEEDNAIRSSSQILRDHGIRPDPSFLVSDNAVITIESDREMDSSEPEHEDHTESTRPAQDPMMDKFTPPGVVHTSDEDALFYGDDYEEDCEEDYMSEDNDDHSTGSPDQTFRRTFLDDDHTTANVEATIIHDSEIVDRFENDCLPPVLSASNAATAPNDPAVGVHLPSFNDTFRSQEISMGHKNTTTDTNNDAASNELPASIHLPTAPELVEPKFWPEDVALNRATESSLLLDSGAEFLNSPLKEHPGLENVTPPLDLDETSAYQFEVTKNAITQQQQASPNAPEIGAAQPQPIDQQEKSSHGKRKAVAISELTAEEISFAERDPAQRSSSLRPRTPNDSAMDIDDHHSGPNESPTKRLRKAAEIFGYAAIGGVAVMSALIATAPAL
>CPKHAM335
MSVILCTAGYDHTIRQCRFWEALSGICSRTIQHPDSQVNRLCISPDKRFLAAAGHHTVKLYDIKSTNPNPLLTFEGHTGNITGVAFHCEGKWMVTSSEDGTVKIWETRTGSIQRSYNHGHPANDVVIHPNQGEIISCDRSGSVRIWDLAENTCAHELIPEEDVSVSSVTVASDGSLLCAANTAGNVFIWHLRQNYEQTELLPVTHFNAHKEYITRILLSPDVKKLATCSADHTAKIWEIKDVKPRIDGKSDEPRPLPLEATLTGHQRWVWDCAFSADSAYLVTACSDHYARLWELHSQQIIRQYNGHHRGAVCVALNDYSETR
>CPKHAM336
MPSQDERPPAINYILSFILVGLAWGLTTPFIRRAARSHKPPSHAILDRPAIKASWLRRTLYGAFFSVVDLLRNPRYAVPLVLNLTGSVWFFLLIGKAAKQSRQPRYLFSIT
>CPKHAM337
MTDKSTLRKVNECRTARVAEVLADFRALQYYISAGPVEPENEEDYYTEGWAALRQCTIDGQFILDVAADTRVPAAQGGEEEQARAELQQYVLSRYDEELAAISDEYVYTELLTADQSQGRWTMEDPSLHRIQRWLQSRRR
>CPKHAM338
MREIVHLQTGQCGNQVGSAFWQTISGEHGLDASGVYGGTSDQQLDRLNVYFNEASNNKYVPRAVLVDLEPGTMDAVRSGPFGQLFRPDNFVFGQSGAGNNWAKGHYTEGAELVDQVLDVVRREAENCECLQGFQITHSLGGGTGSGMGTLLISKIREEFPDRMMATFSVVPSPKVSDTVVEPYNATLSMHQLVENSDETFCIDNEALYDICMRTLKLSNPSYGDLNHLVSAVMSGVSTSLRFPGQLNSDLRKLAVNMVPFPRLHFFMVGFAPLTSPGAHSFRAVTVPELTQQMLDPKNMMAASDFRNGRYLTCSTIFRGKVAMKEVEDQMRIVQNKNSAYFVEWIPNNIQTALCSIPPKGLKISSTFVGNSTAIQEIFRRVGEQFSAMFRRKAFLHWYTSEGMDEMEFTEAESNMNDLVSEYQQYQDASADDGDEYEDDAPMEE
>CPKHAM339
MSASAYDRHITIFADNGRLYQVARADLTDISNSEYAFKAITAANIMSVGLRGKDCAVVLSQKKVPDKLIDPSSVSHIFQISPSVGCVITGSIADARAFSQRAQGEAAEFRYKYGYEMPADVLAKRLANISQVYTQRAYMRPYGVATTIISLDDERGPQLFKCDPAGYFIGYKGTAAGPKQQEAMNHLEKKLRNKEHAEGSWEEVVELAITTLSTVLSMDFKKGEIEIGIVGGPRTDGKEGTDPGFRKLTEDEIEERLQAIAEKD
>CPKHAM340
MISSGDGASARAPAWKRLGLKLKQSSEPEPANETLQVGHPSSSRTQQTPSKRKPEAPPAGEPLSALKKSRNESHPAASNPQLKKRKSVSFGETPTKSGIDSKVPVNKPPPKKAKTPGKKKANAAAPPSDIKPALEYLNQWKSARDSWKFNKNYQTILIKHAFDPVLFPSANIDTFYLYIRDLKGFVRTRLQETAMEIRTKDSTEGAAGFPEGSVNLPEKQLRYDQLLAQLLHSQAGQKRKTFHEAVYRTSSEDVDDVIRRVIKRMRAELVLDHLSEGEESDASTTTTTTVSSGVSVAESNTTKATEGDNQVKLKEGPSKRKRKLRTQVDDSSSSESESDSDDSSSSSSDDSDSDSDSGDGKEDDKGNESSSSESSSSSSSSSEDESDSDDESSDEE
>CPKHAM341
MATPTPGLTPEQLSSFNKDGYLIIRDALRPETVASLLSETHSLLENFSLKDHPLTRFSTGEKSDHIGDNYFLSSGDKVRFFFEEDAFDEAGNLTKPKERAVNKIGHYLHALSPPFAHLIDSEATSAAGEVSPAAVARDLGFKDARCLQSMVICKQPEIGGAVPPHQDSTFLYTNAPSAVGFWYALEDATLENGCLSFLPGSHRWAPVEKRLVRKAGNTGTEIVDNDGPKFPPGEEYGGEQKGGEYIPGEVKAGDLVLIHGNMLHKSERNTSQKGRIIYTFHIIEGEGREYDTRNWLQPPKEGFTKLFV
>CPKHAM342
MTRVYVYTAGLVAFVAATAMIVASVTEPHWVSYSVTTTSGETLEKHIGLHKSCSSLDDPHCRDFPSKELCQYGERYFCSMWRTVGFMASFEIILCLASLVAFALVMGGGKYRRETGWPFVAALLTLVSVVELIIISIVAYLYDHDDQFTVPGWNLDVSWYLGTVSAGISLVIAAGLATSAYLLPPEEGYEFLDDPLNA
>CPKHAM344
MRMLFRSISLLQSPRYLSKPQAALAPLLRSAAFRKMSSGPAPVLKKPIKISCIQLASGADKDANLKHAAEKVAEAAQSGSKLVILPECFNSPYGTNYFPQYAETLLPSPPTKEQAPSFHALSAMAAENNIYLVGGSIPELEPETKKYYNTSLTFGPDGKLLATHRKTHLFDIDIPGKITFKESEVLTAGNKVTLVDLPEYGKIGIAICYDVRFPELATIAARRGAFALIYPGAFNLTTGNLHWRLLAQGRAVDNQIYVAFCSPARDMSASYNAWGHSLIVNPMAKVLVEADENETIIQAELVGEDITETRKNIPLNTQRRFDVYPDVSQGQISFDKL
>CPKHAM345
MSNEIVHPTIQDGWFREISNMWPGQAMTLKVEKVLHHEKSKYQDVLIFKSTDYGNVLVLDNVIQATERDEFSYQEMITNLAMMSHPNPKKVLVIGGGDGGVLREVVKHDCVEEAILCDIDEAVIRLSKEYLPHMSVGFSHPKAKTHVGDGFKFLDDYKNTFDVIITDSSDPEGPAESLFQKPYFQLLYDALREGGVITTQGSENQWLHLPLITQLKKDCKEIFPVAEYAYTTIPTYPSGQIGFMVCCKDATRNVKVPVRSWTEEEKLCRYYNAEIHKASFVLPTFAKKALE
>CPKHAM347
MEHLVRDTAFGMLVRWVTRGRFLKYPEDQAAFQCPACYNPPVVQRAESASGEDASSGEMAPVNADLDTHLIGEVDLESQEISRIVSRPQMSRISTESCLAQAYDDATRQETVRSLHSIISPKTTGDGIILVDWYTTHDQDNPQNWSKQRKLFTTTQLYLYTLSVYMGSAIITPSEPKIIAIFGVSPELASMSLSMYVLGYGIGPLLFSPLSEIPVIGRNPPYILTYFAFILISIGTAIVNNFPGLIVLRFLQGFFGSPCLATSGASFGDMLNLIALPYALAGWGTFATAGPAVGPLVSGFSVAAENWHWSLWEIVWASAPVFVLMFFFLPETSSATILLQRAKRLRRLTGRSDLRSQSEMDQHKLTVHEVVVQNLWRPFEINILDPSVLFTSLYTGLMYGIFYSFFEVFPFVYATGLPGLASPTHGYGMNEGELGLIFISISVGVVLALICYAAYLRFVFEPSALKHGFGEPERRLIPGLVGCFLVPIGLFLFGWTGNSSPKIPWIVPTIGVVFINSGVYLILMVIFIYIALSYPMYSASLFAANDAVRSSLGVAAIHFSRPLFINLGVGKGTSLLAGLSCAGVIGIFTLYFYGGALRRRSRFAVK
>CPKHAM348
MSLNSQFIASILSARNENNFSLANANVDFALVRVEVPRQFEGLGNALSQHRRQNAESGPQHRIARRLGALFEQVIPNIDILAAAYGERASEIATSPRFDLRNADHGPFAGHVGVDGTSIYAAASSGKSIIALHLLACMLARMFSNVEATAIWMQLVDGRVKDLERASETSQIQGLAALYAVEQGRQILREDLASWDASARAWLQTANEVKKHEDIQLKLIVKNIPSIHSSGTTYSNVMENWIMAMKTTQDLIQGVPQDVTNGSVILGLMSWHIYPDLNVFSPSRYVRFNDRLVKPGGVITLGLEAKEKNCSGVSWSVSLSHLRFYGDPVVIEKHLEEDSDRVTVEELRYIVFGCVLGSWAQPALIDIGEAAECFSALGDAIGPYNSATDEKGHNAPLGWITPLIDTAKRFLSAVEKERETALYFIEFGRRRGRNFLDDKFHDIIPMFGLLNLYLLFRCSPDFYAQRDMEESIAILRRLAQDINLRSEDCIIITKTRIGHDVGDTVKSGIDYEDNWDIDYEGNWEFASAVPMARQSRKRTSGGELRDTQRHARWVHIDRTKDPLSQRYLDISNESTEEILLPLPGKGRSYRYLNWVTMDETAVMAVESCDCAERGHGSCCHPCPCLEQGFRCTSMCSCLAGFTGTEQTLQCQNARTCQSASGALDEDCYWLSARSTLYMHINNSSLLTSRGIKFQWIDAPPEYAQKAMVSPPSCDITGEQQFINPRNVDLHSQVARTIERTVIFQSVEANGVAALLLRNGAKIDIARYTLPRLTAILRSSALDPNPLREYLEAIPKNGIMDYSTSLDGEYRQSALFFRSLRAISAISDLYSDWPGATISIGITKQPIGRASWAANVCDQAECKEGKFWRATKFSCLAMLESGGCDLHPDQIELVMAMATGNSIYTSEALLQDPALQDNSSKPAFKGIRRIHGNLGYPGVVMLIPPPVPRILQTSSMRGRFVQAASFDGQPENSFTQTSLHLKLTDYKFPLASARGAVDADIVMREALISVYDGSRWIADLDVIRALQSQDLARHFGCSCTPCGDDSKALCQLLVDKFGNQLKVITTWEELLLCQENLMAGEFGTVCVYGSWFARLATTTVATQMKYPTVTLPSHCICSQCGQKILEQGSWDSSTKDSAAPILFII
>CPKHAM349
MCFGARNKNEDGEAHSRELDKVLRQDEKRMAKEVKLLLLGAGESGKSTILKQMKLIYAQGFNKNERLDFKPVIFNNIVQSFKTISEAMAEMGFEYDSPDNEKHMAHILVDTEISPDSKMPEDYLEPIKLLWEDSGVMAAIAKGNEYALHDNLTYFVTDIDRIWADGYVPNDQDLLRSRLRTTGIIETVFDLGQLTYRMFDVGGQRSERKKWIHCFENVNCLLFLVAISGYDQCLVEDKDGNQMNEALMLWESISNSHWFAMTSLILFLNKMDLFKEKLPKSPISKYGFTDYHGPEDDYKAASKYFLDKFRALSRNPEKEIYGHFTNATDTNLLKITMGSVQDMIIQRNLKKLIL
>CPKHAM351
MVAIKQAVLLAGLAHLIGAAQDAITDDSHFYGQSPPVYPSPEMVGGNEWEAAFQKAKLLVGKMTLEEKVNLTAGVTKDSTCSGNIPAIERLHFPGMCLSDAGNGLRNTDFVSGFPSGIHVGASWSKDLAFRRGTAMGGEFKTKGVNVLLGPVVGPAWRIVRGGRNWEGFSVDPWLSGVLVAQTVSGIQGQGVITSTKGFVVSDWGAQHAGVATAKAGLDVAMPSNGGFWGNHLIEAVKNGSLPESRVTDMAMRVIASWYQFNQDQDFPKPGIGMPSNVLDPHEIVDGRDPAAGPVLLNGAIEGHVLVKNTKNTLPLKSPRMLSLFGYSAKTPDDFNPSSNFLLSQNWITGQEALNSNYVSENGLPVFGENGTMFGGCGSGAITPALAISPFEALKMRAYQDGTAIFNDFISNSPSVEPSSDACIVFVNAYACEGSDRPVIRDDYSDSLIKSVADQCNKTVVIFHNAGPRLVDGFIDHPNVTAVIFAHLPGQESGPALAALLYGDTSPSGKLPYTVAKNESDYGKLLDPAQPEGEFVNFPQADFDEGIYLDYRYFDKKGIEPRYEFGFGLSYTTFAYSNISINYIEGANTYPWPGGPVVSGGQTDLWDAIATVSVNIKNTGNFAAAEVAQLYIGIPGAPAKQLRGFEKPFIQSNQSETITFHLTRRDLSVWSVERQKWQLQQGTYKFYVGSSSRRLPLNGTMDL
>CPKHAM352
MHGDQDPSRRGPDLPLLTTPYKYMAPRFLLDASQDGTTQLSRSRLLSIYGTEKPDSGDRKSGISPALRPSRVSASAVMVAAGRAQYDEQSDESSGSFEIPPAAGDNCCYRWQWSAVILHGNACTILPHLCSKECSRHRLLDFAMIRRLQLHANCMPHPHHGVCSIQCRIAKADAVGSRASSCRKGRASTLFRAGLVIVDV
>CPKHAM353
MEAGDVGARQSIGPSSTPTRFEHQPSQPPHPHQQQREAVDRRYQDQPVMAAASVLAPNAHYPSQSYPSNYSSHQPSSGPSVANMISSEPRRPSPDNESSARQSLPSISEVISGARPGQYPPPAHAPLQPGSSLPSPFASSARQYPEADKHSSQPLHSAAYPRQDSHPAYSDSPRPPFSSGRPGLPPVSDRRATPPMKHDAHSLPHHMVEPPKPSDRHSMNGVYSQPPPPTSIPYQTGPLPAGQQPLPPYQISPRGHAASHISGQYDPRPAPTHLEEADYGRARYDNGTSRSFESWSYQEALSRIGTCSRTIFNFAEAYGRIAQEQHGSQPIPERLPTEREVSDMLSNVEYLKRSLEQCREVIVASLQSERARDGAKPKGPYDDDQDVQMYNDSMKQPYGMTEVKKRRGRAAPPGRCHSCNRIDTPEWRRGPDGARTLCNACGLHYAKLERKRQLEARSLRPKPEERS
>CPKHAM354
MGLLALGTALEWPEAKLRANQVREWGIKQLLEIWNKAKGKERDALLWGDEVEYLVVTYAEDEPKVLLSLRQAEILKALAADKELAEAGCVPALQDEKPAGKPCKSSKTLPVFHPEFGRFMLEATPGKPWGIGLKELLGVEPDMKLRRKIAKEHMLPTEFPITLTTFPQIGVPGQFTYPFYPPSGPKLRSQFVPDEIANPHIRFPTLAANIRSRRTRKVQVNVPIFHDKNTPNPWKDPTVNYDLHNWPEDDDVRNGAAPDNFIHMDAMAFGMGSCCLQITFQAKNIVEGRELYDQLSPLGPIMLALTAATPIYKGFLAGTDVRWNQISRAVDCRTPEELGEKPLKNDRWRIPKSRYASNSTYISTNPRLRPEYMDPDLVIDPEIKAQLMEGGMDDRLATHFAHLFIRDPIVIFEEDLQELDLNKTDHFENIQSTNWQHMRFKPPPADNNIGWRVEFRSMEIQMTDFENAAFSVFMVLVTRAILSFDLNFYIPIKKVDENMERAHGLDAVLKEKFYFRKNPFPARPSRANTVFGDDSRPGSAMPSRPGSPGTLPVEEEYEEMTINEVINGSIDGDFPGLIPIVESYLDSVNVDVLTRCELATYLSLISKRASGELDTAARWIRNFVDAHPNYKHDSVVDDVITHDLIGAVVAIGEREGAGLGFGGLDIPGLPKLLGKFRSTGPAVTPSDKDLGSRKRKSEWIDGTTAEVGA
>CPKHAM355
MNPHQKNKVDINSLSPDEQRLFRLYGKLPSRSDHFAKHLKDRKYFDSGDYAMSKAGKGDDAGAVGSQHPVPENIPHLTSPTNGGTSAPGHAHRGSVPGIQAGSPIKEGSFLNRETSAEGEVKLSGDDKKQDEEEAKPLAAGLAGTPIAAGEAMPLRQ
>CPKHAM356
MAESAPKRLKTDSSSVLVGTHNGHFHADEALAVHMLRMLPTYRDSSLVRTRDPKILETCHTVVDVGGEYDAQRNRYDHHQRGFTTTFPGKNTKLSSAGLVYMHFGRDLIAQSIQQANSGEASADSSSDVEMLYNKIYENFIEAVDAHDNGISRYDRDALQAAGLEQRFSTGGFTLGAMVGRLNPNWNDPKPADAEEAQQAEDQLFLTASRRIGEEFERTLDFMTKAWLPARTIVQQAFDQRTKHDPEGRILVIEGQSVPWKEHLYTLEGEGNPSVLYVLYAESTNPGAKWRIQCVPETQDSFTSRKPLPEAWRGFRDAELDGVSGVDGCVFVHAAGFIGGNKTFEGAMEMATKALAL
>CPKHAM357
MSQSQNQSKEQKIADAQANLPLPEQPPKASDWNSADMRTTGVRSGRISGNAGSDAGADAGLRGPAVKSSEDVDVSKIGREGLDK
>CPKHAM358
MPREIITVQAGQCGNSIGSQFWQQLCQEHGISQDGNLEDFATEGGDRKDVFYYQSDDTRYIPRAILIDLEPRTGPYRNIYNPENFYVGKNGMGAANNWGDGYQSGEAVYEDIMEMIDREADGSDSLEGFMMLHSIAGGTGSGLGSFLLERLNDRFPKKIIQTYSVFPNTTNAPDVVVHPYNSVLSMRRLVQNADSVVVLDNGALSHIAADRLHVQEPSFQQTNQLVATVMSASTTTLRYPGYMHNDLVSILASLIPTPRCHFLMTAYTPFTGDQVEQAKTVRKTTVLDVMRRLLQPKNRMVSTVPGKKSCYISILNVIQGEVDPTDVHKSLLRIRERKLATFIPWGPASIQVALTKRSPYMPMSHRVSGLMLANHTSIATLFKRILKQYDGMRKRNAFIEGYKKTAPFSENLDEFDEARQVVSDLVADYEAAEDADYLNPDSGEKPTSADTDRRMAGV
>CPKHAM359
MVTFALPGEYDAADVGNSTPMSRPPLPFAKRTYVATPYAHKRLGTPHTAPSRKLLIKRDEVSSGLLNRNGVSSRSNLFKASVAEDLPTSSFSPSIPQSTMKKVFAPGVTPEPSRVYRESTARPTPRGLAAHSSDKELFNMRISSPPPELTGEVLANKVPKDWNSKGSIYADQFLAHLCPPDLDDEQRRQFFCILDLRRLKYAANEIFSKKTWKLNIMNFAKEFEKSRSIILLRYGLYEFQSVKPSKEVLKRWRREHGLPDPEEEEEEEANGTPSKPTSIKKRKADDDFSKETADATENVATATKRRVTVTDEVDEPTAVTPAPNKNKRKTVTNEGSPAKLQKATPSTAKSLFEKIASKPAATPASPLASPAGSLAAASPAPSPTPFKSVDKSAANGKLSRSVFNNSLKPPVNGSGNIFGYLSDASSAKNSGIEADAESESESDVDDDEDNEDSQEGAQSDEPSGAASGAGDVSSQAGSNLFGTKPSTGFGTGVSSAAGTRDSTPGRSLFDRITKDQDGQPVRADESADEIATKKPASINQTWNPTTQPLKFAPTSSATQNGSLFGKATSTSTSIFAPKSTAPSNIFGVSKQDQSSKANTPLSEADLAGGESDKENDSQPTKKVFSEPKVSAIPSTGASLFGLKPTAAEPVKVSEPAKPAATATTNLFGAIGNSEATSKLFGDVKTSMPSASTAALFASKKESEKPKGNGLFGNSDASSANPLTGASAALFGIKPAAPAAAPPSAPLSAPSPAPTTNLFGTAPAAPLATTTPVTSTNLFGAAAPAPPSTSTSLFGASTPAFTSEAAKAKPALSSSTNLFGAAAPAAAPTSLFGAPSAVPAKKDPSPPAAGQPAAAPLFSFGSAASAGPKPTETSQQAAKSLFGAAPKSPPAQFSTTSLFGGSPMKQDDASPAKKQFTGLGTDTSAPPPVFNFGVAGASSNSSSNLFGGSSMNSAPAPAAAPLFGAAPSNTGSGSGSGDGSGGGFNFNFGSGGAGPSGGFSNPFASGNAGGNSAQATPSAPGGMFNFGGSSTPAGSSGGSGMFQFGNGTGSQPSQPPAPLFNGAASNTSVPTFTATAPSGQPSNMFSFGASQPSSGFGLAPPAGGSSTTGTNSPFNLGGGSSLATTPAGGTPEPSTQVKTNSSAAENNDEDGEKHEQISLTDGADKEEDVLHEVRAKVLKFVPAGEASDAEEKKSKSPWATQGVGSLRLLKHKETNAVRLLLRAEPRGNVAMNRSVLPDLSYKADEKYVKMTTSNDKGDGLETWMIQVKTKDLAKSLAEALETHKALNKK
>CPKHAM360
MASIPQPGPETLVTLKVTFESTTRRVKMPLRDMTPHVLENNIRVFLRIAPETRMIVERYSDSASAFVVLDSNNLPVYKQLYRAAKAKSKLKLRVSVIQPQPRTTPKPVTVEDAPEASAAETYEPTDKITPTESDASHSTSESATEMPTPSTAPSSITLLSGVELPLRTASPARPEPVETTEVEETAETPVPESQPANFAQSAPFDPQTVYSSFQEYCDPAPEPPRVIQLAPFAVCCNHCEKTVADVHYHCQTCDDGDFDLCQACVDQAVSCYDENHWLIKRTMVGGQLVASSTEKIEPKAQAKKQEETPIQEESIPTPEREEYAVETTHIENAPEPSICNPIVPEPLSTVDVAPAFSPRVPFVDPVGARWSCLGNMRTCNCCVQELPEAEFLHCTTCEDFDLCQGCFAKDAHGHHPKHAFIPAVTGTKMPDYITVKMGAGRNQAHHAVCDGCDKYITGVRHKCLDCPDWDYCAECVVNAAFVHANHRFAPIYEPLADVHSYAFAQPVHMGICCDGPLCSSNQDYPTYIRGIRYKCAVCHDLDFCANCEANPANDHNKTHPLIKFKTPVRHVSVTTTGEHQDGKRMPPMGDRVKNAFKPAETVVDVKPEEPKVEEIKVKEEPEPEVKEEAKEEKVAEVAPAVNEQDLRAVFIRDSVSDGTIMPPNHVFEQTWVLRNEGTTAWPAGCSVKFIGGDYMGHVDSAHPAGISELVSASESTVCYAPLAPGNEFPFTVLLRTPARAGQIISYWRLTTPDGFKFGHRLWCDVSVRMPPPEALPTTTVEEPKKEEDAQTGSVMIFPKLDKESPHASMHAELHTQSVAGDERATEAESLTVSGGEYEWDGSDDGFMTDEEYDILDASDEEYLEDREKRLRK
>CPKHAM361
CGEGWRERGSRSDSASRTIKVTKQIPACWAVAQVKLAAGGNSNIHQEASVSPPEPSAARLVGGGCLDADGGADEASK
>CPKHAM362
MQETPIIDEASAQVGNGTLYTIQPIPGKGHGLIATTKILKGTRILSELPLFKISYKESNRQVLTDHIAKALKDVDETKQRAFLDLQNVYGLDDGPLLGIARSNVMPLGSGAPEGGLFLDAARINHSCRPNVQNTWNANIGRLTVHAVRDIEQGEEITVSYLGVTMLYDERQIILKRRFGFDCGCGLCSVPLAQRYKSDARIESVRQCEPWLAIYLSGFPIGFPMDYAGALVFAFGMLEELKAEGACDARFPGVYHHAFKVAIKNGDKTRAKIFAERAYAARVLVEGDDSPEAARLAQYVQQPTQHPLYQPSATDVILPRGWSESKFEKWLWKQRPDISEEEDSDEFEESLSESESEDEYDDDL
>CPKHAM363
MAAAPRRRKLIGQRRRVEDEGDDEGRPETLELDDDSLTEGSVISDDHDGADDSDTSNIDEVSPTSPNARKSANGSAKGAGHRAAKAAAQGDGKKSVSDTELTLHGLSIADRPDSDSAQEAPVDEVTVSSPKSPSAPVIVSSSSTTRPQPGNRRRQEHEDYKRRRDEDPAFVPNRGSFFMHDHRHPGPAANGFRPFGRGGRGRGGGRGGVGGPYSPANQLHHPADPTTNSQWTHDMHETVADVIPRRTRQPPQEEGPPNGNGFIPTCEPSATPINRTLSTEKHIGNAQVRVILPETTTPKVFPGIPVKQYTKLPDHRPPLRRDKPVRISLPNHPPRYIFPAPDRSFTFIPRALRPNQQRLRGRPRSAWGSVGGFSRRTSLFGSYYGGSVYSPSVAVSRRSSIVLHDREGIFSPTGSIISRPALQNDNRPVVRLPPAPQTFVPVMGVEEPAGPSEFMAAGQETSIGDIPQPQSYPLPQRPNFQENYQASIPMHQPRPQKNISVADIESPTMTQNASAFQQAFHQQVPPQMANGYQDSHARRPSYPTHVSTGTPLSQIPERAIHAAPFQPNAYGQPAFYGQQPYQPHPQQGYYYPHGYSGPSMPASAVTAAPFVPQGQAGMAGSFTPQNQVEQPAVGMPGPPAPPNTNLVAQEVNGMVYYYDASQLPSVNPYQPYPSSQPYQPSVMGMGGMVTPSPDGFYYPQPAPGMVYYSQ
>CPKHAM364
MPGLARKVLIFAAVDGLIIQPLSSKGQKPFQPARIKYGDASISSVARDQVPDSAKSDSWFEALGVIGLITVSRLTYLVTITRREQVAQAFGLPIYVVTQVAVTPCSSQADAEESARKTASLLRTEVPSNVNDDDESSSDEESEIPIATPDEEADDEILDKKDVPADPRSSVSSVAQDVIRRRGSYGRFAQRWFSRSGWTTDQRRTMGMSNSPTSTPPLGQSAPPTPVVNLAPLQETDENHLIPASALLPKLLRTIQVWFGSSRSFYFSYDLDITRSPSDKAAIANPSDSLYAQVKNTFFWNRHIVQPFIEAGQDALALPLMQGFVGQRTFVADSQPPQVDDPGTESMELADLSPTPSAPSSPPSGTARHSLELRPTEKSYLITLISRRSTKRAGLRYLRRGIDEDGYTANFVETEQILSSLTWDNSSPLYSFTQIRGSIPLFFTQTAYALKPVPVLQHSEETNYNAAKQHFERLSKSYGTLQIVNLVEKHGIEEPIGTQYQKTVGRINDGLDENAKIPFEWFDFHHVCRGMKFENVSHLLSRLKDQLEVLGSTVRSNGELVRKQKGVLRTNCMDCLDRTNVCQSSFAKHMLEIQLKEEGIDMSAQLDQETAWFNTLWADNGDAVSKQYASTSAMKEFHGGWVLITPNTANALKSWPMEEVVLLLTDAAIYLCRFDWDLDKVSSFERVALASITNIKEGVYITSTISQAHMNETRNVGFVVSYQPGTSDVRRRNTRTMSTRDAPKLTATGEIPAAPTGFAGLFSGANGPKEPAIRKLAFKAPYTDSSLPVSEAGPRQTELQKIDTICSEIERLAAERQLVKEGEERKKLVEKGDIISLDAAKRSTGLLEQLGHSLKKLVWA
>CPKHAM365
MVKKQQPKKTASKKPPAATSSSASTTPLPPVDPEALKHQQRILTLFSDAFNPVLSSDSFTATLQSIKQLLFNRDFDAAFGTEENLQAYAARWSPTRALCYSSIFDAIAPHVDDIAILPDSSPTPEGSDEASSHNKVVKKFLCIGGCAAEQIAFASHIQQTASSGILTLLDAGPWAQVVNLLQKQAISPATLSKYASAAAKAANTPLLEDGQLSTTFFQNDVLVMDKEALKELLGSEPLTVTLMFTLNELYTNGGIGKTTKFLKLLGEVLPDRSLLLVVDSPGSYSEAAVGKEKKRYPMQWLLDHTLTDVRSASKDYEWENLESHDSIWFRLPEELSYPIQLENMRYQMHLYQRKSTSAAA
>CPKHAM366
MGYTEVDQKAINTIRLLAVDATFKSNSGHPGAPMGMAPIAHVLWDKFMKFNPKNPNWLNRDRFVLSNGHGCMLQYALLHLFGYALTIDDIKAFRTVDSITPGHPEAHDTPGIEVTTGPLGQGICNAVGLAMAQAHTAAVFNKPGFTLSDNYTYCFLGDGCLMEGVSGEACSLAGHLQLGNLIAIYDDNHISIDGNTNVAFTEDVAKRYEAYGWHVVVVENGDHDLQAMEDAIKQCQAVKDKPSIIKLRTTIGFGSLQEGTHGVHGSPLKADDIKQLKTKFGFNPEESFVVPKEVHELYARHSTEGAAHEEEWNKLFAKYTEQFPSEAADLQRRLKGELPEGWEKHLPVYTPADAAIASRKLSETVLSKVEAILPELVGGSADLTGSNLTRWKEAVDFQPKATGLGDYSGRYIRYGVREHGMGAIMNGLAAYGTIIPYGGTFLNFVSYAAGAVRLSALSRVRAIWVATHDSIGLGEDGPTHQPIETLAHFRALPNCMVWRPADGNETSAAYYIALTSKHTPSIIALSRQNLPQLEGSVIEKSIKGGYVLQEVEGAQVTLVSTGSEVGIAVDAAKLLLEKHNVKARIVSMPCFEVFDTQSKEYRLSVLPDGIPSLSIEVMSTMGWERYTHEQFGLNRFGASGAYKDVYKKFEFTPEGIAKRALLTIDFWKDVPNVRSPINRAFQQLI
>CPKHAM367
MSNLPSQHPTLSLHLTDLSLTPLITSSSSQSHLESLTKLTSSAITSQTTAQRANLGRPQRIMVEYPDSGAVVLQSYLDPRESGGGGDHSSESDSFSKYKYKDEHEHDHIGDDDSSSTRTPDTARPPIDDTVAPALISVVVAATSDDAREARRAAARLERIGREFQREWTAQGLEQDTDGRSSSSNPE
>CPKHAM368
MAKEAPAKTGLAVGLNKGHKTTARVVKPRVSRTKGHLSKRTAFVREVVKEVAGLAPYERRVIELLRNSKDKRARKLAKKRLGTFGRAKRKVDELQRVIAESRRAH
>CPKHAM369
MSSHVVVIATDLRRTTIKVSPGTYLSDVLAEACKKLGLDGDKYLIKHKQKQVDLSIPFRTSGLIAGAKLELVQKSKSPSAVQIALQIPQPEAREIPGGRLIKKFPSDLSIWQVLRQFESGEASAGKNVNITARGVAQTANSENSGAGQLYYETPVLNIMGRELGSFADFQKSLSQLGHNSGNVLIRLSFRKTDQTLYEAMEQIGTFFKEEEKQKQEEKENAAPIVPEDKPKDLLTDGDVPMAEVPAESINNTAEAQQEPAPEATQDSTSSIQFETKKSDPQSRFEPVNVFLAPTNSTPAAALAPVDETDFTPTVAQAQLHQARLLESSRNKRLLSDREIEEKEAAEQAKINAVKSVLIKVRFPDNTSSDWEVGPSDTGAFLYQAVRHVMANNGQSFHLVIPGSKTVIKDEDTPKHNLIRAYKLSGRVLVSLVWNDDVPKEARKQPFLKANFAQQGQTIKVPEIPTVEDDKAGPSVPQVQKAPAKEGGDGSGKKMPKWLKLGKK
>CPKHAM370
MVGKDCVAIACDLRLGLQALTISNNFPKIFQYGDVFLGLTGLATDVSTVSDLFRYKVNMYRLREERAIAPRTFANLVSSSLYERRFGPYFVSPVVAGLDPKTGKPFICGFDSIGCIDFAKDFIVSGTASEQLFGMCEGLWEPDLEPDALFETISQALLTAVDRDALSGWGAHVYIIEKDKVTKRLLKGRQD
>CPKHAM371
MDNAYALPIDAVLANFSVKEQTGLTDNQVSELRNKHGRNGAQSPNPKSSTTLAQSLSVAIPEEPPTPIWELILEQFKDQLVIILLGSAAVSFVLALFEEEGGWSAFVDPAVILTILILNAVVGVSQESSAEKAIAALQEYSANEANVVRNGGHVSRVKADELVPGDIVSVAVGDRIPADCRIVSIESNSFSVDQAILTGESESVGKDSTAVVKDDKAVLQDQVNMLFSGTTVVTGRAKAIVVLTGSNTAIGDIHESITAQISEPTPLKQKLNDFGDNLAKVITVICILVWLINIPNFNDPSHGSWTKGAIYYLKIAVSLGVAAIPEGLAVVITTCLALGTRKMAAKNAVVRSLPSVETLGSCSVICSDKTGTLTTNQMSVNKMVYLNEAGTDLTELTVEGTTFAPKGNITLNGQVVEKLATTSSTVLQMAEVAALCNDAQIAYDSRTATFSSVGEPTEGALRVLVEKVGPCAPAGTALEDCGHFASAAHAQRLPRLATYEFSRDRKSMSVLVQNGNAKKLLVKGAPESVIERCTSTIVGANGNRVPLTEKLQSTLLKEVVEYGNRGLRVIALASIEDVSKNPLVKSAKSTEQYAQLEQDMTFLGLVGMLDPPRPEVPASIKKCKDAGIRVIVITGDNRNTAESICRQIGVFGQHEDLQGKSYTGREFDNLSPSEQLEAAKRASLFSRVEPGHKSKLVDLLQSLGEVVAMTGDGVNDAPALKKADIGVAMGSGTDVSKLAADMVLADSNFATIEVAIEEGRSIYNNTQQFIRYLISSNIGEVVSIFLTAALGMPEALIPVQLLWVNLVTDGLPATALSFNPPDHGIMKRQPRRRDEPLIGGWLFMRYLIIGTYVGLATVAGYAWWFMYNPEGPQITFRQLSSFHRCSAEFPEIGCEMFSNDMSKSASTVSLSILVVIEMFNAMNALSSSESLLTLPLWNNMMLVYAIALSMALHFALLYTPILQNLFAILPLNMLEWQAVTIISAPVVILDEILKVIERQFFMQQKPAPKAIKAKKEE
>CPKHAM372
MATAESPSCPSGSNSSSSSRRSSWAALLQKYEDAMEYRDDDAMSDVDHADVTTKMSQLGIEEASVPASGERVNDPELQTIVETMSLDTAIQVPQITIDNSNIQVTDSESHEKLKPHGPFHKWMQTIHRRARHRSTLSDGSINSLRPRLEPEIHSRTPTWRRSHHRQSSSGSSFAFVSAVRSASASLASVSAVARSRRTIARSQGLSVTERSSRASMTGPRASEDSSFLESHSLADLAAIERSLQRRKVLEELISTEEGYIGDIRFLMNVYVTILAALPSICVGLRSSINQNLTEIVKLHEQLLGELHRAVPHSEYTQINVSPTLTPFANPNCLHAHSHKRWSSLGAVPEQNMKARWLLKAPGMLADPQVAAEVSKIFAKKYGATYEMMIKDIGAAQQAMPNWETYQKGLEALAMALGSSKGSVEGVKKALTINDLLVKPIQRICKYPLLFSELLKCTPISDCPNSHMEIDNTLTRLREATTEINRASSDEGIKSTLEKTWILQDRLAFPDRKLDAVSKKQIRSFGHIRLCGTLHVCWQTNDGVDGQYFICLLYRHVLCLASAGKVDPVYTIMACINTDGIRIEEVDNGRVLAPPRGERARLEALLSDVWSREVLPFPRMTVKSRGENLVRSSASTVIRKLSVASFASSFTKRSASSTQKNQPSENIATESIKRRDIRSPKEPPLYDDVGLGEEAGRKVKRQRTTKEQVATITPARSMKKATGSVRRREVRGNKIPKGDTASNMHNIPSRMASTNISLPVKSTNSRVTTPLPGDMENTRKSSTEKIRNLGLWSKIGGGRNDAPSSFKRLLTIGRD
>CPKHAM373
MTRGESTQSKVHYKGKQEDFLVFVDDVDTYKKWQSDKSIPPAHFISTFNVFLTHRQGAQGTYDSASKMELAAEFDTENTDEAIMKILQQGSMQNMEVSRMPGRQGVTNESMSSMRVK
>CPKHAM374
MGKLIKNHWARLIMLTAATYQIGAAIEGFIWPKIFWDFLTKSLDVMVKPFPVLQIINLIFGIAMIALEWPLPLLAGTSIHRSIEFRLAILPLSALACLLMYQSTNPGLYYLVGLGAYFWAFSEGEIICAKPWTLPPRTPNSSSKV
>CPKHAM375
MVPLPLFKLASLFVRHVSKYGANRIKAQAHDHPRFRALAAKYGQAIHQLNMKMSVALLRDPEAERRAREMAEAPTVKTEQQLKKEEEAKHKAKQNNEPEPTKYPKFTLGNIWRRKFRPLPEAKAVDLFADVAGDTFILGVAGALIIYEYWKSSQKPDANKERLEELHRRFEELQKKEEELANAEERQRQRFESLEEALRALKDPKTKQPIWPSSDSFCVEDPSKELPAAMFCSSLRKRKDWAQIVPALSRSAPPGWKDQHRPRTFKLILFSSEEAKAAEAKTNIERLSMLNGGQNVAIILLLDGSGRVDSLVHLQMSIVTHGMAHVPIIPVSSTAELVTRLDALRRQCTASVPRRSYAQAMAEVRALASHCVHGQALSHERVNILTDISSGLGGLAQLVFNTEGRRKLCDLLEDEDGNRVISFFVNGHETTLRLEMRMREQAAQASGNWQMRPGKP
>CPKHAM376
MAHRLVPRGGVDMEALSPRDVNAQRMPRPAEAKAKPVAQLKSKDKEHPPPPPEEVLEPSSADRPDGAVYRVGKILGKGGFAICYSGQLLPTKQKYALKIVKSQMPSKMEQKFQTELQIHSKMRHKNIVQFLRAFSYVNCTFLVLELCPNGSLMDMVKRRKGLTEPEVRFYSVQISGAIKYMHSKGIIHRDLKMGNIFLDHQMNAKIGDFGLAALVVTGRDMQTIRRTTLCGTPNYIAPEILEKGKKGHDHMVDIWSLGIIMFAMFTSKPPFQSSTTDEIYRRARERDYEWPNAEVSQKYISQEAKDLVATMLEDADQRPDPDEIVQHPFFSAGYMPASGEITSKLREVPPDADEYYASILSTSMQVRSHRHLKELCRECIVGPWSGEKASHTQIWKEMAAEEKAGLTPIIPLAENIVYRPFDDWLREQHQIRAKYAASVSARSASTEGQEDATASSQKISSTGLLRQPPQSFAAQQRSQGRPTISTSTRPRPAPEATLSTTMSISQSSRIRPRPDRQYTLTREATSSSSSSREALEPTTTTTRTMRVSARTQPLATRSVPNAQIAERAATISSTTLQVHKRRGSESVRVATLFSPSETPRVMQETKPDDILDRLSRLQAELERALNSRTMAIISSKTAAPPHPHIVVKWVDYTNKFGLGYILNDGSVGCILRDIPTTEGSKTALLPPAGIFIRNAEKHILKRQDEAYPDRHQPVPMTEPIKFFENNGEAGLSQVMVSPDQFRVSVNEDGTAGKMNPGRDVFQHRKRERIILWKKFANYMIAYGRDDVAEEEEEDTTLSPGQKGTPAELVTFYQRFGDVGCWVFGDGHLQFNFPDHTKIVLDATGTWCHFWHLPQEAAERLADTGSIGATALDDRATLSYPLQTLLNFQARPSARTTTTAARRRPEIDPEIQGIPAANDFRRKVEFIKDVVREWVANDGLGNSSMERESRLRWTGYRETVHATAPQKHVWVTIGARWGDQRISTFVDPTKPWELGEEVENSKK
>CPKHAM377
MSLPERPGASSPNYNRRASYRNPPASRRARPTDIEAGIYETSSISGHHRGKSVSSYAETISNSNVNTESMPLSPTEPSSGRTPDPAFTRKRSLIRPERNRIDKEHRNYHYHRHAANMNVLPSSTGNDPLLENLAASTERSANTESVTDETPRPSRSRTASGDHEKSGANVKTTQRKSSGKITKENSKRSSKRKSKPVEDQVRPPSFWNVYCAIVTFWCPDFILGCCKPTRAQRRAWREKMGLISIILAIMAIVGFVTFGFTAAVCGNPPTRLRVNEVSGGYMIFHGVAYDLSNSHHPVAEGIPLEQNGLGANVLFDLPEKHSGDDGSFLFQNVNGNCKGLITRAEGSDVPTDDSGNLAWYFPCTTFKQDGSSTPNLTIPYYLGYACHTSVNARNAFYVDLHGTADVYFTWDDIKNSSRNLVAYSGSVLDLNLLNWFNESQVQIPDRFKEIRDTSSDVNKAIRGRDVTRMFQSSSDKRNMQCFEDIIKVGSVDTETVGCIASKVVLYCALVLILSVVGARFALALIFQWFISRNYAAAKTSQSSDRRKRNRQIEDWSEDIYRAPVRLPGDGSTVVTSDRSKRASSFLPTTSRFSGVSGPDRSSSSRRVPTTMASQGGSSSLYPPAPMYKQGNDSRVSFLRSDPYGTGTISEGPGPAGFIHDAVVPQPPADWMPFGFPLAHTMLLVTAYSEGEEGIRTTLDSIATTDYPNSHKVIVVICDGIITGAGETVSTPDVCVGMMKDFSIAPELVKPYSYVAVASGSKRHNMAKVYCGFYDYGSSSRIPVDKQQRVPMITIVKCGTPQEEKGSKPGNRGKRDSQIILMSFLQKVMFDERMTELEYEMFNGLWKVTGISPDYYEILLMVDADTKVFPDSLTHMVSAMVKDPDIMGLCGETKIANKRASWVSAIQVFEYFVSHHLAKSFESVFGGVTCLPGCFCMYRIKAPKGGQNYWVPILANPDIVEHYSENVVETLHEKNLYLLGEDRYLTTLMLRTFPKRKQVFVPQAVCKTTVPEEFMVLLSQRRRWINSTVHNLMELVLVRDLCGTFCFSMQFVVSVELIGTLVLPAAIAFTFYVVVTSIIHHPPQIIPLVLLGLILGLPGVLVIVTAHSWSYIVWMLIYLLSLPVWNFILPVYAFWKFDDFSWGETRKTDGDKKGGGHGESKGEFDSSKITMKRWAEFERDKRAKSAYWGSRENVVSGGTNSWAMPPPGHHSEEYFSDA
>CPKHAM378
MAAVTASPPLASASPGSPTQRDSVSIRQSLSPPRKPVAGTVRKPVPQPSAADDSERTSLSREAPISPGQTNSQQDAQVQPLSLNFDSAPQHAEETSFGSLADFGEQSQQQSFEGLLSSPISGALDLQLPFIEASQRESSQEDASSAAIATSPPRPDRAPPPAPVAAADRTDSAATSPQEQVGKQDVYRNSRESDEATNTSQEPISFKSSATTSASSLSGINEGPEYLPEEEDSPGSSIIEGNLPRGQQPPYRKQEYPPRVSSVPNEASPNPSNPELVDSAGNIKRHLTPTSNNLRRSSLSRPQSAYSVLSDGQRGRSPALMPGGSHMRAPSVQSRKSPDVRLSTYAELLNVPYPQQAPPPITMDNSGLRNVVGNNASLLSVQKTLEMYRQNVKKTNDFTVQYSFAVFLISVAQEQGLDFSNPKGRKNSPQPFRDLDSPVVEASVATPPELVREARQILQRLSSAGYPFAQYYLADGYASGLFNKGKEDHNQAFPLFVIAAKHGHAESAYRTALCYEFGWGARKDPAKAVQFLRTAAAKRHPGAMTRLGKACLSGDLGEKRYREGIKWLKLASESADVQYNAAPYQLACLYETGYGDDVFRDLNYAAELFTQAAELGHPEANFRMGDAYEHGSLNCPRDPALSVHFYTGAAERGHAAAMMGLCAWYMVGAPPMLEKDEEEAYEWAHRSADLGFVKAQYAVGYFTEMGIGCRRDILEANVWYVKAADAGDERAKQRLAIIQAAVTGQGVPMDVASPKDSKLAKGNKDDKDCIVM
>CPKHAM379
MFRRALAAIAIVGALVAILLAQRPAPEPLVSGRNNTVLFLTDSHPGQSNGHVAAVSELIESHPLLEIHYASFPSLANRLERIKAKHSKAKIHWYELDAASLVPQVSALMGGDSQFRAPPGLPGLRKYADIVTFVLAAWPTEDHLKIYRRIVEIIEEVDPAIIILDQAFRPGVDAARNLNRKRAYISPNAILDNVSVMQPRGGHFWKYPGTASGLQFPVPLKDIPSNIYQQIYLIAQILRSSFIRAKRSWLQEQGIKHAVTMPETFDPEIPWIAMSFPEAEFPFEYIPDNFHIAGPLALDVAPAEKQSAELAGWAKKAPTMLINLGSIVQYDETMARIMVEAITPVLKAENVQILWKMRKSGEFSDEFLEPAKTYIENGRLRLESWLDIDPVSLFNTGDIVASVHHGGANCYYEALLAGLPSVILPQWADHYKYARTAEYLGIGLWPSKETSPDWEAAALMEAFLEVLRSEDMRERAKAISEKGLRYGGKKAAADLIAKFAAEGR
>CPKHAM380
MMADSGHERIITNSQFGDNTNIYQGNVNVYIPHPLARAEVKGVHVIPYPHNEDLVHRQDLINKLDELLPQSSGFYSAALWGLGGSGKTQIALNYAYQRCNDGKCCVFWVHADNEATFTTDYKIIGKKLGVDERLDGPDLLDAVRSSIEAQSRWVLILDNADNLELFGVGCTEGESLFKYIPQGSQGTILWTSRDAHIRGTLVGPTRDIKVPPMTKDEATTLLTAASGDESAGEDVRLDQLLEELQRLPLAVSQAGAYIRRTSMTIKEYLDLLMQGSSRWDLLKMNDFDRHRRPEVSNSVLETWKISTARIREESELSYRILHVIAYLDSQDIPHELIAAASRYGVGDEVPEIEVQRAVMRLMEFSFLDMRGSSIRALGSKAVRHGLKQDYNWAEQGGE
>CPKHAM381
MLLPSAFSCDGSQAAPMTRSHTGRFVSPPSSPTTLSGQYSIDNIMNTCRSLQSLITMTASNNDHGALAPAPTLTQLPTPPLAYAPTPMKLRLRSRGNKSDGTGEETPVTRKRIAKRTPPAPPRGVNKRRRELDDDMGRSDETGMDTEGELDADALQMTRSSSPSSSPQAPSTPKRARISPEQLPLGLERSDFHDIHLLEGSANGKDSEKPGTDLQVEADGSEWSLEDDRVLVELVLEKLRLSKTEWQDCARSLGKDRHSVGRRWKSLMTNGDVGVKTRSRRARLHSTWR
>CPKHAM382
MARSSSPLPPISQLGIVPRTPSLRQGRPHDDMDELAGDTIPCSPSAFLKDGDITQPTQVLSRPGLAMVRSSSPAASVVEVPASSPFQPKLQQTRLGSRLAPAGTIFRPPPQTQAASARRPTPEPINLISDDEDDITPPRGNIRPTTFKTQIAAFAYKPIDNQEMTRKLRQIFDVFGDRFPSHKVREALRSCGNDLDDAIAWLERNVPPSTQTRISQPAPKSTNAKPAKPTKSTKSMPSGTRRLVSKGQMLSLSKPPSRSPSPSVASVASLPSSPPRPQPPPPRRRLMQGLKRRASTSPAPEPEIEQVPAPASSDDPLVIDLVDDGREDTYQAEESPEASGEIDDKVLVCINESTSQELAAITGMKEDLLKPIIAKRPFYDLMQARRVSVNKNPGARKTARISIGETVVDAIQVFMDAVTAIDQVVTKCEVKGQAIKGVLETWEINMFGRNKRSARSTPSDDDAPPTPTSLSTTTKLSKPPIPSQPQMMDGHCVMKPFQLYGLNWMSVLYNYDIGCILADEMGLGKTCQVISFMCYLVEEYENSPKGRRPWPNLIVVPPSTYNNWLGEFKKFAPELSVIGYRGSQTERMEIAYAVEQEPEAYHVVLATYSQINSEEDIGAMQSFDLNAAIFDEGHKMKNPETKIYKDLRRIPSAWKMLLTGTPVQNNLLEMTSLLNFINPRLFDGYMNQIRYIFSQKVTIRDVTNGAFLYSERVKRARTILEPFILQRRKDQVLSDMPRKICNVVHCDMPEAQKGVYDEYEELFKMEPSQRTARESRGRQNDQNNVWIQLRKAALHPLLFRRHFTDKKVTEMAKILMDRLDQSELHQPDIKHLIQELKNSSDFELHLWCRDYPSLLKQFDIAPTTELESGKIRKLMELIEQYQKNGDRVLVFSKFSRIIELLQEVLARQDIDHRVLMGNTNVSDRQTLIDEFNQDASIPVFLLTTGAGGTGINLTSANKVIIFDQSDNPQDDIQAENRAHRLGQKRDVEVIRLISTHTIEELIFKACQKKIELANKVTGVIEESAADASNNLEQEVRKMMEEQMTPP
>CPKHAM383
MATRRIVSSEKTILEKDDTAEEKSNISPAVPNDVIFKLLGFSAAMIIVPIGSYFATVHTVFNGNSSLAGGMAAVLANVVLISYIIVAMKEDQTESKPESKKTQ
>CPKHAM384
MAAPASKQRPLPSPTQQAVSQSEQHQRTNSRRFSFLSDKGRKNSVTNKIDLHETHAEKDSRRLHSKADPTLAMNEAEPSDPDLSNPTRNRWERPLDTIRSFEAAIEGDYARRSMYRTDTDPSANFSRRNSSYRPNQPRFPQDSYYGSRAASFREGSQYDAPGLASGRNSYYDNQNYNNNNGGYYTTSAGPSGYNRNQGGYGRPSRDRAPKMPSDSHLRSYGREQNVYPLPHKDRSYETVTSAAASGNSDPAGYQTDPTSSDNSSIHRTSPARRVNERVNDYGIGFSQSQSYKAPALTVNLSPPANGNKLPTPPNASYQNPLPAIPRKQVSTLKRQVSTTSSGGEKRKSWFSRRFSKNS
>CPKHAM385
MPSESGHRLYVKGRHLSYQRSRNITHPGTSLIKIEGVDSTAAANFYAGKKIAYVYRGQKEIRGTKIRVIWGKVTRPHGNSGVVRAKFAKPLPSKSFGASVRVMLYPSSI
>CPKHAM386
MDHSQPQTIELKENTTIVVLGASGDLAKKKTYPALFGLYRNQFLPQGVKIIGYARTKMDHEEYLRRVKSYIKTPTKEIEQQLEEFTSLCSYVSGQYDKDESFAVLNDHLNDLEKGWPEAHRLFYMALPPSVFTIVSQHLKRCCYPTRGIARVIIEKPFGKDLASSRELQKSLEPDWKEEELYRIDHYLGKEMVKNILIMRFGNSFLGATWNRHHIDNVQITFKEPFGTEGRGGYFDEFGIIRDVMQNHLLQVLTLLAMERPISFDSEDIRDEKVRVLRAMPPIEPKNVIIGQYGRSLDGSKPSYKEDDTVPKDSRCPTFCALVAYIKNERWDGVPFIMKAGKALNEQKTEIRIQFKDVTSGIFKDIPRNELVMRIQPNESVYIKMNSKLPGLSTQTVVTELDLTYRRRFSDLKIPEAYESLVLDCLKGDHSNFVRDDELDASWRMFTPLLHYLEDNKEIIPMEYPYGSRGPAVLDDFTASYGYKFSDAAGYQWPTTSAAAPIKL
>CPKHAM387
MESGGQNGALSDHHKDSAVNGVNGVKSVDGSKAALDKGKAPATATANNGNNVVNGGAAGGPRTDSPAEQVSRMNNLPDEIIHITQGFIPISLLLTRLAQSTHNMVQEKIAELAKMPISTAATNGSTNYTQSAPDDTSMENLKKKGALLNFVQDMHSKWVKALVITEWSRKASMVSKLIDLKFHIDQQRLLYDAALDNIINVKRDLTYARMPSPDLKTALQILATGKAPWMPDLRVKLQYIELPPLTLEEQLRGIGDLDTLLSLRLNLDDFDKIPYQFQNYTIGSGRVTFKVAGEFEVDLTIADEDFEKQFWFIDFRFAFRPATLSLPDTLRAFLENCVNEALAKDGLAGCYQFLHEFVLTAKINELKRQALQLNRTSWSGTLAVEPLNRALAIQYWTSRSTATGLKNWIIVAVSSGRKLGGRPDPKATSSLVVKWYRDNKEVKDVEIKLDVEDLSAESLLNDIVGRHIEFILSNIHSGLLATPRFKNRDTGVILNISRADPVSSCLALQVGYGGTVSLLVEPISGGFAMKPHSKFSMQPELQLNNSKNPLDDGVNFLEHLRCAIIEDELGRMGTARGWSVRKAPVNVDELRSITKMRKWSRTLWLQHGGWGSAWFVVVILSLDGDEWWLLETASKFSTRLPLNKGAPQVSGTFWDNLNTFAAGVIAQSIDMRELRRLKIKSQSSSSADLSLPQQVRMPSIEVALSTIFPSMMQEAAEDMSSQSHGGVIESNEDLQVLMLIRPKSGSSSSVKQPWAEDMMAIRFKGVHAVASREETGESNATAQHLVCTSEAVIRVRRPAKFLALKGMVDRNVSYDPKRGEFVLQIQRPVTQPIFDILKSRVKAIDRFVNFLEAMEKAKGSIIGESITLKAVVFCYSAPVSTQPKDETVALIPSPKRRWRVKMDLSNEDIDIHIEKGNPHLRVIDLARNLASTEGGIGSLMAWLPVSLPALKAIDQLDAEWDELSKKGQGRLNFSMKSLTWMNLKYNIFGVSSTGEKTKKTICLDVRLRPRRGQVWWHAWRSDSDTAADDEISKALKAVWDGKGSNWLGLATGAAAEANDGVMEMLLAIDTAIRGAITSPGKET
>CPKHAM388
MSLQRAEGAAVALLRSSTAWRRSAALATATNRAGAWRILSRGLSSTRTNNSDSGSIYDGDAAPKRKKAGKLPDDASVAVLGGGLTGLTTAYYLAKWLPSTTKITLLEASDRLGGWIKTDRVPVKVGGVEGVVNFERGPRSFSSLNKSTWRFDDLVLWDLALDLGLKVASPPDQPRYIYYPDHLVPLPPHTSFAAFAREPVVLESLWAGFGYVWRRLFNKKEGVPVDDLSIADWIYHVTGSRAVADNLASAMVHGIYGGDIYTLSARSVLDRFYWVHYMPNLGPNLRHMAVSEQTFMEKMAEDPQIRKLARQPRGALLNFGEAGMEALPIALTDALKGQANVEVKLNAKVTDLDYDADTKQIKIKSSQNSTASSEKYHKVISTLPSQHLASITDDIPSLNSSHSVSIMTVNIWYPQTNLKPPGFGYLIPLSVPPEQNHERALGVFFDSDVGVKGPNEPAGTKLFVLMGGHFYDSTKSPNGSTVPIPTEEEAIQQAKRILERHLGIPQSTPCHAMARLARDCIPQYDRGHLDNMISADGEIHEQFGGKLAVAGGSYTKIGAMGALRNGYDIARTVAKEDWLATGLEQMEFPTQFCGVPTERIPVRKFRRF
>CPKHAM389
MNSARNPESLMATTTLHKPGWRPTVKTALANGAMNGHRSYFQEPDIWQQAPVLTGTTQFEPREGVRNIMITGGAGFIALNDKRNFTFYHGDLTNPSEVLDCMERYHIDTVMHFAAQSHVDLSFGNSYSFTHANVYGTHVLLESAKKACVKRFIHVSTDEVYGEVGHGEDELQESSILAPTNPYAASKAAAEMMVHSYHKSFKLPTIIVRSNNVYGPHQYPEKIIPKFICLLNRKRPVVLHGDGSPTRRYLFAADAADAFDTILHKGQVGHVYNVGSTDEISNLELCGKVLSAMNIAHDTPEQFRKWVKYTHDRPFNDCRYAVDWSKLRNLGWDQKTTFEEGLQLTVEWYRRFGEQWWGDISHVLTPFPIVTEGEVVPDVEHFVKDDPPTPVEAYTANGVSQKAS
>CPKHAM390
MATTLVPLPVRRHQRPHRVGGWLPKNPKLIVGYLRDLVSEVNKHKLSAPKGSLRLSGPIQDLKDLIESSAELRMLAQAMFDEVPDKAPYNEDPVGNKQIQSYEEMLDCFEFVMNHKAPSWKKLEYDVGLIGFPFNAILDWPMATGSGYAFFLNPRVNERLKLILNTWKQEVLMTEKSQYVITTADDGWLSHEALVHIQNDTNVTGEELTFEQIFKCDPEGDPEHWGFKSWDSFFIREFRNMDQIRPVAFKDDPNWVANSCESEPFALQSNVEENASFWLKGQPYSVTEMLHGHGYADQFIGGTVYQAFLSATSYHRWNSPVSGRIVHTEVVDGTYFSEPTITGFSAPEGPDRAAPDLAQGYISHIATRAIFFIEAPEPVGLMAAIYIGMADVSSCDILEKFSSENLPAAVEKGEEIGTFHHGGSTHCLLFRQGVNLAFVTEATPGNLKRNLPIRGPLAYAYSTALPN
>CPKHAM391
MVTYYDSIPTGDETIKTTSTFAFTGIFASSLYTVWIAGYHRKLNMNSMQLLYLQAPMACFFLLLFIPFFDQYPVPAHVPSSWNKGVLVIASMIFASLVNISQFYIVAQTGPVSSTVVGHIKTCTIVGLGWILSSRAINDKSALGVVIAVTGITLYSFTMLKHKKQESAGRVIAITAKV
>CPKHAM392
MGFSKPPTQALKIANKQKRKELFVAHKRASGKERHEERHRRRKEESRNPELRAARLAKNVPRTLEHKRVWDDVDDDSLGAVVDLEQLKRKRMEQAEAEERAAIEAAEKMDEDEDDDNDSMLDSDEEEDEEAREARLERQREKRAQRVPSIAPSTTSTNLDLTPTSLALKFPTLFSDEPPPEPKILVTTSLNSTLHEEAHILTTLFPNSNYVPRSSHRYGHKYSLREICKFSTERGYTAVILMKEDQKKPTGLSVVHLPAGPTFHFSISNWIEGKKLPGHGNPTNHYPELLLNNFKTPLGLLTAKLFQTMFPPRPEFEGRQVTALHNQRDYIFVRRFRYVFRDKRATEKSVTDAEGNALKGVESIRAGLQELGPRFTLKLRRVDKGVGRAGSEGEDATQWEWKSKMEKDRKRFNL
>CPKHAM393
MAINGTKRRKLAHDSSDDEAQATASRKAQKDFFKQASNWDLEDDYASRRRKSKKSDKESTKLPIKTADGRLEILRELEKEEDLASVESDTEWLEGREDDIESEVEEEVQEEAPTVSEAQQIREAQEELAKLATALNENPEEHVGSLKTIATIGESQIPAIQMLALMTQMSVYKDIIPGYRIRPATEDDPAEKVSKDVRTLRKFEQALVHGYQNYVKELARCAKLETNPVKGGQSVAGIAITCACTLIAAVPHFNFRSDLLRILVNKLSRKKIDGNSIKCLKALETLFREDEDGKPTMEAVSLLSKMMKAREYEVDESVVNLFLSLRLLSEFAGKASQDAVERTTVKKKKWEYRSKRERKAKKEQKSLEKDMAAADAMVDHEERDKMQSETLKLVFASYFRILKMRAPHLMGAVLEGLAKYAHLINQDFFGDLLEALKDLIRHSDDDVDADLAVHNEDDDSVSMRNLTREALLCTVTAFALLEGQDAHNSRNNLHLDLTFFTAHLFTSLLDLSVHPELELTKIARNTSATSKINVQTTTVLLLRSLTAILLPAWNVRSVPPLKLAAFSKQLMTAALQLPDKSCQATLGLLNDVAHTHGKKIASLWNTEERKGDGKHNALSDTVEGSNPFAATVWEGELLKKHFSPKVREGAKLLVKTLP
>CPKHAM394
MSGCGYKDPEMMRAAIELAQSFSKSKANGKKKPGGDGFGGRKEHFEPHQPRQQSRHSQVGAPPRQTSTPSVPSSGPLAPPPSRRNYGASGDFATRRAACRPVIGNMGKEFLSSSSSKAELPKDEKATGKPVPVASQESQKGPSADKNSNGGATKPEPFSTPPRSSGNGQSGNILDAFYAILDKKPSIGQEIDTLANMLSKVMDLNAPGTPTLDTPPVKENAKPSNRQCTCQELDGQGKHEKTCPRHITQIKNNKKVDGVQDNDEVKACDVEATVTASDRKTTPKSPDVDGEPGYSHSRKLSPDAQVFVPRLNQDQEQAMDTNGEDSPSIKKLIKGLSASIWA
>CPKHAM395
MTTLVAKNRLVHHLDTPFSTSSWPAISIDDQDSILELLCSLLSPIGQHRRTHVKPSKGKRAAKREKKMAMKLDGPADSAKLPTPRSLELSGSVDIGFNSITQNLGSLSKPSEEGSPSPKDYSMVFVARGSQSPAFNHHFPQMVAAASRNLPEKEKIRLVGFSKPCSERIGSILGIPRVSSIAISRHAPGAEALLAVVENLVAPVNSPWINEVPSTEYKATQIGTVETTIGTKRVKK
>CPKHAM396
MEPVPETFDVLEPKNSPETSSTRPNPFDDSDVSSRKRRRTSASGSPSASVETGVHRSDSGSSPFSTVNTSVVALEDKMKVDQDSDQPRTPPQNVNSRVFSPEPPTSSRVTINLRNAPYSDSTASPSAPQYFSPSKVRIQTPEEDQVQKSIEEEADLGLGLDSDGGLGIAHASPVASPSPPVEAIAIQEDDSAAEEVELVFDQSLLDSPITDPTTEFPYHNTQNTLLETSNRLRDYVSSHPSVFEQVQVWLDKFLAFARQTNPQAVLDSLRKNKLFWLSLPNVIEAAMSRQQCLSTMPGVQAIRVAVLNFYHSFLALTAQLVILDCQAIQEWQSNIQPDPDGPLLFAPDYLYQLHRLKQYHDQLPDGDFSDFPLNPWGRIDPASYFIRQLQNFSGGSIESLSRLATALTGIVLTVPKLVDVFAPIAQVLVSCLHEPADVVGLDSQEQLRRVFDLWKSLSSLLGVVIDKHVGHLTKDRAASLIEALSEMLRICLPCGHEDTKRLLKDHKAEYPELATSEEENLSTSQTVHAIAWEWRTDMLARLIRSTQMQLRVMAIEIMSNELVDSWRRLGDRDIDPQEPFLNHQGRYLLRINLVDYLIGPNCHPELMSGSTNIIGFLVVTKMYDAVHTDRLWQGITESQDPRVARALTELTSSVTNLLDHAALLSLCGKFQTLPIQDFNQPIIYLWNCVLKELIIRCQKEQMSLGLLPYELCLRLLRESSICTSASQTLYPEVQSEAAAKLDTLVAFGIDDQDRQKLYSYCVEDVAAKSPTTLGSLCCLQLIMKGNMIAELAVLIEQFDFARLLVEELEHAIHVGRVAGMPMVFSGTSNRPRRDFIAKVIRHRPDAISGDLGKKLWNLLVGTACLGEEDRNSGWGIFMTFDRKTATENPFLQLCYSLYLPELPSSCFCRGMLNCVNAQVSSAVNDNAVDCALDDPSYVTQSGLEQLWRIILCADDAESVIIGIKTLAVDVYLDSKAILTYPFNRARQVHSSFVDRCLGQLKDAARKIKASSDGTSSGEDEPMVIVTSEDEIQEQERIFIRTLRLLRLFVETHYTKPALCAPDFRPFINQDPNEVQGDLTMLQYQSFNDGQQTEMKPLHIGKLNTAASLLSSLKLVTGFNYYRIFYHGRQFLPTEEEICRSLESLDVNEGLILVRREEDDAINFIRVKPGSSPIEIQILSRFQELWMYLGMEDAIAKEIYSLLIQLPTDGGIIDLFESPTATHTDIFPPRQPYKSLYIIRALTEYIESIRLIESSDEAGIKALRFSQSSYEEALGKSYSLIVSAISNESFLDQITPTLQIELMEALMATFVRLLQNTWLLSRQPVNNGATYPSPSRLVDILSYASGVMQEGSESLIDSTIAAVLRLCLFHDAFMEEIATLPSFTNLLKKLILLDPRSTVRRHAVEMVKEAVEMEEGFTQGPLHIPSDGNVVISSYPLTKYAWSTISSFLTEATTIPSQCHEFFDALEYLLYKGSQVIPPEVDTSVFAAQVCELLLSHNSTESLDQPGTQDVLANDLLSILLRCLQVDETLPASPSLPNDFVQKLFWRHLFPKPRTQLGHPVQNVLLRADTRQKMYETILRLTENNQVILGPLFRSLNSLVPYSPDEEDGHYMYDLPCQFNREKAIKTCGYVGLRNLSNTCYLNALLTQLFMNTQFRRFILSLDLQNNAGSQQLLFNAQSLLAHMQESHCRFVDPEAFVGSIRTYEDTYIDINSQMDVDEFYNLLFDRLESQLSTDDQKRRLRGIYGGQLVQQIKSRECTHVSERFEPFSAIQCDINGKRTLQESLEAYVGGEIMEGDNKYKCSSCDRHVDAVKSLRTLQRSKINDYFSFPRTIDMRPYTFGYLSNPVTDDAKQGDIFELVGILVHSGTAESGHYYSFIRERTSTDDQPRWIEFNDDNVSLWDSRNLASHTFGGPSQQSVHDANGTGYTKNYSGYMLFYQRSSSLTTEQQQAVSSATGTIAPVQVEVPPGLKEHIVRENALILKRHCLFDPNYMTFVESCFAQAKFFGNNSSLSPGQRQSQDPIFDLPHGLKDLAMEVAISHLDQLVTRIEDTPNFKPFSEMIRTAVIECGDCATAFFEYFSTRHAAYRMLVQRHPDAAVRTFSWKTLILAMEKIAIETPNVYDQLNLSIIQDDRSDIAIDSPASHSPPSPRCSVLEEAIYLFNHLWRHFHLHLRSWDEVFGLLLDFARMGPREVAHLLASDYLLKLLRIIAADTMVDLPSNYSRMLHNIFRRVPRPPSYAAILGLIDYFISQLEPALGAQYIVDAPEERLNCDEAPFPWTADEVQLIHSHPERQLASFFIEKLLAIDQARPTTHSILGRLTSLASQMDLRILNSLRRKLEAESTMQPMDPFLRAAAQYLESTQSAAHGRNIVRFIAAQAQSLQNTEPVAFLEFFSASLNLKRPNGDIARTIETCSLETLPDWVPHLLACGDGGIRYDTVRFLDAELFDRMPYTDDVDEDDIAMLERRENSKEVIRRLGMACVFYLRDTHIRQRAQIGRDTAAIIVQVAAKCTPYFSDEPGVDDERSIEFSNLQLEIANAVRTIIVDEVEDDNSDWEGSYMSSDPLDCQPDLGIQQIGEPDEALAT
>CPKHAM397
MSQNQAVQAALTKSATFLVLTINSSSPSAVKTVRSALASVSDLGKNVVLRDLNSQFSCAVGIGADAWDVLTAGTGLRRPAELHPFRQISGAKHTAVSTPGDLLFHIRADRRDICFEFERQLLSKLGDAATVVDDTQGFRYFDARDLLGFVDGTANPVGPAVPDSVLIASEDAECAGGSYVVVQKYVHDMKGWGGLSTEAQEAIIGRTKFDNMELDDKPDGHQQAHKTLATIEDDDGNEYSILRDNMPFGSPGSGVFGTYFIGYSRRLWVIEKMLERMFVGDPPGKHDRILDFSTALTGTTFYAPPASVLDSLGSD
>CPKHAM398
MSSFYTSAEGCPYPDPTTSVQVRTGSGVGGLVLLQDSQLIETLAHFNRERIPERVVHAKAAGAYGEFECTHDCSDITSASFLNTIGKKSDVLLRISTVGPERGSADTTRDVHGWGMKIYTDEGNQDFVCNNIPVFFVRDPIKFPSLNRSHKRNPQTNLADSDMFWEWCYSFHLGNPEGIHALMHLFNDRGTPASLRHINAYSGHTYKFTKEDGSFKYVKLHLKAQGGTKNFDAQTATKVSGENPDFLTQDLFEAIEQGNYPKWDVFVQVMDPKDAETYKWNIFDMTKVWPHKDYPLRQIGRLTMNRNPQNYFTDIEQAAFSPSTMVPGIAPSADPILQARMFAYPDAARYRLGVNYQQLPTNKPKVPVYAPYQRDGYMNFSDNYGADPNYVNASLKPTTFKNAGKVASTITEHEKWIGEVSSFTSQMAPEDYEQATALWHVLGQQEGHQARFIDNLASHLSGAKNATIRSRVYEYFSYVDKDLGARLAQVTEAKVAA
>CPKHAM399
MPITVPINTNDHFDFIVVGGGTAGNTVAGRLAENPNVRILIVEAGVANPEQLNEVMTPSNAMNLRGSKHDWAYKTTVVKRDDYERIEKPNTRGKILGGSSSLNYFTWIPGCKPTFDMWAEYGGEEWTWDPLVPYLRKSVTYHDDEGLYDPELAKIGTGGPINVSHAELLPEMAPFRDALTKAWVSMGEPLTENIYDGEMIGLYHCADTIYKGRRNGSFLFLKNKPNITVLTEAQSKKLIIDYASRTCSGVTVVLRDGQELSFYADREVILSQGVYESPKLLMLSGIGPARELAKHNIECIVDSRHVGQNLIDHPAVPFVLRVKDEFGMDNTILRKNELNAQAHAAYAKDHSGPVGSGFLEMVGFPRIDKYLAKDPIYSKAVAANGGKDPLCPDGQPHFELDFVSIFGSAFQWHYPVPKVGAHTTVVVDLVRPISKPGEVTLTGNSYLDNPGINLNFFESELDIIAMREGIRFSYDLLTKGEGFKDLVVDEYPWDMPLDNDEEMRRVVLDRCQTAFHPCGSARLSKNIEQGVVDPALKVHGVKNLRVIDASIMPVIPDCRIQNSVYMVGEKGADLIKAEHKDLY
>CPKHAM400
MALKDKISSPLEAGPSILDAHHIPPHLVPVLEYTSSRLAKKAVHLTLVIVRRDYQLLNTNTVSSSTPRTPGTPRTPATPLSPPFTGGSTGSSRLGLSSPVVALKHFMRSASQHVVGSGRSAQSPRSPLPPISRPITTTELPSPRFRWPLSPTTPLSPPPMTPSTASSLTTTDSNGPPTPNCTGLRCFYSGDLSPRTEKILKSTLIKAGNKFGVGSGWLVPFTSPSTRELATQLCHSSIVQKEILFSSDGLILLTLDRLYSIKSALSSYSKTGSALMLEDAVDELRRYVLAHNGRRVTRSDLHRSYDWLSVSNSAIIDLDRMYRRAYGGYDQIGGITGMAPEVVTKPFVLDLPPKSKFEDWEDGSLSPSSTILTLDDDIIGVAVTAVSFVRPPTPRRIGPVLKLQTDFPAKSKYLDLGDEVPQEDEDSEDEAHTARPVDQPPAAMWNSRLTIDQMLSPNQDMHSPAVGPMTPHGYDDISPVTRGEWGFLMGGNGLQIGKTAAVETF
>CPKHAM401
MGLVDYSDSESSDVEVDAPQPVAKTVAPKKPAFQKVVDRSNPGKIVLNLPQVSSSSDASAENSNEPPAKRARTGGGGLFAGFSSFLPPPKNAGKPVLSKSTSRPGINLKTSAEKGFSRDEEPSSSSNSNTDGTSGLSLPPPKRPAEPSIPDTMKPAEEVKLTGKPLMFKPLSVARNMKKKPIKSTAAQASTASASKPAASTQETSKPEPAPAPAPPPKKTSLFSMHVEEESAPTAAPAGGAYEPLFETGEAMNPYGLDAYSQQMNNGQTGAASRDTRTESLDNVADDLNLSAAARRELFGRGGDKQMAKKVINFNMDREYQHNEELRAAGEQQTHNPVRAIHSGKHSLQQLVRNVSSQRDALEDSFAKGKNNRREASSRYGW
>CPKHAM402
MSLIQLEELVTYQLRTGYLNEIADGVGERLITVNDSSINTAPFKSAGWRPNSSHVKRTHSPPIPTAIASEYFQAPRQAGLTLEDGYEDGGLLTGGGADTMGPGAATKRRRRREQMEEEDSSDFSDESDDESEHRAAQQIKFAKMPVRHRAGSSPGQASHIPPMNTSPRAPRRGSQSSLNIFPGRPRRDTVTSSEVSSENEFDMPVAYRHREAARAATRAMRMQDKINEEPSPGVQIADPLHDEDEDDSDEASDISGEYVASIDEASILDVVENNPMNAPMNASPTRQVVGTPPRNFTRRQSVQISQAHAMPSVFNALPPPRPMSIIRPLSVVQPQSLLSAAIKAKRYKSSVPFQKFAHLNGEGTQGAISIRIYAAFSNTPSKYLEVVIRPRVQNGQGVERAVTIADLIGLGLYRYNEEKREPPIAPRKRNINWYTLRMVEEGGEVDDDFPPFDRTKPLTSATTVNNAHMRGGGRGRSNSKVYDEFAIVAATESEYEANQRLTPQEDEEEEAQPAQDSIPEEAVSPKAETPKAETPKIENANANGNGNFNFGIFSPPQSDQPRPNPILNTAYRPNVLLADAPQTRATVSNAIRGQQKLLRIFIMSSDVAAGQMVTLDITTDTYLAEVLDQVCRKRNLDKANHVLKLPGSGALVMLDRPVSSIGNVTDLELYRRRFATDGPLATTGSLGTSSPKMVAMLEGPQPPRRGHKKTYTPGSHPLAREVIQPDELPSANYKRYTVWRKQPMRIVGMSERVLVIDGEYIHIVPASGGKAMQEGGGKTTTVHFSNVIGCKVPRKHPTNVKVSSANIVLSFLFFFFSFFLVFLEFQLWHSDLPAWWSCVAGGELSLVVTFILVFTLLVVYKATESKRYDFEARGADEAAEIVAELKKGISPYREV
>CPKHAM403
MKFSNIAILAAAALVQANPAPAPSPAPSPAPVPAPGLFGDISTFIDGAENKVSTFIDGIHSNIDQGLSKGSAIASAVDSILHTGAADASKVIASITSEAGSLFSSLSSVAATATGEAASSYRSEIAKLSASVAQATSEAAAAASSKSTGAAAPAQTAYMAMGALMGGAAILANM
>CPKHAM404
MSQEPPSPKRRHILSSINPSNPPERHQRDDAPISPPANDVKPAAGNDGEDANMGTTEPRRSRLKLKGEKRRHRSRSKEDESGHRRHRHRSHRDRHSRRRHRSPTPPNPHEPPPLDTEAAFRESLFDAMADDEGAAYWEGVYGQPIHVYSDERVGPEGELEKMTDEEYAAYVRQKMWEKTNAGLLEERARREEECKRKKEEDKQNRKLREEMDRSLRRSEERRRRRRWADGWVAYTQAWSSWDGTLEKIAWPVLSGQRKDVNEEAVRDFFIYGLGLEDVGEKEFATKLKEERVRWHPDKIQQRLGGQSDGDVIKDVTAIFQIVDRLWGQATKKS
>CPKHAM405
MATSTATETLHTTEDIPLEVFPPQAVFKGGRVSEKPFENAPILEPALTREASTPPEDAFEAKVKWNSPPINKYRVFSTFWSFFVLGMNDGSYGVSAMNNPIVADVPQLETHYNLTYTVVSLIFLSPFVGYTMAAFVNSALHVRLGQRGVGMIAPAFRLVPYLVISFHPPFPVLIVMYILVGFGNGIVDAAWSAWIGNMANSHEVSGILQACYALGATIAPLIATSISSHGHGGWWTFYYIMVSASALEFGASTTTFWTQTGAVYLSENPHQKAGGGGSSGRTREALKNKLTWFFSLFIFLYVGTEVSIGGWIVVFMTKVRNASTLAGSATATGFWGGMTVGRLVLGFVTSRLGGFRAMLLYLGLAIVIELVFWLVPNMVVTAVASALLGMILGPIYPTAVVLMTTVLPRSLHISAIGFATAVGGSGSAALPFAVGAIAQAKGVKTLQPIVLASCVVMLTVWLFLQQHRPKDKEQGFSMAIFKRMRERAQKMIR
>CPKHAM406
MGGLLLLVGLCIVMAVASFLAGALPLSMTLSQSQLRLISSIGVGVLVGTSLIVIIPEGIETAVTPAEASHLHKVRSLVRRSPWALGIEPRDIIETFPVVRTTAPRDTIQSSDLASISPRIEVPQSYQAVKRQDDEEEQPQEPPKPAPEQEEHEHEENETEHAHSHEVPTLEIGFSMIAGFILMFLIDRLPRHATESLRAGPETHHMSLDDLGGGDTASIDEEADGFLNSLAPTPRKARSLATTTGLVIHAAADGIAMGASATSSNMRLGLVIFIAIMIHKAPAAFGLTSVLLKQGLSKRAARGHLVIFSLAAPVGAISTWIMITLLGGDHLQGNSGQWWTGMLLLFSGGTFLYVAMHAMQEDTAHSHEHGSGMNGYSEGNSAHQRKPKGPQMRDTIATVVGMGIPLLAQLGH
>CPKHAM407
MAGFNRPMSFSERRGSLLSEELTLNTNNSLLHQRVEKLPQQSRQLRGPPTPNMPTPAADFDQQLTGSAPDPPTPAASPGPAHCQPDWSNAADDEDFFLAKVRQHFQNSSGPQRTRILADLLNLCTSQQLSFVHQFVSPLLKKDPFTSLPDELCLRILSFIDDPKVLARSSQVSKRWRDLLSDDMTWKNLCEKHDYGRRMSEVSPSAPIMTTRSSAYAVDVDSEMSSSFPGAFPFTSHVSSSMSFESRRPKIRSYKSHFKQRYLVEAAWRSGGTSITRNITQEGGVVTSLHLTQKYIIVALDNAKIHVFDTDGNSMRTLQGHVMGVWAMVPWGDTMVSGGCDRDVRVWDLKTGACLHTLRGHTSTVRCLKMADENTAISGSRDTTLRIWDIRTGLCKNVLVGHQSSVRCLEIKGDIVVSGSYDTFARVWSISEGRCLQTLQGHFSQIYAIAFDGKRVATGSLDTNVRVWDPMTGECLAILQGHTSLVGQLQMRGDTLVTGGSDGSVRVWSLEKMCPIHRLAAHDNSVTSLQFDDTRVVSGGSDGRVKIWDLKTGHLVRELIAQCEAVWRVAFEDEKCVALTLRQGRTVMEVWSFSPPEEMLYDRPFSLQQRVLEDDPDRPMSAMAFDYRGNDVAMAGLGRDASQDMSMVDAGPSTAPLQGGNMTFFHDN
>CPKHAM408
MISTRPAARLPLSQSRLALRIPKRQPIRFQSTSSTSSSSSAAAEGGGSLGAGIIGGVAGAALFYGLYSFTPAGRTASKLNKAVKEAEKKYQEAAKKLQANTPSSSQAVDSIKQFAYSYVGWIPGGRAFVDAAFKDWETVRKEHADEADKIVNDAYKKFQEISKSGLSLETASRAYDALADLAKKIANLTGDALSDVVDNHPQLKEKLGGNIDQLKQMGEQYGPEAKKQVDETWSQIKDIFAGGFSAASIAKAKELIDEKTKQVQKLGEEAWKKGLEEAKPLLDKSPKVKELVEKNADALKKGNVKELFDKVRDAVKSGDLGDLEKYVNQAKEKIGDKVSESGWGSLNQYLDKVPQGSEILTKLQDMGRIAQEHKEEGEKLLKETLGDIQKVLEEKGKKAQEIADSAKKN
>CPKHAM409
MILSTSLLLLLAVPSCQNPLKAQAKEKRAEEYVLRPLSFTRNGTFQISIFEDLHFGENAWDTWGPQQDINSVVVINKILDRESPDLVVLNGDLITGENTFLENSTVYVDQIVQPLVERRLTWASTYGNHDHNFNISGEGILEREQRWPNARTTNMVPGRDAGVTNYYLPVFAAGCNEIDCAPELLLWFFDSRGGFYFRERNPDGSPRGQPDWVDTSVVNWFQQINQRFRSKYRRVIPSLAFVHIPTYASQALQVENGRNSVDEHYQPGINDDYPVATQAQGWCPDGRNDGTCAYGGQDVPFMQAITSTPGLMAVFSGHDHGATWCYKWDRLVPGMTVAGTGVNLCFGQHSGYGGYGNWIRGSRQVQVDLRTLRSATWEAETWIRLESGDVVGSVSLNATYGSDWYPATPNSMTHCPTCNYSIVTPGPGSGAFQKKLNVRRRS
>CPKHAM410
MTDHENSSIRHNDHLLLDQPLLRLPNELLRKNFRAAHFAIEKDTSTLKTLLRDSATAALSGRASQQDVLKNLDAMISRMRGVKRKLGAYADEEGRLHTQTAARIQHLDELYTMHSIEDVKYEAWSRKRLDRLLADYLLRHGYNNSAKELAVEKNMENLVDVDTFVGMSRIREALLNGSVVEALAWCTENKKELRKMDSKLEFMLRLQQYIELIRTRSQPKLVEAIAHARKHLTPHLGAYPKEVKQACGLLAIPPDSPYGIYSDLYKSSRWSELADLFTTTHNSLLSLPSIPLLHVALSSGLSALKTPACHSSHADDVYIETGSTSTLGHGVCPICSTELNDLARNVPYAHHTKSHVEHDLFLLPNGRVYGKERLEDYARKSGLSPNDVKDPVTGQTYPMDLLKKVFIT
>CPKHAM411
MPPQLRAFGGGPGVGAPFHQPGFPSHGQPQGGPLGANQYLNANAQLNPFTPNNINSFNAAALNGAGGFPDTGFGSQSARMGFAHGPGAAAALQQQQQQQHGQVQHNSLMDHPTMRTQQSNKGRIREVWKHNLEEEMAVLRDIIDKYPYIAMDTEFPGVVSRPMGGFRGKSDYHYQCLRTNVDMLKVIQIGITLFNEDGETPPARPGPELGLSAATRRHIGQGPFPYSWQFNFKFSLKDDMYNEKSIESLQQAGIDFNLLERDGIDPHQFASLLIPSGLVCFDNVRWISFHGGYDFGYLTKLLICMPLPNDEIDFDHKMKLYFPMTYDVKHLMKYAIKLHNSGLLTPSDPGTTEILQKFEHKSGLENIAETLKVKRIGSAHQAGSDSLLTGKVFFQMRDRIFNGEIPDDHLGKVWGLGIPDVGLPPSMMGQGDPNGNTPSTPNTGPAHLATTPAQSHNTNGLPTMGGPMTPGGGGGVFGNFAFGGNSR
>CPKHAM412
MGSSPATPGQGYEQTQTPPLSPSLSLVLDSPSTPRATSRPNSRLVVDRRDALFNVGPASPPKQQSPLRQSTSISYQDCAGRPDLSQFVKPRQNPKLQRGHSRSRSEFSSNTTSSNIPLRVGQAPGAQSALHSTDSSHSEDPNPTPATRRTSFGEVGQDRRVTNSSDCNKPNTASPSSHRNSALSFIASKMPAIKALAPAPVVVPQNDELIGLNIETSLFPKGNPSDGQPFSPAAFMNLQQTATGLLKKYQTAYKRQATTIQEMLAEKEAIDDEKAEADTRTRHLKMQLEGMAQKLAETESSMQTLMEELNKEKRLRMEERAAARDKFLTPSEGSISEDLCVEEDQQRRRGWRRSGETSKTDFSFETDEDSVEAASIFSRPRSPTNTALSIISDVEGPAPSGPPSRTSTFGPNRPIRNSQPPQLTTFQKLFKIDPDRDIKGCRNCQGQDASIAWDTVGLLKAENKTLKERVSELEEAVEEVLDVVNGVGQ
>CPKHAM413
MENTTKLTRKRFKHLSGHLLIYFVLSWSVANFILVLFSTVAWITAHIRVVNGPCSELGVGCDFTRWGFYLFAAISASISSTTAALMAFNTLLRPPNSSLDPVWVFRGVFFTLMPLMTMVYIGWSTPDKPPGILKFPRQLEYLGVGEQDRLPLRGIGGAFILEVMDPWKESIPAFVMIHINLFLGALLAGYSTAVCHALAPLQSRTRTSESRRTKGLVLPPVA
>CPKHAM414
MASRSGSESNSYPRLPRVENEQLIPALSPPLPPQRTLNSPRGRENVPAPPRALSRLHWSSYAAARRAERIRNLNEQAERRAEERERQLERLTGISLRRYPQPRSFAGAQTPNIEELGRSLSRANSGLRALLDQPDPTITSIPQPLRPHEFTDDNRRNKRRKLDSDRMGSGGTRAFRYGRYGQVDPGQLRMEIVSCDGGMFSNHSSYAAENILKDDNSVYCTKGNRCNIILQHQGGTVFTLQELIIKAPCATNFSHPVREGMIFITMDQDDILNRTAQYQIQYGQTARDRTRTGDANNALILEQEPRHIISIQHHDDGTTSTRARRSYVYRTDDDEGRPDMPEEFSREMAGFRVTTECSDEEDDDEDGYDGARLHRTPNRIGSLPFENLESDADDIILPFSPRDPSDDPLLHHSRRHNIIHRPRGRDHDHDQDQDHDLMNAPSASLSEALDAHTNATQEAVRAVGLGSLLSPHARFYIEKKKSKCTIKFDPPVSGRYILLKMWSSSHDPGSNIDVQSVITQGFAGPRYFPSVELR
>CPKHAM415
MEHQPNNGVSDGSTAPIPTTNGGTAGLNPELAAPDAMAAAMMMSGQAFIPDPSLGTTAISDPSIMAPMMFSNGHAAASLALPDKAITAGCKLPSHIASSDEIALYDRQIRLWGMAAQAKIQNANILLITIRALANEIAKNLVLAGVGSLTVLDSAIVTEADLGAQFLLSEVDNPVGQNRAEAASVALRKLNPRVQVIVDSEGVKSKGPSYFANFDIIIATDLDPDSFNLINTATRINGKAFYAAGTHGMYGFIFSDLIEHDYVIERDLGNVATELKQETRTRSIVDVKTKKEGPKVIESVTKRELYSTWFLASDIASLPEEYTKSKRRLKSVSPTLSCLRALWEFMQIQGGRLPGNREDLKLFTQIATQKHKALSLPSETLRPEFLRSFLQNLGSEIAPVTAILGGQLAQDVINVLGQKQQPIQNMVIFDGTTMEALMYPLHPEGILGANLLSLGGGVDPLIHNGGMMLPPDMSVGLGGNMVIPPLDPSALAHPHAMPMGDIPAVTNAHLAAQPIAAATQAPSMPVPEAVPAAPVPLPATQPQQQAGTSSDIPADASTQDDPAS
>CPKHAM416
MATENESPAREPATRGRGRGGRGGRAGRGRGGGRGGASSTSVSKANFNKAGRGGTRRGRAKSFADSRVQAAYERQRDLKATYQAVAHALKPALQELADRSIEELLQKSDGHRFAPEHWPVVLELNERLAKKLDLFDRQLDANLSLAEGTYSAEQYVLKQEFENGLEDVTERFDDGQANRLRILSTLISKDLPVDVRDDQYEYKVISDKSLDDDFGIYECYKDGHLVPYPSRIEGTEMWQRARNAEAAAAVAAAASSSGSRGGRGRGRGSNKRRAQDQPEGQPTPKKSTRSNFDSQLLQAAPIAPAKGLLATEIESHIEGAPAEEESAPASPEPVTMPNGVTSAVVKFNGKLSAREKSPPLPKNIGEPDEHGCRTYNQRPSMKEKGLASRLLAPRLFLFDEWDIGFRDSSNDSTKGHTRAKRGKYLDTPNSNGMHFDYWCNGYDYSNTRESDFDQALVKKHGVHPKYGIFLPTSTNEQGPSTPFVMPGKPVVYIAEPSGRISHASRSYQRTVNNRRVADAPVRVKMNATMRRFCKINGIPLEDVAISEYLPTDEELRDRSLGTAALELESKPEIEEASSTTDEQPIVSEEETAESTQGGLAALSVLTYATAFVEAEEITRAVPPAPKPAPKPARYDAIRDVFTDSKPEEAPAPDTNSLNLNFLAELCNVETRLQEPEGLVPRTPAPLMLVAESGPDTRAQRDDMVPIAPLGHGPISGQHGPMEPMGGYIRNPQHGQELPPMQPVGQPHGPVPPQGPEPIVYQAPPAEQPMMHAPPPRANEYKQQHPHPPPPPPGPPVQEQHQGYYSYSGYMPEPRDMHMGSGRPIEPAYGSGRMSNYGPEAPGPGPAPTQAPPGPPPGPNGGYPLVYWPQQAPPPVAQAPPPPPPSQHYPPQPPPRMPFSHNANAEPLPPLRPPRGRAPPVQDDMMRDPMMRPSVHGMGNYYNPAPSRSYHHGYPAQEPPLAPMQPLGSERILPNPQQPQSYMGPSGPGYASQILSPTFGNPQPMSGPMAQSPPGTPQGMHSSMHRHRSTPSGSSDAGSGKYRKLQPAPVPAHRAWSNKPELKTIPYDHKETGSSAALPSSGPTQIRGWNRRETPGQTAAQADYDKPQTIPLHPNWSVRFVEPITQLPPLFPRRIPLPPRRTMAQDIDLEELFTETSENSGPSTEPSISAAETVSTDASASQNNTTSRRLRPRRAKPTTTTESDRAAPLQSARSNRPVARSKTSKNSSRASSKKKAIRREAARANTQAEQETITCISTTIADSASRAENANI
>CPKHAM417
MAKRRKLQHQKGPQRPAARPPQKDQGPSKKKPLQPAKKQHRQQQHDEPVIPFSPNDRILLVGEADLSFAASIIQHHGCTNVTATVLEKDHAELVEKYPAVDTNIAVVNRRPDADAPPTSPSHGAGEDGQSDVDEAANYGSDEDSDKKKPVAVNNKLVYNVDATKFPSSIARTPHDRIIFNFPHVGGKSTDVNRQVRYNQELLVSFFNRALASPAAPLARGGSIVVTLFESEPYTLWNIRDLGRHAGLQLERSFRFQAAAYPGYHHARTFGVVRNKKGEESSGWKGEDRPARSYVFMRKEEIQDQTNKKKRKRGGDDSSSDEDED
>CPKHAM418
MEDDENTTSRMEKVKLEDAVENGAHSESAARGSTSTPKLRNSEAPSPGSMDGTKSQSESVGTPSSTTRPARLSRKSSQKPPAREVPLYSHLASVTEESCATFQVIPDCLYGSKNLGSTDNDSLDCDCREEWRDGENFACGEESDCINRATKMECSANAGNCGGGCQNRRFQRKQYADVTVIKTEKKGFGLRTNAILEANDFIYEYIGEVINEPTFRRRMLQYDEEGIKHFYFMSLNKSEFVDATKKGNLGRFCNHSCNPNCFVDKWVVGDKLRMGIFALRKIQAGEELVFNYNVDRYGAEPQPCYCGEANCVGFIGGKTQTERATKLPTATVEALGIDGTDGWDTHVPKKPRKKRPDEDDEEYVNSIQPRSLDDDDARKVMATLMQCKEKWIAVKLLERIQRCDEERVIHSVMRMHAYQILKTTLNTFIDDRNVVLQILAILDKFPRLTRNKIQDSNIEATIQNLSQSEHEDVSSQSKKLLDEWSKLEVAYRIRRRKVDPNVPTQNIFEERRGQAREEEAAAAAGSQSTPKTASPRPIDAPKGPRSNVPQRNNSFFNNGHRQRRPFHNALPVGWFAAKDANGNTYFYNKQGKSTWERPTQPAAEQTPKAPSKAIQEQLLIQSIIDKVTKEGTPKQPASQTPAQVEASPKEPRKDKWRSLPVEKQMKVYEHTVYPPVKHVLDKFRHKLPKEELKRLGKDVAKKLVASDYKNNRVNDPAAPLTEKQERNIKKYVKDFLDRAVAKYEAHHRKRTSETAKKSASSEQATNGKPASGADKPGESPDSSLEQEATAEDIILSDMEEESPDGAADRKRKRDAEVTAASVDDSPLDGPEMKRLKEDDQDGATPPPPPPPPPENPDAARTEEAQALLEQEEALVRENEEAQRLDEEEQARKKAVARPSSDGPAEQQTSMDEHGNALQKELLSH
>CPKHAM419
MRTGACLAGAGLAVARVPERQGGHGAIAPWRRARSESQHGSSSKTPPAPAAASTAQRQHQQQQHDDTTRPIAAAAIAPHLAIAMPQHHRHRQPSHPSSGHGNFGESRGFGALARPGSAKPCSLRHKARPVIRPHPILIPPPPPPSPLILYVPPTTEEALGCPAGTVDGPQQGSGLDEATAPSDLLRATTPRRCDTQPTLQTPSSIIVEWVWPYLTCSCIAADLVALNRPIPRRPSTA
>CPKHAM420
MAAFSLDEKRFVLAEMIKCSSVDVEMLIRFVESNVSDPNWMIMQIPSGRNLEQCMQVANRSPTAPNHRSAMSQNDHLANSGMNHPRQIAPRTSPGGQTPGAMPMSPVNMPPWPPADGVEDRRVPPYEAPSAPAPRKRGRPSRVDRNTAVPPRLANIAPRPPQSVPGSNTPRPILPAIQRQSDTRSSQPPPPAHVPLLLDSPPSKKKRKTSAGAVSVSTPPPPPSVTTPPASVDHEKRLRESSEPNSTNVRENIREMGSMQSPRPMPLEPEPRHHPSLMPVASTAPSQIKA
>CPKHAM421
MPALRAAQALRPAIRSLHASSFNSARCFSSASIRMASNKAFIQGEPDAPVLAASIPGPQSAKRIAELSEVFDTRSINMMTDFTKSIGNYIADPDGNYLLDVYAQIASIPVGYNNPALAKAASTPDMVNAIINRPALGNFPSHDYAEILKTGILKVAPKGLNNVFTAMAGSDANETAFKAAFIYRRQLERGGPDVEFTQEELDSAMNNQSPGSSSLSILSFKTAFHGRLFGTLSTTRSKPIHKVDIPAFDWPQATFPLLKYPLDQHVEENAKIEQASLDEVEKLIKTWHIPPAAVIVEPIQSEGGDNHASPNFFRGLRELTKKHNVLLIVDEVQTGVGATGKFWAHDHWNLQDPPDIVTFSKKAQAAGFYYGNPALRPNKPYRQFNTWMGDPVRALLFRAIIGEIERLDLVNHTAKVGDYLFSKLEGLQKKYPEHFKNLRGKGQGTFIAFDNPKRDQFLAKAKEFGINIGGSGASAVRLRPMLTFQEHHADILVDALEKIVKAL
>CPKHAM422
MSSNTNSGRRDAGEFSVPGRHYNPAWDPLRCRIPKDQLLVHNPARGVLHIQEQQLHSDERKVDSDSLVLSIGSTCRNAGIRGARAAWSVYVGPGSPYNASGLLHPTVPQTESRAIIEALWRAMGTVFNNITRGDFRPRRCYFRTHSSYLQRVFPSLILRWAADSGRNAFREKVVFFQLLVDIQKFMQDMGNRDGGGTEVLLWCATREENREADRLAVDTLGQSG
>CPKHAM423
MAERDGYGSMSQPASPRLSRRPFPMRRQNSANEPDERAPLLLNTSRSRIRIHGGAASPGRPNLSRDQSYSDGSPSARHHSRRSSWGQRLVNVFSERSMSESKGSIFPDERVWYDQFTSTDWVHDTIADSYRARALRSRKDFWGRILKTIDGSQGWILSALCGCVIALIAYTVDVAESVLFDFKDGYCTKAWYFDEKNCCPRGRTECEDWRTWSQALNYHPFGEKWTDFLIYVGGVILFACASCWVALWTKTVVPSAYRLTTLDENLAAESAHHVPDESPGDESASPRQVVDRKPTDPPMVYYSAAGSGVAEVRVILSGFVLHGFLGLRTLIFKMVSLILSVSSGLSIGKEGPFVHMATCVGNIACRLFAKYDRNDAKRREVLSAAAAAGVAVAFGAPLGGVLFGLEEVSYFFPAKTLFRTFFACIIAALSLKFLNPYGTHKIVMFEIRYLIDWEYFELGSFIFVGVVGGAMGALFIKASKYWAQSFRRIRVIKAYPMLEVFLVAVVTGLLSYWSPLTKVSVQKLLLNLASPCDRTRSDSLGLCPRSIDDIPLILSTLILAFLIKGFLTVIAFGIKVPAGIYIPSMVVGGLMGRIVGHLAQWLVLATPDWSVWGGCATAADGTCIQPGVYGLIAAGATMCGVTRLSVTLAVILFELTGSLDYVLPFSLSILVAKWTADAIEPSSIYDLLTNMNAYPFLNNKHKPIFSGDLTDLVRRLRRERIIDITNSPLVPASSLRSKLEILHRHGELDGGLPILREDVLVGLIPAPDLQYALDQLQDEGSNLCLMDQIPSLDEDEDSEGPDPTDFTQYIDPAPVALDIRSPIDLAWECFVKLGLRYICVLRDGKYAGMVSDGYSTHLKV
>CPKHAM424
MAKKRKASRHAAEPSGPKELDPADARLKVNSYEDVANSEDEFFMNRDTIMLDDEPNMKRRRKEDEEIEFSDEEVLGYEDSDSNNKARLNKSKRKAAQDDSEDEADKANGEEGEEEAWWGASKKEYYNADNIETEADALEEETEAKRIQQKKLAKMAEEDFIFDGDEWLTGEQEEKEGAETVTEVLKEVEVTDDMSTEERLKLLSARYPEFDYLVKDFQELQPQLDILRADAKTSAPKSLAAIKYWVLGCYVASLASYLAILTSPARDAAKAQRTIDPAELREHDVMETLIQCREAWERVKDMRSLKTTEESLAQDVDSILQLNGNESAVQTKKKSKKSKEDAAAAAKKAKKLAKAKAIEETVADLYDLPINAKSKSKKKDQASHAQDDDSSDFGEEETLDARAAADKAARKKSLKFYTSQIVQKANRRAGAGRDAGGDMDIPHRERLRDRQARLLAEAEKRGKRDSKLGANLGEDSDEEDAKTANAVRDDEDDYYDMVANASKAKKDDKTARYAAYAAAGKADRVVEAEEIGEDGKRKITYAIQKNKGLAPRRSKDVRNPRVRRRKQFEAKQKKLKSMKPVWQGGEPKGGYRGELSGINATVIKSTKL
>CPKHAM425
MAAPDATKFTTSDQIFSANHTLPQIRSIHKALHVEIEDKASRLRTRVGGSYRDLLGTADTIVQMRGDNDAVQELLGNMGWRCGRTVVSTKVAGLAKFVRKEQKSEVAESARKKLLDGCLLLVGRLLRGRGELDENVSMGDRLVLAAKVWVLSRLLVNSLGNEFSNDEARQSADAAKKKLDSLRRRLRATLEKTMEKAGSDSDRDDVLKALAAHSLANSSGTKDTLRHFLEVRFKAIAVALDYEEEDGRVRSPDDVIQSLRLYARTLLDVQALVPNKLSQALNALTKKPLLEDASLQKLEGLRLDIFERWCGEEIQYYTPFIRHDDLDSTQAREMFDSWIEKGEQVLLDGLKKTLEPIHDFKSITELRTNLLQLWIREGSKVRGIDPEEMQNNLRKAINTQMLAVLDSKVSKLRLVGSEVKATLESWKDGATGKVPGLWDEEGYEDALATGARPFLQEVASRFYGRSDAVSKALNCYSSWFHIIDDVKEVVGQLEKQRWDNDYDEIEDEETIEARQQLLSKDDPKMLQQKLDASLDASFESLGKEIQQLWDGKSETSSSSAVAMYLVRVLRDIRRQLPQRDNLKSFGLDMVPALHQTIITSTSASPVDKFVMVGLSGRVAVGRPLWEGDPALPYQPSPETFQFLHSLLLSLSDAGVDLWTAAAMSALKKHVGQRLCEAWNQELQSIKFSEETKEVKKDAEEAKEPEEEKEKEEKKPEADTEKEAETKEEEKQEGDDEEKKEDTGEKEESGSSEKENQDVEKEEDGSASSNEQLRDLCIQWLFDISLLRLSVGNVPGETTQEFQKLEDAVYERTGLEDASRQQVGKAAKSFWGRTSLLFGLLA
>CPKHAM426
MSTADSPSVISIEYRGRVAVITIANQKKLNALNQAQYYELSQAMREVAKHDEVYVTVLLGKGRFFSAGADVSIGRPNPTDPNEARKQLLQTFVAFNLNITEAFAAHPKVLVVGLNGPVVGLTAAIIAHADFIYCAPHTFLLTPFSSIGLVAEGGSSRALVTRLGPARANEALIMSKRIVSAELERCGFVNKVFEEVKQGEDDKFRELVLKEVDERLGDHLVGDSLLGIKKLIRGPEQNLVNLNNFNEVFAGLERFMTGVPQEEFRKLGSGEKRHKL
>CPKHAM427
MSDLSHKKRKRDGEKSGSSKKKVIIDAPHPIATVSSVLQPKSCPPVIANTPGMEMPSNLTFHSYLPKNATSSKSKKTAVDKGLLLHSATHRNLDYTAREEERGSKPLLNHYIGIYDPKSGKLQVVEAKKMVVRGAVRSKQVETEQESKKSMLDQRTDLGQTFGTKKAKKAIQDKVLNAIAPQRKPGDVSTPVKLDDASKAILSSIGAVTSTMASREELQAAVDEAKPVPKANVDATEVYDVYPPEELIGADIINLVPIREWQEKAKHGESIQFQSRYVVSRVQAIASNDSAEMRLRVLRYLSIVLLFYLYSKPGRQKGTRQLPPREKLRELLAPAPEAVVENIRRKFSDGGQLRKFHIDLLIAHCCALACIVDNFEVDTQNLKDDLKLDQRVMNQYFHEIGARVKPVKDKTEDRTLHVAKLTLPLDLPKQRQIRARR
>CPKHAM428
MAGAEQEIFKIGRDPDANTFSIQTDSSNLVSRNHCEIYVIVYEPSVNHVYVRDRKSVNGTLVNGEVIGIGPQISSGYLLQDGDIIEIRPHWKFYFHQPRKPPPRPLTAIQTDECQVFENAYIMTPRCLGTGAEGAVYLALEPKTKRQLVCKLVNLGRQDGKMPQDELYRKLQEIDVLRQLKHPNILPYIDAIISPHSLYIFTELASGGDLVSFINRHEFIQEIDCRIILRQVVRGLAYLHRKGIIHRDLKPENILLAYSPRISCHRVMLSDFGACAVPRRSRMITDIGTFEYKAPEIFSTVGAQTTALDVWALGLVTLRLLTYDVDSFGSLTRIDQQTLEKTVKAMIQEVSPKRSSNSQRFVLACLQLAPINRITAAEAECHDWFCTPQKHFEFFQQLDQRCFDDVNDNTQLKPMPWDLTSLQFFSPTSISGKNPANSGENSTQWGSPSCVETSGYFGGVQKDMESGTKLSSPPQESEAPLSKAKPTAGHPTAYNAEKTLKTLHNSSNKGYRKVEARILTARQLRICDVLQLPLTDLDRHLKPANANPKNHREEVLAELKRLDAKFLTNGTHITMGNEDNVSKKL
>CPKHAM429
MKEEVNLLLAVSHVAAQRQHESKRKQEEEQEMEHKHQEQVLTAQKERKEKEEEEEAEVKQLKAETFKEELEAWRCMRGEKARRNYFSRAQVDDEVMRMVQEVDCEFGLGKRRMEDGTEEPHEEWRERMLGLRKKIYCLWNDNEDRIRGALPRYVEGIAVRDSIVPPKFVGERRQKISGLGACFQCHMQGMECSRGVITGRESGKSLKSQGCERCERKGHQCIVEYEIDSDEEEGEERETTTKKQKNYVWDWVDESSTAEPVAETLEIWERRRRGDKLEVIGGSMQWVEAGSFALPCREKAS
>CPKHAM430
MASRQDSSSRRSGGRNVGQFTIDKEIGKGSFAQVYMGWHKETKAAVAIKSVELDRLNKKLKENLYGEIQILKTLRHPHIVALHDCLESATHINLVMEYCELGDLSLFIKKRDKLITHPATHDMARKYPSAPDSGLHEVVIRHFLKQLASALEFLRSKNYVHRDVKPQNLLLLPSQAFREKRNLPIMEASQDSLIPMSGIASLPMLKLADFGFARVLPSTSLADTLCGSPLYMAPEILRYERYDAKADLWSVGTVLYEMISGKPPFRARNHVELLRKIEAAEDVIKFPKEVTITSEMKSLVRGLLKRSPVERMSFENFFAHPIVVNEIPGLVEDDIPRPARREPKAISHGQATAPSPRVGSLRNGAIEAGSARSSREQLPRSSPIIENTSEGRPRPPSGEIHRRPTSPRETGAGLGIQRPPAAPHAASLPNHPRVSKTSLHNTSPPSSLIQDIRKARVPSGKGLSDEEEKAAQDVMFERDYVVVERRHVEVNALADELAANEKLASQSPSSLKSRQLARHYSQQGAPNSTTGAIAAPASRTQLVAQGRANQGRRPSYEKALSASPGSASSAITKAIQDASLRLFGVRMPIRPKGQSPPMYHPFPAYPTPPTSAGLIGDGRSIHSEDEDGRSAQAIEDFATRSDCVYGFAEVKYKQLVPMAPSTNHGLGGIAAEQMSADDDGLTAEAIVALSEEALVLYVKSLSLLARAMDIASIWWSMKSKGDVANGPSAAVSQSIVQRINAVVQWVRQRFNEVLEKSEIVRLKLIEAQKLLPEDHPSHPSNQGVDSIMSSTGSGMKQVYLTPGITAERLMYDRALEMSRAAAIDEVTNENLPGCEISYITAIRMLEAVLDSGDDSNLSKKVASGSDVIRESCSDLESDEEAHIKKMISMISGRLSVVRKKQRLIDEANAKAQALTRRRSGDVTPRSPLSQGSA
>CPKHAM431
MMSLRFSQHSRTRPTASASGLVASCHWSVLQIASYQYEYAALLEQPFRVGGRQLSAESPCSHSGHSAGIGLGWLDAALPARSGHSSGYRYSCKIAATPPCADAAVGAAGQSWGQKYPVRALPRSLPATSQVALLPTASRVPQVALLLLSSLALSFLNHLTTPDLGPSDRSSPPVKLWFCLPGGPNPVKPTLRPWWRRYFGRGIAALSWSLYPIDTPGWSPSASTALQPLESLPRKRPANLDDHPGWFGDLCLAPLSSHNQEASLASSSSESPAQATAQHGTHILHPGASQGASICIYLGSHTGSRTTASWTCASAGRI
>CPKHAM432
MAPHASDAVASNGAASRFHASSTDAAIASEEKYAAHNYHPLPVVFSKAQGVNVWDPEGRQYLDFLSAYSAVNQGHCHPELVKALVDQASRLTLSSRAFYNDVFPKWAEKVRSVFGYDMVLPMNTGAEATETAIKIARKWAYKVKGVEEGKALVFCAAENFHGRTMAAITLSTDPESKDNYGPYVPNIGATSPSTGKAIRYNNVADLEEVLEAHGKDTAAFIVEPIQGEAGVVVPDDDYLTKVHALCKKHNVLLICDEIQTGIGRTGRMLCSEWAGIKPDMVTLGKAISGGMYPVSAVLSSKEVMLVVEPGTHGSTYGGNPLGCAVSIRALEVLEEEGMTAKAERLGHIFRDGVAALKSPIIKTVRGKGLLNAVVIDESATSGRTAWDLCLLLKSKGLLAKPTHGDIIRFAPPLVITEEELRKGLNIIAEALKELPTAPKSEGH
>CPKHAM433
MAGHQRAPSASFKSKPRLSPVPLRDIIILRLINALYLATFFQPDEFFQALEPAWRLAFGPGSGAWLTWEWHHQLRSSLHPLLFSGAYMAADRLSAIFPPGNALRSAAVIVSPRILQAIIAALGDWYTWHLASNVYGSDSNASFFALFMQLLNPWQWYCSTRTFSNSLETTLTVMALCYWPWQLVGVAPYSIKENSKPFNVLRGKLWRLRASLCLAALAVVLRPTNVLIWLTIVFVALTRITLQGNSPLSFSTILVLFREAILCGSLVVGLSVLADRFYFGFWAFPPYNWLTFNISKSLAVFYGRNPWHYYILQGIPLLCTTGIPFVVPALFKPLSKTADQANILRTLSYAVLSTIITLSLISHKEVRFIYPLLPILSVLAAPRAASFFTSVTRTSPPPSISSAAQISASQSSRTKSPAARRARLRNKPLLFTALGINLILAGYLSFLHQPAPLGVLSFLRQEYERIHPSAVRNAHLTHYSASPITNVTTSVDDDTNKEDLFALFLMPCHSTPWRSHLVYPGLSAYALTCEPPLHTQPNTPEREFYRDEADRFYDKPLPFLGQELFAPENPVVPVPRYIVGFEGIEPWLGEFLNTPDGKRLGISQLTRVWAGFNGFFNEDWRRAGYMIVWDTGVYEGSVTKA
>CPKHAM434
MTSSNSNPHQGSPPSLPAMPNTPASPPNKRDLKSWWKNFKLPTKHQETSQQGTLSTSTASLLVGPYTFIRRRLASFRKLWSLFRSSDHRGNGGIFGVPLRQSITYANVAISLVDENGKSYIYGYVPIVVAKCGVFLKEKATGIEGIFRLSGSEKRIKELKTIFDSPDRYGKGLVWEGYTVHDAANVLRRYLNDLPEPVVPLDLYEKFRDPLRGATKQAVGDTEGPQFVENFDERAAIVKYQKLITELPPLNKQLLLYILDLLAVFAAKSDENRMNSQNLAAIFQPGMLSHPSHAMAPEEYRLNQCVIIFLIENQDHFLIGMQGTEADETTMQQVASGTPNPPRTPNQDRSSGLGRTASNASAGAESIRKDGLIRRNRSVSSRHSRVDGAVTPNSPALAATPTGGGLARSNTVPSKKSPALVGGKFKKNENPGRAPHSPALEPLTPARLPQQDVIDTPYRATTPTLSHTTFDSMHLAPDRILSAGRSQERLLDVPHDHSAPSKHQKLEHLFQRSPNHEGGGGDKRQPNKLKKKRIPGSMSISAQSSCSSLPHSASPGTEAGNPLEATPAFAQPITQPQFRPSTIPHSVPQPAPSASTPAIDSPKQPDLHHQLSTPAIHQNHTDSHNHSHNHSISHYHELNLDVSAPRGKKSPPASVNSSFNDGSDLDQVAQEPPLPAIVETADKEKKSRWRLSRTKKDDFPSGPTSPKASPPVLNIGSNHNADVSTTSIGSAIAKPRKSFTGESSEQVGSGSDRAYTYDSSKDEKDDAKGPIGWIKHKYREAKEVADHKRNKSPPPSDGHQPFGQSMLSPRGKSLDIKRDLTREEDKLFPNAAQQLAFRDVPKERANVPPAAPEVYRKLGQTEPAQREATQGMTIHRVISESDSEPQIITPVVNAAKEAAPETAALPKTQAATVPESQVPPPLEQPLPAVVENKEQEEKQA
>CPKHAM435
MDMLTAAEQRTLEQRMQKRQVKEFVGAFGGLVEHCFTSCVDDFTSKSLSSKETGCLNRCVLKWMATQQRVSERFQEHNAQITQQMQK
>CPKHAM436
MAPVSDSNYFPSVGQCLSGEKELVSWKLVATALSDGTGQRQKSSAITKFFDDDYVRGLLREPSTAFAPPDEATNKDFETKTAPINVTSASTDRHDINVFKEDAKWLSKNAKVNLVAALRVVIIEYQSRSSRHLLGPLSSHDAANLQEAAGLQNGQGAAFLSEMGASAALDADEISAEFENSESKKRRLFDTLLTERRYFIMAADYATSIKLYKRLPIFAPGDDSIADLYKLKKPSAQLRDEMEDLLPAYLSIVASSMSGIEAGMKAFTDEALLLNDDVEIDWLRSLLTEIVHALSVVLQVVDCYGSEFPPSGSINQWFSLMEIYGFFDSIQPINQITAELIMPMKALASAISISLLKPARALAYLSDRDEDPAQANDVYDSYLLSPDVLEQIHKSILDAAGLDSETACPIIFTWSFILHRLNVSYQTRSDRRDNLIQQSAREKFETRSVMRTPTGRRNSAGSIYSIESSKFDGFLENSSTPRDMQVVEHLAAVATAQGRVFDVMSKMTQTLGPSVDGSLSPLISSRLRVIFLELLKVSYPVVGYQSDSVSCLLSLLSPGRGYWDLSASENLPPSQDFLGSVLQDDLAMDFFFQQALDRYPYEFLPFITLCRTLCTASEQVQDDRTEVILDLLRQTPTITFTLPDTFQEYELVQEDENTNSFCLLEELPLISLSSAWSRRFIEDDAYRIPVGTYGRFITDTGRVVLMEYSHSTLSLLGRRLEISLTQEGYRCELGMLTPDETAEVISLLASLLRMEQLKATRQGDSGALVHFDNGILSESSVHISSGKDIVTVVCETMDYYMQDELAMIEDSAVSVLTACVKFLHAVLQIQPSRVWSYLARTELLNSESRAGKLTKITGSLDLVSERFEFLTSSLSLFSGLIDTVMSSAVQRRAGNKATSRQQPESNPWLGTADKVLSSVSFSIAQTSVDVFENTSTWMFESETNRISLLQIVVPILNKIVLDTYGMGDSPKSDNLTSCLRPAASHVIDSFLSPSTGSLRFQPLLSSFISTLTAPDTTLYPKRTQAIQTQVTSILDFSTTLLRVANYLERPSTLVESYLFKTSTLSARLCAVSDHFRGPALSLLEALVINAGLSTSEPPSLLGYLGPQISKSFLQILATIGKPFVLPEVVKITWRFFSSILKNRQQWMSNCLLTGQTPREAMKQDAKNETSADSVFATALSKLKTLKDLETSEALVVLDFVASAQNYWPWTVFTLQKDTAYIDGLRAYVRDLKPSHQTVKSDAVLASIQARIAAYIAETFAMQLYHSRHLGNAETLAKVLVNDLDYYLRDGVEVASYNKSLHNNFAKNFSNKYFGCALDNFKRTMVEPRELGENYYYDLDRADEILRFDPGWRGKRKGTGFLNEMKIANANLSLVDAQIALFHAWELLLLELSTCFPESDATKKQMMQVAQQCLNANQVTPGPGSIFLKIVDARANLSLILVQRLVKSTLAVKDVNQLLETLIGTINSVDEPFEPQSIGYYRTLLKTLFVTLRAYQAASSKVAANTPDDLEGSMVNVTQTVLNVLDHVVARGFRTLVSLIHDREADVFPEDLALLTAIMQACLSVPNIEQSQASILNIMASHDATHAATSLYSWADKLGDQGDPVYGELSILFLLELSTLPALAEQLACDGVLGAILSANLTKFMLRTNVSPYADVPVAQRCYGIWVKGMLPLMLNLLTALGATVAPEITYVLNQFPHLLRASVDRFEAPGASRTKEKSAQYLTLLGTAEVHSLALLTRVLAALRMNNSRDIPAVEWDATGLLENVDYWLSSRRLLKERLLPLGQREMEWRGRKLSGDCDNLLEEKVVAQLETVRDVLSDEFEG
>CPKHAM437
MSSLTIIDHSPHQPDPSPPVATASNLILIDNYDSFTWNIYQYLVLEGATVHVYRNDKITVEELIKKNPTQLIISPGPGHPQTDSGVSRDAIRHFAGKIPVLGVCMGLQCMFDVYGGEVSSAGEWLHGKTSPLTHDAKGVFAGLPQGLPVTRYHSLAGTHLTLPERLEVTAWVAKPDGSAGIIQGVRHKDFVVEGVQFHPESILTAEGRVMIKNFLHMQGGTWEENERLQKATSASSAKPAASKPQKNNILQNIYASRRIAVAKQKEIPSQRMSDLQAAYDLNAAPPLVPFVSRLKQSPFEVSLMAEIKRGSPSKGVFALETQAPVQAHKYALAGASVISVLTEPEWFKGSIEDLRAVRQVLNGMPNRPAILRKEFIFEEYQILEARLAGADTVLLIVKMLEVELLERLYKYSQSLGMEPLVEVQNADEMTIAVKLGAKAIGVNNRNLETFEVDINTTGRLRSMVPDTTIICALSGINKHQDVLDCKRDGINAVLVGEAIMRAPDASVFISELCSGSKPPPKDNSLEKLHVKICGTRSVEAALEAVKAGADFIGVNLVPGARRAVTHEVALAISEAVHSTTKSLEAPAKLSIPASSATDFFSLTTNNLKTPRTQVVGIFQNQPLSEVLEKQRLYNLDLVQLHGEEPIEWAKAIPVPVVRCFKPGHPSLGIRGYHAVPLLDSGAGSGKLLDVSSVKEILRKDPDLRIFLAGGLNPENVAEAVNALVEYSSQVIGVDVSSGVEQDGKQSLARITAFVNAGKAIR
>CPKHAM438
MPRRIFKNLVIATAGPLPGQLTADSLRQWTAIRKGVFTEDFDEHVTHLLCTREQFNQKLPRIKEALARGKRQHIVHCDWFEISAVNDKKEPERDYSMRNILAKQNAAKRELARIERGKREGERGVNTNLFHVYIDREFFSYQIDITRDDDEKGELGQRYTLYLWESNAKPHLYWFTAKFIKKKGDSQPRFHRPSLCSGPWRREMDLFMDFFRIKTGIEWQDRVLKQHTMPNSIFQYSPPTGGKPVGRRLRFCYEYCLEVNAQLRGLPWPPVEEAAEVKDEDTGTEKQSPIIDGCGPDTISIDDRHAESDSKPQSESSVTDNEEEDNFSDHEIETEEHVMSQEIEEVPKLPQYDMI
>CPKHAM439
MAILPNYPAGEPPNLSSVELAQLLSRLKQSVLHPSPERERRLRNSEFERTRVEANLQYARAALTKLEQSLPGRRVDTQGDLTAQREILDLLFDRLDDLRKVAVDEDDSSEGEDLLGDIIPTPSESLDSRRSSNAPGGDFFEEPKIPEPEPPEPPTQAEAIPEPPTTSTTTAPTETSTSEILPTQTTQALRARPSAPSPTPSSHSTARAALFANRRKPASPQTSTATAEAILDQQREEQDAISNSILSLASKLKESSKSFSATLEEDKNLLSAAGASMEKSELSMETAQGRMGSLKKMTEGKGWWGRMILYAWVYGLMVSLILFVFVFPKLRF
>CPKHAM440
MSDNVGLSTPRGSGTSGYVQRNLAQVRPRDYGAPYPKDRDMRHKQRQPDKGILEHDRKREIEVKVFDLRDKLEEEEVEEEEIDRRCDELRKKLLAEMNSRNKANAPRKTFKEHQVHEMADAKIKESERLRRALKISSDYEEGGHWKKQEERLKDSLAKKEEDEEKD
>CPKHAM441
MPHLAESSETTIAFPPISRDHIQNCSYEAWFPKYRSSCLKSRIIQLSPAFISYLHEDGIILADDDEANEPEEEEWSTPAATHPRITPYESDDEDDEEEEEKLPPNKRFPEIHELIKQKIAELGGSVAPKLNWSSPKDAKWISPHQNTLKCTSPNDIYLLLKSSSFVSHDLLHAFDDCTDASPMRPFTPVLVLRPFFTPHVALEFRCFVKHRSLIGITQRDLNHYEFLEPLRGQLWKKIMKFFRQKLRLTFPDSSFVFDIYIPGNSFAEDGLGKVRLMDINPWAPSTDSLLFAWEELLTMEVANPLYGSVSEDQAAEGSGDETTADEMDDDAEYDPDRQPEVRIVKKNDPEAYNFSSPQYSAHKLPKEVVDASLAGEGGLREFAQRWKEITEGRAQGIWEQPNSRA
>CPKHAM442
MPSRPRPNKVTKPSPGSGSRRASRSSLSAAAQEQLKQYAKEAANANPAANHDVTALDTSITEAEPIEETQIEGIDKFTAVNLLANGGSMTSIRTSLSASLRPGDEFQLDHQMPDHSSPEDPAARTAADLAYAAYGDLVKIDSALCKKLAAETALREPTQRRVDQKLNIERRSNVEALLAHMTGQTAPKPCKNCHKGHGPWTQCVVYDGQMCGSCTNCWFNASGSRCTFHATVASGANLLFSQPTITQPSSSNVNLSTDVNHWGLSESTKQLITQTITDVSTFSRRDRFLARIEAAAKELGMRIAEYEEYLRTPEGIAEQNAALDRDRAQNRDTQATEASMADAPADDVLT
>CPKHAM443
MGCGMSTEDKEGKARNEEIENQLKRDKMMQRNEIKMLLLGAGESGKSTILKQMKLIHEGGYSRDERESFKEIIFSNTVQSMRVILEAMESLELPLEDQRMEYHVQTIFIQPAQIEGDVLPPEVGGAIEALWKDHGVQECFKRSREYQLNDSARYYFDNIARIAAPDYMPNDQDVLRSRVKTTGITETTFIIGDLTYRMFDVGGQRSERKKWIHCFENVTTILFLVAISEYDQLLFEDETVNRMQEALTLFDSICNSRWFIKTSIILFLNKIDRFKEKLPVSPMKNYFPDYEGGDDYAAACDYILNRFVSLNQHETKQIYTHFTCATDTTQIRFVMAAVNDIIIQENLRLCGLI
>CPKHAM444
MSIPMTQLGSRAFHHEENPEVEREYDHLRDMARTEAQKRGDCFERSKRAYEDGDGARAKELSNQGKAHDAKMKEYNHQASDYIFRENNAPGRVDADSIDLHGQFVEEAERILEQRIRADQARGQTHLHAIVGKGNHSANHLQKLKPKVEELCRELGLKYSTEDNAGRIYINLQGGDPIPPQHGGYGGGNQDQGYQPHHGQQQHGGQHRPPHQQQQHHQQQQQQQQEDEFDDGLLPLLLRKLEKACCTVM
>CPKHAM445
MGRPLQAYDDIAIAELTFYVFALGGGIFLCLKHGFAKNAGFRALILLSLARIIGASFRLATISSPDNISLYVGWMTLNGIGLAPLIMLAIGLLSRVFESIQQRKGSVIIRPQYQKFVELLMLLAIILLIVGGTQSNFTITDGKPKVDYSTISHAAEGILVAIAALLALAISLAIINQKYVGVGEHRIIFTVAVCFPFILVRLIYSAILIFGGITSTPWLYLGLSSLMEMIVTLFSEVLGFSLDKAGPQPVPRNDEEGQAFSSK
>CPKHAM446
MPLIILTGLPTSGKSTRAKQLHDYLTARTAGTKYRLHLISDDSLSISRTVYDLSTVPVHARSANASEKNARAAIYGAVKRVLSDKDIVILDGLNYIKGWRYQLHCEAKAVRTPSCILQIGCSKERAQQVNEDRLRRDQTAIEQEGSDAPGDALGDTTEAYEPANWENLVFRHEEPNPMTRWDSPLFTVIWEDDEEQLKRTFDSLWEAIAGDGRKVIKPNQATEPRGRDASGDYLYVLDRETQDIVKRVLDQQGDDGGGEVKVPLGTGGKKDLVIELPAARKVGLPELQRHRRAFMGLNRGGIGLEKVTNMAAEALRESFVNYLNNTFENE
>CPKHAM447
MASQPEEHKKKVNLTDPSGAEIKHEDDTATAILKKKKKPNQLMVTDAVNDDNSIIALSEATMDALQLFRGDTVLVRGKKRKETVLIVLADDDLDEGSARINRVVRHNLRVKHGDVITISPCPDIKYAKRIAVLPIADTVEGLTGSLFDVFLAPYFREAYRPVKQGDLFIVRGGMRQVEFKVVEVDPPEYGIVAQDTVIHCEGEPIQREEEENNLNEVGYDDIGGCRKQMAQIREMVELPLRHPQLFKSIGIKPPRGVLLYGPPGTGKTLMARAVANETGAFFFLINGPEIMSKMAGESESNLRKAFEEAEKNSPAIIFIDEIDSIAPKREKTNGEVERRVVSQLLTLMDGMKARSNVVVMAATNRPNSIDPALRRFGRFDREVDIGIPDPTGRLEILQIHTKNMKLGDDVDLEQIAAETHGYVGSDVAALCSEAAMQQIREKMDLIDLDEDTIDAEVLDSLGVTMENFRFALGVSNPSALREVAVVEVPNVRWEDIGGLEEVKQDLRESVQYPVDHPEKFLKFGLSPSRGVLFYGPPGTGKTMLAKAVANECAANFISVKGPELLSMWFGESESNIRDIFDKARAAAPCVVFLDELDSIAKARGGSVGDAGGASDRVVNQLLTEMDGMTSKKNVFVIGATNRPEQLDPALCRPGRLDSLIYVPLPDEPGRLGILKAQLRKTPVAGDIDLGYIAAKTHGFSGADLGFITQRAVKIAIKESIALDIERTKAREAAGDNMDVDEDAEDPVPELTKAHFEEAMQMARRSVSDVEIRRYEAFAQQMKNAGPGAYFKFPDGAEAGATGDAGNSFGDAGNDDDLYD
>CPKHAM448
MSQRPSTPVKVPSSAANYTPATLDPDLRSQINTILLKDGHITKIQEALLHALNSNSSNWPTTIQNHALALLRSGEVTTYPALLSRVLEDVREGQPSSTSSANGKSAATTNGNGDTKKANGTTASDKLPLAIPTSVIEEALRITRECLDSVCEIEEKGSG
>CPKHAM449
MLADDAPPDDPRGAFPAHSGSDGLTVAEKLLRETQYLYSLILLVAFISLAAWYSVFNAKKEEDLVQPTVKGPGGKPLPITKRKKRSNGERKIGPRFGSTAKNVFRCLAGVVFLSYVVTGITMFVHAFWHENPYKWSKEGLPWAGEWTVVHLVGATFFYLYILFSLFDWRKGPNIVHLAIWVLSLAGELILFITTAIVAADCHFVRAGQQDDQTRDDSCIDSWTKLDLVLYFVRLLTIAASISLFCVAWILKSHVPDRVEDGFGICETTPLLLNAQTRSYDARQSTSSEANGRRSRGRTISNAAKPTGGSYSRKDEQAAFYRQKKIPHKTWWEYVRGYSLFFPYLWPKDSTKLQLQVMLCFVLVIIQRLVNVYVPWQIGKVVNKLEAVIRSGDPITTENFPLKDFLILGVLWVLQGQSGLLGSLRSLLWIPVSQYSYRGLTAAAFNHVHSLSLDFHLSKRTGEVLSALNKGSAINAFLEQVTFQVIPMLFDLFLSISVFYVNYGPLYAQLNLVDTCWYLYMTIKMAATRADQRREMTNADREEEAVKNDSISSYETVKYFNAEEYESNRYRSKVEAFQKAEAQVQVGMVLMNICQTFVFNLGRIVAAIVCGWQVMAGLRTTGDWFTVVSYLTQLQGPLNFFGSFYRTVQQAMISGERLLELFKIQPTVVDSPNAVELESFSGHVRWKNVSFSYDARRPALRNISFECAPGTTTAFVGESGGGKSTLFRHMFRYYDCDEGSIEFDGKDVKDLTISSVRRHIGVVPQDTTLFNETLMYNLKYANPRASDEEVYTACKAASIHDRIISFPDGYNTQVGERGLRLSGGEKQRVAIARTILKDPRVIMLDEATSALDSHTEQEIQQNVLNIGQGRTLLIIAHRLSTITHADQIIVLHAGTIVERGNHQDLLAAKGVYFSMWQKQVTAERALDVARKASLQAKQALKAANMDGKNKSGTQMDGYESHGSTTELLSDNSQPHGNGEAHPSASSSDNESIHEQEPPRKNRD
>CPKHAM450
MAGVEPFPLLNTSADQLHGADVNLARRRRKSSGLGGEIRAGDTGAPALASSRVSLNAQDSENYSSESSEDHSGIPKPSKRRRARGFFSQARQTMVKHTFVLPAVLLLVFLTGYAINPSETNPLHHFIFLSYPIPQDDPLKPIQYGKGKWDIAFVAFYTIVLSFAREFIMQEVLRPLARRTGLGKGKQARLMEQLYTALYFGILGPAGMYVMSHTPVWYFNTRGMYEGFPHRSHEGVVKFYYLFQAAYWAQQAIVLLLGMEKPRKDFKELVGHHIVSLALIGLSYRFHFTYIGIAVYITHDISDFFLASSKALNYIDHPIVAPYFATFVAVWIYMRHYINLKIIWSLFTEFRTVGPFELNWETQQYKCWISQYITAALLASLQALNLFWLFYILRIAFRFIRDKEATDDRSDDEDDEEEEESKQPVAGNHNGKKGIPKLEVHYEHDEDKQNGAAKN
>CPKHAM451
MSVTSMPAHVAALAATSALEASMALCTNTWLPANGILSLSGESDNAILTLDNDAFFQAPCPTATIPTVSVAVPESTGTGDGDGDGDSGITLQDLGDDGDDDSPHFSDFRDPFYASSFPICYALAATTVTAWMLVIMLFITPRSFFDSGVVYLGRPGGFTNSSSGGVNIGGRPWLQKLAALSVAISLTIATADTFRIAKIQYIWGVQNAKVLQNEVMGSTELKAIRVVSDTFLWLAQAQTLIRLFPRHREKIIIKWAAFFLISLDVIFSALNSFLYSDPDSIGNSMPKSFAHPIPALSYLFQLALGVLYAAWVVYYAIMKKRYSFYHPLMKNISLVAIISLGAILIPVVFFILDISKPEFTGWGDYVRWVGAAAASVVVWEWVERIEALEREEKKDGILGREVFDGDDTLEVDAAEVPWSRKRRGYKVNSGDGRGVIITSREQRPSEGNGWPGVSVISSRHRERERSTGRGRDPGDTSGAEVQRTSGHILRPPVWLSRPAPAVTPASRTDTTSAASTVYAVRYQREHPQTRPDLSRSESRNQNHSPVVEDAVSTSQALSSISPGDSPASHIVIQEPRVPDLEANSSGGGRWQTLLRRGSHGTTPSPQSPRAFSDTRSAATSRGHMDANRWDIRSRLEEFAASQAERFRERFRPTTDTDNLPVMVIPAPARRGAALQQVLEEEGEDLSGSVVSALRRARGSSSSSTSEEMYETRGRNQMGPIVYPTANAAASAYERPIPASNPPLWPGVRNRYLYDDDYSYDDDSVTETSSVISRDHDPDEPDTGQEDRNTTPPREPGPS
>CPKHAM452
MASQFAGLHMRVVLRDPPGHQLTGTVRDVQAGSSLTLTNGKRVYYSRPPLRNIGMSTDKTNPTNKVFIAATRAWVPHMRIDASNIADLSEVNGDDRPDQNPLPAQKPAASTYTVQKPQSQLSTKTPTQPAQPAFVDPAILSLGRRPKSAASSKQRSDEKGADQIDPTGQPGVLYGNHVGRSSVDSCDENNLVASVKDLKINSVATQKGPLSNNPRQVKEVPASTQQQQKKKARRHPKAHREHLGEAQTAVQTQGHGKGWRQTPILQSTSSFQPFTALRRSGKNSKSLLDNGWASEDVTEEMGDFDFENNLAKFDKHKIFDQMRKEDTVDDALRLVAHNRRPKPGTAGGKNLHYTENVLDMPSTTAAANADYWNSEADVGANGSEKLSGREHKNASQTGRRPDSKTGARRSQSRKASAAAPVGSQPLSRVNSSLRYQASRRSSPTTGHRSTDYEQQQHEHPGLYLQPSNRRVETISTLQMLNIENIAANEIGFSETLMAENAGRGIAEVAVAVLSDPAMKVRFEMVVAGASSDASVRSSTIVILAGNHKSGIRALAAARHLRNKNFDVVVCLVGIERERDLLEDLKRQIQLYRNFGGRILSKNDFFEFLRKGAGPGSGLSISLIVDALLGLTMSFEELRVGDQASVYELMEWANRNEAFVLAVDIPSGIDPSNGNVAIIDGSHLFVKPRYVVAIGVPKKGLLEAVTPPPDDDTALPTNIIHEDEWRLFIADLGLGSAIWRKAGTKIRKGIEFDGKWVLEMKYRGPQEEEDED
>CPKHAM453
MKASLLSRPVRSSPTSRSILGQLASAHWTPRNPSLAAADSMFAKANKAFKASDPPGRNALSKQLFSSSSPSASPVTDIRDQFKKAGTSSAPSSAFALSARTTPFSKPTEQQQQPMSNSGGSAMASLYGKSDPFKAGSETIDLTGPDENEKIKQHVYFVEDDFSDDEDLDLDYKAPSALPTLPDPKPPIIEEDDFPPLPTQQIDWSSSPRSHYFPSKKPMSTISLKRDSSGESELTGLPISKKKRVLPASFRSEPEQSQDQNQFSVPTYVQPTKPTRMWEADIDALKEQKKQLKIQQAARADSQGLTERPPEFGKTHDASKGEAIHLSREQEHVLDLVVNQGKSVFFTGPAGTGKSVLMRAIITQLRSKHAREPERVAVTASTGLAACNIGGITLHSFSGIGLGKEDASTLVRKIRRNPKAKKRWLGTKCLIIDEISMVDGDLFDKLSQIGRTIRNNGRPWGGIQLIITGDFFQLPPVPDGDKNREAKFAFDAATWSTSIDHTIGLTQVFRQRDPVFANMLNEMRLGQISQQTVDTFRKLSRPLEFNDGVESAELFPTRAQVDGSNERRLRELSGKPNRYDAIDTGDVNIREKLLANMMAPKSIELKINAQVMLIKNLDGSLVNGSLGTVIAFSDERAFDMSNTDDYDDGTDDAMAKARKKLKAFSREPEPDGSGMKFPVVRFISTDGVARVILCQPEEWKVELPNGEVQAKRVQIPLILAWALSIHKAQGQTLERVTVNLGKVFEKGQAYVALSRATSQEGLRVLGFDKNKVMAHPRVIGFYRQLYSAEEAATRRPQSIADFVANRKGVTSASA
>CPKHAM454
MPDIIDLTKRQSAYQPQSGARKLVIKNLRSPAHREARIQEYYARTERELEGALDAIFNSRTPAIPLERLYRGVEDMCRKGNADTVYRTLKDKVDSHLKNVVLPKIQSAARMSNLDVLRKTLAEWKTWNAQTILVRSTFSYLDRTYLLLKSLPSINDMAITRFCRMAFSSQNAESSPNIGAELISAICELINFDRRGDSRKESELLKDSIMMLYVLGVYTKYFEPVYLSQSEAYFREFGETCSPLSLKEYIEACERLLEREDYRCMAYNLDSTTERQSMSLAHNILIDQYSDKLLHGGSLSNLLSDRDVRSLKGLYDLLRLSGIQKKLKTPWSDYIRETGASIVSDKNRGDEMVIRLLDLRRALDLTIRDAFNKDEDFLWGMREAFGKFMNDRKIADCWSSGTSKIGEMTAKHIDMLLRGGIRALPKELLSDVKDRAAAEKAGHASSADEDAELDRQLDQALELFRFIEGKDAFEAFYKKDLARRLLMGRSASQDAERNMLTKLRGECGSNFTHNLEQMFKDQELAKDEMEAYKEWCEGNPDRTGKVDLQVMILSAAAWPTYPDVRLNLPDEVAKRTEQFERHYKNKHTGRVLTWKHSLAHCSVKATFPKGAKELLVSAFQAAVLLLFNDVAADGFLAYEQISAATGLQGGDLDRTLQSLACGKARVLTKHPKGRDVNPTDTFTFNKTFTDPKYRVKINQIQLKETKEENKATHEKIAQDRRFETQAAIVRIMKSRKTMGHAELVAEVINLTKKRGSVEPAAIKKEIESLIEKDYLEREENSYTYLA
>CPKHAM455
MASHGQSVMDLARKVKSGPVKEQEKSVDSLAQLLNPRNASTNLSDLGDKSYHEIFEAIFAFVLKEKPGYYDKKKAQGPFAARLSKSAVAVRMAASRGASKIGRKTLLAAIDHITQTLPGPDNDFVRPLLHDYVKALTELISRQVNAELLTRKSAETWQDCVDLFLDIALNILPNEANIASLPHAARSSPAPTASSSRSAPRSNSSLQAQRHTAPGEGGPLKDTLEGLFYLVSAANAPILQRMQDITDLTLRILSIKHLSLGSTQTLCFSIINTVFLAIEADSLDDAITLAKNVLPHMGYWWRPEKASQDELIKGLRNEILRGIILMHLHFEHLAVNLGDKIVRNELENLVDPLWQEYSRRGEAFRLQLSDLTFGPSASGGQAMQLGLLRLRPHNVEGESHWAVVQNLAYLEAILLRSKKDVADQDVEHREQPRKRRRIQQDPNSIRVKLKSEDAGIVRTALQLVPFMLATNALSHSEIDELLGDLVHFAEGKNTITASWALIACASCALWSKECRLQQDTWKQIWHSAARSISLQATSRAACVLIHCVIETDILPYHNIADDINNIITTADINGPGVICDTSLALMSHLYHVRNSRLPSASQSTSSYIIRWIFLRWNPSELAYSSFHSAHVRPIDLVNLLHLCCGAQPLSTSRQDIVSGGLLGEAWISQREIGEFNEYLLLLGHETADIISHECCYLSTKKALPLTADTSIFFTLKKIVLELLYPKLEELNELCISWTKRASDGGSQISANRFQSLMSACIVGTLLIPHLNDLNSTQSSSIETLLLYLAERALSAALSSVEPTTFIGLTLKELRLYIPEISTANLSQLFGQSSGIVNLLSKISEIIEQRQSSQHSGGHAGFMDLDDDFDSSNSQAMSSSNIYSAPRHNAQLSLDAQAFYLDTRLRLVLLKFINQDRGQLGLLPNSFVDDLLARSDDEFLSCQRLLIEIVRSDLVITAEASLAIIERLGKIVGNPEYQSCEVAQTTCIEVIDGLSSVWLQDNQNLADMVGDLYVHFIKVCFPSNILSPKTQMSLARLLFTLLRVNPEYGTKLKLQSCRTSLLLIMNKGPMKVKCFIAERIADIFELYILMLHEDVFLDILDNLPKDADNKAGIAFRLLVLSKIACSWPTLLRRCTYHIFETPGNISQSTDYAKRCLADISTVLNLKTPAELFQLFSRQLLYTWLEVNTVQNIPYSIFGYTSLGELLKSAQAEAIGLATMRGQDAASAEIARLVGIPETQLIQQNFATSLAYGLLHTLTEQASQDKTKEGEKTKAEEKVRGEDRIKGKLGSKIFIDSAYTHFIDIVALFFDLIDQEDSIEKVFLRQAHLKYAGENMTAIKAIANSPAILPPNQQPMFRAKFVFNEIVRLCQSTEFQFQDLWTPAVVAAIARKLFNTVHPALGSLHACSVLRKVRILVCLAGPVAWESYCLEMLLTSIRSFIVDSECADDALGISQYLLSRGKTYLAQVPSFLAGYSLSALASLRVFLESSQSSTTQESQFKATMGKAQKFHEWFSQYLADYTSPRFESQPQNDLFKSITMSAAHIRSSGNAEKNTSESKLLLDILNDEIAGSQLLNESSRQLALGLLCGDFMIPTHIKNDVLESDQYAINHASAVWKSCGAQNLSENYLAWAGRVVGRSFLASGSIPNDILRETRLDQYEKIAPGPHGSEMGLLHLLQDLTTNPDSVTAGLAEATLRTAISRAVVEDDAPLVTAGQRSLSESLFLASQWGSYRTPPSETTPADGNQFSWTEDVTSQDWLPRLSAYLAQSVPSSILLAVLSSALLNVKGFAEKSFPFIVHLVLYFQLEQQQATKKLLSNAMKQWLGSTDQAAKENIKLLINTILYLRTQEYPKEASIVDRLHWLDIDYAIAAASATRCGMHKTALLFAEIAASESSRAARRASAAKEADMNETLLAIFENIDDPDAYYGLTEEASLSSVLSRLEYEQAGTKNLAFRGAQYDSHIRLQQNSSESDAHVLVKTLGTLGLAGLSHSLMQTQQNLGSTAASIESTFQTARRLEIWNLPVPAASDHHAVVTYKAFQTMQQATSMAAVRTAIYDGFARTMKSLVGDSRNATALRSRLGALGALSELDEILNISDVADLEGHMSQFQRRSQWMKSGLYDDVSQILSCRGTTMSLFSQRALFLGYTTFPLSLIRQTEVKSMLLASSIYRYHQATQESLNISTALNDLIKPCEALGIHVDVAVTIEVANSLWDYGEMSSSIKMLQGIDNVTALKKQGIPVSRSDLLSKIGHRMSVARLEKPRDIQKKYLEPALKDLKGDVAVKGAGLVFHQFAVFCDEQLQDPDSLADLKRLQSLKKGKNDEVEDLKLLISGTKDSQLRAKYTHVLSKEKQWLDLDEQELRRVETTRNEFVRLSLENYLLSLASSDEHDNDALRFTALWFERSDDDTTNRAVGWHLAKVPTAKFAGLMSQLTSRLQNQDVTFQQLLADLVYNICVDHPYHGMYHIWSSTKARVQQKDEVAILRVKANEKIAQRLASTKAVADVWVSIDKTSKYYHGLALDRDPAKYKSGAKVALKDSTAAKNLVTYLTKFHIPPPTMHIEVNANKDYSGVPMISRLEPTMTIASGVSAPKIITAIGTDGMKYKQLVKGGQDDLRQDAIMEQVFAAVSSLLKLHRATRQRNLGIRTYKVLPLTASSGLIEFVRDTIPLHEFLMPAHERYNPRDLKGTQCRKEIFNVQNRTVEQRISTYRKVTERFQPVMRYFFMEYFVDPDEWFARRLAYTRSTAAISMLGHVLGLGDRHGHNILLDTKTGEAVHIDLGIAFETGRILPVPELVPFRLTRDIVDGMGIAKTEGVFRRCCEFTLDALREEQYSIMTILDVLRYDPLYSWSVSPVRLAKLQKARQDGDGAIDDAVPADVDPKKGKNPAGRLNEPSEGDRALEVVRKKLSKTLSVTAMVNDLINQATDERNLAVLYSGWAAYA
>CPKHAM456
MAEITTLDALQALHRELLTLSSGGGSSSDNLSNELLFEIFEKELERLWERPKKNEKSRSAVKSGKVSIDGNEYSLNDRFQQDVFAISDEIDLDELDAVRYLLDSQDDVSVLGRSLLECAVIRFHQQRKYVLDSFRLFLELNNVDYDGEEPNALETIKVYVDTRVLRRTSDASKRLAPRCLHAMAEIKTWLQKLGEKMTAAQTLGNVPTDDLPEELETVEFSRVSLLQQHEALGVILCECIDKGQAETPDFLEFISVLKRWDKYDTLLVHLVPAIGAYMSVFASSEGGYDLRQGREINRKIFPPADDSTWPLPFLHATVRAWWLAEYSGWYLDDPPESAIPPGTNLDEEDRQRSKQFLDSLKDGAFDFMLSVAGDIRSPDWHDSVRAGMRKWLQRKSSPLVSERTQFSSFFQLCLMSQLEVFVDAFITNLPDVLRKLRVEEDEQRQLSQTHEQDLDLERFLLIIAYAYEGRPEASSNFWQDPDSNLAGFMHWASRRASTPLVAAFCEMLQAISVNDECATAAHEFLLDEGHHSSGKMRRTQSLTWTQIFKELDFFSEKIKQKPAPTQSVRFRGGKPAADVIETEPESSMMLECYLRLITKLASESEITRHFLLLNSGYNLVDMLFELASSPIPSQLRGCVFLALKALVSRKSLQENHAMWRCLENWISGGYVVSAATAGSIRLQQPTPVVSMDRIFDEMSNGFEDPESFIKLLLELVTPASDSSPLNDGLPFPENLGASSRAPGIEVYIDFVIGLVFSSKIQDLQDIHQTRVLRLSCLEFILACLTSFNEDLLVLANETNIAIDSLVSTTDLATYVRMHPFARVMEWMFNDKVMTALFNTIHQKSTDIGNATPDSPLILGVLRAVEVISKVIDLETTYLDLVRPLIKSQSGPRRQPVANAAYASFQDGLVTRLNLVVDLGKYCGIGHPDLTLACLKLLEKMSSSSKITAAWSGSSRHVHRNKAIVAMEANGEHEAISRAFIAEVMTPLEAGSGAESPLYITKLYILDFLYQCLRTTPKEPTIAHLLLGFKCGLDSVSVEVNSAFASRTSLFHSILGLLLESPSSDALGMRQWLIAIKSRVMRILNILWTSPLSSAIAIRELRENELLFHLLTRETVIQPDLLWEGQNVGNPQFPMSDGAVTLVEFLTLRSMSLEYIAMELCKIAQSRMPGVKRRIFNALNGQIVVENNETIQTPTVFDLFDFLLPDGFWEIPPPSIQFYKDLDLTSCLEKDADANQIYNIDRVREILLLKRGEAQQGAVIAVNDLALIEREEALIMEYLISCDRQKEIGSHCLRVLRSWIKVLLVMVESCDYKGAAQTSFFLQALQAILPSLEIFAADRPDEALELAKLARVLLFKLDLSPLPTEDKSSRAIGNLVSDKLYQLFQTCLQAIGKWAGSPQLRSVYYEICYRYLAGMSEDHGPLAASRPKTFKTVQVYGERLINVVCDDAYCGEPACQTSALIFLGALVHMDSQERKSYVVEALNKLNFIGILIDSLRNIMQEWHDVFASSTFSPPVL
>CPKHAM457
MPPPQGFSSSPGSGSGSGSGSGSGSGSGSDPGCGLELNPQMAFGMQQFARRESMLAMAVNLPAPLSSSPASSAPSAPSAAGLAVTTPLQHRRLPPPRPAPAPASSSLQPPASSSVSSTLAFYSDTASASASATTSTAISTSTATRASASAAVVSNTTTTTYNSIPPTTPVRRQPRLPSFAAVTAAAAAAAAAAAAAAAADSSSASSPPRPPLSPFESSPSSVSTSSSSYTISHPVLPPLPINLPQESSPTYLPWTSTHHQFSGLDPLVSLSAPLNNNSNVNSISENNYSNIGADADISDIPAHFSTPSFNHFPTALIGSQPLSFWPAYENSISLPTAWNESANALDNLDVSTALNQAVMIAANAPNFPLSPALQSSRPPVPQAQSDEAYLLQDFDIHSDIDAEFGDRLRAENLRARARALASTLATFSATSASASAAAAAAATAQRPVAPRQRHHGAIHNLASPPALDRLALPRTVAGTFNGIFDEPEDIPNFPFPFPLAGSAHPPLPSSSATMPTASTARRRSRRQTITSETHHDPASILPSTGTAHANKRQRIVPSGAEANEQVIEDDGDSLFGDSKSQQGEDYTTIDLTEATDVPEELKKPKVDNRTKLSGFQCVICMDDVTGLTLTHCGHLFCAQCLHSSLNIESTRGKCPMCRAKIDMKARDTYTTKTKGYWPLELKLMTRTRQGKRKAQAMT
>CPKHAM458
MSTDVAEKKRKQVVDDDDNVYPSKRVFTEEDVVKSDLEAEGEGNSVMNLHDFYELLRLDTPRLPPTPCEFSAQHRALLEENTGALVAKVCSALEESTSTDFDTTNLSCDDRLSTASTEVDGDNHIPDRETINRRRGHCSLSLEEMPPHANAYTGALPDRAHRSSPPNLDATWTLTSDFENSPSVSDFSADDLDGSADEWVYLDSCSDAKSESEPRCESPF
>CPKHAM459
MSADEKTPIGVESVPASSHSNSSDVDATLSSRAGRDAELKKVDSKVPTPPAPRADNIDELYAHLPPHQAEILKRQVYTPEIKAGVKAIYRYSSRTDLAIIFVSSICAIASGAAIPLMTVIFGNLQHVFQEYFYAQGLMTYDQFASKLSHFVLYFVYLAIGEFIVTYICTVGFIYTGEHIAAKIREHYLESCMRQNIGFFDKIGAGEVTTRITSDTNLIQDGISEKVSLTLAALATFVTAFVIGFINYWKLTLILSSTVFALLINVGTGGSIMLKHNKASLEAYAQGGSVADEVLSSIRNAVAFGTQDRLAKQYDKHLQKAEYFGSRVKASMAVMVAGMMLILYLNYGLAFWQGSKFLVEGIIPLSKVLIIMMSVMIGAFNLGNVTPNIQAFTTALAAAAKIFNTIDRISPLDPADESGEKIENFQGNIRLENVEHIYPSRPEVKVMNGVSLDIPAGKTTALVGASGSGKSTIVGLVERFYDPVGGTVYLDGKDISKLNLRWLRQQMALVSQEPTLFGTSIYNNIRHGLIGTAHENDSEEKQRELVTAAAVKANAHDFISSLPEGYETNVGERGFLLSGGQKQRIAIARAVVSNPKILLLDEATSALDTKSEGVVQAALEAASQGRTTITIAHRLSTIKDAHNIVVMSQGSIVEQGTHDELLEKQGAYYNLVSAQKIAVATQDAAEDEEEIDEKAELLIRKHTTNKDEYEADPDDNIAAKLDRSATQKSASSIALQKRKEEEDKEYSLWTLIKLIASFNGPEVKLMILGLFFSAICGGGNPTSAVFFAKQIVTLSQPITPENAHHIKKTSDFWSAMFLMLAFVQFIAFSSQGILFARCSERLVHRVRDRAFRSMLRQDVAFFDKDENTAGALTSFLSTETTHVAGLSGATLGTLLMMWTTLITAIVVSVSIGWKLALVATSTIPILLACGFFRFWLLAHFQRRSKAAYAASATFASEAISAIRTVAALTRENDVLRMYHESLVEQQRRSLRSVLKSSSLYAASQSLIFLVFALGFWYGGTLIGKGEYDLFQFFLCFMAIIFGAQSAGTIFSFAPDMGKAHHAAKELKTLFDRKPTIDTWSEDGQPLTEVDGTLEFRDVHFRYPTRPEQPVLRGLNLTIQPGQYVALVGASGCGKSTTIALLERFYDPLSGGVFIDGKEISSLNLNDYRSFIALVSQEPTLYQGTIKENILLGSAEENVSDEAVEFACREANIYDFIVSLPEGFNTIVGSKGTLLSGGQKQRIAIARALIRNPKILLLDEATSALDSESEHVVQAALDKAAKGRTTIAVAHRLSTIQKADVIYVFNQGRIVEAGTHPELMKKNGRYAELVNLQSLAKNN
>CPKHAM460
WLKLVSPLCDDSFFPELVLNVADGIYAGRRSYGEEFGVAWTQQDDTASSTSKTVYLQQWCPSYACLMILRLFATDLGYYMLLSKILHFHCSQRLPAYDSAPVVARIKLWVYECEYAYLDARTCEIRGI
>CPKHAM462
MLIVIQLPVRAMELGRKFQNACVADLQALGEKTLQAIGTPQGQTGKHGRSSTASMARMPVDPDSILDDGGSAAFTGSQFSVSGQPQVAPQEQQSPQQQQRQEVAQQLNVEPQPALFDTRRKLEVIRVQMESMEVQMESMKTQMKCMKAQVQDLIQ
>CPKHAM463
MRALYSAAGQLQRAPIASFVRLARHPGNQSLWARAPSRWLATLTQDSESKDLKSLSLPSTSRYNEVGVQQLSEYIFPQIFPNGSEPPPEELVQLSVDHLKRHELYGKNTDTSGPIAFDLPKLQGDTLDEHFYKLGIDSAGSHLQYAKEFACATVPLRPKRWIPQSGWTKYYPDGKTESVEAPNEEMLSFDTEVMWKEHPYAVMACAVSSTAWYSWLSPWLLGETDDYKHLIPLGDPTKDRIVVGHNVGYDRARILEEYSLKQTRTGFLDTMSLHVAVNGMCSQQRPTWMRHKKNREEREKVASGDVDHGLVELLSNRSMHEEEELWVEKSSINSLRDVAKFHLNVTIDKAIRNDFGELDRDGVLEKLDQLLEYCAADVSVTHRVYQAILPTFLEVCPHPVSFAALRHLSSVILPVDQTWNSYIANAEATYQKLTASVHERLESLAEKALEIKDKPEIWQNDPWMMQLDWSGQEIRMVKGKRKGDPPRPAARQKKPGMPKWYKDLFANNDAPINLSLRTRIAPLLLKLAWDGHPLFWSNQYGWVFRVEPDDVSTYTAKLMSECFFDDSDPALRDDFRHSYFKLPHKDGPTARCANPMAKGYLTYFENGTLLSEYEYAKEALQMNASCSYWMSARDRIMSQMAVYEKDLPQAKEGTVARKDEENTQGFILPQIVPMGTITRRAVENTWLTASNAKKNRVGSELKSMVKAPDGYCFVGADVDSEELWIASLVGDATFKIHGGNAIGFMTLEGTKAAGTDLHSRTAAILGISRNQAKIFNYGRIYGAGLKFAATLLRQFNPKLSEAETTEIAQRLYANTKGIKTNRKTINKRLFWRGGTESFVFNKLEEFAEQDWARTPVLGAGITQALMSRFVTKGSYLPSRINWAIQSSGVDYLHLLIVSMDYLIRQFNLDARLAISVHDEVRYLVKTKDKYKAALALQVANIWTRAMFAQQVGINDLPQSCAFFSAVDIDHVLRKEVDMDCVTPSHPDAIPPGESLDIQTLLDMGSEAQLDSSVVPDPRFAPKLDDIPYTPRTPIMQKLQESSASSIGFIKAQIASDETELQDIVREIRGLPPPKPRAPTPAKPRETPKQRAPRSVSLKGVLPYTNSKAPKGPNAPSFFPSEFDVVPLDTPIPVSETMAFKYQGDGQYSYSRIGWSKP
>CPKHAM464
MATTEEIVQRLHESRPPATDVATYLTIIEMSLSPEILPALQEILEDVSLAGDIGWDLVEMLIPIPGSEECLESIARLGNPREVILKVLEVMEKTTAAGEEEEEEEEEEEKKEEGVDGSANPTKGETKAIRHFVTLCGMLGILHKRLQVKAPSRFLHTTLETVQRCYDATSAASTAAVISLVQSLARKTRPPLPSRKSSIKLDTPFQDSDPAKQAPDPEADRTDTLNANEPGLITDLLQSFITCILEAYVNSNSIEWASRMLEYTYPERIVPGRKTMIQTFKEVVELQAKDALVGQLVSLAGDLGLSKLPPFKMKEYLEGPIYRQPLSIEFDPAHPEQLHLSTGGLVCLNAYWMFAADVFDADRGLPTGELHPQYMLPDHQALLQSFLGDESGNQIATNPGTIEALIVMAIWLDGRKALSRPNSTGAVTGFMPYHHLLTLVSVFHQNIRVRNATTVVAGSVLHADPEEEDRLAILEDLLENCVFSSLQACAVAWLREELIAAKKASSKGRFSSPECFETIQYSLFPDLSHLQQADTSALLEFWAQSAPLHLQVANFALFLFGEDYKSLAPVGMAAAIEHRYVEPLLHAARTLEKAAGAKEIEVDGEKLMQLGILADTLSRVSLQ
>CPKHAM465
MSDQNKGRIAIKFGGGSSSSAAKQVRSKPPSSLGKRPHSHALGGDSDASDSEDDRHRGRHEAITGFGADGAETKRKRQKEEKKVYIIERQSNKSWKEEVKSHRQSKNLLPAEARAQQNAVTAETAPADQDTPLKWGLTVKEKKPESEDNAAAEPSAHGSDDEMRDANNGDGDAAPVERTADDEAMDALLGKTTEDKKVISAAHPTEDDAYRRDVESSGAISSLQDYEDMPVEEFGAALLRGMGWNGENRGPKVKQVKRRQNRLGLGAKELKEEEELGGWNQNGKKKSRPRLDDYRREESKRKESRRHEDSYKRERERERDRERSQYRDRDRDRDRDYRDRDRDRHRDRDRDHDRHRDRHRDSDRDRRR
>CPKHAM466
CQATNNSASAGFQRFPPAKLPPRHWRPTEFDALPQTGDTSNGQNFRQNGHLHDPFHRRASRASSQTTSLAILRHPFRLQTDVAPADAMTEVGHTDLSRLLQSKRNEFNAIVASRKRKLRELFAVATQAESLPQDAFANPDAPATTAAEWQFLQTSEILQGKTLNEQAIPPRPLLAVDLLKRLIAKSIQEAALHSPALPTPTTASTKEDAFISKLQTLPSDGFASTEPPSTPPEDTPKPSAKLAKPPPTPAALTSSSTVPHPAGTSTVPVQVKPISTPSTLLPPTKDEIKQPDRMTNGATSEDTTPERKPAQVSFPPGTKGSPSEESSDTVATRGEGDADNVENGVVDKLQSNQTGRNQELSIKVPHSLTKVPDALSSPGSTAPSATTPGVHDVSADTSPEHDAPQYIDDGLEEDAGEKEERGDEMEDAAGPETGAEPAKPEHGGSEPKAASLDEDQLLQESIRSSAAAASPEPIKVSPGLEVKTDGTNSIQGTGPAAKQDSDPQDTTAQPPAAPAAKPAVEVPDSQEETPEKMDVDSSRVTESESAELPAAQAPAAPLPASTNTTAKPAPAREPLPAPERAVTRVSSGAMRLKSVSEIVGESPRSATMTERSSTKAPQNQLTPVTSTPQSPPPRPKNASKRDRSKAQVSTVLFGKQPKQVEEKALVPGQKETIQPSDDYYTPLFIQNFTGATNWMQPIEKILFHANKTIATPDAYLAIQDHQACKVLRRVYHLQQHDKWSLRQPKRCPEPTRPPSHWDVLFQEMKWMRTDFREERKWKMAVAKNIAYACADWVESSPEERKAMQVAAFIPPLKTDDVTMGDAEAADVDNHPTPDLITEDVDSPQILDNLSEDFPETVAPSAIFALQEDDVVFALRQSPASDKLLEELPLYGAPLKIPRFELTGPEFDPDAHWRRPALPLSKYVEGEMKLLSDGPPRKRSRYSYYNEESDDEKESAFDADTLAHNVRLPPRSTEVALFTPESKHIRDRLHAGHQFRPPSEHPMPLQSFYETRSSSQWTVVEDDELRSLVREHSYNWSLISNLLSTRSLFASGAERRTPWECFERWINLEGLPADMQKTQYFKAYNSRIDAAQRIIAQQNQLAAQRASQEGGAVTPIRRRQSTPLRVERRRNQKHLTLIDAMRKLAKKRETTIQKQQHSATQNAAKKVNDTMAQRPGKTPRDYSIMRWERDQALAEKMAQFAQRQEAQRRATLQARAQAQSAQLAAPGVPVPGAQNPAHLAAAAASGVNGVVNRPGAPNPLAVAAAAAAAAAQGRARLPMQAPANGMDGVGVQAQMSSNLAPPAQMNGIPQAQLQALQAMQAQHRMQMPGQQPDANMMMRAQRISEQQRAAAQIQHAQQQAQAGGVVGGAPVQQAQQNSSPAMRNGVPAIAQQQTFMNTAQAMMASFNAANGHTSATSGLHMPTLTNSGSPGPRLPTQIPPTIAAQINALEANFRSKNPNLSPEQLRHLATDQLTRAMMAQRQSAMNAAAGQPGIATSIAATTSPHQYAALLRQQQQQQAQAQAQAQAQAQAQAQAQAQVQRQQQHTPQPQQHQQPQQHQQQRPQVPQVQAQQAAQQQAQPQQQSPALVQQQQQSTPQPQQPQQSQPQPQPQLQAPAQAQAQAQVQTQAQVQQQQAQSQSQSQASPQLPTNPPSASPVPVQRQASGSATPSTSK
>CPKHAM467
MATMAAATQMAELGFKLLRREAEEDDPEEGDSAEKELFAAWALFISIMLLIIAFFTSYMLQQKKVTAIHETVISIFAGMVVGLILLITSGDSIRNLISFDYQIFFNLLLPPIILSSGYELHQANFFRNIGTILTFAFAGTFLSAIVIGLILWIFNLVPGSLKLTLVDAISVGATLSATDPVTILAIFNTYKVDPKLYTIIFGESILNDAIAIVIFETAQGFDKGEGSYGIVSFFKGTGIFLLVFFGSMLIGMVVGVGTALLLKFTYVRRFPKIESSLIILITYATYFFSHGLHMSGIVSLLFCGITLKHYAYFNMSRRTQLTTKYIFQIMSQLSENFIFIYLGLALFTDNALQFEPPLIIVTICAVCAARWVAVFPLSRAINWFIRYRARRRGLEVGDELPYNYQAMLFWAGLRGAVGVALAALLKGENSYALRATVLVVVVLTVIIFGGTTARMLEILGIRTGVVEEIDSDDEFDIESFGTGLQIKRSGSAIGFNPRRNGNVALNNLSAPVDSSAAYVSGHSSPHTGVKPGGLSRKNSLRNPTDNERADLLRANGEDSDIGSDIDISDLPPPAARRSPRPPISPGPSGSEGSAFMSPAEPASNAAPITASGALRQLLSTEDPASLFRQLDEDFIKPHLLLHGDGGRGGGNGSGAV
>CPKHAM468
MYHLAKGLYMLATSKEEYSVILLGLDNAGKTTFHEQVKSMFLPNAPEPKLKTVPTVGQNVSTITLPDMYLKLWDVGGQHSLRKLWQSYYASCHAIVFIIDSTDIGDGDLEHENIGRLDECRLVLEDVLQHSETEGVPLLILANKQDREDCVETIRIKEGLVKRVMEGEKGAAIRDSRVLAMSALTGDGVREAIDWVRSRVQWNKESRPPVMR
>CPKHAM469
MPREAEPSLSERTFTLQAISEGLRLDSRKLDQFRPLELSFGDEYGVADVKLGKTRQAQFLLKFFMLVLAKVSAEVTVPFSDRPFDGIFQITSELGPMVAPSFEVNRPTETEILLARLLEKTVRRSGALDTESLCLIAGQKCWSVRVDLHILSADGNLIDSSCLAVVAALRHFRRPDTSIEGETLTIYTAAEREPVPLSWLHSPFCTTFDFFGEDGEIVLVDTTWLEEQLRVGSVTFSLNKHGEICQISKLGGKPVEATLIIQCAQMALTKSKEFTDLVDARLAEDAKRRDKGGLMAELSAENER
>CPKHAM470
MTTAHRPTFDPARGKEALRGPAYHQRLLPAHTQLKYRKAGQGGDADDEPTRDLAAELLAAEAAHFKKKNGGVLAPEDDADEDMETTSVRGEKRPLQGQSANGDEDGEEDLDAKRRRILEESRDIDADDSSEEEEDSDEEEDSDDDEDAELQRELERVRREREEKKKKEEEERAREEQEARERDIALGNPLLNKQDFTMKRRWDDDVVFKNQARGTEDKNKKKEFVNDMLRSDFHRRFMSKYVR
>CPKHAM471
MNANSGPLYLGFDLSTQQLKAIVVNSDLKTVAEAKVDFDQDFGAKYGIHKGVHVKDQTGEVYAPVALWLESIDLLLERLSKAIAPVPMSRIKGISGSGQQHGSVFWNAQAEELLRGLSPAKSLVEQLEKSLAHEFAPNWQDHSTQKELEAFDAELGDRERLAEATGSGAHHRFTGLQIMRIKRVLPEVYANSKRISLVSSWLASVLMGAIAPLDVSDVCGMNLWDIPNQTWSERLLALSAGPEGAADLRKKLGEPRMDGGGSMGAISSYFVSKYGFSPDCQIVSFTGDNPATILALPLRPLDAIVSLGTSTTFLMNTPTYKPDGSYHFFNHPTTPGNYMFMLCYKNGGLAREKVRDTLPKPEGGATGWENFNKAVLDTPPLDMSSENDRAKLGLYFYLRETVPNIRAGKWRFTCNSDGSDLKESAEGWHKETDARAIVESQALSMRLRSQKLVYSPRDSLPAQPRRIYLVGGGSLNPAITQVLSEVLGGADGVYKLDVGGNACALGGAYKALWALERKDGETFDELIGKRWTEEGSIEKVDIGYREGTYQKYGKVLGAFEEMEGRLLAEEEH
>CPKHAM473
MSAQARRSTGLAVRCGSGAAAAGQRRALAVPFTFSLQQRTPQRQPCTRRALQTLSSPTTIVSPFSPSASSNCYVALANTLAARSSVLLIRPVFRGRIRSLPFIMGAARQARDHSHNHDDHDHDHDHGHGHSHGLFGHHHHHDNTYLTSADKNDPGVRITRIGLLSNLAMAIAKFIGGWAFNSKAMIADGWHSIADLASDILTLATVSWSIKPPTDRFPLGFGKVESLGALGVSGMLLVGGCYMGFESAMTLYGHWDPETAHHMLEHAHHGHSHSHSHTDLGIPSIHAAWLAAATILVKEWLYRATMKVARERKSSVLASNAVHHRIDSLTGIVTLFVIVGANVFENAAWLDPVGGLLISIMVLQAGLGNSKAAFLELIDQSLDDEVKSSVRKHAHRAIANVSEGHQAELRDITGTKSGPNYLVDLEMAVPGAWTVNDVKDLEDAVRTQVGGKVRGVKRIRVRFVSRDGDVNRKFDEFIPGSARASVSEESDQEEEHDHDHDHDHDHKHKH
>CPKHAM474
MRKPVMRIPYTDILPSPTIIPASAHSLTGALAALHNFFAAPPPNRLPRSTVVLTGAGLSVSSGLPDYRGPNGTYRVNKTYRPIYYNEFTQNHEARKRYWARSFLGWPSLLKANPNSGHYAIRDLGEIGLISAVITQNVDSFHPRAHPQVPSLELHGYLRSTKCTTCHTEYPREDFQQHLARLNPRWAALLKEALASGALDTEDPEEKKFRGLKVNPDGDVDLPDAPYTTFRYPPCPRCLADPPIKAEGFRHTVRADSDGAWQLPSTAGILKPNVVMFGENIPSHVRTAAEDAIDNAGRLLILGTSLATYSAWRLAKRAQDRGMPIAIVNMGGVRGEDQFFADLNPSQAGELAVRVEVSTDEVLPALVSQLRQKLASSPLSQDASIGNPSQDSSYVFKDMLS
>CPKHAM475
MASSQRLFFHAGRQSVAALAANGIAHARPGLRFASTAQIKPVNIVEGSFWKSLIPKPMRKSNRKLKTKEKKDWNPATYFIVMFLFIGSMSIQMIALRNQTDRYMRQSSLRIAQLREVVRRIQNGEDVDVEKILGTGDPQKETEWEEVLQAIERDEASRTPEKQPKQKQTEAQVKTTSQPESTSQQPPSEQPVKTKTASFGNFF
>CPKHAM476
MASLQAKVDAVKEAVSSTSTCAPATVVTLKELLLPDPESLNSRSKSAATRPTKTTSTPRTKSGAGRDNASSSQTETLSSRERAALATHVINVTLKTLSEVAKPQPPPTPSKQNGDLREAAGKQSIRRSLSAPLSPVQPRALNRAVASSNNETTSTKAPTPAQSTGCLATVECARVAFSALRSLKGPTKPEEADFQLETGMSALVGKLLGLGMHDQALKELRVLKRRLDSIISGKPSTGTKTGPETTSTTAVIADLLNFPGAIAKPCLATITGYQMQVLKLIAATKKPSHIEAILPHLGDSHASSPFNLLSALAKDGAKEVAKAARQMASLSQIFLSLAPSISSQEDAVAIEPRLSPSPSAAFELQSLAFRIQLKWWKLANHQGHIDNDLLSPFSRCLRAYTRRQKLDKGPVYQIISESFDTIMQLIRSQKYLPATSFDSPLASIHHILGSAAQAERRYAEAHCWFQELKCSLTTGQDSSVLKCAISARLLAVALKKADLNQTIEPLLCEVIEGLDGSLSGTMTELNELLESLSLARRSVVGLLMTCLGPNASKSTVPSSLATYLKTFILKYPRFIRRWMGLPPGKDVLPKNILQFDQRRQLVAQSIGQTLDATLMVIKCDIQSEESGWHAIDDVLQHCTSLLETMTASNLSTNKADNLGTYSVKISSLYFSIFSQLRKKSNRSKDENKRLLQALSRSIDVVKDCTEAEQEKAQLSTKLEIFADTCKSSGRIDDAVRTLRAICSNMAENGALSDVATALSTQSPTRAWAMNDKVSLMSRTLRSMARVDRAWNEWTFPLPEAERAAVLEHLIDIILTSSSSSSQPLGLYDAGVAALLRIYSLDKYPVRRLRVLLHLYYQNVGEEEQMLNIVSLAEETWGRLEAGARAEDASLSHFIPHLQAYFTSIFALTHTDGTMSTMIYQAIDSWKSIIGACQTHDQIFMVIDDPQGLLDHLRSLHQLAGLRGETRLQLAISELNIAISTVFIGSAEASGDGLVLGHSQLAAQYVNIGLFPQALKTIEQTQELLTRYDCPSRQVLAEFYLSQAEYYTGVGDMDTALGSLSKAGDICNAPYSSWAQSKSHASMIMSITLLLQSIAILQTGDIQNSLSFVKTSVRMLTHDWTKLEAALGAGTKSPDASISDINTSSTDLTSTKGKVAGPRFWTLASPLLRSLLHISSVYAHIGMFQETLYYADSAWKIAESTQSSLYKAQVAAWTGSVYLKAGKLPKALATFKDAEEQLPRDTCSARVRFARQLGEFYWEIGDDEKAAEFLKIAEETAHLLGMPQDKASASTVQEPTVVQELIAKPQSAESFKVTRAKKTTRSKAKVPAAPKPAKRDTPRSKTPAADIAQLSKDIYYASLHAAIIMSRTLGFIYQKDWASALQALEQVKGLPKLVSVLSQEQVMTAVSLIGRSMEQMISDPVFSVMQDSTISFPAVSASMALSHKLSHMQLSMKNELAGEGAQKNIDYPAFADALERAQALLVEAHASALSSADSSMVRRISTLLQSTVIFLSATLASKSLPQTGLGTIAVDMARNVTWQREQQTVSGFNNDTTPIRIATPVAKPPTIEAVADMTNFQESYVDLIPEKWSVVSISLSDNHHDLCITKFQANQGPFVLRLPLERANSRDADSEVFNFKNGREELLELIKLANESSHSARDFTAKGERGAWWAEREALDSRLKRLLVTIETTWLGGFKGIFSQHCKQMDLLARFQKDFHQMLDRILPSRNKSRGKKTASKSEAITLDPRILDLFIGLGNPIDPDCEFDEALNDLLYFVVDILQFHGERNAYDEIDFDGMVLETYDALRGYHNAADSSEREEGTHTILVLDKLLHAFPWESLPCMDGLSVSRVPSLACLRQLIQDAGRDPANELQGHFVSAKTGSYILNPSSDLKNTQTFFQSAFTTLSSWNGIINKAPKESEFEKALSTSEIMVYFGHGSGAQYIRGKTIRRLEKCKPATFLMGCSSAALTDAGEFECYGPVWNYMMAGCPAVVGTLWDVTDRDIDRFAGKTFEEWGLFARGTFDGSISKSKSKAKSRAEEVDELSLPGGDVALGDASLAEAVAGGRSACRFKYLNGAAVVLYGIPVYIKKE
>CPKHAM477
MPSAATVNRVSEAFAQPRAQQMPYRCRVHISRLAAGGLPPAQGSRPLNFAAAPLNPARAAKLVAARSTNGRVLRQSTRALIPEYKYAAPQSWIQRRPCRPGQARRRVGCKLQQAPSTWAGTSTRGQRGKYGVPADPRLDPLALSHPSLRGSSFFGSPLAFTLLLYLLPAYCCISHLFRLHRPCAPPTDRDVSTGLQLSRLAYHSPCIAILILWLLENQSVFELPAAQCSSLRIPAMSDGRDGMNRQFRNAHRQSFDSTSQLYPQREPAPGGGQGEVPSDDMMGGNSHFSDFNFPFSAMPDQAVLAHQSDPFSQHQPGTIASLPPSHNMSAMNNITRQPFVPILDPPTPNLELTSSSMARISTPASNSITDDGNADDFGHMNQNRGDGTDLGGKSKDDSASAPPAWSELKTKAGKDRKRLPLACIACRRKKIRCSGEKPACKHCMRSRIPCVYKVTTRKAAPRTDYMAMLDKRLKRMEERIIKILPKSDQDSISSVPRAVVKPAIPGTGTMTSNKTTTKKRNADEAFGRDLEAWAKAPRPKLPEDQASTPESREAEENELLREGRDALPPKDVQEHLTEVFFDNVYGQSYHLLHKPSYIRKLKNDTLPPVLVLSVCAIAARFTSSPKFTSSTKQFMRGEEWASHAREICTKRYDWPNITILTCLLILGMHEFGTCHGGRAWALGGQAIRMAFALHLHKDLEYDPQMRNRKIKLSFIDREIRRRVMWACFMMDRFNSSGTDRPLFIKEDTLKIPLPVAERHFQFDMPAQTEYLDGTVPNSELNDQGQTGVLPRDNMGAAAYTIRSISIWGRVVTYLNQGGREQDAYPMWDKNSQYAKLVRDTEELQRTLPDSLKCTREALEIHRAESTAKHLIFLHMAIQQNLLFLHQAAVSFSRDRIGEEAPSEFIAQANVKTFLAANKISDLLRDAEEVQCSISTPFAGYCAFSSAAIHITGIFSGNPAMKATAEANSSVNVRFLRNMMKYWGMFHWMVENIRIQFRNALEASRTGGPTNGSTASSPILQYSDWFNRYPHGVSDTDYMDPAMYRKKEKGEDGALEQKSELQSIEDFFITVGPMQNDKEGSRAGAAKRKAPSKRPAATIANNTDQQKSGEQHTAAASEQQHLHEQMRLAMQQQSRQQPRFSDTLGVQTTNPSNFNPLTVSQPQNPAYPLISPISPANAAQFPQIMPLSNFFSTDMLSMNIEPPDTLMQSNYSDFSMESGSVNGMQNMMNGSTSWGNMSGNNAAANSQIHGQQSMKVEGMSGEHAHAQGQMDQSHNGLTPYLNQDASPGWFLNMDGGQDMGFGSVDPFAALFGSNGGMLMADHQGGM
>CPKHAM478
MEPFPKVQDGISISDSGHVVPFRSVYKHLHHTWARTFSCVAEVYVQPESLVEIEKVVNLAHKCRKRIVTVGCGHSPSNITCTSNWLVNLDKYNKILSVDDKSGVVVMQSGIRLYALCEELERHGLAMPNLGSINQQSIAGAISTGTHGSSVRHGLMSEDVLALKITLANGTTEHCSRDINPDLFQAALLSLGSLGIISEVTFRAVPAFTLRWKQTIDADVKMLNSWPNDLWTQSEFVRVWWFPYTRRAVVWQAEKTDEGHHDPPVSYYDGSLGYYIYHNLLYVAQFVPRILPWVEWFVFGMQYGFANGSTTSAVQPSRKALLMNCLYSQFVNEWAIPLHKGPEALRRLSSWLNQLTPSDPDYVPHNIPFSAEGLYVHAPVEVRVSDTTLTSNSRPFLDPTAKDGPTLYLNATLYRPYLRDPPCRERYYQAFEWLMKDMGGKPHWAKNFETYRPEIELMYGSDLDKFRNVRDAVDPQGMFLGPWHRDRILAENAQYELEEFEVRRKKSINGGITVFGQV
>CPKHAM480
MATFMKFRLVPAREEGTLQKIDENDDWYGLRDAKERRKRQNRVNQRAARMNPLSAFLNFVYSCTRKTNPASEPGRRQREHLARELESAASTAVSAPPDADVPACQHRGPNISSTQVYFPLTPDHKLLYVIVFNVSRAIITNYFIMSAIAPITASACATRRTFTIEDFSEAPRNLDGNRAIPPAFMPTKMQQEIPHPGWIDLFPSGQLRDNLILAVIEFNVDEDEILGDLIGDIFESLGCGPEEYSNGSYTDDNAKSHIASPHVVTPEKREALKTYTPSSTPELGILSWSDPWDISGWEVTEKFVSRWAFLLQGCPDVVESANKWRFLRGEDPLVVEI
>CPKHAM481
MSEVGDGNNHKRSKSAAALSLLRRKDTRDDESGSEDGRLSTTGSHASPPKSSAPRSHVSRLSTPSAVLSRTPSNSQTAANAKASPVQEPKTGSLEQSVRKFRVVEALRSGDTASISKVIRETADGLPRASTSSLSGASTAGALEDTTILHLAMQCAEFPVIEYVLSDGLGSLDVNARDKDGNTPLHVAAMHGRTQAVKLLLEQKEINDAIANSQGKLPIDLARTPEIFQLLQLSRSLFTDTKVQQVQDLIAKGDYETLAQVLEESRLKTMLDINSTEFVCDPSVVQAGGTLLHEAAKKKNIQLIQVLLLHGADPFRRDRRGKLPQSITSDDNVKAILKKSPAAVAAQRGIQEKAVLGHAASQNTATGGPSDPLAGREAREMKGYLKKWTNYRKGYQLRWFVLEDGVLSYYKHQDDAGSACRGAINMKIAQLHMSPDEKTKFEIIGKSSVKYTLKANHEVEAKRWFWALNNSIQWTKDQAREEEKQAARSAELLRQAKADQSGTLSIQDSHSENTSMTDLRRVSTQLQARPMLAVKKSDMTGGSTVESVEEEDFVDTFTDADGHGAGPGTAPGDQDDDDDYGEDTSGREEPQATKDALNITAQSAKLQLETMASVHSALLGELSRSPATPISDVKVAQALSTYDAAIRSLTGLVGDLLRISKDRDAFWQYRLDRESDMRRMWEESMAQVAREQEILEARVGESEMKRKLAKKALREVMESGGLPSASVTPTIEKVQEEVEETVAIAKASSRNLVRKQTALEQMAEMSDSESGVEEDEFFDAVDAGDVEVAELPHVEAKQEKRDVETAGLDISGSFRGYENGIRHKLKMDSDDRPKISLWGILKSMIGKDMTRMTLPVSFNEPTSLLYRCGEDMEYVDLLDLAAERADSIERLMYVAAFAASEYASTIGRVAKPFNPLLGETFEYVRPDKNYRFFIEQVSHHPPIGAAWAEAPNWTYWGESHVKSKFYGKSFDINPLGTWFLKLRPTAGGKEDLYTWKKVTSSVIGIITGNPTVDNYGPMEIKNWTTGEVALVEFKPRGWKASSAYQIAGKVMDASGQVRVSLGGRWNSRLYARLTPGYEAAVDAPSTKNADIVHRGSIADPSRAYLIWQANERPTGIPFNLTPFVLTFNHIDDKLKAWIAPTDSRLRPDQRAMEEGEYDFAATEKNRLEENQRARRRQRESAGEEFVPAWFTKATCEITGEEYWKFNGKYWTQREKAGPDGDYEAAWGGLEPIYDDVPA
>CPKHAM482
MSDDNKEAPKMEGTEKVLDKRTTLLRPPEPDANKAPIENTVEVTPLAVLGEDIFTNTRPLWLPPGARGVYGGAVIAQCLAAAQLTVKDDFLVHSCHCYFLLAGSATIPIMYHVERVRDGRSFATRTVQARQKGKCIFTTTISFVREASGGVKQINHAAALPEGVEMPQASWDNENVAWDKGPFQSRRIELLNMNDRETRPDQRRARQWHRARGKISAEGGHQAHLNALAYISDSYFIGMVGRIHKLWRLGLTPEQVVALPEKERAPLQQFLEMEGLGSKLEDWVSRPKIGMLVSLDHSIYFHEPKRVRADEWMFSEIESPWSGDGRGVVMQRIYAQDGTLLASCMQEVSFLLFFFSFALLCFVMAMETNQWDLLGRREIAARWDREEGQDMKAFSACAPQTGFAFAI
>CPKHAM483
METSREVSGNTFGNDAKVLLGNITNNITTVNADPSAAHNTFLQGISETNPVDDKKRILESKGPLIYESYHWILEHNDFKKWRDDEKTGVFWIKGDPGKGKTMLLCGIIQDFENDSKVQERFAFFFCQGADARLNTATGIVKGLIYSVLRQNQKLLSNIQKQIEKEPKGYLEGTNAWAALGRIFTTIIQDPCMADFTFIIDALDECQHQESRKSLLNLIMETSNHVKWLISSRNEKEIERGLKSIENKLILELESNAAHISNAVDAYIDRCAQDIEALEDDVDFRNKTIKVLKIKANGTFLWVTLVVQQLRDAGRPHVESILEEMPEDLESLYDEIMERSKKGWKNDKEACLVFLATVTAAKRPLHTIKVEIWDLITGTRLKTMDGSFESVSFSADGTLLALVGRNMIKIHNLATNVDLQTHTCYSDDGFRAVIFPSNCTQSESAFGDGGIVFQSLKSDDGAPMLAARAIRATLATSARETSSIEVLDLATVYESITVIRWDAAGISSR
>CPKHAM484
MRSSLQYASLAGLVAASTVSAGVVSVDFEKRFLDSNPLPSLLRRDGTVALDALNNLTGGGYYAEFSVGTPPQKLSFMLDTGSSDTWVNSVDADLCTDSIIQQEVGEFCSKQFDQSKSKSFNSTGQLFNITYLDGRNIKGRYFKDTVTINNATIKSQQMGLATQSVRGTGLMGLGFRSNEASTIKYPTVIENMVSQKIIAMPAFSLYLNDLQTSQGSILFGGVDTDKFHGGLATLPFQSLPASVSRTRDIVMYAVQLNGFKVSGLTTPTVNATAVLDSGSTISLLPDEVVQDVYKQFSVINVPGIPIPFVDCAKANLKDTSFSFLFTNKTIKVPIDEMVINNLAGVQDQIFSDPTLKQVFNGWSGVCTFGMASISDYGIASDQFVLLGDTFLRSAYVVYDLQNKQVGIAQATLNSTSSSIIEFQAGAKTIPGPVSTGADDSDSSDGDSGKGNAGVALHPALSAAIAGTVFADSTAKFHFQRLTVRLHLLTAGYEKSDQRDSPPPHHSMVLTRLSDPQRYTIGWITALDNELAAARALLDQEHRRPQNFTKHAKDTNTYTWGQIGDHNVVIASLAPGSAGSAGSYGTVSAATTALSMISSLPHLRFGLMVGIGAGIPRLAEDIDIRLGDVVVSQAIGTSPGVIQYDLGRLKSGGKGERVGHLSAPPEVLLKGLQALQARHFMADSQIPEILEDMLRCYPKMKQSGGNCTRGFIHQGTQNDRLFEASSIHKNAHDTHKNEDWQNYAAATAAAFTKELLDIMDREDVERAPPMEEIIKQLSDEVVEIEDNNKETHSTVQTLETSHRLEELRNWIWPPDPSENYNKAVGERHGCSGQWFLQSSEYSEWKSQPNSFLWLQGIPGCGKTILSSTIVEDLEQKGVQNLIYFFFDFADGDKQSFYKALGSLVVQLYCTNEGTRRQLDLLYNGCEKGDCKPSVDALYVTFQNMLQQAGEAYIILDALDECKKRKEYPTRGLLTLMKDLAKSQQSNIHLLVTSRPEQDITSSIESWARNRDIIPIQNEKVADDVRAYIKERVRESKGMERWNTRPDVQDEIEAKLSNKANGRFRWVACQLDALEDCYDLPLLRNALSSLPNDLDETYSHILANLPPEHEHYTRRLLQFLAFSEHPLSIKEAVDAIAVNTTTSPRFDPKNRMPVPTEIARYCSSLTVLTVSNQQNEEATLKLQLAHKSVRDYLLSDRVQQRFAKDFEEATARASIAQVCLAYLLDLGDIPPTKNFRQSYWLAQYSARYWMDHAAVGETGSEQVGALIADFFASKGAQKYCYGLYDPELHVGWAGCQYWNEIAPPLYYASLGGLCLSVQQLLDKNQNADINAEGGAFGNALQTASYKGHDKLVQILLDRNANVNANALGGIHGHALQAASYQGHDKVVQMLLDKNANVNAQGGRHGTALQAASVAGHDKIVQMLLDKNADINAEGGAYGSALQAASYKGHGKIIQMLLDKNADVNVLGGIYGNALQAASYQGYDEIVQILLNKKADINARGGRYGTALQAASYRGHGKIVQMLLDKNADTNTQGGDFGNALQAASFMGHDNIVQMLLDKNADVNSQGGIYGTALQAASYEGHDKIVQMLLAKNANINAVCGRYNSALQAAVDKGHDKIVQILLGQNADVDIQGPNSGFRNALCAASYQGYENIVRMLLDKNAYIDVRNEKFDYNPIKAASRGGHNKIVQMLLDKVNKAKPKDEIAIE
>CPKHAM485
MRDDHHARSPDRGRDRERHRDPRYSRSRDFQQRPDDDYQQSRQGHTLADELSLTANLPTGQRGYSQSPSRDDDMHDSAWDRRDHRSRPHSQHPYNADRAGDYRDAHDARPRRDLSPHDWSRDNQGRMYNDDYHRGRHEQARGHDYTSPSYRDRRPYNSRSPHRDYYSRSRSRSPGLDGGRLREAGPPSDTVIFEGLPGKIDAAELRESIVQSCISDDLPLVDVRITHAKGKRRAFIQFEDVDHAAAFVNENFPKVRITLPHTTDDAPDGKISAYIHFAHRRDDAESRVSGGGQWVCQPCGFSNYSSRAKCKRCGALPSSSAMQLSLNPAADAGDALTQILVVYPLPAFVNEGMFAADMKRLELEKPDAASQKLASGSKLQSTAPADRAARTGARPGSLHRVFLMRDPHTEESAKYGFAEFWTLQDAVDAMAKINLLPSFTVSACAVTVSHIHMGVFIPEDRQIMPDTERFSFNPLFNTTLRVRYRDLRAYPSQKIVAAEPPENPAGNGEPKGGEQDSGKKVKKRKADDPLGATLKKSAPAMAGHMAMWQKKHEEIHVNEPGGTAAAKQPPLPPKNSKAAPIKFSFTGTSMQATDPPPPSLPPPAPPADAAPPPPSSEQKDDNKSLSKSDTTAKADKPITPYGDRDKLQCLLCMRKFKSLDELGRHEGSQLHAEKLQDEQSIKNALERLAKRGIQPQTQAEADDNANSTAPAYRDRAKERREQWNQPKKPLPTSSDKGAPGPQKDQVKPPAQEKAPVQSKGAGMLAKMGWTTGTGLGANAEGRTESIVTNVYREGVGLGAEGANLGNAQAYGESRTLNNRQDYMNAVNDMARERFFNEFGGKKDEKNGEPKDE
>CPKHAM486
MGDIKDGDANEIWEMSEDNCFVGLTHDYLNIQEVIDKVRSPMAGAIVLFAGTTRDNFGGKPVKELQYTAYNKLALRSMLAICKDILNKHGLKGISMVHRLGTVPIGEESILIAVSSPHRQAAWRAGEEALEACKSRVEVWKREEFEGEEGIWRANRDGAMGQKVDS
>CPKHAM487
MAPQVEELTTQASRSVSDVVKRILIPLTPTSPPGLVQANTVDPWANAGKYALGWTYFAAALSGCVFLVRVWHYWQDKIRQAIYKQQVEAHYRDTYNVDAEFVMSAIRSGTAEEFFTEGNHIGEKKFRPKAHFSSIGFVNDTLALFRWVFYRSIPDIVIGKFRFTFSSLAVLTATFIAFAFVTLYTFLQQPLYWESIRFGAPPVAIRAGMLSVALTPWIVATSMKSNLLTLFLGIGPERLNVFHRWLSYIALFLALVHMIPFYIQPVWDDDGMSVWASTFPPGSGIIYGTGIACIVPLIWLCVTSFPWIRRVAYELFVMCHVPVGILYVGVLFWHTKNRLMTWDYLYVTVAIWGACNIARLFKLNWTKPGRLSFMVGDEAAITLMAENAIKVTIPTQMRWKPGQYVYLRMPGISFLDNHPFTISSLCSEDFPSEYGENYRDCILLFKAYGGFTRKVLETAIEKGPFHTYRAFLDGPYGGMTRDLAAFDTCILIAGGSGITSLISQLLYLVKRMRDGKAISRKVVVVWAMKKMEDMDWFREELRICRESAPPESVSCKFFVTGAVRNRLGQQMTAPINGGASRALTHKLHDKLDGFVAGIASKRNSAFIQAEAMGDPERERELRAENEDRITALPHQKFLQPHQYPPPPPNPPSETATINQTVASEDSYGQNLNENGYPEDKKQQDPAQEIQPIPAHPIPVPELAHLYNSNIPVGASDRPVSTFGPPAGFDFGFPETPTEFQKNLMRSAFPMPQQITEDGWTVEYGRPELGYMLKQWATGGPEGRGILGRRTAVFVCGPPTMRVGVANTVAKLQAEIWGDDELEEIFLHTENYAL
>CPKHAM488
MAPEVGLSRSTFAKLSPHPYLLANLEPSDDSTPPARSNGRAPFEVRKPTVNLSSLSHAHGSALVRTGDTTVICGIRAETILTEHIPNYRASNTQTELADYDLLVPNIELATGSAPQFLPGGPPTTLAQTLSTKIYSLLHSSKLLRAEDLRIWHNQPAEASFADEEEGAQEGEEKEGEKYVVGYWVLYIDLFFISFDGNPFDAAWAATVAALRDTKLPQARYDPDREMILCSRKDPKPLTVESMPISCTAVIFTGKETKDQPADGKFWLLADPDTLEESLCDETVTIVIDCTGGSRKILSISKHGGTVMTAKLLTSKEFLDWASTRWEDFASAITGGQ
>CPKHAM489
MESLSDTQWDVVISGTGLQQSLFALALSRSGKNILHVDPNEYYGEAEAVLTLKEVDEWAANHQSLEGDGVFAAARATRPGGAESLSSRAYSLALAPQLIHTRSELLSKLVSSKAFRQLEFLAVGSFYILQPKAAESSSAPGLSRIPSTREDVFTNTTISVKAKRGLMKFLKFVLDYDSEPQTDVWRPHASDSLASFLAKEFKLDADLQAYIITLTLSLDGKISTEAGLAAIHRHLSSMGVFGPGFAAVYPKWGGLSEVAQVGCRAGAVGGAVYMLGVGIKDVQKTSAAAETPEEFNVVLTNDMTVKSKAIVKALGKPAGESRRLSRLTAIVDSSLPSIFETVTEGAPVPAVAVVAIPTGTTLGEDGASSEYPIYVLAHSSDAGECPTGRSVLYLSTLSSPNAQAHLERALSSLLAALSQNTQEHPKVLYQLYYEQTGVDVPFVNIDGQRAEFSPLPLDLAFNDSVMDPVRSAWEMVNSNATEEERAEYLVFTDREGADAEDEFDD
>CPKHAM490
MFYSHEILNSTQYGVATIWLVATVGKGNQKRLTKKAIQEVNVPKACEKILDPGAPLALRLQGNLLYGVSRVFEQQCAYVLTDAEKTQSDMVTFFRIIQTSEIDPRAGKTKRHNIVLQDDPAFDPFTSLPNLNLLQWDKDLLLFPSQGSSSKFAQMTPLATAGSQGSLSPHHRSALINLELPPSSQSAASCRLPSDFGRLSPLFGKSIHHSDSMAKFQPFGDDEFPSISGIGFEFDADGNLISILDQEPEPELPPLPAPTNTTSNFGLQQVMKDDQILVFGEEENLLDFGDQVLQNTNGIPKNAYVQQPAELQPQVAERTEIGTDQVSAKMARSRRINSHAVLDEKITVSSRELRDWTENYVENAASLRQQQRKTTTTPGQAKKNAMALLYDYGVARVGAYHQAEGLIHPLAADFTGISFKAHIQGKEPDEIEQPEPVKRGRRRKSDEAFESEHGADERNTKQRVIEEFELGRGGNHDEAYIMFDDNSVPEIGMDAAPPMDDRHSSSMMPWSRPGSAVPGSSVRGSAQKPKAAPSPLLGRGSTLSAIDRHSDPAEPFFGMDDFGSHDSSFELGGPVGPLDYDRDNATQFSTQGLDVTSQDFLGYVSEQAAKTGVVYSQDKKHRQWIEFKELAEPITHPRAVAAQAFLHVLSLASKNVISVHQEGAAAMQPFGAIHIGINASANEMFETQVESEDELA
>CPKHAM492
MSGSEINTVLANSLSPDANLRNAAEQQLTQAAESNFPLYLATLVQELANDQANGSIRAAAGIALKNAFTARDFARQQELQSKWLQQTDEETKTRVKQLTLQTLSSSNTQAGTAAAQVISSIAAIELPRGQWTDLLSFLVKNVSEGADHQKQSSLTTIGYICESQDPELRLALVAHSNAILTAVVQGARKEESNVEVRLAAITALGDSLEFVANNFKHEGERNYIMQVVCEATQADDSRIQQGAFGCLNRIMGLYYENMRFYMEKALFGLTILGMKSEDEDVAKLAVEFWSTVCEEEVSIEDDNSQVENADQMRPFYNFARVAANEVVPVLLTLLTKQDEDATDDEYNLSRAAYQCLQLYSQAVNSTIIGPVLAFVEANLRSDDWHNRDAAVSAFGAIMEGPDEKVLEPIVKQALPVLITMMDDQSLQVKDSTAYALGRVTEACSEAIDAQQHLPTLIASLFKGLISNAKMAPSCCWALMNLAERFAGDFGAASNPITPHFNQAVSSLLDVTARQDTETSVRTAAYEVLNVFVQNAASESLSAIASLSDVIIKRLEETIPLQSQVVSVEDKLTLEEMQNSLCTVLQAIISRLDNEIAPQGDRIMQVLLQILSTIGGKSSVPEAIFATISALSTTMEEDFIKYMEAFVPFLYNALGNQDEPSLCSMAIGLVSDITRSMGERSQPFCDNFMNYLLNNLRSTTLANQFKPAILQCFGDIAGAIGGHFETYLSVVAQVLEQASTVTATPEGPDEMFYYVISLREGIMDAWGGIIGAMKSSGKTQVLQQYVPSIFQLLNLIGGDANRSESLMRAAMGVIGDLADAYPNGELIDAFRQGWLTAMIKETKTNRDFQPRTIETARWAREQVKRQLGGSQGVIAQS
>CPKHAM493
MPMLKEPWKKYKAFPPMNLPDRQWPSKTLNKAPRWLSTDLRDGNQSLSGDEKWRYFKMLADIGYKEIEVSFPSASQTDFDFTRRLVETPGAVPDDVWLQVLSPCREDLIRRTVESLKGAKKGIIHIYLATSECFRRVVFNFSEAETLELATRCAKLVRSLTKDDPSTAGTEWAFEFSPETFSDTNPDFVLQVCEAVKAAWEPSVENPIIFNLPATVELATPNVYADQIEYFCRNISEREKICVSLHPHNDRGTAVGAAELAQMAGADRVEGCLFGNGERTGNVDLVTLGLNLYTQGIHPNIDFSDLGSIIDMVETCNKIPVHQRAPYGGSLVVCAFSGSHQDAIKKGFELREREGKAIDDEWQMPYLPLDPQDIGRTYEAVIRVNSQSGKGGAAWIILRGLSLDLPRGLQVAFSKVVQKRADELGRELRPTEITELFEQTYFLSNNPRFSIVDYNITTDRSRSPAPGAPGKTPITKDLMRVFNGVISVDGREFKLEGRGNGPISSLANALRGVGVNLDVQDYKEHAIGRGRDVKAATYIECTAAGSNMKVWGVGIHEDVVQSSLIALLSAASNFASSRPGSPFVAKPVSVDGHVAELNLNGNVRVNGSA
>CPKHAM494
MAYRDRDEYRRSAVEFDDVRTRTVTRSPAPPRARRGEFEEFDVRIRERDGDLPDFLRGSRRPEAGPVVLRPREDPYEQRQPREPVFREERLVRRAQSVAPVEEEIRFTEKIRSPSVARRRSPSPRAVRYVEPSDTSEHIRIIERERERERVPSPSPSPPPAPPVVRGPVIEREVITHYTDIDHGMIQARQPSPAPAARARSRPRERQTRETDIDIDISRSKGRTGVEVDIHRSASRTRSKSRERRSSRFYDDDIVVRRDLKIDETRSRRRAHSAAARPVEDDEAEYITSRVDARGRMGEAWGGATKDWAIVDVPPGTERVRMDGVGGATTDTTWSKYSGVRRTKFVPEREREFRDDLSNRAPSPPPGLGRERVSVSVLDRDREIEIDRVTDRRAPPKEMWTEITKDLVIREAIEELGYEYEETDMFFYVMDYLKYDDVLKLTELSEDIRRSSRRQRARDSERSIRIERDYYDDIDRRAYDRRPAPTAPRRDDREHIRETEVIYDRAPSARYR
>CPKHAM495
MPLQHYLEFFPGPIDIILTFRRFFRRIWQALFRGIGYTTTASFANMPITMTVKKKIAVMTSGGDSPGMNAAVRAVVRMTIHMGCDAFCIYEGYEGLVQGGDFIKKMGWDDVRGFLSEGGTLIGTARCMAFYERPGRLTAAKNMVLNGIDALIICGGDGSLTGADKFRAEWPSLIEELVANKELTLEQVAPYRHLNIVGLVGSIDNDLSGTDATIGCYSALSRICEMVDYIEATASSHSRAFVIEVMGRHCGWLALLAGVATGADFVFIPERPRDHDWREDMKLVVQRHRKMGKRKTIVIVAEGARDKNGTKISPSEIKDLLADTSEGGLGLDTRITTLGHVQRGGTAVAYDRMLATLQGVEAVKAVLEATPETETCFIAINENKIVRKPLMQAVKETKEVAVAVDAKDFDKAMSLRDTEFSDQYKSYLTTTNVLIDDHKLPEKSRMKIGFINVGAPAGGMNAAVRAAVAYCISRGHEPLAIHNGFAGFARHHGDSPLGAVRPFNWLEVDGWASKGGSEIGTNRELPSESGMELIANLIEEYEFDALFIVGGFEAFHAVSELRKARDQYPSLCIPLCLLPATISNNVPGTEYSLGSDTCLNELVNYCDKIKQSASATRRRVFVIETQGGRSGYVATLGGLSVGASAVYIPEEGISLEMLNADVKHLKEVFNKDKGQSRAGRLILINEKASKVYDAKLIASIIREEAHDRFESRESVPGHVQQGGVPSPMDRCRAVRMAIKCIEHLEDFGRNAHNRVKKDPNSTSVIGIQGSEVVFTPIVELEENDTDWPNRRPKAAHWLDMREVVDILGGRPPYPKPEKSLTGLVAKDMKRGLYSGGD
>CPKHAM496
MSSEGAPPLSLRPFPVADQKPKNLAEFIARVNAQPGGFRSITEDKLREELRNSEDPDAAASQDEEMSEAAGEADVAEKDPNIARMEVLKNIDIAGNAALLTLDSMSLFLSKQNPTQAGLTLSQQLRDMVGIGTLGADKLNDSNATPTKTKDKEATAMGWTLMEINRTRDSAEEAAAFLEKEINAESKYWEDIVGVKKAGWSISKVPQERHTLGVRFGFSEAAAEFKNNGLAPMRRAEDGSADLDFGRLGGVSEALVVTYEKDGKVIGRSTTRPSSDDESLEARVLEARNTIFSQELWHELTKESRSLAAYDVKPEGRKLACQIDATTKITLELLPLEACPSPEQDMLENGLAEKISMALHILLSYAHRYNELMRIRPIPPHIPRSSRQQSYVLLRPVLARTMYLKNVEESMQYIGLLVRTLQKAGIQSSFNLRTTQTSASDPNSRGPNALSASHTLVRNLLQTQDFTIELTILPDISLTIRGRSFSFPVTATYYYIFLPPSSPLPATCPPWSEGYPSVQALGDYLRTAIARVLTSHFVKILSPQVSLPSGDNNTTVASTQGTPVQGTDKKGFNLHFALEHEDVAEKLVLSVNNAAQGGEETKTWKWSVNGPSETTLAEQIVKTLIAEQAPS
>CPKHAM497
MNWQSLQEELTVQEVILDSLQGETFEGVEQDRDEARAEISRLKKALKALSKAKKDEQDGRSVTPQRRMGSEVPATPVNNRVTPAAAGPSRSHYSPAVMETPHRPLTAADGVSPASLSLRNRKRDFESTYLDAGRESSKSRRTTPIPFGSRQRAAPPSLSDDEVEIIDLTGLYRADVEADATYIADQIRQVHRHQQERADREMAIFLSSQDSQPSSQRASGPHQSSDPQHPSAFARLMATQRSNARETPLEVISDDESGPHNPRFGSNGSQPAPWNSSMAGTAPGSNINNPYNLVPGFGDPEQLQVEYPYGDPNANGFVPGSLAAMTQPFAGLSPYMNGQMQQRQNGQMPGTFPGMARPPIFASNASRTPLSDIINRTGMFDYVNGLDELGNPLPGRIMDYINDSLHDPKVTEQELDDLLKNIRPDMDIPEGNRDGTPEGLKNSLYPHQIVALTWMKKMEEGTNKGGILADDMGLGKTISTLALMLSRPAKSRPKTNLIIGPLALIRQWEEEIYKKTRPSHRLSVFVYHNKKATTDDLLKFDVVLTTYGTIAQELKRLDKFMEDNANRNIDFNDRAIATKFPLLNPRKSIFYRVILDEAQCIKNQHTKTAKACHKLRATHRWCLTGTPMMNGVGELFSLLCFLRIKPYCVWEQFRQSFGVLFGKNGDPKSVAMNRLRALLKAIMLRRKKDSQLDGKPILRLPQKHEEVLYAELSKDERDFYNQLEKKSQVQFSKYLRDGSVGKNYSSILVLLLRLRQACCHPHLNLDVDDTAPISSEDMLELVKKLDATIVARIKEADAFECPICYDAVQSPMFYIPCGHDSCQQCLTQLVDSAAAANLQEGNESDKAKCPVCRGLFDPRKCFTYDAFQKVHMPECVEPSAAEEDETDSSDDDEDDEDDEDDVDDDEVDRYGDLKDFIVHDEPENDVKSEEQEEIKKEKKKKKRKGKKKQAEIKPSMLKTLRHEASKNKQAFKKYMSYLRKTWLPAAKVSECMNLLKQIYETGEKTIVFSQWTLLLDLLEVAMWHDNYPGKLRRYDGSMSSEKRFAAAKDFRDKNDVKVMLVSLRAGNAGLNLTAASRVVIMDPFWNPYIEMQAVDRAYRIGQKKEVKVYRILTSETVEDRIVELQNRKKEMVEAALDEAESMKIGRLNVDELKFLFNGR
>CPKHAM498
MSLSRREAKNARGDRDNSSLLSAMAYDDDASSINSRDQDTDSEDDALQQRARNSRELLAHDRIVLMEEEELDQLVTNSRRKQELVRRGSALALPNPFKNLVRKPSLGSISTGGSSSNENLTTEKGSAENKKQKRRTRRETKRKRILEEAQHGEDGELMYEMEEGGMKEGSSTGSSSESEEYDRRNLNAFANAKAQRGRSWRRWLFIHSLIAIGFAILVLASWKLSKGRKSAKSSKVHLVSNGTALFAPTTIIISLDGFRADFLQRGITPRLNAFVKEGVSPKWMHPSFPSVTFPNHYTLASGLYPEAHGIVSNTFWDPELQAEFHYTDPARSLDPKWWGGEPFWVTAEKQGARAAIHMWPGSEAHILNKEPAFVDKYNGKEELDNKVSRILGWLDMPGKESGSVSAEEMRPQLIAAYVPNVDSDGHKYGPNSTEIRTTIQKVDTMMDKIFQGLDERNLTDIVNVIVVSDHGMATTDITRLLQLEDLVDTSKIEHIDGWPLYGLRPKNPDDLQGLYDGLAEKAKSNPNFEVYLRDVNMPERYHFSKNDRIAPLWIVPKTGWAIVAKEEFDVEKGKKENLVYHPRGLHGYDHEHPLMRAIFIARGPAFPHPANSQVDVFQNIEVYNLLCDSLGLTPKPNNGTLRLPLKPIGTHKSEDEPKVPEDPVTSYSLTLTSSQAAKTKTIERPSVPPKPTTSTSSAAVSKQLTSTATTTTRTSSLQPHTTSSGAAAGTPTQKPEDQDGGADSSSPDKLQSIWDWFSDKIDKVWHKITGGSDSS
>CPKHAM499
METPTPSRASLLARLAMAMLLATGQLTMAYDLNPDSRESVTSISKQMAEDLVAFYNGNEPGQTPGLLPDPYYWWEAGALMGTLIDYWYYTGDDAYNDITQQALLFQVGDTNDYMPRNQTRTEGNDDQGFWGLSVMSAAEYNFPNPPADKPQWLALAQAVFNTQASRWDTEYCQGGLRWQIFTWNNGYDYKNSISQACFFALGARLALYTGNQTYADWAEKTWDWMIGVKFINTTNWYVYDGADVGTNCTKLTPYQFTYNAGGMILGAAAMYNYTESQEWKDRLDNLIEGSKVFFTGPKDNIMTEVACESVGTCNVDEHSFKAYLSRWLANITKWAPHTYNIVMPYLRASSIAAAKQCVGGKNKRMCGLIWYNNSYDGTTGVGQQMAALEVTMANLIGNSSAPLTSDRGGTSQGDPGGGGNDLGRDQPTPVYRPINGGDIFGAIVLTILVVGTVIGTMGFLFLDETSGQTPVAQLKGFYSSAKGFYSSASAVVTTLAAGGGIAAAAAAGRKRGEKEKGVLINEKVVTNSKDSGSNGSLRGSNSNNASTEAALVGNQSARQSRASRRRSSNMPVGWPQNASLRNSVVVAESSSAGASTEGSGGSNGRL
>CPKHAM500
MSEAPYDPYVPKGGADPQAGGQSRTQALQGEIDATVQVMRKNIENVAQRGDRLDVLQDKTDNLAESAQGFRRGANRVRKQMWWKDMKMRVCIVVGIVLLLVVIIVPSVVATHH
>CPKHAM501
MISATSMALRAGARRGVPRATVIASALNASRRGISATRSLASFPAKDRTREIVAQTVSSIGSKREGQQYLKLFTSVSSQKFAVIKVGGAILTEYLEELSRSLLFLTELGLYPVIVHGAGPQLNRLLEEAGVEPQFEEGIRVTDAKTLGVARKLFLEENLRLVNRLDELGIATRSLSGVFMADYLDKEKWQYVGKITKVNKEAIEKSIEAGYIPVLTSMAESEEGRLLNVNADVAAAELARSLEPLKVVYLSEKGGLFDGDGEKISHINLDEEFDHLMAQPWCRYGTRLKIKQIKELLDTLPRTSSVAIIHPSDLQKELFTDSGAGTLIRRGDKVQKVTSVSDFEDLDKIKTSLIRDREGLDAEATVDRFIDFLKENPFTAYFDDATQCVAIVMPAGKDRPMATLATLAITKSGWLTNVAENVFAAIKKDHPSLVWTVNENDENLTWFFEKADGSFNRNGSVLFYYGCDLRSDALAPVYDDFVSHGRAMLGDSNLEARLRRAAQAASEALKGSQA
>CPKHAM502
MCANAPRNGDGALVDSQQALKEPPFQSFSHHTKKAPTLFILQQWRRAHRLESTAGLCHDLLLLDPATRARRHQRIAADATIRDPRRVRLDPDRDRLRRLLVAMDAIGVLAETGAVSAVGTLDRLARALWRRAQRFASYIVVERLSKNMNEDHLYEIFGQFGHIKDLDLPINRSFGTNRGTAYILYNHEADAEAAISHMHEAQVDGAIINVSIVLQRRKLSPAPPTARRGANIDPRVPFQSSRGGGPPSGPMGGGGGGGGGRRRLSPASRYGPRSDVYRPNSLSPARSPGGGPPSRGGGGGNRYRSRSNDSYSSRSRSRSPGPRRRGGGGGNGAGRRDDTRRRSRSRSFDDDRSTGRNYR
>CPKHAM503
MLSKRLAAVATLLASVASAKVVSKATTPQDLGSVLAGNKDLSTYYELIQKYPDILLQLPNYAGVTIIAPSNEAFKNIPYTALNGVWNATDKDTTVALLQYHILQGTVATNALQTGPTYVRPTLLTNTRYTNVTSGQNILIAKQPGDDVVFTTSMGTRCTLTEGDITFQGGLIQVVDNLLVPPARLQNTTEAFSVPNFLGALYAGKLMPKISYEENITVFAPIDSAFATIGGSLKHLDAKAIARIMGYHIIPNQVLVSSALTNGTRLQTLAENAAGNAPESIVIRQAGNNKYVNSAQIVQPDILLANGIMHLISGVLNPDADAAVPNPTALSQAPVFPVSSARNPFTSALPCTVSCPVTTTSASSTADPATTTTSIFTTRSKDVAGAFATADMRAAGVALGLIGAGLLF
>CPKHAM504
MEQNVYGRPPVPSAATSSAPTPLRPGTPNTDGNNFDSTDSASNAPGAGTNPFVSPDGSRPASSFESSSGGGPFEGTGQRYFHSRLVKKGEIEKPWLQKSDPKEKWVTILPLLGILLGLCISGFLIWDGMRSVVHHKYCPVLDDDFSNGLDPSIWTKEVQVGGFGNGEFEQTTGGDGNVFIQDGNLFIQAGLQSADLVEKNNVIDLLKDKTCTSKDYYSCVAATNTTNGNSSIVPPTLSGRINTSKGAKIKYGRVEVTAKLPVGDWLWPAIWMLPVNDTYGPWPASGEIDIVESRGNNHTYSQGGNNIASSALHWGPDPANDAWWKTNNKRQALHTTYSSGFNTFGLEWSQKYLFTYINSRLLQVTYTNFNKPMWSRGGFPDSTSNGTRLVDIWGKTGLDNTPFDQEFYLIMNLAVGGTNGWFEDGQLGKPWLDQSPNAKKDFWNARDSWYPTWTQPQLEVSRVVIMQQCDGNEDL
>CPKHAM505
MGLASYFKASTKKAEQETPAPPPPSKLAPPPRLQQEGRQSVLSEKTPSSASVNDMDVQAPTPRFHSRPQSSSGVSTPGSIQSSLFLDDIKHEVMVNYLYQQQCSQLWVSDGSGEIEGVLLRKARGHYMACPAQLASSPFALACAALNVQCAMTVNSRVIKTFLQWSPDAVDVPLMNGLRVQILPTIDDLPRARKYQFAAFVASEGLLVVWDDDALHLVARAKAIESELMELVWKQGNPDEEENEEKRGPPAAEIEIDEESGEIIPEKRPIHLQNTVLVSLTLALVTVSLGAAWRQLAIEVSVDSTYIRLALVALAPVQVFFTLFFAQVIIGCLAQIFGPIRQLTINSKFYSARPPPRLQSAILPHVTIQCPVYKEGLQGVIMPTVKSIKQAMSTYELQGGSANMFINDDGLQLISEEDRLARIEFYADNSIGWVARPKHGENGFTRKGKFKKASNMNFALMISCKVEEKLQAIERPPEWSQNDEAMAYEEALKEVLEADGRAWADGNIRMGDYILLIDSDTRVPADCLLDAVSEMEQSPDVGIMQFSSGVMQVVHTYFENGITFFTNLIYSAIRYTVSNGDVAPFVGHNAILRWTAIQQVAYQDEDGYDKFWSESHVSEDFDMSLRLQVNGYIIRLAAWAGEGFKEGVSLTVYDELARWEKYAYGCNELLFHPIRTWLWRGPFTPLFRRFLFSNIRFTSKVTVISYIGTYYAIGAAWILTAVNYFVMGWFNGYLDKYYVDSWQVWFSIIIVFNGLGNIALAVMRYRVGERGLLYALFENFMWTLMLAIFLGGLSLHVSQALLAHMFEINMTWGATSKEAEFSNFFIEVPKVLKKFKFSMLFSLIFIAGMIILAQAPFVPYDWRIQDFVAILPMATVAASHFLLPLALNPALMTFSW
>CPKHAM506
MPHPVSPPSGLPTVVSKEAPPPPSQEDVAAFLNTIFTAQTSSASIDACYGLCELLLNSVGSAGLTQYGVLAEVKKAAADKKSGLRRESSQNLLGAIFERFPPRESLSEVVLLVQDATTVACALDALSDKGSVVREAAQYGLDALFANLSAEALVVGLLPVLTQYLEKKTGKWQGTVGAYQLMQKMADKSQMVVGITKEEAAEKDVLREAMGAKLAALIPIVEGGMHDLKTEVEKQAVKTMNSLTALLSNDDVAPRIPLLVDTMQHPSPQTLQKAIHALSMTTFVAIVTSPVLALLTPFLERSLNTPTTPQEVLRQTVVIVENLTKLVHDPVEARTFLPKLTPGVKAVCDRASLPEVREIAERALATMEKAMGNDKDIIAKTTADDVAKILDEEVNKHNAFLLQFEIYQIARTYIGEMVATDVNYRFVQRISAKIAPYLKNLLPLGDVHQQVADAIQQHYVEEDERRYGVPEKEDDGEVEIVNADFSLAYGGMLLLSHTNLRLLKGHRYGLCGRNGAGKSTLMKAIAGGKLEGFPPQDVLRTYYVEHNQGEDADISILEFVAKDPEIGPQGNDHISKVLLEFGFTDGPEGRQSQAVGSLSGGWKMKLALARAMLKGADVLLLDEPTNHLDVANIAWLENYLKTHPDITSLIVSHDSGFLDNVTTDIYHYEPNKKLACYKGNLAAFVQLRPEAKSYYTLSASNVQFKFPPPGILTGIKSQTRAIIRMSNVSFTYPKAPKPSLSDVSCSLSLSSRVAIIGPNGAGKSTLIKLLTGETIPTVGKVEKHPNLRIGYIKQHALEHVEMHLEKTPNQYLQWRYQHGDDREVHMKQTRALSDQDREQMDKFIDLKDGKPAKQIESLVGRQKYKKTFQYEVKWRATLPKYNTMISRETLLELGFDKLVQEFDDHEASREGLGYRELQPSVISKHFEDLGLDPEIANHNEIGSLSGGQKVKVVIAGAMWNNPHLLVLDEPTNFLDRDSLGGLAVAIREFKGGVILISHNEEFVGALCSEQWHVDNGRVAQRGTAAVDVSRFEDSRPGSGVTSTAVSTAANSVVSSAVNSGVEDNGELKFKARKKKKLTKKELKEREVRRRLRHIEWLNSPKGTPHPPDTDDEE
>CPKHAM507
MASPHPDEPAAPSGDEQTFSTPEISNQPDAQRPASVVSSHMTDIASEDEEDDIASTSAPKTQRTRESGSVIRPESSRTGVSTSKAWGGGRKNLTGVGKRGSGTSTTSSALGRSPSLTSRSHVPSLTSNAFFHPMSSQKLQAQRAGAVRPIATNQPPAAPQPQFGDLPDNATDIDGSVIHDFAPLASPISPVQHVMYTEDHRHLPSRGTDNTEHTFDQGTDATSPTGHYAAGSMSESVRPLRKASVQEKSLPHLDLSGDKNMRSFPSPMLKTPKSFGSTFLPGMGDRDRDRDQGQSGESRNTAGVEKLGSTSSSPRLNPVDSQHRPKTESTAASHKIRKHRNYEYFEGNTMFWFGGRWQNTRQRPINIATGVFIVLPCVLFFVFEAPWLWHHISPAIPIIFAYVAYICFSSFLHASISDPGILPRNLHQFPPLGSLEDPLRVDPPTNDWTLIKSAEPTAAAMEFPVKHCRTCNIWRPPRAHHCRLCDNCVETHDHHCVWLNNCVGKRNYRYFFTFVSSATFLSLYLIGASLAQLIVYSNEENISFSKSINHFRVALALIILGVFAFLYPAALMGYHIFLMARGETTREFMNSHKFTKAERYRPFDQVSFWRNILAVLCRPRTPSYYQFKKTYDSGDQRLGLRRDERPRLDSRGLEMDAVKPTSAGFQGPVALRGESQGEP
>CPKHAM508
MASMITRRFFSTTVRRLQTTTKQELQAESKRNPETYILGGVMVLALGGAGFYFGRSPTGATSESPVNVDKMAWEGGSQGKYSYHPGGDPNAAPRDAPSALNVVIIPNVTAPKEYHDKFNKWGKEGYP
>CPKHAM509
MADSAKQSSQRPQLTNSMRSSSYLSDHQQYRPPQHRIPEAHHGIDTVVEDSSPSKSPKAALPFNGVPSPEHPPIIVDSGVTHSYSHQNCAPPAGQKTDRLIATLFYKGSDRNAPGARGSSGGLSRSRSPAKSGLADSTESLPPNMAPTTSMDDFPLEPPTQESEQLDHLYGSYVSPLCVTSFLHLMSTFPLPDGAEEPHSSHRCLDNQENPRVVELTLTPAPAPSYLSLDDLRKHELIYRFEQEWNVDVALQRDVLWRKHPRLVVFDMDSTLITQEVIDLLAETVKDPPDLAERVANITHRAMMGELNFESSFRERVALLKGLPATLFEDLRPVLDVTNGVRELIKALKRLGVKTAVLSGGFLPLTGWLAKELGIDHAHANEVIIENGKLTGEVKGVIVGKERKRDLLVEIAQKEGIDLSQVIAVGDGANDLLMMDKAGLGVAWNAKPTVQMEAGARLNGQSMLDLLYLFGFTGEEIDLLIS
>CPKHAM510
MNAVSGYLSPDPSLTVPTSLVPGLLSQLNEYISQNQDQAVLSLGPSPRLVHALSPGQHSPTADYSTPEFVYFDISNTPPTIGAVFQSRTEYAADRMASQPQMLAMTGHNCFIHHTQVSSSEVLQEALAASALHCMRNTANAALVRGEVAKRVVRLIGSIRHAITSASDNAASGGARELDLLPVLQALVVYQCIRYFARDDFSERMRAERDESIVQSLLAALYPRLRSFSKVIDKWDTWIYYESMRRTVLTAEVLTGTYTFLKQGWDQADGRTRQLQFTAQVALWTAKSAVEWEAMWTRGPKLEVTMRSWNEDTREALPEDLDDLGYVIWALHHGLDVMKNWLGGKPERTGWGLQPAMESWN
>CPKHAM511
MAATSNDGFIIPYRVISITDKTHKSSYPAISPSRPALSQAGRTVLITGGSGGIGYGIALAFAAAGAEKVIIVGREESKQQAAALSLAKEAGPDSHTKFEGRAALPNKPESIDSLWDSLEAEGVRVDVLVLNAAVTGSATVSSMWNAGWEATWEQFIVHVRSLNHYSERFWRQNTDKKKYLVNVATSAIHDWPAGETTKIYGLTKNSGVLLLQQLARDTPVSKMQIVSFHPGAILSPGARGHGATERSLDWDNISLPSSVAVWAASDESAFLHGRFIWSAWDVEELQSGQLRERIENDEQFLRIGVHGV
>CPKHAM512
MSVIMEQAAAQPSYTLEKIDPNDIESGYASGQSDYSPSPRTEKPVISLSKSHIEYLNDQMETMHPMDILRFCRIMFPNLYQSTAFGLTGLATMDMLSKIQKENPESRTVDLIFLDTLYHFKETHDLVDRVRERYPNVPIHIFKPDGMESAEQLEETYGEKFYHNAGDMYDFIVKVEPLQRAYDELKVAAVLNGRRRSQGAARGSIPIIEIDEERNIVKINPMATWSFAQVNQYIKENNVPYNALLDQGYKSVGDWHSTVPVGEGEDERAGRWKGQSKTECGIHNKKSKYSEIATQMESKTAPVS
>CPKHAM513
MQSLSSPSAPFLERKAKILQQLAIPDAEYSDASPKGSVDEGIRYLIDEINTAEGYVTTSSCAGRASVFLEGRKSKTGDGENGESEQVARVGGKGAGGTWLYVSHDPKADGGEGYLDWMKELGLPDAADVLEIYHDASDERRLIHFKFEPMILHVLTASLGHAQLLLRCALQAGFRESGSINITSPSGEQTTPMVAIRSMGLSLESLIGYEDAQGQRRRIVPPEYLKMLLQISNERFVENTKRIERFRSALKEAILDPKSANVPKKLNPEGKEWEDAAARRERLRAEGLKRKAALQAEKKESTSQDVDIDLQMDPSFE
>CPKHAM514
MGAQESKPQGHSWKVSGPPSVSLPVLETLQTSPETDASRSRLVEQHIQARVAEELKKLHKKEADALKLAHDKLADLASSDTEEKGPSRYTVGKEIEALSSKLEQRKNVRELPEGVETARNNVIRCLRENDRKPLVCYDEVEAFKAEVKKLEKEWINRVTA
>CPKHAM515
MDYHPRRFAGGIESLIPTSVLQVRSSDSQEVQPNPTIAPYTTALNGVNQTQNNLFRDLLWISLGAVGVIILLIRIAELAWAKLRQVSAMSVPREKQGYWKISQWSWMPGMKKHMIYAPLFGKRHNREFRFSSAINVGTLPSRLHATLLFLYLASNIAYMFILDWTQANYFAFCAELRGRAGVLGIVNMVPLIFMAGRNNPLIKLLQISFDTYNLLHRWLGRIVVIEILIHTIAWAIPSVANSGWAGLWKSLTHSPFLGSGGLGTLALLLIFIQAVSPLRHAFYETFLNLHILLAAVTFACTWIHCATASIPGGLPQLSWIIAIVSLWIADRLARIARLAWVNWSDKGFADALCEPMPGDVTRVTFRLPRYVDIKPGTHAYLRFWGVSAWESHPFSIAWVEHEVQHSLPTSEKEPLTALDRNNAYTMVSFLIGAQTGMTRKLFNTVKASEQGLRMKAALEGPYAGHHSLDSYGHAVLFAGSTGITHQISYIRHLLNGYNEGTVATRRVTLVWIIREYESLEWVRPFMDQILRIPNRKDILRIQVFVTRPQNPRDIASTSSTVKMFPGRPNVPLLLAKEVQEQTGAMVVSVCGPGALADDVRGAVRSVQGHTVIDFIEESFTW
>CPKHAM516
MAAAEAPSSNYMLAGLNCADNVHLIIGTNPLAAARCSQSLGAGAHPVLIAPETAELHYSLQRRIDDGSVKWVRTAFKDEHLFELGREEVGRVVDAVFVTSGSREELGSHIASLCKRNRIPVNIVDAPSLCTFSLLSTHNDGPLQIGVTTNGRGCKLASRIRREIASSLPPNLGAACDRFGQARRRIQQYDKANGLPSSATLGELDDSVDQSALFNKLVTEEDVRNRRIRWLSQVCEYWPLKKLASVSDEDVHRLLEAYADTAKEDLARRTRGGGPDGDASSSQPLGKIILAGSGPGHPDLLTRATYNAIQSADLILADKLVPSGVLDLIPRRTPVEIARKFPGNAEQAQEELLAAALAAAKAGKTVLRLKQGDPFIYGRGGEELAYFRQNGFSADGAVTVLPGVTSALSAPLFAAIPATQRDVADQVLICTGTGKKGKAPEPPEYVPSRTVVFLMALHRIVGLVTELTTPIENEHSEATTASSTRALWPLSTPCAVIERASCPDQRVIRTTLAHVAEAIETEGSRPPGLLVVGRSCEFLHPREKGRAWTVEEGFRGLEDVGIATQLTGLGLAVGDA
>CPKHAM517
MPAAPIDPQIDLLNQGNTNLEAMAYPYSAPLEPWNSMFDSIGEFAQPTQDTGMMDSDPFSDSASSLSFGNDQNAEFLMSPVQPSNNWNDSPSTSITTTLSESGANTETNTKTKKSASKSTRSKKGHRRNRSESEKKEQVKQRNRVAASKCRQKKKVKVDELKEMQSALEAQNNNLRMEFQRLRQEIGQVKSDLINHTDCNDPNINRWVENEAKGYVQKLVQDDERQRMASISSSSGNAMMQMQSFEDMSNMPSEDPYMGLE
>CPKHAM518
MFAGRPRFVRNGIIFTIVVFVLWRFQATPPSPSPSAAEWNLLKHRMNDGASASQYPESKSSFDWGAVKYRYPLNHTTNLPKRSSRPLPPIQHPFGHEPAPAARERTARLSEVKKVALRAWKGYKKHAWMQDALLPISGAGREQFSGWAATLVDSLDTLWIMGLREEFDEAVAAVAEIDFGSSTSNRINIFETNIRYLGGLLAAYDLSGRELLLKKAVELGDLIFGGFNTENGMPVDFMSFSAAKEGGGLVVEGAVVSASPGTLSLELTHLSQVTGDMKYYSAVAQLMDVFYQGQNKTMLPGVWPMNINMNAKDVIQGVTFTLGGCADSLYEYLPKMHQLLGGGEPKYDIMSRTFLKAADKHFLFRPMLPDEDDVLISGNVNINGKGEPELDPETEHLACFVGGMFGLAGRLFNNEDDVERGIKLANGCVYAYRAFPTGMMPERIDLAPCKDRAHCPWDEEYWMLERDKRNEWKEHLPKGFTTAKDPRYLLRPEAIESVFYAYRLTGRKEFQDAGWEMFTAIAKGTKTEYANAAVLDVTTSAEKPPQEDYMESFWLAETLKYFYLLFTTPDIISLDDYVLNTEAHPFKLMK
>CPKHAM519
MSGPVHIASDGEWDSLLSGTSVVVADFYADWCGPCKMIAPHFERLAKEHSSPNKVAFAKVNVDNQANIARTNGITAMPTFKIFHNGTAIETIRGANPSALTEAVNKAVSLSGSSGKKAEAAFKTPGRTLGGDGPVQGQGRPWNVSWLFNLAVMLLGLYLTSLFSAPSQIDAFKAAEQSMFNPNRQPAPQLKPTAAAKGPAPAGSARAQQQQQKPAFRTLADLQCFSTSGIAFQESQDVPKIQSSEDIEKVVREAKQRFRDTLPKGYLNEEEYALYERLYGPPLRETAPEDVGIPTHADMGSQPPPRPADEGTLLRQSEEGGFEEVTYRIPPRQSDEPELSSEPEQPLESDSAIEAVEEPSDYVDAVARNPREREALQRLMQDFKTAQKQQLEDEIAAAREEAEAEQEAYEMEEEELFPESEEIPADTEQEMSLGESRRFHPYTLDGRFHGSPVEISLPLSTLVTPIRDLLDRTHLGHVKTAAEAAFGGQGLPTSPFTPEGRKNGQMGGVGLPPDQRHMTEIEADAFLAGYLPPSYASVASVLREVRKRLGSDWIRQRLQKDGSAGLSVLDAGAGGAGLVAWEQVLQAEWDILKEQGVVKGSQPPGRKTVIAGSDRLRHRLKSFLHNTTFLPRLPDYEHSGEMQGEHLDAGDKPQARKSYDIIIASHLFLKEKQDHYRQAVLNNLWTLLNKDGGVLIVIEKAHPRGFEAVAHVRDTLLKQFLLPQNGEPGIPTEELNPAYHKEREPGHIIAPCTNHGTCPMYKEVGKSKGRKDYCYFNQRFTRPTFYTKMLGNSSNNQGDVEFSYVAIQRGRAKADQLPGWKSTEQAFAGYENSPNRPDMQTLPRMVLPPLKRKGHVTLDVCTSEGKIERWTVPKSYSKLAYHDARKSHWGDLWALGAKTRVSRSVRVGSGVDDGGKRAEGGKKPRKVEISMDGGRLSANEKNARKERRTKGKRDRQTDLIKEILEAEDIEELEMEREMDAEVEEELEFENEEKRGGRR
>CPKHAM520
MSYQEREAKKRKLASSGGNAQQAFHAVNVPAQEGRDWTVSVAFPSSTIATLATAEQRMAVPSRVARALAIFSVDEVIVYDDSPVSSRPHKTDTSVYTGDTDPCHFLTHVLSYMETPPFMRKTLFPLHPNLRLTSSLPGLDTAHHPHPKESMPYREGVTISGMTKSSNGTLVDIGQEKPVEIKEDIPPKTRVTLKLPEDESEPCECVRPDAPRTEAGFYWGYTVRKANSLSAVFTESPYENGYDLSIGTSERGSPASKEFPASKRVQFNHMLIVFGGPRGIEYAAMNDEELGGMGIQGGKTRELFDHWVDVLPNQGSRTIRTEEAMYIALTVLKRIWDNE
>CPKHAM521
MASIAPSLQRAQAPMRRALAVSPAALRSFATVPPHPTNANQASAKPSSRPTTYFKDKTVGSLEDFIATQSHVQSLSPSDAYALKTAEVGPAGKKRTITRLPEWLKTSIPAGNENYKKIKKDLRGLGLHTVCEEARCPNISECWGGSDKNAATATIMLMGDTCTRGCRFCSVKTNRAPAPLDPHEPEHTAEALARWGLGYVVLTSVDRDDLADGGARHFAETISKIKQKKPSLLVEALTGDFAGDLDMVKIVAESGLDVYAHNIETVEGLTPYVRDRRATFRQSLKVLNHVKEVKGKEGIITKTSIMLGLGEQEHEVMDALRELRKANVDVVTFGQYMRPTKRHLKVEKYVTPDEFEMWRVRALDMGFLYCASGPLVRSSYKAGEAFIENVLRKRAGDKAAAVASEGLGKTVALDATKA
>CPKHAM522
MKFSLFAVAALPALAFAQSTTTETSTTILTKTVTLARLHTVTSIASSHNATTAASSTAASYQSTGTAVSTAVGSTAFKPSTVPSTGAPIPSATKGPHSAGVALEASKVALVGVAGMMIFAMM
>CPKHAM523
MAIKSLRIRVSIDRGGTFTDVHASIPGREDIILKLLSVDPANYQDAPTEGIRRILELVTGQQLPRGQPLDLFHFESIRMGTTVATNALLERKGEKVALVTTKGFRDLLAIGNQSRPQIFDLSVSRPEVLYDYVVEVDERVTMEDYTEDPESNKTIPTGEDSQLATAVTGETIRVLQEPDLSAVQKQLADVWGQGFRSVAIVFIHSYAYPNHELLVGKMALEMGFSVTLSSELQPMINVVPRGTSAIADAYLTPIIRNYISSIEANFRGGFSSADTRIEFMQSDGGLADYRKFSGLKAILSGPAGGVVGYAQTSWDEEEKKPIIGFDMGGTSTDVSRYAGVYDHVFETTTAGISIQSPQLDIHTVAAGGGSILSWRNGLFNVGPESASAHPGPACYRKGGPLTITDANLFLGRILPEYFPKVFGPKENEPLSREIVEAKFAELTDEINKDRKASGLTLFTPEEVALGFLKVANEGMAGPIRALTEARGYDAADHHLACFGGAGGQHACAVANVLGISRIILHKYSSILSAYGISLADVVHETQRPAAIVYSPETEGEIKSQLENLAQQATEALLKQGFSVNHISHNSYLSMRYAGSNSSLMILKGQDWDFKREFEDAHKRSFGFHFPEKDIIVDDIRIRAIGGTGTKEIKTPFAQLKKVQGTSVPSPSADGTNSVYFEGSGHVNTSIYELQKLSEGSQIAGPALIIDNTQTIVVAPGTTATILDSYVVIDGALNTKEAKSKDGQEEFSPIQLTVFGHRFMGIAEQMGRTLRRTAVSTNIKERLDFSCAIFSPDGGLVANAPHVPVHLGSMQFAVQYQHRLWEGKLRDGDVLMSNHPSCGGTHLPDITVITPVFDGDELAFYVASRGHHADIGGILPGSMPPTSTALWQEGAAIQSTKLVSEGRFDEAEVIRLLLEEPAQYDGCSGTRRLQDNISDLKAQIAANAKGIALIKGLIEEYGLACVHRYMYAIQHTAEAAVRSLLKKTLATYGSEPLTATDYMDDGTPITLSISISPDGSAVFDFTGTGPHVLGNTNAPIAITHSAIIYCLRCLVSSSIPLNQGCLTPIKIVIPEGTILTPGDGLAVVGGNVLTSQRVTDVVLRAFNACAASQGCCNNLTFGTGGKDPVTGEHKEGFGYYETIAGGSGAGPDWIGQSGVHTHMTNTRITDPEVFEKRYPCILRRFELRKGSGGKGRNRGGDGTVREIEFRVPVQCSILSERRSRRPYGMEGGGDGEAGLNCVKVTDAATGLKRVINLGAKATTRLGPGESVVIQSPGGGAWGLIEA
>CPKHAM524
MASPDSTAGTGQSVEQFTSRPVACLNCRQRRSYCSKEKPTCSRCRDARMKCVYEGTRKILVNEPYLRELEAKAKILDISSLTRFDAGMQPGGSSAIHGHRNTNDEDDDFEDEQPLLEPFTQLSLDKPSTSFQGPASSDNFLRNVRKLSGFQGDDGSLDLPLNFYEPGALPSRRQAVFSIRSRLPPIDMARRLFSAQYMFIGTIFAFTDPRDSFERLLLQAYSGLPDPSDKTECLEYAKVLLVLAFGQLYSVNQWVDFRGPPGFDYFRDAVNLLPETHEEGSILCVETLALAGYFMQNMNRRDAAFQFIGKALRMAISLGLHQEVSPHYYSQQGQELDKTTREHRRRVWWSIYSLDRILCVKSGNPITIQDEDIGVDMPSPLPGDPEYCPAVVLRHYTELSRILGRIHMTIYRRSNKSAPKSGKSLMASVQSIIFSLSKWNREVPDDLRFDPAQLSFSRESVGALAHYYQCINMTVRPLLFHVVQKRLQAIRGGGGAAEKERDWKEGLSQTTVRVIDMCVGAAQDVINMMAIVAQRDMVATYGYMDGEHIFSATIVLVMVCTAFPDNTANTLAMTAGLGLLRNMGERGNSHMGARYELLVSIYSGSSITPLTATNQHLAMMSPGSQALEASIQGKGAVPPRISMAPYPINAYDTSTTTANMPLTFPVVDSNALNEPFYDDSVNTGMDFGLWEEGFAYPTMDLDVDLAQRTSTIGGAGGTDIREWMFDFMGQGNAT
>CPKHAM525
MAAEQFNVGFDDDEKRPSSRDVSQHGIDESSIPILDPNAEKRLLRKLDTYFVPIIMLVYLTCFLDRSNIGNVKVAGMPQDIGASPKEFSTAVSIFYATYVVFEAPWSILMKRITPRVLLTGLCTVWSLATIFSGFIHNVAGLFAVRLILGGCEAGLFPALNLYLTMVYKRHEQGMRVSYLFVCTAISGAFGGLLAYCILKMDGIGGFAGWRWVFIIEGICSFLVAPVIWFGLPNNPTEAWFLTEEEKAMMKVREAQRAQYMGSEEFDSKEIRIALKDPKLYISCSGAIQFCQDILLYGFSTFLPSILVNMGYSSIQAQYLSIPVYLFGGICFIAFAYVSDRTCIRGPLLFLANIPGIVGYILILCPTPNGVKFLGTFLCAIAVYNGPGLNMTWLNVNFAPHYRRATAIGVQQSIGNTAGIVAGQIYRTAPYVLGNAFSVGALGVVQLIITTNWFYLRYLNNEKKKIESGEKEDTRKVKDGDRATDFKYHL
>CPKHAM526
MTKDARPEISPYAIPNIALNFQGGSTLYIPAHLLTQIHKQGSMVPQQNTLQLTDVSADAGHVLVHYLFTGTYQCLRPKKSSVQDGLAAEFLTSVRVYGVAQTYMLQPLVELAKEEIQKLGKNLRTALIFDLIKDAYPSPRTDDIWLSSYLKAQVRLFLESPLKPLAEKKEEEQATMSISDLLFKSMFELYHENTVSLREGQIQISGQEWEEAVREAEIRAKIRARNAEEQVTALAVAAEEEELEALKAKRVQRGGKLLRKEEERFVELQVNALRRTREKEAYEAERAARDQIKQVAKETEQQDTRESEGIAKEAAELANQEEEKAKEAASIDEEEREIVRLLDKKKNTFMGLSSKSEQRLSQLQAKAMERAKEQAARKADHLARESEEQAAREARKKAITIANPESTHWLHKESVETEALREDKMI
>CPKHAM527
MTSLKPRVILGLMTYGPPEASADNRVTTIEEFKQHLDAFQSHGYNELDTARIYSVYKQEAFTAQAGWKERGFKIATKSMPLVKGDHSAANLRKDLETSLSELGTDCVDIFYLHSADRTTPFTETLEAANELYKEGKFKQLGVSNFTAYEVAEIVMLCQHRGWVKPTIYQGVYNAITRNLETEVIPACRRFGLEIVIFTPLGGGMLTGKYKSAEDEEQDGRFSNSTFLGPIFRELYFNDNLWKALGILRQAAENHGLTMPEVALRWVMHHSALKFAKDGGNDGVIFGVSKIEQLHQNIADLEKGPLPEEVVKALDAAWILQKATSQNPWYTSLEYTYEGHS
>CPKHAM528
MASQQSSLDRTFVNLTDDPAEGRGARRTYIRRAVMKSYHQRRSQKKRLSKSEPDATKERAEKHLASLMDRQMAPQPYALIPTFTQWELLSAAQATVIYLLLRVKQGSNSAAFPNGDIALLFTLGETNQKLKTIFRHIHTIPFFDSCPRHDWTQWVLYESFMRVATIYFSLSTVVSTEFGLPCDKPKDWRVDATPVPATKASWAAVNASDWMSALPPEKEVRWGDLIATTAPLNDSPVETWKESSDELGMVVMMTMNLIAQQPQLSRPSLPM
>CPKHAM529
MSELAYQILPTVNQVEVGNYSVFYREAGPLNAPTLLLLHGFPSSSFLFRHMIPILALTYHVIAPDFPGFGFTRSPANFPHTFDNIADVMEGFLDALHIQEFSEYIIDYGAPVGLRLAVRRPRAVKAIVSQNGNAYLEGLGPGFDAIRTYWASGSQSDRDALIPFFTLNATESQYTTGTQSPESLEPESWWLDYALMNNQPGNIDIQLDYFYDYRTNVAQYPQYQKYLRQSQVPLLAVWGEKDQFFIPAGAEAYKRDLPHAEIHFINAGHFALISNLKDIVHYMLPFLHKNLKSGKHQ
>CPKHAM530
MQSFLQRRQIAAQSVLKLTENPPVSIYESDEAAVNKPTIRNSTPHAQQDEEDINVNPRKWSIWKKLVATLIVTAISFVVQYASAVDSAAAERIQAEFGVSAVAESLATGLFLVGFGVGAPIAGPLSEIAGRNPVYIISFVLFMLCTMGAGLAPNIGAQLALRFLAGMFGSTPLVCAGGTISDLWDPIDQIHIFPIYATGGFFGLAVGPPVGGLIADSHLVGWRWVEWSTLVLSGAVLLLVLVFQPETYAPTLREWQTAAAAAKIASGDEEISSAKSIGNAEQASGFQRFKAKIGPALNRPVQLSYSEPIIIMISVYLSVLYIVIFTFLPGYTFIFTNTYGFSLAERGLSFFGLGVGFLLTLATTIPITIQSRKIIQRDGKLSPESRLWFAMIGAPTIPIGLFWMAWTTRASISCWSAIAASALLGFGILCVFISSYQYIIYTYEQLAASGLVFVTFTRYLVAGGMVEAGIPMYENLGVAWALTLLGILSVVLIPIPFSLFYWGPKIRQWSKHVQ
>CPKHAM531
MSTLFESEILAANAKYVSTYTHSGLECPPLKKAVLVTCMDCRLDPKSALGFELGQVTTIRNAGASGRDAARSALLTTHVLGAQEVLLIKHTRCGLLGVPEEAVHGIMKKNLGVEESKEVDNFDVLTFHDLEASTREEVEYLRNHPLWLSKIKVTGWIQDTDTGALKKVVE
>CPKHAM532
KPAVVAAFALRAGSPWASISRPCSLGLVLLFSALVSPSSSSSPRSLPSPSLTVESKVVANLGAATIMEKKYGSGPDEAYDINIEASSPNDNNDFTLAHEGEQLKRGLKSRHLQFLALGGAIGTGLFVGSGSILADTGPAPLFMAYISMSIIVYVVMNILAEMTVYLPFRGVTIPYYVSRYVDPSLGFAAGWNYWYAYTMLVAAEASAAAIVIEYWKAHVNVAVWIAIILLVLLALNLFAAAIFGEAEFVFASIKLIALFVLCIIGIVLFFGGGPDQHHVLGFHYWNDPGAFVEYNAKGSTGKFLGYWHAFVKAGFAFITSPELIAIAAGEAVSPRRNLKKAARRFVFRLALFYGVSSLIIGIIVASNDPRLLGASDASASPFVIGIQNAGIPVLNHIINAVILTSAWSAGNSFLYSASRVLYSMSISGQAPKIFARTNRMGVPYVAVLFTWVFTLLAFLNVSNSGATVFNWFVNISTISGFIAWIIIMVTYLRFRKAIIFNNLLGELPYKTPFQPYATYFALFVISILTLTNGFQIFIGDNWNVSDFIAAYITLPIVLVLYLGHKIWKRTPFFIKTSEVDVITGKKEMDEMEAMDQPPVPKNWLQKVWFWLA
>CPKHAM533
MENSQHDIGCSDSALNGDVEEQSPLLPSSDPCRREFRVLLRMLTPGSYSNLLLVFIPLGITFGVQNRTPELIFWFNLLAIIPLSKLNLRKLRRLSCMLGPLGGGFLHAILDNAPLLIVGIAAIQHGAAHIAQSCILGSVLANLLLVVGWCFLFGSIRNSELIFNTTFASTASSLMIVASTSLVVPSAISEIQCRADADCEDQLVRMSRSVSAALLFLFVIYQHYRWRSHRWLFLEAAPSELDDEHDISRIFLGIFEGLLLVSVLGLSSLSAYFLLRTLSSVTDSDFISGKTVSFVLLPLATDGPARVEAIVAAYRNSMTTALEFAIGRSMNAALFITPMLVLFSWAAQSDPPMTLHFPTLETISIFLGTLLVAELCRDGKSNYLEGAMCLVT
>CPKHAM534
MARILPTVLTYRSGISLYDSQFDPETGEQVPIPDDIIKDIITVFNRFLIVCNDMGVHRNNIHVVATEATRKAINSAKFLEIVKEKTGLSIEMLPKEVEGQIGALGIASGFRNLAGLVMDLGGGSTQITWMVSQGGHIRISPLGSFSFPYGAAALSRQLSDLKKGKKKQDGEAAVARFRQEMVENFRDAYNHLQIPDSLVDKAKREGGFRIYLSGGGFRGWGYLLLYLNQSHGKHYPISVINGYTVGREQFEDTDTVKAIAKAAKDVFRVSDRRRSQVPAVAFLVNVLAEAIPHGIREAHFCQGGVREGYLFRTLSPDIREQSPLQVATMNFAPPSFLNIQELIKRAIPKPSKNLTKRFPEEFGEHVIDSFANVIYVHMFMSKETASTTALYSTSVGIMSSTHGVSHQDRARLALMLESRYRGELPPREMEFRDALRSLITPEEVWWTTYLGRVGYMITRLYPSGEIDPVKPRVVFSSEWAWNLGKKKKKEGLVLTISIQKKKDDPAELKHALEENVNVIQRVGKKKHWIGKDDPWGMKVKVEVVEEGILEAPE
>CPKHAM535
MALNITSDNGDQPDTLIAICGISTRLPGGIRNADQLWESIANNAGPSGPARLDGNEDNRTLKKGLQSFAASLFSMTNEEAKNCNPQQQKLLEVTRECFEDACEVNYRGEDACVGCYVATFNEDDVSVVSSKNDLKGPSMMIHSSQASPLVALHEACCAVRSGNARSAIVVASSLMVVAKDGAEKPEAVSAVYIKMLPDAIRDGHPIRAVIRASTAANGVVSHDQDSAAEAFEKLIRDAYAAADLDPRSTLLVQCDGANGHVSDSSEASAIGSVFGDNGIYLGEGGPGLMSLIKAVATLENQTIPPTTTPNSLARKNFVVAANPTPFSSGRAERISIISSDAEGYSAHVIIDSYPKSSSCIFQPHPELVLFSAHNSSALAKQIELHHKYAQTHPNNAADIAYTRAMRREAMEYKAFSILSNSSFTSTSNFVNSSAKALSITMIFNGQGAQWAGMGRELVLSNPDFRKDIEDMDNVLKGLKIPATWSIEEELLRDATDPENRVNSSQLSYPLSTALQIALVNHFGRLGVVPNAVVGHSSGEIAAAYASGFLSLEDAITIAYYYGYVTTKSQKNGSMAVVSLGEKDVTGLLEQGVVIACENSPTSTTISGDTEVVERVLQSIKTSKPEVTIRTLRTGVAYHSQHMNLLADELLSLLDGKKVASQATKKNKAVFMSSVSGKVLKEQSEFGAAYWISNLVSRVRFNTAVSNLLMMPHEDTLFLEIGPHSALSVPVSQICAATDVRCNYVSSQSRGADSAVSFLSAVGRLWQESVSLNLAPLFTNGKAIAGLPQYPWSQSNSEESVDATGLSPREKRIRIIAEASSLESELSDDEAPTTEMEMILRALWVEVLRDVIKIRKQDIGKKHSFFLLGGDSLATIELVTVAYQHGIHLSPAAISDHSTLGQMAAVAVIDESSTAMTEVEPFSLMTQDNLGEVKKQIRKECKLKATEEIEDIYPCTTLQEGFMALGMKQPGSYIHRVVYKLMPDVDIDQFKTSWEATISQCGSLRSRVMLVGGRALQAVVAEDTAWEHPAPGLDVHTYLKGTRSIGMSYGQRLSRHALVKESNGDVYFVWIIHHAVFDGLTIRIVLDNLYHAYRGNDTKALPPYSNFIRYVESIDATASAEYWRKELDGAQRAHFPAAKLSTISEDKVMKRNMPFKNTKSASVTTATVLRAAWALLLARYCDSDDVCFGTTLSGRQAAVPGLNEIPGPMIATVPIRVKIERGMTTSEFMEKIQTQASEMVAYEQYGLQNISKLGQNAEEVCDFSNLIVIQPNNHLISSADTASDAILQQGLAEKALSEEAMRNYFNYPLVLQPRISEGSIELELTYYADAVTEGQLEALCFHYEHIIQQLLSPGDMLLSDLTVSGPWDVERSLKSNNETPEIVELCLHQLIERQASERPSASAIQAWDLELTYDQLNCAANRLAHYLINTCGVADQDFVHVCFDKSAWFFVSIVAISKAGAAWVPLDPSHPVQRQQQVVSQTKATLALASPSNVEMCSKLVDNVVEVSSILDEKLAKIQMDSYGPMPVVSPYNAAYVLFTSGSTGTPKGLVMQHVAVCTSQTAITKRLGMTADVRMLQFASFVFDLSIGEIVGPWVVGGCLCIPSEHTRMNNLVEFMNTKKINWAYLTPSFTRTLNPSDVPGLELLLFAGEAVGRDVFEAWFGKVRLINGWGPAETCVFSTLHEWKSLEESSLTVGSPVGGYCWIVDPQNPQRLAPVGTFGEVVIQGPTILREYLADEDKTEASMVRNLPDWAPKRIATHWDRFYKSGDLCRYNADGTIEFGSRKDSQVKIRGLRVELGEIEHHIRESLEGVKQVTVDIVKGDGGASIISYFCFTEETRTAGKNSDTSVKDVFAPITAELQSKLTTLVGQLSVTLPRYMIPTLFIPCHYMPFITSTKLDMKLLRLATSNLGKEDLARYSLVDSKKRAPETDMETRIQAIWAELLNLPTDSIGLDDSFLRMGGDSIAAIYFASAAREAGISIAVKDVFDDPRLFQVASKATLLNHVSQSSQIKPFSLLEGSLSKYMQSHAARAQYGLEKDQVIEDAYPCTPLQEGLMALTAKQPGSYVAHWFHRIPKHIDITRFKAAWQNSVEHTATLRTRIILEDDFALQIVITNDSAWEDTTGYDLESYKRLIPTLEIGYGTRLTRFALVEEQDDIYFVWITHHAINDGWSMRIVLDNVYNLYYDQKLSPISPYSNFIDYLSKIDDDAAANFWRSNLSGAQKPIYPASGNPLASDRSDGVVRVVNRLVSFEGQKDTSITMATVIRAAWAIVLGRRCEASDVCYGASVSGRQASMSGLLSTSGAVIATIPIRVRLGADKPAKQLLQEVQAHAIDMVPYEQYGLPNISKLSPEAREACDFTSLLVIQPKEQESTIFNITDGLLHSGSDEDQLMIESMNNYFNYPLVMLSFMAGESMNQRFLYNPDNMSEAEVEALSYQFEHVVQQLLSPDDKLVSDISLVGEREIQHAADASLYYPATDSCTHWEIYKQIEANPDAPAIDSWDAKLTYGEVGTLASRLAAKLQRLGVGRDTLVPISFPKSTPAMITMVAIQMAGGALVPLDPAAPIARLQSIVSDTQAQLIVTHPSLKDKLQELGVDILIIDNSVLHQLPDPESKFITSGATPDSLYAVLFTSGSTGKPKGIRIPHSSLCSASDAHAASTGVGPGARVFQFSAYTFDVGVLDVLITLMRGGCVCVPSEHDRIHNISGAISALQANWALLTPSVADMINPAEVPCLTTLGLIGEAIYKKNSERWKGYSGLHGLYGPAEASVCAWNPDIHNGPSTNLGFPLSSAFWVVEADDPSRLVPIGCIGELLIQSPILAYGYLNADAKNNANWLEDMTYDWLPATGPKRAYRTGDMVRRNPDKTFEYMGRKDNQVKIRGQRVELSEIEYVVLANLPGLKQIVVDVINNQEAGLSLVTYMCFSDDTRGSNGDLDGMFLNITLEMKQQFSVMLSQLSIYLPHYMIPTIFVPCKFMPLNTSGKMDRKAFRATAAVLSKEELAVYTLADEEDKQPPETPMEARLQHIWAKTLKIAPESIGRGSNFLRLGGDSIAAIYSVRAANEVGITLTVKDIFDDPRLSKVALKAVDISDDASQQDNAPEPFSLVDTTLRSWALGDELRSLCKLLPHQSVADVFPTTNFQEGLMAMGVKHPGSYIAKHVYKIPKHVDLQRFKDAWEETVNMCDILRTRIVLYQGSTIQVVIKDEFAWDSTHGQDMISYIRTTKDIEMTYASRLCQYALIEESSGSRYFVWTTHHTTFDGWTIQIVLQTLQSIYRQENVLAPRGFSNFIRYASEIDQAEAKSFWSSQLQDAKKAMFPASNSSASEFVTRVMRKKISFTSLEGTSITKPTILRAAWAIVLSKYSDADDISFGTIVSGRQAPLAGMTEIAGPTVATVPVRVKLDRLQSVDQFLHDIQTQASEMIAYEQFGLQNIAHTSGCAREACDFSSLFGVQPGSLLQYGEDSADAILTRASDDKIVEEEVMQNYFTYPLIIESVLYEHHVELHVIYNSSVLSESNISALCYHFEHVAQQLANPDGLQLGDISIAGSWDVEQSYKANYDVPEIVDSCIHELIEKQAIERPDALAVAGWDMTFTYTELNEAANRLSHYLTQNFTIKADDLILVCFEKSAWYVVAILAINKAGAGWVPLDPSHPEQRLRHIANQARARIVLTSPASVDICANLDLSVVEISPVFDKKLVDSGTPSVTGPAVIVTPRNIAYVLFTSGSTGTPKGLVMEHGSLCTSQTALSQRLGLTTDVRFVQFAAFVFDISVGEIMAPLISGASVHIPDEHTRLNGLPSYIRENKINWAIFVASFARTVKPEDVPTLELLIVGGEAVGRDVFETWYGKVRLINAWGPAETCVISALHEWKSANESPLNIGRPVGGSCWIVDPENHQNLAPIGTIGELVVQGPTLLREYLGDVQKTRSSIVYDLPDWAPRRGSQPWSRFYKTGDLCSYNPDGTIEFSTRKDTQIKIRGLRVELGEIEHHLKVVLDDIRQIAVDVFKGENGSNLVAYFCSREETETANEPVAKISRNPFIGIDEHLQTRLIAASGELGIRLPSYMVPTFFIPCSYMPTTTSMKIDRNELKRHTAGLSVDELSIYSLVSGKKREPETPIECKLQQIWAEILQISMESIGRDDSFLGLGGDSITAIHLANILREEGVELTVKDIFDDPRLLAIASKAKESGAEIEVEEIEPFSLVNAEIREAILSEKFREELSLSTDQEIDDAYPCSKLQEGLMALSVKQPGSYVAKNTYRLPDHVDLCRLREAWEYTSSAIEALRTRIAIVNGSCVQIVINEELPWEIIHTDDIRTAIESTQSFRMAYRTPLSRYMILKDHHGNSYFLWAIHHSIFDGWSMRIILETLWREYNDRITPTITPYKYFINYTLNIDTDAAAEYWGSQLQNAKRASFPAVATNSTSMNPAITKATVFRAAWAIILARYCDIDDVTFGSTISGRQAPVSGLTEMAGPAVATVPIRVRLDYQKRVSKFLQDVQNQASEMIPFEQFGLQNISRLGTEARDACDFTSLIVVQPMQHLIGEDVDTLLIPTVSEKDIQENQMQNYFSYPLVLQGHIYDNRVELVLIYDSAVLPESQIVALSHQFNGVIQQLVSGRNCKLSEISVSGSWDFDLAEASNGDGPEISDDCAHLVIERQAKQTPHATAVHAWDGEYTYIELDLAANRLANLLVSRHGIKTGDFVHVCFEKSVWYIISILAINKAGAAWVPMDPAHPIQRLQQVASQTGARLALTSSTHSRLCSNLVASVIEVSCALDKQLKEDAGISDQKPSIYVKSSDVAYVLFTSGSTGGPKGFVMEHVSLCTSQRDIAKRLGLTSSARMLQFSSFVFDLSVGEIWLILMHGGCVCIPCDHDRLNDLGGFITSAKVNWAFLTPSLARTLHPQEVPSLELVLLAGEPVSQDVFDLWFGKVRLVNGWGPAETCVFSTLHEYRSANDNPLTVGTPVGGFCWIVDTEDHHRLAPVGCIGEIVIQGPTLLREYLADPVKTSSSTVSPLPNWAPRSRSKNWNRFYKTGDLGFYNSDGTIHCSGRKDSQVKIRGLRVELSEVEHYIRNSLDSIHQVAVDVFRTETATNLVSYLCFSSDTKTPGPNTDSEGKDVFLSMTENLQTDLDIVVNKLGASLPSYMIPTYFIPCSYIPLISSGKLDRIKLRKATNTLSQEDLEAYSLTDANKRAPDTEMEMRLQYLWAEILDIPAQTIGKDDSFFRVGGDSIAAIGLVSMAREVGITLTVTGIFENPSLSSMSSIAITADDEDQLLADIPTYSLLDYDTRRLIQTSSIYEICNLGENQEIEDAYPATKFQEGLMALSAKQPGSYIAKHLYHLPNYVNVSRFINAWESTINACSILRTRIILTGPLTTQVVISGGDFEWDSVQTQDLHTYLQVVQQMEMSYGSRLSRYALIKHIDGNIYFIWSVHHAVFDGISAQNVLKVLMKAYEGGSTLEVPTYSRFIKYTLGLDTEAAALYWRELLQNAHKATFPASSNISEQPGATKVLKRSIEPPKMASSGITFATIARSAWAMVLARYSDTEDITFGTTISGRQAPVPGLMDVVGPIVATVPVRVRVDRVQPALDFLHTVQRQALEMVPYEQFGLQSIAKLSEHARDACSFTSLLVIQPMQHVSGSGRAGSILIEADEKLNEVTESMQNYFTYPLIVQAHIYENHIDIVLIYDSRILTEMQIEALSYQLGHVMNQLAAATSEDTLDSISLSSSWDLEHVISMNGNNVEVIDACVHSLIEQQAKVRPNAPAISAWDAELTYSQLDSAANRLANHIINIYNIQPEDLIHVCFEKSAWHFVAILAINKAGAAWVPLESSYPEQRLRQIIGQTGAKLILTSPSTTNIVSTLIEHVLEVTPNLDQKLATTVSSEAPQVDIAPSNAAYVLFTSGSTGTPKGLVMEHRSVCTSQTAISQRLGLTSDVRILQFAAFVFDLSIGEIIAPLINGACICVPSEDTRMNSITEYIHDQHINWAFLTPSFIKTLKPKDVPSLKLLLLAGEAVPKEILTTWFGKLRLVNGWGPAETCVFSTLYEYRTINDNPSTIGIPVGGYCWIVDPENPLKLAPFGTLGEVVIQGPTLLREYLADPERTAASSVKVLPEWAPKSDSSHWNRFYKSGDLCSYNPDGTLMFCSRKDTQIKIRGLRVELGDVEHHIQVALHGVCQVAVDVYQSESGANLVAYFCFTNATRITGIGGDSDNPFLSIDGKLQERLNTLVSELGVRLPPYMIPTFFIPCSFMPSITSTKLDRNELRRYTVGLTRDRLSEYSLLDSVKRAPETDMERKFQHIWSDILGISPDSIGLDDSFLSLGGDSITAIRLVGVSRDQGISISVRDIFNDPRLISVAEVAQPLNSVDDALIDPFSLLNDEQCRLVTGDVVRAECNLGREAVIEDAYPSTKLQEGLMAVSTKQLGSYVAKQVYHLPNHVDLDTFKVAWERTIELCDNLRTRLIVAGDTSLQIIIKHDQIQWEIFHEPVQAYLSQDFIMGYGDRLCRYAIIHEPSGENYFVLSLHHAIFDGWTLPMLMGSLNSAYQGVELPTLQPYAGFVKYTLGIDEAAASEYWSDQLRGAKAASFPSPTQAQQLQPITRILEKPLNFSHSLKSGITRASVLRAAWALVISRYSDSSDVTFGVNISGRNATVTGIESMPGLVVATVPVRVRLDPEQSVSQFLENIQSQSTCMIPFEQFGLQNISKLSAEARDACDFSSLMVIQPMSSIAGNSNPEDAILVSTDLSANTTVQSLQNYFTYPLVIQAHLYDDSVNLLIIYDASILAEGQLQALSIQFDHVVQRLLTDDPEVKLGSVSVAGPWDLQKAMSFNIKEPSVVSACIHELISQQAARDPHHEAVYSSEGTLSYATLDRLSSIFAHHLQELGVIPECVVPFCFEKSILAIIAMIGILKAGGAFMPLDPSHPRSRHRALIEEVGAQIMIVSSSNFLSCDGLTSTTVELTALLLEQLAFPHDSLQQIHPKPLPNNAAYVLFTSGSTGKPKGVLMEHSAFSTSTLGHGHVYNLGPTSRVFQFSNYIFDGSLGEIFTTLSFGGTVCVPSETERLQDAPSFMHRAQINTAMLTPSFVRTFTPEQVPSLQLLILGGEPSSKDLLETWCKHLRLINGYGPAEACNYATTYDFKDSDSPRTIGRAFNSLCWIVDPNDHNKLAPINCVGELIIQGHALARGYINDSKRTSTSFITDIDCLPKPLIAGPHRFYLTGDLVRYNANGEIEYIGRKDTQVKLRGQRLELGEIEYQIKRSLSSIEHAAVDLCHRETGDALVAFISFKDQIIPSPDNILPLDDALKISLANIMDTLKASLPGYMVPSTILPLGEMPFISSMKIDRKKLLAIASSLSAEKLLSFSLASQDFVKPSTIMEKKLAGLWAQILKISSDNIGKNDSFLEIGGDSITSIHLVALAQRSGINLTIANIFADSKLSSMALSAAEGEIEPVYEVIPFSMVAAKTLSSLLQEVRTKCDLSSTAVIEDIYPTTSFQEGLMALAVKQPGSYIAKHTYRLPKDIDVARFKAAWDDTVKLCSNLRTRIILSGGLSIQVVVKDVDSWDETSNMSLKSYLRANRNVHMAYGSALSRHALIEQADDETYFVWSVHHTVFDGWTTGLILNTLASAYKGDEMMHFDSYARFINYTISIDVEAAKSYWQEQLLDAKRAPFPAMMSKASQGKKSSTRMYEKALEIPQLRQTSITTASILRAAWAIVLAKYCDTDDVTFGTTISGRQAPVHGITEMVGPVVSTVPVRVRLDMESSVSKFLQDIQNQASDMIPFEQFGLQNIAKLNIEAKEACDFTSLLVIQPMKTLLGSDNGHSILESVDTAIYGEEDFMQDYFSYPLVIQGHVYEDSIHLVIIYNTDVLPEQRLLALTHHFEYVSQQLVAKDSMTLANVSISGSWDIEYVLRQNQDMPEIIDSCFHTLFEQQATLRPDAPAVYGWDTQFTYAQLNEAANRLANHLVQEYETTFDELIHVCFEKSAWFFVAILAINKAGGAWVPLDPSHPTQRHQQIVTQTKARLALVSPSNSSTCLDLVEHVIEVSSNTDENLRKAGFSHRNPDLEISSHHAIYVLFTSGSTGTPKGMTPNIKILQFAAFVFDLSVGEIVAPLITGACLCVPSEHDRLNELPRFIQQNNINWVYLTPSFIRTLNPKDVPSVELVLLAGEAVSRDILETWFGKVRLVNGWGPAETCVFSTLYEWKSVNESPLTIGHPVGGFCWIVDPENPHKLAPIGTLGEVVIQGPTLLREYLADRVRTTASTVYDLPNWVPNRTVQHWDRFYKSGDLCSYNADGTIEFSSRKDTQIKIRGLRVELGEVEHHLQNTLSGVRQVAVDVITSSTGTSLVAYICFTDETKITSTGGNANEGGPFTEIDDTLQERLAATVGQLSILLPRYMIPAFFIPCQYMPSITSTKLDRNDLKRRTAGLSREELTKYYLRRDKKRAPVTMTEKILQIIWSQILSVPSEKIGLDDSFLGLGGDSITAIHLVSLSREYGISITAQDIFDDSRLVAVAARAKKVDSVVQDTDEIPPFSLLSEKSRKLVEAENTHAQYCLSSETVVDAYPCTSLQEGLMALSAKQPGSYMAKYYYRIPDNVDIPRFKASWEKTIALCHNLRTRIILIDGKATQIVIDEPIIWADSQDLTTAILMLKSVEMTYGSPLSKFILVEEKNGDIFFLWAIHHAVFDGWTIPVIFNVLSTLYRGVEPVQPVSHARFVKFIMSTNEEDTINYWKSQLNDAKKATFPPATASQSSTSNVLETSITYSQRTGLFTKATILRAAWALVLARYSETNDITFGTTISGRQVPLDGVTNMAGPAVATVPVRIRLDKQQTVSAFLQSVQSQAMEMISYEQFGLQNISKIGDDAKEACNFTSLLVIQPIEQLQHHGDDALLVTAGPEVIGETDLVQNYFSYPLVIQGHLYDNKINLMLIYDTQVLSKKRMRGLARHFDNAVQELTGQGDKLLGAVSLCSCLDYDHAIEFNRNSSDTVERCFHEMIDDVALVQGDALAISSWDICFTYEEMSATTNRIAHYIVNAYDIQVGDIIHVCFEKSAWFMIALLAINKAGAIWSPLNPSDPVDHHRKIISQTGAKLLLTSTTHSHKCAGLLPNVLELTPELNTKLTENIDWSTNRPAVNITSSDAAYVLFTSGSSDIPKGVVMEHASLCNSQTSLSNTLHLDESFKVLQLSSYSFDAALFEICSTFLVGACLCVPSPDEQRNELEDYIRTHKITCALLTPALARTIRPDYVPSLDVLLIGGEAITRDILDIWYDKLRLVSIWGPTECCVAASIHEWTSANESPNVIGRPIGGSCWIVDPEDPTRMAPIGTVGEIAVQGRNLLREYLSDPIKTAASTITGLPSWIPKRESAQCDRFYLTGDLGFINEDGNMEYCTRKDTQIKVRGQRLELGEIEHHIQTHLKDAKQVVVDAIKSETSTTIVAFIGLSNVTRSREPETPDAGNNIFVPLNENLRTTLSILIGVLSTLMPRYMIPRVFIPCAYMPLNTSSQVDRKKLRQLADTLREEDMALYSLTNDDKVAPQTTMESRIQQLWAKVLNISVDSIGRDDSFIQIGGDSISAIQLVSAARDASIKLTVGDIFDDPRLQAVASKATEIDEEAQLITNIEPFSLLRGDLKDVILSKNIQEQYDLPVDKDIEDAYPCTKLQEGLMALAVKQTGSYIAKFLYRLSRNVNVSHFKAAWEETVRILPNLRTRIFAAGNVSVQAIIQNDISWESGKGMSLRSYMHSTRNFEMIYGSRLSRYALIEDNDDTYFVLSMHHAVFDGWSLRILMEVLHSVFRNENAIVVEPYVRFVQYTLDIDADATIDYWKSQLQGAKRTIFPSVASSMHDEKTKQSNTLVTEKIITLPSLSKHSITKATILRAAWAIVLSRYSDSEDVTFGATISGRQASVPGLTNMAGPCIATVPVRIAMNRNQSISEYLQAVQSQANDMVPFEQFGLQNISKIDGDTKDACEFSSLLVIQPIQSIIYNDEEADSLFVPTEVGKEVADTVQNYFTYPLVIQGHMLEDYIKLVLIYDEHVLSEMQMVALSHQLENVMKMLASHPEKDLHSISITSDWDINNSLKQNSDIPDIVDSCIHQLIEHQAAIQPDALAIMSWDRDFTYKQLDEAANRLAHYLVNKHGVKPNDLVHVCFEKSAWHYVAILAINKTGAAWVPLDASHPEQRLRQVVSQTRAVLALASSSNSALCATLVQNVVQVDTELDNRLLETEPSDHSPIVALSPRNAAYVLFTSGSTGTPKGLVMEHGSVCTSQTAIAKRLGLNSKVRMLQFAAFVFDLSIGEIIGPLISGACICVPSDHIRLNNIVDFIKKKRVTWAYLTPSFVRTIKPSEVPNLELLLLAGEAVPRDVFTSWFGKLRLINGWGPAETCCFSTLHEWQSLDESSLTVGRPVGGFCWIVDPENPHCLAPTGTVGEVVIQGPTILREYLCDTERTEAALVKSLPEWAPFREEANWSRFYKSGDLCFYNPDGTIQFSSRKDTQVKIRGLRVELGEIEHHIRLALNDVHQIAVDVFHSDNGTNLVAYFSFYNETRQIHEADLSGPFLPIDNDLQARLTALIGQLGVSLPRYMIPTMFIPCKYMPSITSTKLDRKELQRCTAALSQAEIAGFSLLESRKRAPETLMEGLIQEIWSEILHISADAIGRDDSFLGLGGDSITAIHLISIAREKGIQLTSKDIFDDPRLLAVAGKAQELHAEAQQPVDALPFSLLGSEMRELVVGLGIKQQLKLLVNDAIEDSYPCTKLQEGLMALSVTQPGSYIARYVYRLPQQVDLMRFKYAWKQTVALRDILRTRIIMINDVCVQVVTSEGAIWDNLNYEDLNEAVCAAHSYTMTYGSPLSRYSIYESNDGEKYFIWTVHHAIHDGWSVPIILDTFYQAYEGLELVVPKAYSNFIRYTMELDQDAARDYWSAQLHSAKRASFPKTGLIEKPTGNEQKTRVLTTSLSFPTSSNETFTKASVLRAAWAIVLARYCDSDDVCFGATISGRQAPVPGLLEMAGPVVATVPVYVKVDKGQEISKFLQYIQNQAHEMVPYEQYGLQNISKLSADVRDACNFTSLLVIQPVQRFVSKMANDATLLAPARSEIKDMVQDYFSYPLVIQGHVYDDRADLVLIYDSTIVSELQMTALSHHLDNVVQQLLAEGTGKLGDIAISGSWDLELAQRSNGDGPEIIDDCFHFIVERQAEERPNALAIDAWDGRLTYGELDRAANRLAQLLISHYAVKIGDIVHVCFEKSLWYIVSILAINKAGAVWAPIDSAHPFHRLQTVVTQTSARLALASTSNRALCEQLVESVVEVSASLEETLSAKMISGKRPDIYITSNDAAYILFTSGSTGTPKAIVMQHGALCTSQMAICRHLGLDHTVRMLQFSAFVFDVSVGEIVDALISGACVCIPSDQMRLNNLDIFVRDFNVTWAYLTPSFTRTLNPKDFPGLRLLLLMGEATTQDILDTWYGLPNTKFVNAWGPAETCVLNTIYPWQSNAESPLTIGKAVNSFVWVVDAEDHTRLAPTGCLGEIIIQGPAMLKEYLADPKKTSAAIVTELPEWAPRRESTTWGRFYRTGDLGFYDHNGILHFAARKDTQVKIRGLRVELGEVEHQIRESLEGVRQVAVDVFKTEKGANLVTYFCFTDDARAPGLNTGPEDKDVFMHIDDQLRTQLGHMLIKLNLSLPGYMVPTLFIPCSYMPLITSAKLDRVKLRYLTAQLSQDQLEAYSLLNTDKQAPETEMEIRLQRLWAENLNLPESAIGRQDNFLRIGGDSIAAIRLVSMAGKVGIILTVSDIFDDARLIAVAAKAIDTGARYDIAVPIEPFSLLLAGTKDLVLSPAFRKEYALAANQIIEDAYPCSKLQEGLMALSVKQPGSYIAKYVYKLSRSVNVTKFKMAWERTLEMTATLRTRIVQAGGSSIQLVINSDVVWDANSSDLRSSLARAQALEMGYGSQLSQYALIDDADSTYFMWNVHHAITDGLSTQNILSTLFKIYNDVEISPLPSYARFIKYTLSLDEDITANYWKAQLRNAQKAVFPPTSDVSHNIPDVTRILEKSIELPLDMKNSTITMATVVRSAWAIVLARYCDSDDVTFGTTISGRQAPVLDVMEMAGPTIATVPVRICIDRRQLISEFLEGVQKQGLEMTAFEQYGLQNIAKLSEDIRDACDFSSILVVQPMQHFGSTSNDDDLFVSANLGANSVADAVQNYFSYPLVVQAHLYDNHVKLILIYDSKVIPEAQLVALSHQFGHVMTQLDHSSSAALGTVSVFSPYDVQKAISFNAAVPDIVDACMHELIENQARLSPYAPAIAAWDGNFTYSELNSASNKLAHHLINAYGVKLNDFVHAGATWVPLDPLHPEQRLRSIVSQTKATLALVSPDNVALCSKFVDNVIEVTADLDVTLPEQDGIQSPDVSVSPQTAAYVLFTSGSTGTPKGVVIEHGSLCTSQNDIAKRLRYHSNVRVLQFSAFVFDFSISEIVMSLIHGACVCVPSEDQRLSGIVDFIRDMRINWLYLTPSFLRAINPSDVPGIELVLMGGEAVPRDIFNTWFGRVRLLNAWGPTESCVMGTIHEFESADESPLTIGSPVGGFCWIVDPENPLLLAPIGTLGEVVIQGPTLLREYLNNPDKTKEATVHVLPEWAPRPDDKNWNRFYKTGDLCFYNANGTIEFSSRKDTQTKIRGLRIELGEIEYHLQTSLKDIRQIAVDVVQTDNGSNLVAYLCFVDEIRQLHDANDNGPFTPISPELQDKLVGVIGELNVTLPRYMIPTFYIPCNYMPVITSGKLDRKELKKQTSALSQKELTKFSLYGVNKRAPETAMEFQLQKIWSKVLSTPIESIGRDDSFLGLGGDSIIAIHLVSACYEAGISITVKDVFDDPRLSAVASRAHDLESIEQDVSIVPFSLLSDHLHDMALSKNVRSQCTLSSSHVIEDAYPCSKFQEGLMALSMKQRGSYVAQYVYKLSHNVDLSRFKAAWEQTLELCASLRTRIVMLDGACVQIITKGPPEWDETFPTDLKKALQATHSEMTYGSQLNRYALVQDANYGNHFILVTHHAVHDGWTLRIIMNTLYSVYLGQKPLSLTPYSAFIRFTLNIDFEKAGNFWSEQLKNAKRATYPPMPHIESHTSITRMTNKTISFPPSIKTINTKATILRAAWAILLARYCDSDDITFGTTISGRQAPVPGLTEIPGPAVATVPIRVCIDAVKPISRFLGEIQSQAADMIAFEQFGLQNIIKLSADAKDACEFSSLLVIQPRTHLDSIDSKGSSESLMALSVEARNAEQLMQNYFTYPLVIQGHVFEDSIELLLTYDSKILSEIEMEALSHQFDVVVRQLVHESDDPISSVALAGEWDLEQAKKWNTENPELVDTCIHSLIEKQSLIRPDAPAVSAWDGEMTYSELNSAANKLAHHIVTAGVKSNDLVHVCFEKSLWFFVSILAINKAGGAWVPLDPSHPKQRLHQVATQTLAKLALCSPTNAALCREIVDDVIEVNHNLIVALSKTYSGVDGPDIYVPSGNAAYVLFTSGSTGTPKGLVMQHRAVCTSQTAIAQRLRLNSDVRILQFAAYVFDLSIGEIVGPLIHGACICVPSEEMRFNGLREFIQDRSINWAFLTPSFVRTLSPEDIPSIELLLLAGEAVGRDILNMWFGKVRLINGWGPAETCVFSTLHEWTSLNESPLTVGRPVGGYCWIVDAEDPTKLAPIGCLGEVVLQGPTLLREYLADPQRSKEAIITSLPAWAPRQDSQPWSRFYKSGDLCFYNPNGTIEFSSRKDTQVKIRGLRVELGEVEHHIRECLHGVRQVAVDVLRSEAGTSLISYLCSNDDTQPGSSDLKAGDIYLPLDSDIKALIAAMVGELNVNLPRYMIPTVFIPCKFMPVITSTKLDRKTLKVVTASLNRDQLAQYSLTNTEKRAPASQMETRLQAIWAEVLNIPVESIGRDDSFLQIGGDSITAIHLVSKAREAGVSLLIKDIFSDSRLLAVASKAVIYDENQQQQESLRPFSLLNEQIGALVLGDEVRKSCGLADNQVIEDAYPCTSLQEGLMALTVKQPGSYVATYIYKLATFVDVERLKAAWSRTIELCGNMRTRILLLNGTPIQLLLNEDNQWQPMENETLASVTNSSRDLLMGYGTPLCRYGILEEKNDRYLVWSAHHSIYDGWVMRILLTTLYSAYHGAEITTPRPFSGFIKYSIELDNTTSANFWREQLSGSKRAPFPARQSPNSLQSSTQVFKSTLKIGQPGQSTITRASILRAAWAIVLARYCDTEDVSFGTTVSGRHAPVAGLETMPGPMIATVPIRIRMDRAVTKSQFLANVQNQAHEMVPYEQFGLQNISKLSQDAKDTCDFSSLLVIQPPAQNLSEDEQEGNILVYGNEEQNHTEDAMQNYFNYPLVIIMNTFTDHIMQRFFFNSDVLTEDRVSALSHHISHVVEQLLDNGDGILDNIDLVGEWDVQHAVESTRLRPPTEACTHWLIQERIKAQPSDLAISSWDGNLTYAELGTLANRLAWKLQDLGVGPESLIPLCFPKSSWAVVAMLAVEMAGGAFVPLDPNAPVARLQGIIEDTESTLAVASPSCQDTLRDVGIDVLVVDEALLLELFDPMVAITSSTQPDNASVVLFTSGSTGKPKGMVIQHNSLCSSGNAYGTDLKIGPGTRVFQFSAYTFDVGVLDCLVSLMRGATICIPSDHARLNDLAGAMNATKANWVFLTPTVADLLSPTDVPYLKVLCLGGEAISKKCAERWIKYTEVHGLYGPAEASICAWNPAVGRSGLSTNIGRPTSSAFWVVEPGNNKRLVPVGCIGELLIESPMLARGYLNVSAEVASNWVENVDWLPGTDMKRVYKTGDLVRRNSDGTFDFIGRKDTQVKLHGQRVELSEIETRIQEFLPGDMAAIVAIIKDEHEHDSLFAFLWYTEGVTASRSTACLMETITDGARAVISQVDYSLGLVLPSYMIPSSYLVFEGKPEQTVNGKVNRRALLAHAQNLSTQDRLRFAPKIGKNEPPTTPMEFKLRDLWAQVLHIDAQSIGKNDSFLRIGGDSIGAIQLVSLAQQNDISLTVATIFNDPRLSQMAEAANTNEVMPTYETKPFSIIPASILDVVLSEVRSQCDLSESMTIEDVYPCTRLQEGLMVLAVKQPGSYVAKHVYRLATGVDIERFTHAWDLTVEACAALRTRFVLVDGIVFQAVIKDSVHWQSSSDIRSFVMSTENSLMGYGSPLCRYAIIEQSGENYFAWNIHHTIFDGWTLPLIMSTLHAFYRRTEVPSLLPYSGFVKYLADMDYVAASKYWTQQLDGAKKAVFPLRNEATKAKRSEKSTRVLHSTIQFPRSTSISVTKASILRAAWAIVLSKYNDPNDVCFGTTVSGRHAPVPGLERMPGLVVATVPVRVKIDRNQSLSIFLEEIQSQATEMVAYEQFGLQNISKLNAQAKEACDFTSLLVVQPIQHITSTGNGEEEALLSATITEDVHADEMLENYFNYPLVLQCHLLDDSVNLVLIYDVDLIAEYQLVSLCHQFEHVVAQLLAQDDGSLSEISLTSEWELEFARVSNQDEPAVIEDCIHNMIERQALLNPDAIAVNAWDANFTYAELDRVANRLANYLIQSMGVKVGDFVHVCFEKSAWHVVSILAINKAGAAWIPLDPSHPTERHQQVVSQTGSSLALTSVANASKCAELVANVLEVTRDLDDKLASDIQFIDSSPATNVNFKDVAYVLFTSGSTGVPKGVVMEHGSLCSSQTSISKRLGYAPGVRMLQFASFVFDACIGEIITPLISGACVCIPSWETQMSSLTTYICEVGVNWAMLTPSFARTIDPQEVPCLELLILIGEAVSRDVFELWFGKLRLLNGWGPTETCVFGALHEWKSIDESQLTVGRPVGGYCWLVDPEDSQKLAPIGTFGEVVIQGPNLFREYLSDKEKTASSTVASLPIWAPNRHSRHWDRFYKTGDLAMYNSDGTIQYYSRKDTQVKIRGLRVELGEIEYHVLQSLDGVQQVAVDVYKTDAGANLISFVCFKKTTLPASTTGNVTSQDIILPLTAELKNSINNLQGHLNTILPGYMIPTLFIPCNAMPLVTSGKLDRKLLLNITASLTKGQLEKYALIDGDKRQPETEMELRLQELWANLLNMPAASISRDDNFLRIGGDSIAAIRLIAKARDHGISLSINDIFNDSRLFAVAAKATNIEGEIEEMATIEPFVLLDQDCQSMVFNSFSGLRLPTGMEIEDAFPCSKLQEGLMALAVKQPGSYIAKYHYRLPSHVDILRFKHAWERTVELCANMRTRIITVGGMTIQTIIKNDVTWENTEGMTLMSYLRSPKMAEMSYGCRLCRYALIEEEGQDVQFVWNIHHAVFDGWTTPIILNILHSTYRGIEKPKIENYARFIKYTMGINNQEAGEYWMRELHDVKKATFPSSAFLEAADKGDITRFMETRIDLPHNSAGVTKATILRAAWAVVLARYCDTDDVCFGTTISGRQAPVPGLMEMPGPVIATVPIRVRLDRQKSVDHFLHDIQDQATQMVPYEQYGLQNIAKLSADAKDACDFSSLLVIQPLQTLVYDDDNEDTLLAASDFAGETKEESIQNYFSYPLVIQGHLHDDFINLVLIYNSLALPEAQLLALSQQFKNAVKQLASQPQLSLESLSITSDWDVEQSLKFNPEVPDIIDSCVHELIETQANIRPDAMAINAWDAKLTYAEFNCAANRLANHLTAVYNLGAGDLVHVCFEKSAWFFVSILAINKSGAAWVPLDPSHPEQRLRQIVSQTCAKIALASPDNSTLCAGLVESVITVNSDLDLKLSKVKNNSQKGPITTVSPDSPVYVLFTSGSTGTPKGLIMQHRSVCTSQTAIVKRLGLIPDVRMLQFAAFVFDLSIGEIIGPLITGACLCIPSEHTRMNGLVKFIRETDVNWAFFTPSFIRTLSPSEVPSLELILLAGEAVPRDVLTTWFSKVRLINGWGPAETCVFSTLHEWQSINESPLTIGKPVGGFCWIVEPEHPDRLAPVGTLGEVVIQGPTLLLEYLADPERTQVSIVDNLPQWALRSRPDSKHWNKFYKSGDLCYYNSDGTIEFSTRKDTQIKIRGLRVELGEVQHHVQQALTGARQVAIDVYKGESGTNGVTSGELFLPLDEDLQSHLAAVISQLRVSLPRYMIPTMFILCSYMPFITSTKLDRNQLKKLTSCLNKDQIAQYSLLSSKKRSPETAMEVFLQKLWSELLGISIESIGRDDSFLGLGGDSITAIHMVSAARESGITLAVKEVFDDPRLFAVATKARDIGKDEQASGFEASPFCMLDTSIRQLTLSENIRSLCHLTINEEVEDAYPTTGFQEGLMALSVKQPGSYIAKYAYRLSDDVDIDRFKAAWEHTIALCPTLRTRIVLLDGKCIQIVIKEDPSAWLQDHANVRAARQAVQGTTMTYGSRLSQSALVSDDNGTSYFLWTVHHAVHDGWTVRLIMTTFQNAYHNLELPALKPYSSFIHYLTGINGEDTANYWNQQLQGARKASYPPPAPVSASVGVTQQISKTIQIPASADPAITKATIMRATWAIVLARYCDTDDITFGTSISGRQAPVSGLMDMPGPVVATVPVRVRLDQKQTISKYLQAIQNQAHEMVPYEQYGLSNIGKISADIKEACDFTSLLVVQPRTHLDSRNKSMSAENESMSSALLQPTCIEGSSVEESMQGYFSYPLVIQGHLFSDFIELFITYDSSVVTEPAMEALCHQFNHVASQLFESEDLTLGDLTVASDWDLQRATEFNQETPELMDTCIHHLIEACAKEAPTSPAIRAWDGELTYGQLNELSNILAHHLITNYDVQVEDLIHVCFEKSAWYWVSILAINKAGAVWVPLDPSHPKQRIRQVISQTHSKLALVSDTTRHLVSDIIDQVIEVSLALYEQLDSLLGTEEPRVPVSSHNAVYVLFTSGSTGTPKGLVQTHGGVSSTLTAIKKRMGIDPSNRTLQFASYVFDMSIAEGVLHLISGACIFIPSEDTRMNGLKEFINEHKINSLWLTPSFVRTITPEQVPSVNFLLLAGEAVPRDVFTTWGGKVRLFNGWGPAETCVFSSLHEFSSVNESPLTIGRPIGGYCWIVDPEDPHKLAPIGTLGEIVIQGPAILREYLDDAERTKASTMYDLPAWAPRRHQSHWSRFFKSGDLASYNPDGTLEFSSRKDTQVKIRGLRVELGEIERHVRSNLGIARQVAVDVFKTDSGTRLVVYFCLSDETLTAGSSNSDEDIFLPISTEIQEQLADMVSQLSVLLPRYMVPSLFVPCRYMPFITSTKLDRNKLKKLISELSQEDYSAYSLSSGTKRMPENEMERLMQELWSVVLHMPKEDIGCDDSFLQIGGDSIAAIQLVTNARAAGISIAVKDIFKDPRLSKLALVAHISNDQSPSFVAPFSLLKKPITKAHIIDAVKEQCSLAGDGLLDDAYPCTQLQEGLMALAVKQPGSYIAKYLYQLPSHVEVSRFRAAWEHTVKCCTNLRTRMVLVNDITIQAILRDDIAWDDTAGVSLEEYARATLQIEMGYAQRLCRYAIIQEESGNYFAFSIHHTVFDGWSLPLLMGTLSAAYYELELPSLQSYSAFVKYTMELDNNTASEYWKVQLRDAKRASFPAPSNKSSSSETRVMNKTIEFPTTNTSITKASILRAAWALILARYSDSDDVCFGTTVSGRHANVAGLEAMPGLVVATVPVRIRLDRQKTLKTFLQDIQTQASDMVDYEQFGIQNISKLGLDAKEACDFTSLLAIQPVQHMSADSNNAGDQDALIIPAASPHVKAEDMLQNYFSYPLVIQCHLLDNQVNLVLVYDSDILGEDQLGALMHQFDHVVQQLLAQSEEPLGDVDIAGPWDLQQAVKMNSKQPEIVQTCLHELFAEHALRDPAHEAIYSSDGSLTYGELDHLSDILAAYLSSLSVGPEVVVPYCFEKSMWAVVAILGILKAGAAFMPLDPSHPISRREELVKEVKARVVIASPNAATSCAGMAENVVELSRSAMTRLSASVIPKALPKVKPSNTAYVLFTSGSTGKPKGIVMQHSSFSSATVGYAKVYDIGPLSRVFQFSNYIFDGSLGEIFGPLATGGTICIPSEDERLQSTPTFMHTAKVNTAMLTPSFVRTFTPDQVPHLKTLVLGGEAASKSTLETWVDRVTLFNGYGPAEACNYATIHKFNSSAESPRIIGSGFNGACWIVETDNYNKLTPIGCTGELVLQSEALARGYLNDKEKTGGAFVTEVGSIPSSLLSKPHRFYLTGDLVRYNSTGELEYLGRKDSQVKLRGQRLELGEIEYHITRLVKNAEHAAVDVIHRDNGDSLVAFVSFSDGINDNWTSDDLSLNLLAADETISSTLDKLREALKSILPGYMVPSIILPLRSMPFITSMKLDKKELRSLANSLSIEDISAFSASKRQMVEPATELEFKLRDLWAQVLGVQASEISRDDAFLEIGGDSITAIHLVTAAQNAGINITVAKIFADSRLSSLAASAQIGFIAKTLQAEPFSLLPGINIGELTSLVQSQCNLPEYLTLEDAFPCTSLQEGLMAIAIKQPGSYIAKHVYQLPPHVDIIRFKAAWERTVETCSNLRTRIILIDNKHIQVVVKDDIAWDSTFNYNLESYIRASQSFDMKSVSRLCRYALIQDEETGHNFFSLSVHHTIFDGWSLPLILGTLNSFYNNTVVPTILPYAGFVKYTLDLDEKSAVKYWTEQLSGAKKASFPAINDVSSSNTIKPAAQFLNKTIEFPRSTTSAITKATILRAAWAIVLARYSDTEDICFGTTVSGRHASIPGLEATPGLVVATVPVRIRLDRQLLISRFLQDVQTQASDMVEYEQFGLQNISKIGAEFKDAVDFNSLLAVQPIQHIGSTGGSSEAPLLIPANSEFLHAEEMIQNYFNYPLVVQCHVHDDMVNLMFIYDPSVLPEYQLQAMSQQYDHVVQQLLTKGEDTLGSLSITSAWDFQQVLDWNTKVPELIEACIHDMISNNAQHTPDHEAIYSSEGSMTYAAFDSLTDILANHLCQLGVGPETIVPYCFEKSMWAVVAIVGILKAGGVFVPLDPSHPANRRKDLIQEVGAQIVIVSPESAASCAGMAHHIVELSSDVISQLSVHGKHLTEPKRPSPSNAAYVLFTSGSTGKPKGIVMEHSALTTSTVGYGRVYNLSPESRVFQFSNYIFDGSLGEILATLAFGGTVCIPNEYERLQDAPAFIRKAHINTAMLTPSFVRTFTPDQVPSLKVLVLGGEPAGKDILDAWCDRVKLINGYGPAEACNYATWHAFTSSKDSPRIIGKPFNSTCWIVEPENHQLLAPVGCVGELAIQGHVLARGYINDSDRTKRSFITEISSLSTQAITCPQRFYLTGDLVRYCANGSLEYLGRKDSQVKLRGQRIELGEIEYNIQRALPDIEYVAVDIITKESGQSLVAFVSFLGTYDDNGVASFSDNLIQPSDALRIANMTLLDDLKAVLPGFMIPSLILPIKKMPFITSMKLDRRALRNIASSLTYEEILMFSPSKEDKIEPTTDMEFKLRDLWAQILQISPQDIGKNDSFLQIGGDSISAIHLSSLAQEKGILITVASVFADPRLCAVALSARLSEAKDNYSTDPFGMILPSDRDTIISEIEKQCNLSANQSIEDAYPTTKLQEGLMSLSVKQPGSYTARYVYRLPEHVDIERFKAAWDKTVEICHNLRTSIVLVGSTTIQVVIKDNLTSLWEPTAGISLKSYMQNATQTFNLGYGTRLCRYALIEDDGTPYFAWHIHHSVYDGWTLPLILGTLYAAYAGTSLPPLQPFARFVKYTTSIDKNDAAEYWKRQLRAAQRASFPKIGQHSATSNGSPDITRVFKKRIEFPRSLDTSITKATVIRAAWSIVLAQYCDVNDVCFGTTVSGRHAPVPGLESMPGPMLATVPVRVRLDKEQPISRFLQDIQIQASEMVAYEQFGLQNIATLSPEARQACDFSSLLSIQPAQQQTADEKGIEHTDSILLLGDSENATEESMQNFANYPLVLQIAILDSHVELLLIYNSSAVTEFQAIAISEQFGHVSGQLIAQDERLLGDVDVAGSWDLQKQLEWNSEIYGPADTTLHDLFSKQVARRPNHEAIYSRERSITYSELEKLTTQFAAYLYSRGVRSGAIVPFCFEKSIWATVAMLGILKAGGTFLPLDPSHPASRRQALIDEVGAKFMIVTPKTAPDCQGMVQSTIELSPSLIAHISANNITEQPVLNSDPNTAAYILFTSGTTGKPKGVIITHAGVSAALLRQREALSYDDDTRMLQFSSYIFDGCIIEVFTSLAMGATVCVPTDHERLHNSASFIRDARVSHALLTPTFIKTLSPDQIPGLKSLFTMGEAPSKELIATWAGKVDLRNVYGPAEGCVASTSHTYSPSINTSITNIGRSFTHGLWVVDPNDHNRLMPVGCVGELLLQGSCLARGYINEEEKTIQAFIDDVEWLPSEINVGERRFYKTGDLVCYTLDGSIEYVGRKDTQVKIRGQRIELGEIEYQIRCSNDTIGNAVVDIVRRDGYETLLAFICFTSHQETESISNEIYFMKLTSKLQDIFSDIAAKISSLLPTHMVPKYFIPVDHMPHNASGKLDRKLLLASVANFTAEELSNYLTDQRLPFRDCSTDAELWIRNQWATTLDLPAETISVDDNFYSLGGDSIRIVTISKAIINEYGVSLGMSLLNSKHTTIANMAEHVKKELDGQEGQEIGRVDIIAEISSLSRSLMDSGALNLAANPKTELPDQATVFLSGATGFLGQEILRQLICNNSIASIIALVRCKSIEHGLDRIRNTAKIAGWWNEDYASKIEIWSGDLSKKHMDLTKAQWARLAGQSTNNVDAIIHNGAIVNWNADYGKMRAANVDSTVDLLKATVNSPASPKFLFVSGGISTDPTMDRTVIAQYLGNSNGYSQTKFVSEGIIQEVINTLPADQNRISTLKPGRIIGSSETGVANVDDMLWRLVSTAASLHVRPSEPEDHWISVIGVDTVATSVLNQIYTKEGIIPFVSLQGGVPATEFWDLVNKELEVPCEPTPLDEWIHRALESMNQVGEKHPLWPVQHFLGAISTPRPAQEAEVEDSELQQRYLAVTMSMRYLIKIDFIQSSTEGFSQPRRADTFQRIHG
>CPKHAM536
MDNQGPSSLTQETMPQPEMAAPEAAVINMPEPTGFNFNEKRRPAALNLTHNRTGTSSSSSSESSLKVPRTPRFAEATSVHSPVDDDKISPFADPVNPEASESQPSDVGFGYIGSSSNRESIPMPPKSPLKSAMRVPGTPARTMHILSPTFREEANLEKRELETEKEQARDLKHKVRVRMAKFALRSVHFSCSLIILAMLSSSFAIFNATKHLPSQSAMPSWANGTDPWAQKLVLAMACLSLAISVLVFVAYCRGGHRRAEKVGTYYTMFAVGWFVVSLILWVLAAAVFSNSKNNGNNKDMWGWSCVQNTRSEVFSDKVKYSLVCRLQNWSLICIIIEVVIEVISILLYSIVFYRYYSKRRLHKSMDVRDRARSDLYLAQLRSQSAPNTPGFPRSPSFGGAPMTPAMFPPKSPALSQYALSPRHAPASFGSLSSINEKSTFTPGVQVIAEPPSVFAPPPAAFKLQAPPMKAPSATPKAQSPLTQAAPPLPFASPSQEPPSENVQEHGPVAANEPTYDAVPIPGAYTAGPASYGQAM
>CPKHAM537
MADKGLEDVPEGQIESNYDETVDSFDDMNLKSELLRGVYAYGFERPSAIQQRAIMPVIKGHDVIAQAQSGTGKTATFSISVLQKIDPAVKQCQALILAPTRELAQQIQKVVVAIGDFMNVECHACIGGTSVRDDMKALQDGPQVVVGTPGRVHDMIQRRFLKTDAMKMFVLDEADEMLSRGFTDQIYDIFQLLPQSTQVVLLSATMPQDVLEVTTRFMRDPVRILVKKDELTLEGIKQFYIAVEKEEWKLDTLSDLYETVTITQAVIFCNTRRKVDWLTDKLTARDFTVSAMHGDMDQAQRDLIMKEFRSGSSRVLIATDLLARGIDVQQVSLVINYDLPANRENYIHRIGRGGRFGRKGVAINFVTADDVRMMREIEQFYSTQIEEMPMNVADLI
>CPKHAM538
MPSAVSHKSHQSSDSTSVSHSDSIPTHPLGVKPLGNQYLAKGPNARRSIGTWACLPDEILALVLEGVDKQSLLNLGSTCKFLYAFCHSEELWKALYLRSQSTSSSSINWRGSWRSTVIGLPRENEAKVDCSNVFSDVLHRPFACSNIDLANFVSRIPKANEIRQFKNLTYEEYSERWTEQPFILTDCIQEWPVYSQWTIESLLKKYTEVEFRAEAVDWTFSQYCEYMNRNKDESPLYLFDRKFAEKMGLVVGHSEDAAYWRPDCFGPDLFEVLGDERPAHRWLIIGPERSGSTFHKDPNGTSAWNAVIQGAKYWIMFPPTAEVPGVYVSEDSSEVTSPLSIAEWLLTFHKEARQMPECVEGICSAGEILHVPSGWWHLVVNIEKGIALTQNFVPQSPGLNLVSEVLSFLRDKPDQVSGFSRDVEDPFGLFTERLKQDYPDVLERALELADKKSGKKRKWDAAVGRDEEQAEGFSFGFGGDDDDEIP
>CPKHAM539
MVLDEHYEMCLPILQDPALEDEDKTDKIEELFKKETNMVGSSLENAILDVMWRWRECGGTSTSPPPIRQTILRRPSPASWRGGTPLSGSPRLAVSPLAPPGYIPATFGRTKSVTASPFGSPRASPRLAFATPVIPHSPNLNAYEFASDPTPATEILGEYQIENVDWLVNDDTISLSSSVGTTKSLNAAAPEFSSMSSQQIDMSPYDMLRSILGHTRTDEEIESALAAHNYDLSATITSMMEIQQDGGVRLDEPKNVLIGKSISAEGRPSTPVNQKAGVICKFYMSTGQCLRADCRFSHDLSNHLCKYWVMGNCLAGETCIFSHDPSKLVSKMSLESGSNTPTRSHSSLMLQDMSLFPSLHGDSDHHYSGSPNFASSPGMRSLRAESPRPRSRPGSRHQLKENYTAAPALDDNEAFPSLGAAIAKQGKKHHGKRGGHGHKENGTPSSLADIVKMNPPASPRLDVRKPVTNGNGAVGRDGEHSAAALAIPSPKHVPWLETGERANKAYLKARQEAIKHGGLRNKFLQSAAQAWNRNDARAAKALSLRGQSENDLMRKAHREAARELYEERNKNLDAVSEVYVDLHGLHPEEAVEYLEKVLLENEKGNRPVYAITGTGHHSKNGKDKVGKAIRAFLNEWRYAYREFSVPGDRNSMGGILGVDASSWDKSLARDGADEEKSTVDILSQGIEIGDGKVRMLVREPPKGPSRR
>CPKHAM540
MAGGYQDARSDSVSSDSSSPTTPPLSSSETRFPHPQQWSRSSRDASRRLSGNVSRSRQMSSDARDWMHNQWDTYLKWSQNMIATFWKLSPLHRALVILVILIGWTFIILSILYSAAFFRWLATVSKSWREIRGGWLIAFMLIFVTSVPPIVGYSTANTIAGFVYGFPGGWPIAASACVIGSLAAFMACRTVLSGQVNRLIGNDHRFVALGQVLRQDGILYLTGIRFCPLPFSLSNGFLATIPTITPLSFVISTALSTPKLLIHIFIGSRLAIIAEAGDSMTTRDKMINYAGMIVGGAIGAAAGIIIYRRTMARAAELAREEAGISAAEEGVGGYEDTDDTLLDPEDAAHAMGDDDVSLWDNQVDDGWGDAYEDEDDDNAKTTKLNKD
>CPKHAM541
MAYFHLTQTVADAFNALADEVQILSDRKTILEHKLRFAHEQFQYLADKYAPATPEIEETIAKLQLPAQTTVDDTLPVPLPKHRTPQSQAQVALIIRDGRRAANKLVASLGEASKTTASSRDTMSQPSHVETSMSTTALEQDFTVEDKTGKKGKLQCPFAKVAAANGNKEPKPETGPDLTPNHSEDPVCVAMCEEETFQQDAVNETQPSKCPIRFLESPQEIAQYVEVHKNEIPRSHEICVRRYQGNEQQIRKLDAKYGNIVNMIEDLSHLHKPMLPGDEERTRRHSNTSKNSNDRVESWAHAVSASTDPEVPAEPPVDIDEDRQSHFDRPLKEVRVGESPSRPWGISVPAHKQSRNEPMSPPPAPVRMPSPVRNMETTAKPAGKCPFDHTAMKQPGFAGLNVTSSPDPQVKKDTIPNSQGQMPFTPTTRPQENHAAHENRTFIPQPTFINPELSKAPNGPQMIFTGPVFIGYPMEQAIQFMNQYQNQNQRT
>CPKHAM542
MVLQRFAIPAAKLLRSKSHIIPGQLLVTEHFFQVPLDYSNPSAGSITLFGRSATKHETPVFPPDEPPSPKPWIVYLEGGPGFGNREPQDHPLTRTALSRGYQVLYLDHRGVGLSTPVSTAMLARLPGGNGPSSVEVQANYLKLMRQDNTVRDCESVRKLLTDGLPEHKARWSIFGQSYGGFVSISYLSLHPEGLREVFLTGGLAPVGKTADQVYEATFRKTIERNALYYKKFPEDIEALRQVASHIEKEGGNQGLPLPGGGFLTVPRLLTIGIAFGGHGGFDQVHTILLQLKSSLDQFGFLTRASLTPLESFTSFDTNIIYAILHEAIYCDGPDSASNWSAYRVGKSLAQFSWLNKDNQSITSSASPDQPILFSGEMIFPSHFETYPELIPLRAVAEQLASTSDWPALYDVDQLRKNEVPVYAASYIHDMYVDYEFAKDTANLIPGVKTFETNLMHHNAVRAKAEEVMQNLFGLRDDVLD
>CPKHAM543
MKLEYLVVGVLSLLTPLSAAWSKEDREIFRIRDEIAAHEADTGATFYEVLGVAASASLDDINKAYRKKSRSLHPDKVRQQLRADAQAAKKKSKKEGSDAVASKGPSQSQIRKAIKEASERQARLSLIANILRGPARDRYDHFLANGFPLWKGTDYYYNRYRPGLGTVLVGVFIVGGGAIHYLALYMSWKRQREFVERYVTFARNTAWGNGAGIPGVDATPAPEPAPAAEEEEAAPQPRNRKERRMQEKESRKEDSKSSSKKSRKGASSKSSSRDASSAPAPTGARKRVVAENGKILVVDSQGDVFLEEEDEEGNVNEYLLDPNELLQPTFRDTAVVRVPAWIFQLTIGRYLSGSASGETAEGEEDSDVPQHTPPSSESAGEDFELLDKSTDSLSKVKSGKPIKRKSTKKR
>CPKHAM545
MAGSQLKRLKASLRDQGITGPQKSKKQRRKLAQNDQARNDKRLQRGVVLEGIREQFNPFDLKHAARGPKFEVTTNKPKTSNASIKGRPGLAKAASEEKRKQTLLVDMQRRNKVGGILDRRFGENDPTMTPEEKMLERFAREKQKTHNKKSAFDLEDDEPMDSLTHMGRSLDFGEEEELVDDFQEDDLKDDEDSDGDSREKRLKRLRAIIAAGEEEAENGEPERKKTKKEVMEEVIAKSKLHKYERQAAKDDDDDLRMELDKELSSIRGLLWSGLNGGKHQEHAPLSTIAGVDRDAFDKNFDIQVKKLAQDKKAQPSNRTKTDEEKVEEESNRLKKLEEKRQKRMMGEEVSDSDEDEDDKKKDNAARGQEDDEDEDDDDGFGLGHGIKTRPTATELGFDDEDDFVIDDDLVASGSDLELVESDDELDEEEEDDSDSGNQAGGDEDDDDEFTKGLLNELETKNPIFQANFSSKEEKSDENGLPFTFPCPQSCAEFVSITKDYDHANLPKIVQRIRALHHPKLDSKNKERLANFSVALVDFVALPWDAATSPPFSVLESLIRHIHSLSKMFPLEIAKQFRQHLEEISQSRPIALLPSDLMVLTAIGTIFPTSDHFHQVVTPAMLTIGRYIGQKVPRELSDYAIGTYLSILCLQFQQLSKRYVPEVINFALNTICSLSPTALSKSSGSFPVHEPSAGTRIQKAKKAELRRLNFSDCLAENSQEGGNALKIALLSTTIQVLDAAADLWAGKSAFLETFSQVVEVLSHINSKPSREHLPAAASEKAERLEEKLKRMSRISQLSRRPLELHHHKPLSIKTYIPKFEDTFDPDKHYDPDRERAEMAKLKKEHKKERKGAMRELRKDANFMARENLHIKKAKDEAYEKKYKRLVAEIQNEEGREANNYEREAKARKRANSRR
>CPKHAM546
MITALTFIRDDNEIPPAEPKTQYITQETEDSLQLDTLEKLLDHPNFSIKEIAIKILCDRAANDPEVIKYIWVGITKEKYEERMNSLRTLAVLTSQTGNEGLARLHDEKAYSALVRCMELCMESTDLPVVTDIHWDEYYLRDMGERFCLMFLTELINKYGATMLVKAKFVEKWLSKQAWGSTGEERRRNFKDYTDLRNNRITDIINRIKHSRRGLRALEKAGLIDKESSRRRMRELPDLLMEVEEEIAGEQAGEQQSRRAREHSAEEQRLRRQHREAMVLNDGTRPLGREDIIERDASPS
>CPKHAM547
EPPVPVQAWGTLRPSSRPARPVQIAANFCWIPNASAMSFSTTATSTAVKPARSNFSRSLRRPSNVSSTPDLGSLYSAQPKLLRKSSLAALTPSSLASVPDGSESYGIDSVLNEISENTIPEEDPATPTAMELSVGDSVNVPGGMVGTVRFVGTVQGKKGSFVGVELDSEFAARGKNNGDVDGVSYFSTNVSGAGIFVPVAKALRRPSGSSPKTPTPNAASGLKLSKSNSVSLKSPTSSLSKLSASVGPGSRVQSPKGKKSQPSLQRPESESPQRKLAMSPGPRPSISAPGIKAPPRFGSPTNRLAQSVRGTAGHMGDPNKGPAMDRRPSFGGPRSTSSLGPEPLFDEEPNPSTMPPLPTKSNTGLGLGSLSLRPPSRATSINDEELERLRAQLEDRDRQLKEQAATLAEMESSLTELQTLIEHPDGLRRSSIDDKDATQLRHMLREKNEKIAMLAAEFDAHRADFRSTIDTLEMASTETERVYEKRIEELIADIRELESRNLDVDSVATQLKQLEELVQELEEGLEDARRGEAEARGEAEFLRGEVERTRSELRREKEKVVPHNMSALSGDSALLAKELEQKEDEIRGLKAIIHSLSRDSIPGAESHAPRPRPGSLIGEKDAIENKIARDNLERQVAELQHIIKEKNNKEEELQHEIAFLRSNGINSSRDSARDSGLIRRSSVRNSRETVTPPVQVQEPKSPDLSHQRISTLETMNESDTYSTATESSTLWCEICETGGHDILTCTNMFGNDNAKSSKNKKIDEEEEEDDEEEEEERRAQAERDTTHEDLKPLTPTGDEVIHHPAVLTPGIPKEEPASVPAVRIIPNPMESGPVAGKESGILDPEKWCAICERDGHDSVDCPFEDAF
>CPKHAM548
MVKETKLYETLGVAPTATEQELKKAYKIGALKHHPDKNAHNPAAEEKFKEISSAYEILSDPQKRQIYDQYGEAGLEGGAGGAGGMAAEDLFAQFFGGGGFGGMGGMFGGMQNRGPPKARTIHHTHKVSLEDIYRGKISKLALQRSIICPKHAMCEGLGGKDGAVRKCAGCNGAGMKTMMRQMGPMIQRFQTVCPDCNGEGEIIKDKDRCKQCNGKKTTVDRKVLHVHVDRGVKSGTKVEFRGEGDQAPGVQAGDVVFEIEQKPHARFTRKDDDLLYRCEIELVTALAGGTIYVEHLDERWLSIEILPGEAIAPGKYCPPFSPNLDDIKTRVKTNKLSLDSVKMVRGQGMPSYRHHDYGNLYIRFDVKFPEKNWTDDASAFESLRKILPPPSTESNPPAESMTEPADLEDLDSGAQNKVFGDPNGMGDDEDEDGHPGGERVQCASQ
>CPKHAM549
MKIPYNRVHVRGQILFAARGGAIHTFNLTDGTHISSWKHPDVDKVADSIKAINEAKAEAALAAEANTPATESEGPPAKRQKLAGENESAAVTTEAEASTPSAAQDDKPRAGHVDGRGKKGKGKAGKDIDNGKTRFARVPDRPVITHLTSTPDGSHLLAVTGHDKVVWVFTHDGNGQIEELSRRTMPKRPSAVAIGPDSQIICADKFGDVYALPLVIPADGSRTSASQSALPMPSKKAFKPTANPLTVHSKGNRLALLNQIKQAELLSESKDATAAEGPEFELNLLLGHVSMLTALVLGEKEGRKYILTADRDEHIRVSRYIPHAHIIENFCFGHKEFISDMVIPPNNQDILVSGGGDEHIFVWDWLAGKQLFKTSILSLAQEIAPETTAVAVSSVYTLIYPSEDGPHTYILAICEDIKAIFSWKLLENNELHCPGIIQLPGKPLSLTISPSSDGAAPTIIAAIDPDVETKAQSLHAFRLTISHDRLAVDVETSFKDKEVEANESDISEDEVRSLLYTVESLRKVVTSAEFEEAGSETPQANTDSDMAVDTGDAEE
>CPKHAM550
MGGKTANKAGYFDKLKGLLQDYKSIFIVEIDNVSSQQMHEIRHALRGKGVVLMGKNTMVRRALRTFLVDTPEYERILPFVKGNVGFVFTNGDLKEIRDQILENRVAAPARAGAVAPVDVWVPAGNTGMEPGKTSFFQALGVPTKIARGTIEITTDLKLIESGNKVGPSEASLLNLLNISPFTYGLGIAQVYDQGQVFPPSILDIGEEQLLGTLAQAITTIATISLALNFPTLPSVMHSLVNSYKKVLSVAIETEISWPEIEQLKDRIANPDAYAAAAPVASSGGAAAATEAAPAEEEKDEEEEDEEGFGGLFD
>CPKHAM551
MIRQRAAHGWRYQPLCTRRLALALSPVSLRCSSPAAVFVAHLTATAHFEAGIRRSRSRTTVKLSDLPQGKIPLAEPLPTEEEQNEPPLPTVLRQARRNMDKFEKCILFTRVGGFYELYFEHAEEYAPLLNLKLTSKKTNAGLVPMAGFPVYQLDRYLKILVQDLNRHVAVAEEFPNEPSEKIKSGGLMHDRRVTRIITPGTLIDENFIDPYANNYIMAIHISQDAPSDSPQSDSSSPNEPLHVPTVNDSPIGLSWLDLSTGQFFTQSTTLSSLSSILSRIAPREVVLEQTFELKKDHSIFSILTDDRHLITFSPHESLANLEDWTPLLESQISETLKKEFTDNEVAAGGLILNYVKNRLQGTNMKLQPPLRFENTQTMTIDKNTLRALEIKQTIRDGFFRGSLLHAIRRTVTKGGARLLNEWLGSPSTSLETIEARQDIVSRFIELTDLSDSMVILLRRSHDCQRLVQKFALGRGDPDDLLGIANTIYAAEEIVRLLKEASGGKHSLSSPAQDCLTSLASRIILREPLKLADRIKESIDEEGIAQQHAVEESEAEQMMALAQDVVSSEGSNEATSLMTKAKRKKTSSLKELYGEDNEPWIMKPAASKELQNLHNDLTSLVKEKGALVEELRVRLEAPSLILKWTSSSGHIVNLKTKETKNLTAVKAVSSNRSTSSFHVPEWTALGQDIDQAKFRIRREEQRVFQALREHVIKNLVKLRRISSVLDEIDIATSFAKLAVEQNLIRPKLNNSKSHVIKGGRHPTVEGGLLEQGRSFVRNDCVMGPPPDGSLWLITGPNMAGKSTFLRQNALITIMAQIGCYVPADYAEIGLVDAIFSRVGSADSLYHDQSTFMVEMLETAQILRQATPKSFVIMDEIGRGTTPEDGTAISFACLHHLVTVNQCRTLFATHFHDVADMAEAEGFCGPQTGPVQAYCTDVQEDKDGKGGFVYIHKLRRGINRQSHALKVARLAGLPQHAINIAKRVLDNTTETIDDGQSLAG
>CPKHAM552
MSYNDSLIGNPLPVASDCPQHSPSADNLQPLPGKLRRLSNRSAPPAPGHTLDAHTMGGGGEVRSSVSYPVFAHRPVGVPKTSILKGRIEPFYKSGQYDKVNLLANLYNARYSGKPHVQISVWSAPGQERPTFEHAVSQQFKETHTGAAFGPSWSTHWFRVVLTVPEAIVNEELLELQWDANNEGLVWTEDGMPLQGLTGGGERIEWIIPRSFRDGKPHTIYIEMACNGMFGNAPGGKASIMPPDPNKYFALGKADIVAVNVPARGLFFDMWELGDAARELPENSAEQGRALAVAMKIIDTFEVNNQESILECRKLAQQIIGPDVDSHRVYEVGPEPVVFGIGHCHIDSCWLWPFAETRRKVARSWSSQCDLMDRYPEAHFACSQAQQFKWLKQLYPKAFDRVRRKVSEGQFHPIGGSWVEHDTNMPGGESLVRQFFYGQRFFETEFGSRCRTFWLPDTFGYSSQLPQLCRLAGMDRFMTQKLSWNNINNFPHTTFMWVSPDGSQVICHMPPSETYTAEADFGDLKRSISQHKTLRVDNTSLLVYGKGDGGGGPTWQHLEKLRRIAGISNTIGGIPKVKLGHSVDDFFDRLAPKANELPTWHGELYFELHRGTYTTQANNKYYNRKAEVLLRDLEQLATLASLKNKSYKYPTEQIDNMWEGVLLCQFHDCLPGSSIEMCYDDSDKIYKETFETGHKLLAEIYKALGASDSQPNGLDESTVLNTLPWHRKELVEVSDTQVGIACGDGPLLALRTFKIQEDKPAVSVQQVGNQFVLENDDLRVVVEDGCITSLYDRVNERETIEKGGKANKFVIFDDIPLFWEAWDVEVYHLETRRELSYGQTSVHEIKPHRVTLATEIKISKNSSITSYITLSAALKGQTSWVECKAEVDWHENSKFLKVEFPVDVVNSEASYESAYSITKRPTHYNTSWDMAKFEVCCHRFADLSEHNYGVSILNDSKYGFATAGKLMRLSLLRSPKAPDEHADMGRHSIRWAILPHKGALSSTTVRAAYAFNTPLKVLSAPKATIESLTSVPIKLINADESASIILDTIKRGHDDEDVSRREGLRVNSGRSIILRLYESLGGRSRGTIQTEFNVKRVTKVNILEDEIEEVLLEDGKFDITLRPFEVATYKLQL
>CPKHAM553
MAQILADLFYSFGNCLNCFPGSPTLKINSRSFKIQRLLGEGGFSYVYLVEDTSNHELFALKKIRCPFGAESVQQAMREVDAYRLFDHVPTIISAFDHSVATDRGGGSGDDASKTVYVLLPYYRRGNLQDMINANLVNHGHFPERHLMMLFLGVCKALRAMHEYQPAPAERMQMGREEDHDENAGSSRPGGRKMGTRGKRTEEQEQGEQERPLMDSGNRIEGESGGKIKSYAHRDIKPGNIMIDDTGSTPILMDLGSVAASPVPVTSQSLALQIQDTAAEHSTMPYRAPELFDVRTGTVIDTKTDIWSLGCTLYACLVGKSPFELRSDETGGTLSLCVLGGDWRFPDENPGGAPKRTNTIQAAKAKATGDASAAGGAGGSGDVSISEPIRNIVRACLKVEPAERPDINELITMVEQVVEELPEDLS
>CPKHAM554
MVQPSDSKSAEPEAKATPEAMAKTSSASGAADKDTVIEAMPYGTRSRNRTANSRPNYAEDKDMDMDMYDYYPDKKDSDAGKKPSRQTNGVTNGETSRANGSSRKNAAAAAAADDSKASPSQNGNQNAKSGGTIHASQATSGTGTSQPSRKRKAAANQNGGGAAAAASTATSAAATPPASTTAASKKNALAAQAQLQGMTWPESNMLTFETSKGLPDNGRMVADDGTVLEANDHVYLVCEPPGEPYYLGRIMEFMHTNNDASRPVDAVRINWFYRPKDIGRKASDTRMVFASMHSDISPLTALRGKCQIRHRLEIKSMDDYRRTPDSFWYEKLYDRYIQKNYDLIPTRLIVNVPEKVKKVLDERWQYVLVEQGRGKELTSAVKLCKRCSGYCASNDSVDCAVCQHTYHMNCVKPPLLKKPSRGFAWSCAACSRAQERKLEARHTPNTIDTVDADDDELLDEDEEDTHGVETNSTSPDDDAPHQGTSEQIYQASLWPWRYLGMHCKPEDALDYDDRIYPRAGTRIGPRNQASVGAWPGQPVQYVKPLEFKKGGKKDQKLLKEQQEAEKARRGQRPKWVQDQPPGYVARGEDLDENDPNCTATLLWKPPTSDSPSLDKINDYVADAMSAAKKLDLPERSTNLRDAAIESLFREDFDESKALTALSEKPRSEFKEPNFSPAEVKKFEEGVSKFGSELHLVMKHVKSKLPGEIVRHYYVWKKTERGQQVWGSFPGRKGKKQARREDIAASKLADDVANDDDDSAFDAEKAVEKKRSFICQFCNRTQDRQWRRAPNPLPGLVNDQGLKGTGKDKAGNQYVVALCRRCAELWRRYAIRYEVIEEVAKKVAQAGGRAWKRKQDEELLKELQLAQEMGYMTPERAPTPSKAASSQPGETQEPPRKKLKTAADKEVEATPSEAGSTPSAAPTKKKEKAAVEPPAAPEMPKPRTLPCAICDQMEPMGDQHLSCRECRLTVHRNCYGIIDNKVQGKWICDMCANDKSPQVSIQYKCVLCPVEQTEHDFVELPKLTHHKKKMSEKDREREKIEVQQARKAAEYYRKKQEEMNRPVNPREPLKRTADNNWVHVTCAVWTPEVKFGNAKAMEPSEGIPSISRSKYDEICQGCNQKGGACVPCHQCRASYHVECARQKGHILGFDIAPVKSSRRDQFNIVTINGESGIMSAVLWCKEHAPTKTIVHRIHDVVSETGLNALQLYVQNFKQADLTLTGTVRKANQITTSAKISGAPVQTWNRRASTTTTPNGTWAPPRNTDVADPGSHAQHPGDKICITCGIDVSLRWWPIDNFQERRLTNGHHGAIGSEAQKFVEQRKFQCHTCHKLRKTPRSPGLTLRTGPSPPPSELARPQPMEATLMAPVPPLRGSTPPPPPPPNVVDYRDGRHMSHPLSWPQPPPGSHAMPAVSTPPPIPAPVHAPAQVAGHRPPPMAHPYPPAPPPPPPPPPGRTTAYPEWAPHHPSSQHNSPPRHINGGPPPPLLHGGPPPPQPPPVSNLSALRPPAMAGPPPAAPLPGGHQHGHGYSNGLPPSPRRMSGPTAPAPYVPPYHSGHPGHGGPIHPPAHLMNNGPPPPPPPPRADAFSHGLHPQRSSYPPASHASPPIMRNGLPPPPPQPHELPPSSTPMAPRPPESRPATAASTNPSLRNLLS
>CPKHAM555
MESMRGLLHKTSVQEAQERQAGAVGPPPLAGHKRSWSTTLDDADTKGLPLISGATTTSISAPNSQGSVRFQKAPLFSSPAATRLSASKIVSLNASEHPSEYTQRRVFAATPSSSIDDELDLAHPVYNLPPQLVNNFASLGIKQIYPWQKNCLKGPGLLTGAKNLVYCAPTGGGKSLVADLLMLKRVMEEPETKALLILPYVALVQEKVRWLRTVVQGLSATIDPEVLEKRNASSIWQNRPDHDSIKVVGFFGGGKIRSTWQDFDIAICTLEKANMLINTAIEDSSISQLRAVVLDELHMIDDDHRGYLLELIATKLLSLEQPIQIIGMSATLPNANLVAQWLNAHSYETKYRPIPIEEHLVCDGKVYYVGSNNASAQKHLKVDEISNGQVESTRWIQGSSHREFQDPVLNAVVSLAHETAMMGYGSLIFAGSRSICEADARLISRVMPQLDELDSATMDKRMDLLSELRSLSTGADPVLEETVLYGVAFHPLTTNIKDAGLTSEERDLIASAYDAGTLLVCVATCSLAAGINLPARRVILHNARMGRDFVGPSMLRQMRGRAGRQGKSPVGETYLCCRQDDLEQVLDLMYADIPEIASCLNTENKRVQRAILEVISVRLATSEESLTEYFSNSLISYTHDQEFVKDCLKSGLEDIRGLGLIVNDSYSSFAATQLGKAIVASSVDPYDGVFIHAELTKTLKAFVMDGEMHILYVFTPVQDFGITLNWQVFRNEMDALDESGLRVLGFLGIKPTAVQKLAQGVPLKENTPEEKDLARVYRRFYLALQLRDLCNEIPIHMVARKYDSPRGSVQTLAQTCQGFAAGIIKFCEHMGWGIMAAALEHFSDRLMAGARTDLLALAKIPFIKSRTARVFWENGYRTVGAIANADPKELVLVLMQAQPNKLRIKGKADEKYEEKLLAKANVISASANRLWQVQLQAEMAEE
>CPKHAM556
MTAAEEGLPDSGTAVSLPIRANGSGADLTSSNALSGKQEHSNHGSCHCVDLKRELISDQVKWEISELNSPTALQRFGAPFKSEQGEVPPQESELPLLRYIFVKHIRDFPFLDKAKEKEFWQDKLQVFLESFATKQISSSEDRLEETKRRKLAIKAQKLVELMMVSGIPTSSGFEERIKFSEIEIVDSNAIDRGVMNTLPEGNYINGWDVNVAGVRVTSVKRNIRYHKHAEFILRIKRKGELEHFVGRRYGDFSKLHRKLRTELPGRVLPALPKKNKTDTRASGLLTSFTSAANDSDDSSASSISTRRTRQSQNLGGASSLLTAASGSIRSARSGRSRKGTSPRPSVDGQLSPGFATPDSNKEVVLWRENQRISLRAFLRSLLHNPQVANTKAMVDFLSGDPITPTDEDVEDIIRRKALDEKRMEEQKEFYEIARRRAAELDEYMEQFRRDIVERNGLTLLFKEIKEKETIGDLSIQYRKFAEWLRIEIAAVVYHLFLAEDNSADMFAQAKRIHSLVPYTVIKNVIRIANPAAVMSGILDIFLAQPFGTRSLMQRMFSLALHDGIRSFQRSIDALDLKIDDPVFTEKIKKYTNATEDVKMEIRRQAEDEDLDIIVVILRSDLIEPELTGEQIQRLFNAYVAFNNAVENIDEELKQGAQLFSYLKQLLKLCTRHRDKSMLLQLIEEPVTLKLFRDLFTIFYEPLVRVYKSANVYNSVTDFAVFIDDMIKVVEKCREADASADPNQTVQAFIDLCARHEHNFYKFVHEIHTHDNGLFTQLMEWIEGILEFLRKGPKNGTLNVNALFEGGVSSGIIDKDKAIAEINALIAWQEARKKWHSDKTQQKMAAEGQPGSDMMPTGFSSSDFGLDGEDLEDLAYDDGSESEAEEEDDLDPIEAERQRRAKRRDRLRRSAGEPVKPPVSEVHKLKENFLIMLRNVLAD
>CPKHAM557
MEPPAPITLPSRPRRHRIQRSLTDVMLTNKLHRTRTLDDADIPSIRRMRRSIDIPRSEAVTPILSPIQSRRASLLSPSLGEDKLDLIRGVKEEKGKDKDKEKLQGEKENKKEKLSPSTDGLKQSVTGLHNFSAEVSQQVEQIHHVLLEKTSGLQVMVKALKDLAQASCDLQVGFDRAARELETDITKQIYNIGHFDSQKSTIDALQSRINEGRQSVNELAARVDKVRKLVEGWERADRAWQEKTRKRLRITWAALSLILCIVALLFMIFNYSSQTAELGTGPAARSVWRNTTPELKIHHGAKQSLPTSRSKDRSEAKLAWEAPLADDEPLRVFDEL
>CPKHAM558
MEGSTEKVAEKTTKPLGMRKNGKQWHALKKAFRPTRGLSSYEQRTKERAAMAQMKAKEKEMKEEKEEERQRRVQAIKDKRARKEEKERYEKMAEKMHRKRVDRLKRKEKRNKLLNS
>CPKHAM559
MMATALYSPERAAVASPVHHIEGPVDYLASLDDATASHHGTLPPPNPHFAFPAASPSSTLHDPTTKRRRPLSAVEMHSRSLSIAVDGSDSRHAALPAFSFNPGASLPPKPHSFLSPPHSPSSAQPPAQPATASSNRPMGHGHRRGGSEFVGGRLREGSTIAVMSTSPPKNEFDMKVPTLQPPPRRGHRRGMSATIPATDLPILFAPPAIGSLPQGNSAPNSPTIFSRRDDLPNIGSDFPLPEPVRLGQDSRNTDSPGASKATPEEHLKMAKPGMRARVGFSDTLEFIPRPLSLVSNDTSSTVTARPGHSGSGSVSSIISISSLNGRDGPNSLLRTPTGEPYESRPSTAGAILERTAELQMPDEPPTSPRRRNSIPALVNIADADGVESNVSTPTKPAKRWSFFGLDAFASGSPMKRRPSTSSSSSSTPRPIDGISCSDRGSESSLDATEALPAKSKKGGKGDKKKKKKEKKEKKKEKKREKEKEKEKEKEKEEEKEEEKEKEKKAKGWAGSILPLKGHKKRGKSNAVRPPTPPASVSHLDDEEEDEPEREIHQPPLEPPIISITESPPLPEQSELPKPSSEDMSYPMIDLDAALGPFNTPLSYNAEWEAAQRAAGTPGSRRRLHSAQGLKGFSGPGMHYHRRAESAPDLPPFDFRSAIHRFGSSSTMADVFEEDEEDEDGKGNAKSALETSEEVSEESDGEVTPPAITPVLQEPFLGPSDKVLGKMRRGSTGLIEGESSSSFAVRSESSQASLQDETITEEDFTFFRAPTFQGRRDSVDSGAPSAPSPRQVPATCDLPIDDPLSLPSASATPLSPYSASYVSSSHPSPRSPMSVDAQRISTAPSSITDDSFHSLLMGEPGPEVRISMDYDAPSLASSHSAMTRDSTFIPVPRPRQLGPSRDQRPVSMSAPFGRRRSSLASLSRLISSSHGERSKLSMEVTLDNEPESRKSKHSKTKRLGRMMQFWKPSKEDKLKEDKLREDKAKEDRAV
>CPKHAM560
MGSSSLFEQFGDAVSQGGRSSRHHHTSSRRHSHKKRRSHSESPPPRSRSRSRSRSRSRSPRSRGGGIFGGDGSSYRKNNGSRGSFFGLGGGNNSRSSLFGSRRPSYYKRSPREGFLQRCLKQLKRLLRDLQHYAKRHPWKVFFLVIVPLVTGGALTALLARFGLRIPPSIERMLGVAKRAATGDPFTAVNDAVRMAGEYGNGSGNAVQSYVRGSRVERGRGGGGDMRWERKASYYDDIDREGGGGLVEGIRHGVSKLFS
>CPKHAM561
MSGEDDEDDYMNMTFEDPTPAEESSVQRAQRLKKESRARGIIKSKAELAQEEAAAREKALATSLLDDPRSKKSKGLAMMAKMGFKGGSLGKKAEDGETSGKSEPIQISMKEDRGGIGLDSEKKRKLQEAFEERDTKSAKVDPDEYRERMRMEREDARLEVQLHAAQRTAERLDDEKAGKDTTEPTSSSEEAEAEAETSDSKPRPISSRPLKSFPVVYRGLIRHREERERDRRMRYDLEQSLSRLPTYESGDEDEDDKKALGKKRTIYATADDLDEEDEELNEFNALEPGARLSRLVMYLRETHWYCFWCKMAYPDADIDGCPGLTEEDHD
>CPKHAM562
MAQFTQIQAYMNDDFSRSTDEDPTIILGIDFGTTYSGVAWAISTRPTHINMITSWDSAKYHCSDKEKSPSVISYDEDDELIWGYSVSDKESPIEWFKLCLLEGDDIPKDACYSSQFQAARAALSQQNKNVVDAISGYLRKLWKHSIVTIRRAIGKQLVDLCRFKVVATIPAIWPVYAQIRMQEAIEKAGILKSRTAGDTTLEFLTEPEAAAIATLNGMSMYNQQNMKIGDHFVVCDAGGGTVDVITYTVIELDPMRVKESVKGDGKLCGATFLDDRFLQILRKKVGEVSPDAWQILDETGALNRIINNDWENGIKPQFRNDHRQWMIQMPISGPKRTHDDFRFSDIHLDVKDVQNIFNPIVSEIKHLVDTQVEAVKEKYDKEPKV
>CPKHAM563
MPRTGRKRRGVSKEAQRSAKRDPTIVIGIDFGTTFSGVAWARSSCPDQVNIITSWKSNFNFNSDKEKVPTIISCDGKEDAPLWGYLAPLGMASMKWFKLCLLDKEDVPEYQRSSEHLKAANTSLEKSRIHVVDVISDYLRELWQYAVESIERAEGASIIDVSAFKVVVTLPAIWPAYAQFRMKEAIERAGILNVRGVCDTTLEFISEPEAAALAALQDLSDRQDMVPGDHFVICDAGGGTVDVITYTIISKDPMRVKESVKGDGKLCGATFVDERFRDLLRQKISSSTWERLGEDKIAQLMNNEWENGIKSQFSGDGRKWSIQAPISSRKRDHDQYISSDISIYNHELVNVFQPIISQVVELVAAQVNEVKRQYRKHPKFVILVGGFGRSRYLYDRLIKDLRGKVEILQSNGARPWTAVCRGAVIRGLEQSDGTTESAICSRIARASYGTTHNIVPWSEKEHNIQDREWCPIEKKYMAADQISWFLRIGETMAVGRTIELVFYQNFETPAKEIVTNLVYSNNLEPSYRCDETVKELCQLRWSSIPEFDDLPPMAKDKPYIKRLEYVLKMISNGVSLDFEILYEDKIVASKNVAVDFREGGAAAHWHADCVGDDNSGTYAPPIKDSGGWEDEFDE
>CPKHAM564
MASRQSYQSQHGVNNSSRDTGRSRAQSTPQHPADPDEARSFALRTAYLHYLLQPKAKRKQYVPAPKQPARAHTSVGQLVQDFVSGNSTSIKLPHNFATALLDRVGGVLRGSEALPGYSDAAVKRSFAEAYTAFSEKTFRKTIEKERKFEPLVLIFYSAATKAAQKGKGPDDESDSWKLLPDRHLAMFVRLAANVMKDQGHDRDRPELMSRLTDLESKLLRNDQDLVSNSTAGTGTTIEVIVPLSYDVKDMPMVQTVASIYGMGLSEAQKILNEKRQVWTEEAALKDLKSYQTRLNANLPGTLSSHDFDVEDAFIEWKKSEATHLSQMMMDILTAKPELAKTKTGPIDQSMTSRPTSMYENDQAYADLSRVISDPGASSFAFDPPISLSSLAIGESSSIRAVDETIYTFTPPNPRSFYKNILQQAMMFDQMHADPNNDYQPLSHKSMDLLNELSVRWRIPQFSRLIVLLEGVANQFLEKEIAPEDLDAAFDIIKSPSQELKKPPHIHQYNAPLTDFEPSRWTLQDFAAYQHTLQSLHDALLQELYDLLEGCYLAKPPNIGPVMFLLENHIGQDPTFSPRADVMKDFKQLLSERLAQKATEIYHENMQKQIPERKEEWDFAHVVQLGKAVSKVCDRIRKRYKKTSTIMGVDPLSILVYEVFPKFEQDASAIIQIIMQGASEGGQEIEIQDGFELYKELKEIRNIHEEFLPKEPFAFNIEDLLVDFVWRWLKSAEGRMADFVDQAIKQDQFQVRTDSPDQIAGDSQRHSVSIIDMFMLFNQTVDQIFKLEWGNAEHHARFMTTLARNFSAGVGRYCETVDQQFAKEMDRPSAQELAAQTQSTQEKWMQYAKDAWNNKEKAEPFQFFPESFVKLNNIEYAMQELDKLEKSMNVEACAALLEKKDGVKKKSRKPSKYTFTIKVVEAEDLKACDPSGYSDPYVVFGDEYQKRLHKTRIIHRNLNPRWDESFDITVQGPVNVIATIWDYDTFGDHDYVGRTSLKLDPNHFGDYLPREFWLDLDSQGRLLIRVSMEGERDDIVFHFGKAFRHLKRTERDMVRKITDKLTAQINETLSLETLRGLLGSGGVGASITSLWKKRTSAAAPSTAPSQSQIENALTNLFAYFDDNFAIMKTTLTDATMIAVMTRLWKDVLITIENLLVPPLSEKPSTQKPLTRLELDIVYHWLEMLFAFFNAKDEHSGEQLGVPAEVLKSPKWHELASLNFFYFEDTNNLIRESERMAAASAQRAQQALQQQNQQQQSQSRLAVPSSLGASLGGAGSFASMGTIRRGKSIMMSRNLGTMRKAKEAKRREMQADASDDMILRILRMRPEAVNYLKERQRQKERQAATAAAALIVKNSVSQGWNSGGPAFQGAPFGRNSLLPNRR
>CPKHAM565
MASRISTPLRLANRTAVSTRAGACSSPLCKPRVFRQQRFYSSEPPRSGNSQIKFWPFFALFGLASAGYIQLANARIKKPEDMSPTTEDRAPAALPARDAPVFSPADVTVVFVLGGPGAGKGTQCARLVAEQGFTHLSAGDLLREEQDRPGSQFGQLIKDYIKDGLIVPMEVTIKLLENAMTAALREKGSTKGRFLIDGFPRKMDQAHKFEEAVCPAKLVLFFDCPEKVMEERLLERGKTSGRTDDNAESIRKRFRTFIETSMPVVNFYESQGKVIKVDATPSPADVFVTTSKLLTEKLA
>CPKHAM566
SCRPPHIFALITYSSIPCRLADRFWPPDDDPPPASSPAPSSLCQLAHFQYRHCPTPTAGRRRALVAMGNVSSRPDDGSSLYLRDQNRLSITSIVVTNPRKRTSIHITPNAFPATRVSAARPPGDHNPIEYVQDPESNINGPPNFLLKLSGDDELIFTFAFVIRQTQQPAPSNLPIPISDGLMTRDTNISGLTFVCASSSKEVENLVTREFHADPNLHKNENVALVGDYSTGGTAAVAFEWTWKWKAPKNYEDKGGGWRNCCSFVEYDSRAHQLHTLATFSYWVSSSSTTPTQPSSPSAPFSLAAPPKIRIASAQSVDSRLAAAEIDEQPLSPMFTPGEANIPPFPHAKEPVKVDVQCVPRPAEDVAVAEDGPVFRATLKALEQKTGNVRAQMKKVLKKAEQVHATQTEANDAFVAFIEALREASSTNANAVQPALEHYFDKIAREILAYERQNTLNLQRIVIDPITKLYQLDIKQAESKKRDFEEESKDYYAYVSRYLGQRQDSVKAKKLAESDSKYQNKRRNFELKRFDYSSFMQDLHGGRKDQEVLSHLTKFADAQTGGFLTTAKKIENLRPQLTALTNEVSEADKEYQYQRREREEKRRQLEKSNKPYNEPEQASLGSAAPIVANSNGNPAHTSDTELGRAESIGSQLKPSTSSGAVQSTTATVPVDLSRSPGSLGPASAIGSPSQSSKFKGIRDLEEQNSLQTNLSQRKEGLLWSLSRPGGHVDPRNLNKQGWHKFWIVLDQGKLSEYSNWKQKLDLHMEPIDLRMASVREARNAERRFCFEVITPNFKRVYQATSEEDMNSWILSINNALQSAVEGRAYRERTAASRGSDHSINRDIGSVLTGKIQSVHGSHNSHHSNTNSGVPFRRTTVGARPTPVRTPSSGYDEHPDRFLQMLRDNDQGNCWCADCGSGAKVEWVSINLGIILCIECSGIHRSLGTHISKIRSLTLDIKSFTVDIIEMLLLIGNRVSNMIWEAKLDQSQKLAPQATREQRLRYITAKYVDRAFVDPISPTLSRYATADDTLLAAIKKNEIQQVLYALALKANPNTVDKMRGTHAVWLALAAADPASPSSAAGQSSTESDTKSVPFPVAELLVQNGAEIPASLPAFPLGRYAQQYIEQKKGRAYTVGGDTVPSLPTTSSSTERLLRDKEIRLQKRVSAGGRLAKSPIPEK
>CPKHAM567
MAPRSEKSQLKRPRGTLPEEGTDTKKPRRSDRLAQADPDKTPVSREHQLPSPVTNNATDGSTELPQEHTATPPVAVAGELTPRKAPEGFGQSQALSSPPQDTQPLSQYVDRHPALSEDVVDELKEGVWGYLVPLDPKYGDKPLVLKKRVACPIPDALEAAAEARKNDKADTSTATKEEEAYEKTKVKGVSAGGYLIGRHAECVDLIDSMLIVDPERRYTIDQCLKHPWLVSGAPAVNDSTGGLVGGIEGLEVNRRAPVRERTLLSSLNSVSITAQLDGGNKGTPIKVFSKNKHRAVNASQEAGPAHQRAPEEFIEMGGKGDQILFGEDASSIYPAGDIATRKAGGKPNGK
>CPKHAM568
MPGATINGPQPQLLFVDGSFEDLAREMAEYLKSDEAKQLLSEDKTAPKEEVLSKLVAASSALSTVPEKEFTAASNLMIHLAMQSSDPKKLLPTLCSNLAKPLINSPVHGAGLALNALVTIFNLLEPNDPIRARVLMEILKFLKVHGLFDGLRTYLEKLPEWIVSWGIDVALERKIYEEVAEVALESGEETTAYEFILKALRTFDGEGTTSEEAQRLSLRALKMAILSNTHYLFQDLRAIPSVQALSDSQPVYSQLLDIFAEQDLEDYNDFNDEHKGWLEEQKLDAEKLHRKMRLLTFASLAAATPSREVEYAKITKALQIPQEEIETWAIDVIRAGLVEGKLSQQRQMFLVHKVTYRVFGTKQYQELATRVDHWRSTLQNVLAVLQQEQANAKAAKIREAQELERKLANVNVGGQEGGRRRQPQRERTDNDD
>CPKHAM569
MGLTPSSSNEAAAVPLTATPSKPPTLTQRRLTDIGVEILGNRRRSDPEAVRPKDDDDDDAETVSHPQPVSSSQPEAGSSSDKGKGKAVADSFSTYEPLTPGPSGRKRGRGEFEEDLLSEMDSEEERELATMTDRSFQKFLREDAYSGSSQQADDGEDDAAAGPSRPVARTLFPQVQDVKRRKSVSFEEPEPFASTSSKVTTARSNATESAPPPSTMQISPPSSMEEAPPFTSSAMTATQQNDDDENKEGGEDEITEQVMSLLQTQSMDPSVLESVHNILLVSSRRTKGIAMGRDSARASVNEKKMKIGRLQEKIAALENTERALNSQITHMKAGLMKMYEAN
>CPKHAM570
MIEDTAALSAAAELIASLACDPASFSLRSVGAGSSIKLPGRENPAKRTLEIELEKLAQRISQLESRATVSATAVFPETPNEVNDTIFNDESDTPVNGRPAAPQLKLSQAQQGSLDSPNFVTHELTKEALQGLRAHVDDQSKLLDSQRQELAGVNAQLLEQKQLQERAWEAMEQERVASLERELRKHQQANEAFQKALREIGEIVTAVARGDLSMKAGMESVEMDPEITTFKRTINAMMDQLQTFASEVSRVAREVGTEGLLGGQARIGGVDGVWKELTDNVNVMAQNLTDQVREIASVTTAVAHGDLTKKIERPASGEILQLQQTINTMVDQLRTFASEVTRVARDVGTEGILGGQADVGGVKGMWNDLTVNVNAMADNLTTQVRDIITVTTAVAKGDLTQKVQAECRGEMFKLKSTINSMVDQLQQFAREVTKIAREVGTEGRLGGQATVHDVEGTWRDLTENVNGMAMNLTTQVREIAKVTTAVARGDLTKKIGVEVKGEILELKNTINQMVDRLGTFAVEVSKVAREVGTDGTLGGQAQVANVEGKWKDLTENVNTMASNLTVQVRSISAVTQAIANGDMSQTIDVEANGEIQVLKETINNMVSRLSSFCYEVQRVAKDVGVDGKMGAQADIAGLNGRWKEITTDVNTMASNLTTQVRAFSDITNLATDGDFTKLVDVEASGEMDELKKKINQMISNLRDSIQRNTQAREAAELANKTKSEFLANMSHEIRTPMNGIIGMTQLTLDTDLTQYQREMLNIVNDLANSLLTIIDDILDLSKIEARRMVIEEIPYTLRGTVFNALKTLAVKANEKFLDLTYKVDSSVPDYVIGDSFRLRQIILNLVGNAIKFTEHGEVSLTIQEQEDKRHVAPGEYAIEFIVEDTGIGIAKDKLNLIFDTFQQADGSMTRKFGGTGLGLSISKRFVNLMGGDLWVNSEVGKGSEFHFTCRVKLADVHAESVQQQLKPYRGHQVLFVDKSQSNAATHIGEMLEEIGLLPVVVNSEKSSALTRLKEGGALPYDAIIVDSIDTARRLRAVDDFKYLPIVLLAPVVHVSLKSCLDLGITSYMTMPCKLIDLSNGMVPALENRATPSLADVTKSFEILLAEDNTVNQKLAVKILEKYHHVVTVVGNGWEAVEAVKQKKFDVILMDVQMPIMGGFEATGKIREYERGMGTHRTPIIALTAHAMMGDREKCIQAQMDEYLSKPLQQNQLIQTILKCATLGGALLEKNRERELALQAEAKASGRLDSDRGVPRPSLEGRSFTAREPLTKNKPITKATTKALEEARSAALANAKFSDFSELGSEFLDELEELTEGTDTMLKAREELSDKRSLSS
>CPKHAM571
MGASSDSPVADSPKPDQHEAAPEVDLAQALRELSKGEQTATAMEANLTNLESKLDALLAAFEQLEEEKGAKSTEKETPEQQNKPDAK
>CPKHAM572
MRTQPAQMNQDLEAIFRELGLAQYLDTFLEQGFDTWDTILDIQESDLDALGVKLGHRRRLQRRIANARGIDPSISLSSIKAAIEEGKHDGTYKKREPGHTGDGSSGPKRKYRRHPKPDENAPERPMSAYVLFSNSNEDAKRARLDQHDRAHEHNGSASSIVSGSTILGGSTSTASGSSSERTRDSESRESPNPRQNSVNSILSGPESHHSSIATIPSPASAYFEVDMPKRGSNSGHLRRGSSSLRGVVQMMSHQADMSQQQQQHLPSLSNMLASGQGRIDAPVMETVGLAHAFTTTHRRPSAPQGEHALTPVSVPALHHETSSSGSSVPTVASGRASRRLSEGPLPIHALLSDQSQTPHRRDEGPLYTASYVASPVERGRSAFGQYQGPKGYGT
>CPKHAM573
MPRVAQGPRAGGASGSPFKSPVKIPLNDDAQEKGQRMNNRKALQEKQINEIKRAATPRKSLRLEDFENATQSPYPNTPRGTRVLDDGDDPIMVGGVSVTPMKRVPILANFEEWMKMATDNKINATNSWNFALIDYFHDMSLLKEGDGVNFQKASCTLDGCVKIYTNRIDSVATETGKLLSGLSDSNSKKRDREAEEGAGEGEESEEEVDADGNVKKKAKKKVQRSSEATLAPSFASLQLKKFELEFAVDPLFKKASADFDEGGAKGLLLNHLMIDSQGRIVFDSSDDAGDVDESKKEDQLDEEEEEDEAGEDGEEVQQSRLDPDQDHHMDIDQDQDQAQNQDQAQDQEPDVPEVEIDVTSLGQRFFPDLNLLDELDICPSLKSFELGDPSGSINIPFLKAPEDWRQDQDKPGAPGNKSGMFIDEDAPAGFDDEDLGLGDFDTLGDVAFGEGGEAWAREAALEPQIRVYDAGTDGGDGGDGEGFDENGEYIVSMGNSQNADKMHQDILSFFDQALQKNWASAEHWRIRKIKDVNKPSGEAKKRKEKEPFEIDFSSPLSPSQSDLIYTQASSNSAVCLPKKDWKSKSRNLLPDDKHFSSKSLLNLFLKPRARLARKRPGFGSRTGAQGYSSQDSQPVGDLDEAFWAQQKAPEDADLPEGDYDANFFQDDALPFPGGDEPDDDDLEFSDAREHLSPGAEGDMGLTEGGGMTAMLNGDTMNTMGAFGTTLVTQTRRVRPEYVQFARVAKKVDVRRLKEEIWKGMGLEEFEETPAPPPNSEGETTLKFTEVMNGLQSVYPKPAMEDISTSFCFICLLHLANEKGLVIENTEGLNELDIRKDWTAEITEGAV
>CPKHAM574
MRPTNARRGRLSSRPFYTTVLLLSLLAAYSFVTPSQRRHGLRDDSPALLRRSHDQPECREVHTAKDQCAFVRQYCIDEDAGLLPYLRLYYCNLGKAQPVAFIILVTWLGLLFTTIGIAASDFFSVNLSTIATILGLSESLAGVTFLAFGNGSPDVFSTFAAMGSNSASMAVGELIGAASFITGVVAGSMALVREFRVDRRTYARDICFFIVAVAFTMGFLADGELRFWECCAMIGYYALYVFAVVGWHWYTTRRKRRLRREGEARSHFYSIAGHTGDELAGEPYQDDPEDEHQESSRRTTTSTGTGGNLSALERGPIIEIEGQVAETPESVDSEETDEDHERMVAVEVARSMRVLRPQGKRRNTITPIRPSLIGALEFRSALAHLQRESNLQLSAIPSRSYSENHARRGRRGSASTFSNLVYSDDSSATTASGRERARSHGATPASSSAPRELLGHGRDRSDSNLQPQDGAISQRTASPAPSYQIGGKLAPPPVDAQTAVAGSTHQEPHAASLIPRLQLQIPSRRSSVSTRSSPVMPFPQYTDSPMAISPNTLAVSPNTLAVSPHTLAISPNTQPEQAGLGLLPPPATVRESPFAAFDNTTAASRPVRWWPYSILPAPHVLLATLFPTLQGWKEKAWWDKLVSTISVPSIFLLVITLPVVESETSEEVDTFDDVITVTDRSAHRSIGHMAPPISIQPGEIEPEDEWERFRRYSLTHGNSDAMTESIPTPYLALPEEDILTVSPRTQEPGAAKPLSEVRSISQASEEKMGWSRWLVCLQLFMGPLFAVIILWANISEDWENPRSSLVRMILWTLVGSLVLLGALLLLTTEQKRPQYHFMFCFLGFIISIAWISTVAGEVVGVLKTFGVVLGISEALLGLTIFAAGNSVGDLVADITVARLGYPVMALSACFGGPMLNILLGIGVGGVLMMVQDANHHHSKHPGDHYAYKPYRIQIGGTLMISSITLLIILVSLLISVPLNKWILSRRIGWALIAMWSASTIVNVVVELTGAIGDIS
>CPKHAM575
MAAPAYTPLEDRPLKDTICLFDVDGTLTPARLDASPEILDLLQALRKKCSIGFVGGSDLIKQEEQLGKPAGVPVTTLFDYCFAENGLTAYKLGEALPSNSFIKWIGEDKYKELANFVLHYIADLDIPVKRGTFIEFRNGMINISPVGRNASTQERNDFEAYDKDAKVREKFVAVLKEKFGSLGLTFSIGGQISFDVFPTGWDKTYCLGHLESEAKKPNGITYKNIHFFGDKTFKGGNDYEIFSDERTIGHTVKGPEETMQILKELFDL
>CPKHAM576
MERSRGIPDNELFLSKPAPEDCDSPTVEPLRIFKPQSPEPHSRVSSTSSSRLTFPLPPGASSSAAPLPFPDDDDIRKPTAPKPYGSAYNDTSPRLDTNIAAEKKPGLAERRGAAPKPIHSPSSPDADYGLFARPLQDKPAASTTNYPAYQKTYYPPPGAAASGSSSSTPAQQQQQYQQPSQPQQYQQPQQYPQPPHAQAPPQPPKVPQVENLASNDPGVNRFASTASNSTTRASRGSPPPPETPILEPGNVPGGGIEARYAASGISGTATLTSLQASQVQSAAAAQRLAQYNNQTPQPQRPWTPTESPDQAPSGPPTVYQGMNAISSPQPQHPVSSPPPQQQQQQQQQQQQQQQQQQQQQQLPAQNQVNSPAQASVLEQDFQRLSTSSPPPAYSSVNPSGRTSYPNEKQRPQQPNQTPAAVPVAAAQASVATTSVTPAKDTVVAAATAAATAAAVAGLASTAPHNQGHPAFANDPRPEPSAQHAQVVTMPPNLAAAGPASPPPLPEGWIAHLDQNSGQYYYIHLASQATQWEFPKGPNPIQHDQAPLSPTASTYGNPLASPMFGKTPMASPMFPPHTPGYAESIMSVAASQAPTIGFTGPPPSAGVDMYRIQPTNGVYFGPYLKYVNMNIETGKWHGSILIVTDAPQPPTIHLHQSMDLSPNPRQLIPHAIYVHQRWTFYKYEVDVDMGEATERWTYAVTSHLGCTRYEFVVAGRHETGWRFIAHSGNDFAVSTSQNERSKLGGVGFMWKDVLQKNVECGGFHVQLGLGDQIYGDRLWREVPLMKQWLAMSGRDNKRNTQWTARHEEDVSHAYFHYYTSHFDQPYLREAFAQIPHILQIDDHDIFDGFGSYPDYMQSSAIFKNTGRVASDMYLLFQHHTTAEMMRNVSTDHDIFTITGTGWHFVKYLGPAVVVVGTDCRSERTQARVMAGPTYQGIFPKVATLPPSVQHAIWMVSVPLVYPRLDTVESLANTVAAGKKAVNTTYNILGKVTSSVAGVVGGKEMVAQGFSQVKKAVGKSGLMGNVLNQFGELDIQEVLKDMWTHESKDLERTYFIRTLQGISQQKGIRMTFLSGGAGLVHDPTHPGDHKTMYQVITSPIVSAPQSTYVLKLLHNQKTLYVPLNGQKSTHEVSDTKEDMMEIFHTDASGAGRELKKLMGRRNYVAVVAYDHDAVMAQSQAPFSPNPSLHNQQQGLSKLSLAVDFVVQGDGAFTATTKYGPVIIPHLEYGR
>CPKHAM577
CPSSFQNSGWVAELAARPAAIKAGLVTPCPHHQEQRGHLQRDPKQGPSAAMRSCLGAVAERDERVYTGASGVSGGRLATWRAVADLAAPADWLRSSISLAL
>CPKHAM578
MAPVSKAPEKKQKSLTAFFTPRATNGTASSPSQKPAVPSSPTPAREPDLPSRKRPLEKDSEQSDSTAEIAAKKTKGSETNNEKSSFFNKDAAVATATSDRSPASTRVRRYHYNELNSQEDVGDGSEDDDEAARRKNDELHRKFVKKLGHPDALSWGSLKAQDGAVAGEDEDADADPEEDEAPVASKAKKKGSKTGKLTPMELQFLEIKRKHMDTILIVEVGYKFRFFGEDARVAAKELSIVCIPGKMRYDEHPSEAHLDRFASASIPVHRLPVHAKRLVAAGHKVGVVRQLETAALKKAGDNRNAPFVRKLTNLYTKGTYIDENGELDSQDTSTPSGGYLLCITETATKGSGADENVNVGILAVQPATGDIIYDTFEDGFMRSEIETRLLHISPCEFLIVGDLTKGTDKLMQHLSGSSTNVFGDRSRVERVSKSKTMAAEAYSHVTQFYADKVKEASDNETASALLDKVLKLPEAVTICLSAMITHLQEYGLEHIFGLTKYFQSFSTRSHMLVNGTTLESLEIYRNSTDHSHRGSLFWAVDKTLTRFGQRLLRKWVGRPLLDRERLEERLAAVQELLDKQSTSPVDDLERLLSTTKADLERSLIRIYYGKCTRPELLSVLQTLQKIASHYSSFKSPSDAAFDSPLIVNAITALPKILDTVISYLDRINLYAAKKDDKYGFFREEFHTEEIQDHQMGIAHVEHELDEHRAVAAQKIKQKTVEYVTVSGIEYLIAVPNKDIKNVPASWSKISGTKALSRFHTPEVIRLITERDQHREALAAACDKAFKDFLTEIAAEYQPLRDAISALATLDCLLSLSKVAAQPGYSKPTFLPSTSEPSISISQGRHPMAEQTLESSYIPFTTTLSHPSTLAHLITGPNMGGKSSFVRAVALIVLLSQIGSFVPADSLTLTLCDAIHTRAGARDNLFAGESTFMVEVSETARILRSATPRSLVILDELGRGTSTHDGAAIAQSVLHHVVTETRCLTLFITHYQNLARIADGLPGVTNVHMKFNAQKGEDGEEEITFLYEVGEGIAHRSYGLNVARLARIPKKVLDIAAQKSKELENEMKRRRLQGACRTLAEVIEAGPDQLDHLVSSIEQL
>CPKHAM579
MASVVTTGSSSGPSSKQIPLLCTVCPETPRFSDVSHLLTHIASKGHLHHETQTKLKAHQDISASVSLQQYEQWYKENGIEGLLVERMKAKQLKEAARNKRARGTTTAITSSKQPKRRIKRTESDTLVKNEREEYPIDFPVYPGFFPSDNENETPDDFFGSADMMALKGQVWPGMGKMDLANEDMKRTRNQRKPKSVIEKMRRTSEGIEPTQVVMTAEFEVERIKDVYDSSSPVPDQEEATPPKKVAKPRRKRREPLAEISTNIPRGNSRRLTRSNLGQEKGSKPLMGYSRTSSSDITPLGQFKRSHDIFRDEDTITGLYDSRPLSGSSHREPRFDLRSRVGLHQLNPISHSNLVSPTPSSREIPDRSFSAREINRGRGQEQPYLNMVLTLFTPGALNHPDLSYALNGASIYNNPPRFPFASSNHFNALSHDHFRLSSGHHAQQKLDDFSNPGTNDAVTAANQFLDMSGANPLFSQDRLFFGSGSGQNMSSLGFTSINRNHDATHSMRQNHDQSQTAASIKLEPQLCDVLDDGSIDDEKESRYTVHGIWEPQGSDHGVDINEDLRHDELEL
>CPKHAM580
MAQAAADTKGQELATDAHVKYVLTLDTKTDELDYWMTEHLRLNGAYWGLCALHFLSHPEALPRKETIDFVLACQHENGGFGAAPGHDAHILSTVSAVQILAMVDGFDELEARGKGKAVVGKFIADLQNPDSGSFYGDEWGEEDTRFLYGALNALSLLGLLSLVNVDKAVSHVVSCANFDGGYGAKPGAESHSAQIFTCVAALAIAGRLDLVDHEKLGRWLSERQLPGGGLNGRPEKKEDVCYSWWVLSSLQIIDRVHWIDRQALIDFILGCQDPENGGFSDRPGDMVDVWHTCFGTAGLSLLGYPGMEPVDPRYCMPKKIVARILGE
>CPKHAM581
MARLTGVLALLAFGGAVQASPFPSSTTASGNLTCGTIEVSLLQAVAVAAYSGLSTDSALQCQCIGTIGTGVTTFTETLSSTTTVITTVLDFTSVITNSENIIEPDTNLWYGSATSPCCYSCTIQASTVEVFYWTDATKTPAVTAFSSNGVLYESPSIYIGFSSLSAFDYCGLVGSAYANKTMAFDPTEISTLLFTGVVGTQVVVTMVTSGTTVISTQPPATLYVPDGSAVLNTKDLERNCSTISGYSYIPGNPSNAGHHITPPDPCHPTIVIPNRVRSLQPGWDACLSDAIGGFYDPPSALSPVSVLVPTSSTPSQASTTPSPPRSTTPALPSSTPPPPPPQTSSPPPPPPPSSSSTPLPPPPPPPPPTSSSSPPPPPPPPPPPPPKSSSSPPPPPPVQSASSASPLSSPPVAPHSSAPASSVPNNSPPSPPASDTSSEGSNPPPATTAGRGNNTPSPSGSPASNPSSPGSSNDKPPPPPTGGDNNNAGGGSSETGGSSGNGSPSQTQDQNGGATGSSLAPQHTGNGGQPPSSVIVVGSATFSENSKSEFVFGSTTLTPGGPPVTLGGTTLSLPTPGSLASGTGSGSAGAESSSAGETGSNATGTGSDAAGETGSSETAAPGSQETSATNSGSSAGLPSTSATIPKNEAASGLYSAAMRNIKAVGVVMLAALYI
>CPKHAM582
MGRERESAQAWNREQPVCWYLASKHARTHIRLVFSCFVRYISYRALCALRAPCLSFTPHTLALASATHDHERNHLYATSIGAATIASTGTQRICTQARTHFSSPYKFAPLPSPRPGTPARQADAGSDKLLSIVRLVDPHRPAPLPSPFWISNTRGTAEAQHRLQDPPASCALRLLTPPAPAPALLLRCARSGGPKAKAPSHPWQQAQQRKPPRSASQNNLPLLLHASISSRPERSTLTAGVAKMGRKPTPQPLILADTSALDADPPQRSAEAASQVAASPVDSKSPKSQRISPFPISKFAVHRNRPPRTGRSPTLQPQPPRPATSTGPPDEASRSYQQQQLLQQYHAQNARDDSDLLHPSPSTASTPDPPSAGLPPQELRTAMTGGTKHTKSSFFQFNKAPKTPSQPHHAHTHQHTESQSQPMPKATEAGERSGHKASSSGDAEAPPPLPSARKNKSKSFALLGRSKSVRDKEIGRHKPPLAQIPLPAASSNPPPPDNTNTPNSTNSTTAAVAQAATVSQDRAPKDDGMNSHGRGRPEDRTAGTASTTAAKDAPREKEQRSHSSSLRETSASTFLSGLRYSSTRAADIISKGLFGKSSRSSSTTEKEPVIDDDHYVLKVINLPLVEQTRVTRISKRLEDSRDKTEFWMPAFPWRAIDYLNYKGTEVEGLYRVPGSGPQVKKWQRKFDEQHDINLFEQNDLYDINIVGSMLKAWLRELPDELFPKAAQERIARECQGAEKVPQLLIDELSNLSPFNYYLLFAITCHLSLLLAHSDKNKMDFRNLCICFQPCMKIDAFCFKFLVCDWRDCWKGCSNEAKFIEEEYRIFDQPPPRGLAEMQPPFHGDVGHAEKPASSHSNMPSIQETGEPTEDIGKHQNQSSKSNNSLSSRRSSISTALSDHSEEEDNVSDMFGFTHSQATTGTGTASLELRPLSPIQPLSPLGF
>CPKHAM583
MALPISKPKLPVVVDKPTPYTFDLGNLLAEDPNPVILDRAAIDQSLAEIARDGAQSLINQLLTTCPLQSTSDGVLLTLPAPATRLPREKPVPQPKPPTKWERFAAKKGIKAKTREARRNLAYDEESGEWKRKWGYKGLNKKGEDDWLVEVDPKKEAARKEGTSIRADGRRERVEKIKRNERKMRKNQRDAAEKMGKK
>CPKHAM584
MASAQALRSLARPTISVAPRIQPVMRSLVAAFSTTSLLSAPPPAVKSRKDLPKKTKKTYKKKQNIVPVKKPGPGERKAFRKRIQLSNNSALPVTGIENLEAQTMAKGESSGKMFAIPDQVVDQLRALEAFKTTQTWNLFRKPHVLVRKETVELMSKLEASVEKKEALKCVLTGSRLSGKSLTLLQAQSYALLNEWVVINIPEGQDLTNGNTEFSPIPDTEPMQFAQPVYCLKLLQNIYKANKAVLEKTPVKKDWSRLTGLKEGATLADLALSAKESEFAWPTLSALWTELTQPGQPPVLLTLDGLAHINKVSEYRDPSFNIVHAHELVLVRMFVDALSGKTKLPNGGAVIAATSQNNTHFHPSQELVLSQLEAGQAGREVPKPNAYERKYDDRVYDALKNSTVLRLEGVSKDEARVLMEYWGASGMLRSVLDTKAVAEKWALGGHGIVGEMEKASLMTMRM
>CPKHAM585
MALREFKAPVNYESQQSAFESFLKDFKTSPEHTLTTALGNITIDEDELSDDYDFMDEDEQTRERRQQERAKRKTPQHKYNDMLQLLANRKIDEFAIDLDDIATWEEQTDPSMKLVDSIEMNTKHYVEIMARAVDNIMPQPSEEVNFKDDVLDVLMARRQARNRELDDLAERDPTTAEDKFPAELTRRYTLVFRPRISTGEDISKALAVRHVRGEHLGHLITIRAIATRVSDVKPIVQVSAYTCDRCGCEIFQPISDKQFGPLTMCPSSDCKQNQAKGQLHPSSRASKFLPFQEVKVQELAEQVPIGQIPRSLTVHCFGSLVRKVNPGDVVDISGIFLPTPYTGFKAMRAGLMTDTYLEAHHIHQHKKAYSEMIVDAQLVRRIDRYRQSGQVYELLAKSIAPEIYGHLDIKKALLLLLIGGVNKEMGDGMKIRGDINICLMGDPGVAKSQLLKYISKVAPRGVYTSGRGSSGVGLTAAVMRDPVTDEMVLEGGALVLADNGICCIDEFDKMDENDRTAIHEVMEQQTISISKAGISTSLNARTSILAAANPVYGRYNPRISPVENINLPAALLSRFDILFLILDTPTRDADEQLAKHVTYVHMNSRHPDLGTDNVVFSPHEVRSYVAQARTYRPVVPESVSEYMIKTYVRLRDQQQRAEKKGKQFTHTTPRTLLGVVRLAQALARLRFSNQVTQDDVDEALRLIEASKDSLNTEANGPRRGLNASSRIYNLVKALADSGACRPDDADEDDELGVELSMRKVKERVIAKGFTEDQWMNALEEYTTLDVWQTAGGGSRLVFVTADDEREDSMEV
>CPKHAM586
MAPRRNAQSTAAELSLVHLKNCLVNLPTSLVNLLVSVNTPAQNVIVELSYRPSPSAQAAGAPKEHSVFVGWTGMPSKRKATQIVGRDGLANSRSSTRDQEIQLVEIDATFANTLGLPDGEKVLATVHVDPPMAHTINIEPLTPEDWEIIELHATFLELNLQSQIRALPNPAYVPAGGAPVPPHPLTLHLSPTSTASIKIMTLEPAPAADVAFVKLSPNAEVIVAPKTRAKATQNGGDHRSVASTSKSKRSGASTIRRRSAREEKKPSLLLRAIDKAMCNEWFDEGLVEPDLCIWVDRDNLLNNDFRGVNYVVVDVLKPTGLQKPQPEDGSGAVTSNTSSKIVAKLKPWDDPPNGQAAALSAPLCAALGCTGIVGGIVKIQAAPQPLVRGAVTQIKVFPFAAGSKVGEGLRFGIETKAEKEESTKRFRHIYSGSKGSEGLLQGPITDGIVVDLYDGLEAPQGWEGGVIKFEYSSDVASQEQNKNAAMWLAGVDPKIPIDFQQPVPRPPWISETDIFELQPSTDALLVGIDSLLANLQSHLAHMSSVLLTGTKGAGKTSVARYLAMRLREETLFYTIYFSCRKLVTDEARISSIKETLNRIFMLASWGARLGGKAVVVLDDLDKLSPVETELQVGNDNGRSRQVSETIRSVVRQYCTKDSGVVLLATAEGKDTLNSVVVSGHVVREIVELKAPDKDGRRKIMEAIVKQNAVVQDDAAAQSNDGSRPTTANGTEISEEASDWLHGHDSTNRREDRAADKTGGFILDANLDFLDIAGLTDGYLPGDLTVLISRARNEAIIRSISDAPNDTIGAVHLGRQDFDKAIKGFTPASLRNVSLQSSTTTFKSIGGLMETRQVLLETLQYPTKYAPIFSQCPLRLRSGLLLYGFPGCGKTLLASAVAGECGLNFISVKGPEILNKYIGASEKSVRDLFDRASAAKPCVLFFDEFDSIAPKRGHDSTGVTDRVVNQLLTQMDGAEGLSGVYVLAATSRPDLIDPALLRPGRLDKSLLCGMPTLEDRVDIIKAMLQKVRLSPELTESDEALTSIAQQTEGYSGADLQALVSNAQLEAIHDVLGDMNNPTSTTQKGKGSKGASSAASFTQFRYGTDEEASAPQAAKSRSAALIENAAIMSKLDQIKLARRKAKEARKGPGANNDEAQDKESADQREVVVGRAHLIKALDSTRASIGVQEKARLQKIYHEFVVGRSGQMKDGQGSMEIGGRSSLM
>CPKHAM587
MDQLSLPFTRYIAELAVLRAAVLTKRFMTRVSGIAKDDASPVTIADFGAQALIMVALRGFFPGDGFVGEEDAAVLRANERLRTTVFKLANAVARDFREVEWRSANAHAVDATLPALESEGEMLELLDLAGRGATTPRGRYWVMDPLDGTAAFLRGQQYAVSLALIEDGKEVLGVVCYPNLSLEYGSVVSEIATDRLGHGIMLSAIRGEGAEYRRLPLEYSLGLGEILGRFTVPAKYEDLRLVDSSISKSNRLDLVEEVARQLGAVPFPGIDIYSSHARYAAMMIGEGEGSHVMIRIPVGKRGDPSKSYIWDHAGSQLVYTERGGKITDLEGRDIDFGAGKTLAANWGIVAAPEVVHERILRLVQEWIARDVEMNDVYDP
>CPKHAM588
MSSPSEGDPSNGNLSPDDSMTFSAAADQQGNESDISEGLDAPNSPLEHPSPSELEASNDEAMNHADVDHHMSESEESSVADASEDGDFDMQATSPSQHGNDDEDDHEDEEDDATAGRASSSDSARAPKRKAPVEDEYIKANPELYGLRRSSRPREQRKIVESESESDVAPTSRRQNKRRRVGSSLTSSKRGTPVLPPSTNDSDSDSDTYGGARAKSQLKKARLQREMQPALALAEKRWSSRRAAQQVQQGAYEESDFEEEDEEDAELAASYYVADYVDDSPYVEKVVKHRLRDGHELAYDSTRNDFEYFIKWQGKSHLHDTWESLDALRNTRGFRKVENYFRKFVDQELDIRFGDDVPPETKEQFFLDRERDEEALEDYTKVERVVAVRDGEDGDEYYVKWKGLTYEECTWESVSEISPLFQDKIDQFLDRSSRSWLSDRKETNPDTRSKMTKLEKQPEFIVGGELREFQLKGLNFLCLNWTRSNNVILADEMGLGKTVQTVSFLSWLRNARRQEGPSLVVAPLSVIPAWCDTFNNWSPDINYVVYLGPEDARSIIRENELLVDGNPKKPKFNVLVTSYEFILQDWQFLQSIKWQVLAVDEAHRLKNSESQLYQRLVSFGVPCKVLITGTPIQNNLAELSALLDFLNPGKVSIDEDLDSLSAADAQEKLQELHRSIAPYILRRTKETVESDLPPKTEKIIRVELSDVQLDYYKNILTRNYSALCDATNGHKNSLLNIMMELKKVSNHPYMFPGAEERVLAGSVRREDQIKGLIASSGKMMLLDQLLSKLKKDGHRVLIFSQMVKMLDILGDYLSLRGYKFQRLDGTIAAGPRRMAINHFNADDSEDFCFLLSTRAGGLGINLMTADTVVIFDSDWNPQADLQAMARAHRIGQKRPVNIYRLVSKETVEEEVLERARNKLLLEYLTIQAGVTDDGKAKFKEELNKKGLKIDGPSTSEDIQMVLKMRSSKMFEQSGNQERLEQLDIDSILENAEITKTKVDDKINLSSGGIDWDNFMQITDVKVDDINLDWDQIIPADKLAEIKAEEEKKQHEDYLAKIAAESAPRRATIKSRNKETDRADRLKKRQREQQQEEEEQRALMRDPKRPLNDKEQRNLIKAYFRFGSMEQRSVDIIQEAKLEERDPDFVKSVLDDFIKAAQQAVDDNSAKLAEEEKKIGKTLTKKDKKAVLIDFGELKKVNAETAIERPKQLQLLRQVIRGHTDWKTFRVPDATKAANYSCPWGAKEDAMLLVGIDKHGFGAWAQIRDDSDLEMQEKLFLEEHRVGKKEERSKGNDKLKAPGAVHLVRRSEYLLSVLQSKHSNDRLAQKAVENHHRNNKKLHSVNGHRNSTSSTVTTGIKRQRERDHGSSEQRPRNSGEDGGLARPDFKRKYPSHEDSRSPKQRRSDDPRRSSKVGEEHRDRIEKRRPRDDDDRRHDRYRRDDYRRDDYRRDDRRDDYRRDDRRDDRRDRDRERDRDHHRDRDREHHRDRDRDHHHDRDRDHKRADRDRDHKDRPVDERREKALRRLDELRRIGDDKDQRAMDNDAMIWFLLKPVRQNFERILSTTKDNVKSSKERANIFKVELVAIGSFLDDKLPATAADDRLKNNFWDFLAALWPVDDTSKRVTGDRLSTMYRTLHSRSTAEGSKSSAANVNGTNAAH
>CPKHAM589
MSDKLTRIAIVNTDKCRPRKCRQECKKSCPVVRSGKLCIEVTPESRLAFISESLCIGCGICPKHAMKCPFDAITIINLPTNLESQVTHRYGPNSFKLHRLPMPRPGQVLGLVGTNGIGKSTALKILSGKLKPNLGRHDNPPDWEDVIKHFRGSELQNYFTKLLEDDLKAVVKPQYVDQIPKAVRGPEKSVRHLLESRATLGNAEEVTRILELNHIMDRDITLLSGGELQRFAIGTVCVQKADVYMFDEPSSYLDVKQRLSAAKMIRSLVRDDDYVIVVEHDLSTLDYLSDYVCVLYGKPAIYGVVTMPYSVREGINIFLDGHIPTENLRFREESLTFRLAEATDDFAIDRSRAFAYPKIEKTLGNFRLRVDAGEFTDSEIIVMMGENGTGKTTFCRLLAGAIKPDSKSSVPDMRISMKPQTITPKFEGTVRQLFFKKIKQAFLSPQFQTDVVKPLKLDDFIDQEVKNLSGGELQRVAIVLALGMPADIYLLDEPSAYLDSEQRIIASRVIKRFIMHSKKTAFVVEHDFTMATYLADRVIVFDGQPGIDAHANRPESLLTGCNTFLKNLDVTFRRDPTNYRPRINKYGSQLDQEQKLGGNYFFLEEKPDESA
>CPKHAM590
MSGFAPPFPQPASAWQEHKTPEGRAYYYNNVTKVTQWTKPEEMMSSAERALQSQPWKEYTAEGGRKYWYNTETQQSSWEMPEAYKKAMGSTGGPSNPVPQTPYSQGGGYPATGHEYSRDSRDSRDTRDTREPYPESRQISYGNDTKAQPAFVPATNDPEYSSQEEAEAAFVKLLKRSGVQSDWNWEQTIRVIAKDPQFRAIRDPKERREAFEKYCQDMILQDKERAKERLTKLRADFETMLKRHPEITHYTRWKTARPMIEGETIFRSTNDEDERRQLFEEYIIGLKKAHKEQQASQKKSAMDGLIELLPKLNLEAYTRWADARDIISSTPSLQDNEKYQTLSQFDILTAFQNHMKGLERAFIENKQEEKSRKFRQERTARDAFKSLLDSLRKDGKINAGTKWSQIVPLIENDERYLNMVGQGGSTPQELFWDVVEEEERSLRGPKNDVLDVLEDKRFDLTPTSDLEEFLSIMKDDHRTANIDRDILKLIFDRLREKRASKREDDRQPDRQQRRAIEDLRAYIKRLEPPVALSDTYDKVRPRLLKSEEFQAVISEEFRRNAFEKHIRRLREKDEADRAYRRHDRASIERDVSRRERDRSRGDRSHRGGGRGGRRSRSPEPDAYEADRRKAIAERERNHRKSTMAENLLTTDRARLSPPPSRRERDRERDRDRDLDRPPRSRRDDDAFYDRERRDREDERERGYRRRADRGSYDELPYGDERPAAPRRRRQEEEDDYARRDSRDSKRLRRDRSRERTPPRDGRHRNRTPEPEPAKDVRSGSEEGEIEE
>CPKHAM591
MRISRSLTWKSISYSDETVDVLLVLKTPWLPRKELDYHLSRISISLEAQVANSSLPGRESPNAMESIFSGRLQETKNPFIVEEEIKHESGAEEEEEEEEEEEPPRHVYAMWKMPVLLLRPRMRLHSPSVVFSASASLDPDLWTEPIAPDVGYLTSGMPSGLNLLESFSNDSALNGVRPRLSALRVSRVAPVTRQQDFMTRLRTLPHLSIRIFPVLHTRIRFSRPSTIPLSATIVALLEIDFTSHFNCEALLNNIKLSTPSGTVENLNDSAGLGLPLSCVSHDHITFLYHIKPKQTEVNIPRDTSGNLEISISAAVHVIPGVCTPSLSMSWTTAIDFSLPVNPSFGTASESGIQRSHRPTQLSIGSVAQAINHLKSPSAIRPDALPSLEASTNRTEAVIPDLGITMSFTAPAHPVYPGDIFSWTVYVVNRTSSERGANRPPRKLALVAVPKRRRNEVRPIRPPSSSGRRRGEKEIADAVLDENVLHALQKNAVVESTELICLSADTRVGPVAPGACHVTELQFLALREGIVGLEAIRVVDLGSQEHVDIRDLPTMIVEPIATTA
>CPKHAM592
MSSSTLLDVYEDASRARSGILTPTSEGSLNHPHRASSPGRDVLKSRVKGTMEQLLKPSIASRFYESYIHVLDLESRLGPVPVVLIARNELRGTTYALERQSNGLYVICKLGSWVDLESLAQKATAVRYEQLYPAKNERAEHRSLDALTTPQLHVEQKKKRAAIEAIQSQMRKRVRSQSVSTVGHVTKEEQPPESEAFVAQQPSPDMSLEQVPLPTSEEKNHSTTFSQAAAIGKESEPQQSADDIFEGIRTQYFDALYKSMGSLAYFAKGPLSRARSTFHLDLESNLDMNDLIDFLKSLILTTVQIDKKYRESIPEIITKLKDRIESSDEGRKRKRKPKRMKLGKSGLYPLEDESVMRWWAANKPEPNDDAPITPSQVKSLVSILRTRETKLQMIVIMEILALEPLKAAGDTGEVSLPTLPGAADSEDLLEIALQPPPKKRNKHNLPVLLDVHADRLTIWQSTASDEQLLLEDSPSLQTPLDGNLEKKASSEPLRDFCVDVIVPFFSARLPDLCDSINRKLGGPVIIAPSKTRSVKKPSSTRDQKPGAAVKRPQPLNSRRTLQRALSTEQQHRRSISRGPSNAIALLRSATSTTLPSIKRESLDPSGPMSLLPTDSQRRAQSLSRSSSMNNLFDARANKKAEVDAELREAISALRKPNREVVSKAMAEADVLRSSASLAAKKPKKAVSRSALASTVQVKATPANNRFKNMMPIKPESQKATESFDELIPPSSVGPYVPSTGKRPALRELNNRSPSPVLEAIGDTPIKTSAKPSFIRRPLNEPSAYPPSSPVAQRKTASEDFIITDSVGKPPRSRYEAPEVIETPIKKTTQQRIDLYATPEGKAQESKKKSVSIFERLGWDDDFDDL
>CPKHAM593
MVHLSQSEWPAWTYSVAAADDFTQYAQLPDYSLLAESMKAYQAQHTHLVHHQQMTRTTESKPRLSKEEVDLLESEFQKNHKPNSSTKKALAESMRVDHARINNWFQNRRAREKKENNIREYEARQRAEKEGTNPSETGLEASDRKRSLGASSAPFPEPRQTSRTKEQSPDAPSQLSTTSESSTDAYDATSPVTPHIGSVSSHMFHHADDERRFFATDDTADEAVSPKNGHEYVSALDSDMSFANASALDTMLSIEDAPNDYTNEFHDMDLERITSFLDQTALPNSPDRRLKSPCPTDIASRRNRQTPQLSINGSRSFSGASRIGPDASRRSEQVGSMRRVVSTSGTGRVRKSSASSATPRSPFFQRNRSPMTAGSAAPPTPNTPVVAESHKINGGLFPLTTKYSSSALVQDPTLRTPPATPAFLENFVFNGNGASYAMGNFGFSDDIDSSIQATAADYESIKACSSQPTTPMFPYQMGAGYFSGYAGGSDYNWPYSSNAGESSSDFAAPYQSSSMGML
>CPKHAM594
MGSQPDYSLPTQEVSFSGFLFDMDGTIIDSTPAVVKHWHAVGEEIGVAPEVILETSHGRRSIDILKILAPEKANWEYVTRMEAELPKRYADDAVEIPGARSLISSIISYSFPWAIVTSGTQPLVRGWLKKLALDTPEHLISAESVENGKPDPTCYRIGLERLALQNKAGEVLVLEDSPAGIRAGKAAGCKVLGLVTSHTVEQVVGAEPDWVVKDLESVRVVKHENGKMTLEISNALRLE
>CPKHAM595
MNIIIIGAGIAGLSLAIALGQSGHQVTILDAAPQLAELGAGVQMTPQALRYLIRWGLKEDLLAECIIPENLHVWDGNSGNLLGNVRIKEMESQYGAPYIVVHRAVLHNILHRHAIKAGSELLLDSDVVEYDFANGTVQLRNGKRLTADLVVGADGINSLARSKLLGSKNPGSLPTGWAAFRMTAEVSKLKADSTTSSLVDLQSRSSNFWIAPQVSCMTYLIKDATLLNIVLAHRDDIDTRELTSDECKTIVRDLFKDFEPRVQRILDLSTPKIANYPVYAVPPLPSWAHESGRFVLMGDAAHAMAFYMSMGVSIAVEDAAALAAALDLACPPGSNFSLSNEADGQRLKHALHSFETVRKPRAEAVQEASLHGGDSLHTSSEEERRVLYEALGHSHKDEIWPLENDGSRDNFVRRCKSTGQRLGPGGITDKGTRDWCYNYDAIGAVEEYYTSSAAETLA
>CPKHAM596
MGSQVQEEFTVLVTGFQRYSQPFRAEYPINPSWEIAKSLPEYLPALRAKDPNSRYAVNTPPVRIVVHPEPIRVSYKTVRELVPSFWEETYAGRKIDLVVHIGMAGPRPMYQIESRGHRTGYKSLDVDGRHLDSLDGERGEDWIWHDLPDTLRTDLNMQDIWERWQQHSSIDTDLRISDDAGRYLCDFIYYSSLSTCYKQGKPRKVLFFHVPADPAEATLKQGHELAVNLIRAIVESEVAARGQNAA
>CPKHAM597
MAKDKKKGSEAKKAKKAEKAAKQASKGEKKIKNKTAKLEGSDAEDVDLDAVLEEYRRQQEQFLKITETVIDGPPKPRSASTILASPHESNSLLLFGGEYFNGSVAQFFNDLHVYNINRDEWRCVTSPNAPLPRSGHAWTRSSNPNYVYLFGGEFSSPKQGTFHHYSDFWRLEPATREWAKIEVKGKDKSPPARSGHRMTYWKQYIILFGGFQDTSNQTKYLADLWIFDTVNYVWHCPVLPPAQLKPDARSSFTFLPSEQGAVLCGGYSRVKATVQLKKQKKGSQPQGQKNVLLPKVHEDCYFLRMALPPAEGNTNAPPTLRWEKRKKPANAPTPSRAGATMAFHKGRGILFGGVHDVEQSEEGMDSEFFNQLFAWNIERNRFMPLAARKPRQQKKNTSEQRVGRRGRAQANEEELLRQLAALQAGTSLEDADDIELEKMLEEPEEEEKPAREMPVSMEPPHMRFNAQLTVQNDVLYIYGGTYEKGDREFTFDDLYAIDLVKLDGYKEIFNKPVEDWIESEDEDDEDDEDDEEDEDDEDEDEDDQDEHEQQLHTASKRKKKQDEVSEVASEAPTPSITSEEEETETSATSVDDGLPHPRPFESRREFFVRTSAEWQEILMTNLRWKNIQPETLAIKEIKAKAFELSEEKWWDCREEITALEEEQEAAGIQEVVSLAERGDGGAAGGARRR
>CPKHAM598
MSSPEDETLNSIELQLARDTLGPFIDAPTAQLFLPQAHQIPQAAWEIIRKVLEKNPQAREDVSCLTKLLAEESQAALDLNMAGLGANGAAEPSDFSLKPAERLPLTDKCHHYTGQHEVPWDIQKFVIGYQQLTAAQNANSSYRYFSQRYSIFSFYDGGVHMTDDAWFGVTPEPVANQIAYELSEDHYDPKKTTLIDAFGGAGGNTIAFALSERWERIISIERDADTLACAQHNAELYGVDPGAITWILGDSFDYVNQLVNSPENLHPDLRVDLQSTTVFASPPWGGPGYTTDEIFDLSTMQPYSLNQLHDAYKKMDHVLFLPRTSDIRQVAKLAPEGQKLEVIQYCVEGASKAMGVYIPGEIPSASEE
>CPKHAM599
MFNALNRFMSRLDGDAPQHQHDRDSFGFQVLRNTNLELPIEPWFDYIVGINGRPIDNPDPSLFAQEVQNCAGGTVTFGLWSAKGQRTREMHIPVPVDTASLGLSLQFAPISLAANIWHVLDVPANSPADAAGLLPYSDYILGSPEGALHGESALGELVEDFIGRPLRLYVYNNEYNVAREVTIQPSRSWGGDGALGCTLGYGALHRLPAPLSEPVNAPGETMFDGEFNEKRSNEYISTEVSTPPPPKGGDFLVPAQIAAPTSGPPRGGTPRGGKKKERHVANNDFMDDYLREEEQKSIALDNAPKGKGTGVPPPPKGAGGPPKAEPKGDGVDSGES
>CPKHAM600
MAPKKNAASPAPSAAATTQIDTTTAGSVPVAQPKPASTSAKNTPANWDKVLQNIYQYYMKETPQRTKLIDVFLVFIAVVGALQFLYCILAGNYPFNAFLSGFGATVGQFVLTTAANKTDFPEVSPERLILHFFCVNFIN
>CPKHAM601
MAATSSPLATTSFILGTVTFGGGAIGFARTGSVPSIAAGSLVGILYGVGGYRTATNASYGVELSFLASAILGFSSIPRAIRSRKPVPIVLSIISLFGIYTFGKALRQA
>CPKHAM602
MHPPLHTMNALPCEEIIAALEECHAKGFMHKATGACNDEKRLVDKCLREARSAKQADNRAAARAKRDKLKEQQRELGL
>CPKHAM603
MSSSQQVPAKKQQDLQTTYSNFKNTLQQIASKIGDIEQEAEEHKLVLETLEPLAEDRKCFRLINGVLVERTVKDVVPALQTNQDGLKKVLDDLVKQYKNKQDELDKWKKKNNVQVVQQ
>CPKHAM604
MSDSPQSPPKDVDQGAQSPDEEQMNDNQDPHSAGGAGYEFEGVKEQDRWLPIANVARIMKNALPDNAKIAKEAKECMQECVSEFISFITSEASEKCQQEKRKTVNGEDILFAMTSLGFENYAEALKVYLSKYREQQNQSNRERVLENNSNNWGGAMIPGEKAEPGAPGAEYAAPEAANPAEGAADPNYMYASHAGHNGAGAGEGY
>CPKHAM605
MRPFSPAPRSLTGTLPRNTPPVKSILKPSSLLGRRKDQHEQLSESPEAQDTSSKRRKVFFDDIKNVTYEVGRRTMDEVKLEVRMALEAHLRGDDGQYDGLKEMFANDKKRYLPPIVGEEEDTLKPHELQVYLMALTGCIPILKSKDCNGLVKAILNCSWLGRDAAFVKVFTHFLAALVSAQGSYLNQVLNMIVGKFHDTRPSAWRVPDFPEVSRDTMRERLHSTLQYLLKMFPSAISVLENLLRTKFPFLDDSMRVHMAYIHNLLQVKEYVPDLAEDVFDMILDRVVKIDSQMQLDLEDTDDDITAAVMYALRENAQEDAAGWEDEADDDSDTESVDSDDLDYDQEAVRIKTLKDSVEKMDSMLDTLFNVYTPHFTNPGSDKAFDMFTTILREFDQMVLPTYKSRHTQFLIFHFAQQHERLTDAFCGQLIASAFQSNTPNILKQAAAAYLASFVARGALVPRNLVRTIFMLLIHHLDQYRRKYEPLCRGPDLKRFHPYYSLVQATLYIFCFRWQDLVVSAPEFVDPEDPASYIGQDLEWIGTARKDLSTHIFGKLNPLKVCAPVIVDEFAKLAHRLNFLYAYPLIESNKRIRLTQFLSSTYSTGGALRDSGFDTQEESFHQLDPYFPFDPYQLPVSKRWLTEDYVSWKSIPGLNAEDDEDSDEFDDDEDDEALEDLEEGTATDSEGDYSE
>CPKHAM606
MDTETADTDRPSFTSFWKRVKQKERNDGDGKKKGKKSTSPSSAGEVQDERDAEDQDADQDAGEGMIPLSSPRDGWAICCQWGEQMHQRGDMTQGESQLAGGILGVARAARLWLRRERAARDCTGLPPAGLAVAVINLGRPGASAS
>CPKHAM607
MPFLYRVTPSREVARSRSRSRSRVHRRKMMDAEPRLRLRRADEHAGKDADAKDRAQLRRAQVRKAQIQHRQRKANYVKQLEIDVSQLRDLITQAQQETSQMRRENDGIRDLLRKNEQHIQPMYPQADSTYFSNAGSPGTRVAGLSELDTQEWLSSGQLSDLDLNQNPLMPSTSNDAEMFGHINIDDITVSLGIHDLLGTPCFTINSSSGASIQTSASPPPPLPAFENTPLTPPLTPQQEQTVINWILALENVCWDHFQCTDFHNHVPGEHEDSYNHALTATALFMNAAPTSIFTDREVFTAIDPTTTQAPTFHWQASGITINSIWALAQFELDPTEISPIQVWFDLASKYSYELLFTDGLLTALLIELRPLIRCIEFGPSIQRQFYDDVITRVLGPPAV
>CPKHAM608
MALISGVADLEILGDAPVKDKAYRRYAAGVDKALLLFETALEEWADYISFLNRLLKSLQARPPASTIIPSKITVAKRLSQCLNPSLPSGVHQKALEVYNYVFETIGKDGLSRDLPLYLPGLAPTLSFASLSVRSPYLDLLERHFTGIDSRSLRPAMKSIILALLPGLEDETSEDFDRTMRLVGSFKKAIRPADSVTLTEQHATGDDFFWQCFFLASVTSHGRRAGALAYLVRNLPVLGSDQSIATSSEKNGQSDADQGNVSSEIIAIVTSPEPGLLVRCFASGLSDEQLLIQRGFLDLLVSHLPLHSKVLQSLVKPGDLELLLRAAVGVVTRRDMSLNRRLWAWLLGPEPAGNENEHNPDLHGGASDGQQALLSSRTNYFEQFGLQCLTKALLEMIKDTSHGGVAERTRPYRICLSLMDKLEVGGLVIPDIFLPVVESVRQFQNQGPAKGEFTEVLRSASVFFDGIEGGLIYGELVGLLDQAISSEKADRSDKLSLVKFIIAHFNVHDGEMSTVHAPLACLAALAMLENATGRKDTLRLPDGPNSSLQEQVLGIVVSLLELVPGWAFTEPTKGKTNQKRESDPSTSLPTKDLLKNIQDFYVQGQGNPDASPIPFSQIETGELILDKAVKYIVDDSAGHDSSCSLSFHIKILLLILLKVPKTYRFDEKTLMSSLKAQLTQKKPLRFSDFSSILHLITQLHYVERISTPELSELIHPLVRHAWSYLSASEPKYHVETVRCLWQLQAAISLTRRDVEASLASIIVDQSAGDGADIGRAFGVLWSHTIQDTQSDRRGPKIPTVEAKSGQRFSGTDHYEIILTRPLFLVLDGLLDDRTQLFMTVKSWLSNMVGIDRLFLLFVMKFGEIPFLREVGKDVQAEKSLPDPLAFTEDDDIDLCLYYLRTLYHVLIHSGETSGAVLVSKHLSFSDTAQVQISTGGDEDDITIQDYFVRVCMACITGDAIAPASDDLNNRVSQLHRYALTVLHHFLTSHHAAPLFNLNLDNILVERLSVSIGNTDPYVQVLLLDVVFDALKLHDAVVTELAISSIAEKRRSSADPLHAARLSISSGDMAPPPMIMPPQLLKCLQSGLSSANSQFVLDTWVSFLSRCLPFYSQSIFQILIPLVETLCKQIGATFSHLKTLFEDESYEVKSEAGTPESTLIYLLNALEQVLAKAHDQLLAEEAQALALKGPDQPQSIFGSMVSGVFQSDSPQSRSATANDRLTVHLAFQDAVRMCFSIWSWGQGDEATAQDINSSASFNYTSLRMRNRARRLLEHLFTAETLESLETVIDVWRNSTSAAEHITVFSFLAALDAARPKHSMPALFNSIYSRTNPAALEPSRKSTMTISLQDADLVVFLVEYARSLDDDAMDEIWQDCITFLKDLLNNPFPHRQTLPSLLEFAAILGEKVDNTNFGEQRKMRRELGDLFLRLLTALFTTRPTFTDSGNSNGTSGTKFVKGELERRGTFPGAIERSDDVVAILASIVPNLPKILLEPDRVLSAAATISTNVIGPTFRSKTFPDSVSASTLKLLHELSRLPNNQKAWKKDFSDAFNDSKFFAMNLALVQKAWLPLLRQWALTDKERIPEIVGRISAPTTAGIVFGVGATSARLEADRKTQLNLRRIATLILASAEDAFVTEIPAIFDKMVELFGATSTSSPSSTTRAEVYMVIRALVLKVSPIHLARLWPVVNAEIHSAISSIVAPDHSTASEIYVNAAILQACKLLDLLICVAPDDFQLHEWLFVTDTIEAVYRSSTYQPVALVDEISEELGATTIAGHDDATIMAQMATNQNGPRRLPLLGAGGISDDVGFERKDELVAKVLRPFFAQLSIFAFESTYAMGALDRDACVEALLRDVFDDRSMVKAL
>CPKHAM609
MGQESDSPVEEQPPPLPPRPHASSVSSTVDPKALQAQATTAITSLDIQTLSFPDGTRGTFSSHSRSASTPIGSGYTSPNPRPSSSGAEGDDAASIMSFAPTMRPAGDIASLLTSSLSKKSAAWNMLKAQAANAQPFEKHYRSADDRLADFEKEFAALPDETNEYFKDDERLTIWRSKLKQYMILSSAGKPIWSRHGDLNLINSSIGVVQTIISFYEGSKDPLQGFTAGNTRFVVLTQGPLYFVAISKLGESDSQLRVQLEALYMQILSTLTLPSLTNIFVHRPSTDLRKPLQGTEALLSSLADSFTKGSPSALLSSLECLKLRKSQRHTINNTFLKSRADKLLYGLIVAGGKLVSVIRPRRHSLHPSDLQLIFNMLFESEGIKAGGGENWIPLCLPAFNNKGYLYMYVSFFEGVSGEQATAPAAAVGQPVDEEIAMILISPDREAFFSLKQMRDDVAQQLAKNGSLAIIRDAARAGRPSMAQIAPGSPICHFLFKSRANVQFCMSNLDPTFSHPVKRRRLMTVYHELHASTHAKNAHLKILQCVSDDSTSLAWLTPAFELYCIGGPNLSRAAMAQGANKIMQWIKREENRLFIIGGGVF
>CPKHAM610
MASRKPDFHLLMPAASQPDLQFQSRSPIRSPRFHEDFDAPFSESFLDPPPPKTSYFVESKDKVPPPPQRSYDDSWVQLPKRRASVNDKVLQWAKRSLTIKRQRPSRPGEGFSDLRPPPSRSSRRMSTLPMETGYGKRNNLTQPSTIITVAEIPKPA
>CPKHAM611
MMISTTDVISDDVSKNSPRREDELPILSPEPISPVRELRVKDSIPQLMKSLPPLPREAAKLSGYGTAGLLPLPSGLGHEPLMPSKDGPSGMNQTPSSVAVSRSSQNMQSKFSIRAVVSSSSPQNIGDIACSVEASRPVYNVLQDYRHAPAGRPKQNLKGSHSQLDPVRPSQSGLSPYNSRLKQCNSLAELASCSKKGVVDEKVDRAMGDKIQVSDWDSKSDNSITADDKFTCIRPSPQPSDQFNIPYPPSPIKTAVHPNPITPAPVAALTEVHSYDIDPSGPRERQDKFSTLRPQFTSPQHSTISPKENRSMPSSGVNRFSMLPTAAGKGTDITYGELASYKGLSHLPEMDKAEWRIKTWVRDAKKAVRLNPVPCPLIAESATTGCGDAVISHINTLRGDEILGKGSDLRRDAPRYMVYKDSKLEKSHCSDITEEWTSDHVAFLIGCSYSFEAELTAAGLSPRQLVLGRNVPMYRTTLRLCPSGVFQGGTYVVSMRPYKRRDIEMVRSITRRFGATHGEPLDWGWDAVERLGIRDIDAPEWGDAPLDGDGKRAFGQLRADGGGEDEEMPVFWGCGVTPQEAVMRAGLEGVVMAHAPGHMLVLDARDEDIIR
>CPKHAM612
MEEPLLGDSVKTSPLAVSDAVAIKCDRKRPCTRCAKAGTECILQGIGEKQRPVSKSYIQALEGQITALEQVIRKLAVADNAERDQIISDLSLTTEAPNVSPSDGGQADPKSDPSLAAARVKSGQLRRLRGDNAAQFFGGTSLLQIHFSKESSSSSPVAASAVGIDSLAISPDGSNANNQNIVNNNNVDLGDLYGYLDDFGLKGASFQYEPHHETSQKLMSTFFLEIYPYNMVVYREYFLRDYDVGSGKYYSDVLLYAICALGALQYDDMLNLSDVFSSQAQTLLYSTLDSPDLTTLQALILLGYREIAVGRASKGWLFCGMAFRLAHEMGLHLDPTNWEGSTESSGDREILRRVYWAVFIADKQLSLYFGRPPALYPGESDVRNTIRLRYPPGWQGLLETYICKGASANEWDNGVALVGSFIYRAELSKIIHLIITDLFENRREGADPTIIATKTRRIHVSLTKWLSNLPSFLHWNQWTVGQVPHNVLHLHMMFHTIMIILHRPPSHMFEKPGIAESEDVEICYESLQAILRLMRTFSRYYRYRSLPLDFVHTLSTAASTVMMKRFLQKASWSDPDIERALSLITLAMDEIQNTWPCVREIRDVLLQAQQTQATMPPEDPLDAPDLMNGLEVSNDDEFFANLGDGDIGTLITDEFLSAQLPGMGLEPFDFNQMPGPS
>CPKHAM613
MDDASAPVEARRSSIEKAPLVLDTPPPFDGLPDEIIEQILLATDPNGFASLMTLNRKWRDVSQRPHLYRYHLARCPSYAASHHKLPSADIEDLPKLRRLFASEIKRNLFESYVRPNVTVFKLVSKAISSSSCPGGEGMAFTASPNGHYILAYNSSRLYLINTQGSQIDIKREFKLLRRPVSACVSNDANLLAVLSNEMQVDIYDLKQSPPKRKQSLILDNDPRTIALSPCGTVLTAAYDGGIEVQSLSRGASPTERRAVKCDAVDALAFSFDGTQILGTTLHSSPPSTVVITAPYYDPGALAMDESEENLSAMWTTSILFPNSSRDCSHAVLLQDGSQEEAAWAFAYDRSFETFRAVRIDDLRNGTTHFTGPAPKTASQAKLLPCTLPSATYHGELVSACFHGNEVWIYGVPEDLAAVPDAALAMGDISGLGRRNSAQSHSSRSPSTRTQEAVVPTGASARVPQWQILCDKLRNNFVAGHKTSEVIGVSNVKWVSGFGDTSLKERLVVTATGVTGPRLVTDDEDFDFVDGGRIALVDFGYAFTDGTEKEVIIEVGSDDAEVLEEERRDIETDVAIVRRRTVAQRGGRGGARRASLMRTATVSGITSPTSSQYIVSPISPVSTRSADDDDPLVPRTMNRNPVGRPIIQEPIDDEEFLSIEEQEAMDAPYAHSSPRSGTTLRRAATVAAANRRLNPRTADGRPIEYRRADGRREHPHESDADNWVPPPPPYQADDPGDTPAFLRGRAVLASASIPVQTQPYLPVRIPQPPNLTIPSNFQPIPSLGPGVDAGDYSGSAHGRSASDSTVVSRLRVNDDMPLPLSSTSGPLDNEDLYGVSPPTSPVMAHSQDGRSTALSRDSITPQPTSAISNSSTRAYESSHVAETPMLHPEFDFGGPGLGLDSASISTMETNDASCCLLRRPSNAQTWPMAAPEERRDSNPESVTETSVLPPAPSSDQMARLIRRASQGNPLNLSGSLLSAQNPQAQRPQPVGGSLTSTANGPGPEIDQPLIISTPGGVGGVFDPPGRRTSRRGDMPIVAPVPRRPRATGGSALPPTVERLETISTGTEAPLENILSIPAWMKGPPAIPAGRTTNTVSRRPSRAERSAAKNMRDAKKRGWNSNPKKRKDEMKRVTAILDADNNGSAWVDVDAPAAANDHDKKCSVM
>CPKHAM614
MTPRFTRLLLLVSALASFVSASPTNSIFIRDSQCSAGLQSCPTSLPNNFCCSRGTTCIPLAGDTTALCCPTGQTCEKIQPIACDISLQDPSKNSQSPIKTSIFDVSLGKCGTNLCCPFGYSCVGGNQCQKNADQSKSPESASSSSTGSPTSTSPTSGSPTSPASATSAPASATSPPASSLVIAPVNTALPAEETSLPSTTSSPDSSSTDAASPAPKPSNPKTISIVAGVIGGCAVLAALGIIAFLFVRRRNSYNENDSPEKANIKHLGPGPGLGIQSGSVISDPILQPNSYRADFIRKTPSIRSFVSQRPPRISYHDRNSQRLSIPNPFDSPNPSDHSASNFHSSVCSEDDLNARTGTVESGSRLAPIRAMKASSTRVYPQDVPREPSGGGESINVFADPVMMNDRRQTQGTTFTDLMMEADLDDVRRGHPYLVHDPLPTTRI
>CPKHAM615
MALHDAEHKCIAAQEQLRPPRCDPLGLTRATPLGCYTCRLRRKKCDEGSPLCTACKHLGLQCEYKRPMWWSNNDARKQHKEDIKGIIKRKKLSEKSSHATINSASSSPPGLSHSVPSSATYTDPMDRNRSASIDSHFSNGFNFNGPMHQPDYSSYNSQLPPDFMIGSYSPYEIDVKTERQMFINDVPTLKESQVSTFSTYCPPPPAGTVLPAGTLPGSWVEHVHEERRESLAEETLNVNFFDFAHGPSYDSRQVKIELDENDQRLFDHFIQFVLPTIFPILETNQHGSVASDLILPALQSNNTYLHCCLSIAAQHLKSLSVGPNEDLDHDIMRHRYATIWSLCESLKRDENYQQILEATLGLIFFQCVVGRSDSEELLDIAWHQHFQAAINLVTKLDLPRQVLDPATPMTQTPFNMTLTAWIDILGATMQGTSPTFAHTYREKHLSQINPYMGLRELMGCEDRVMYLISEIACLESLKRDGMDDFTLCQHVSALGEQISLTEVNEFTPKMPYNANGTLSPKQLSKNITAAYRLAARIYLCSLVPGFSPDQPSPMSLADKLTNVLQFIPSGPEGYDSSLVWVYLLCGSISLPGSDFRVLFEDRIAQLGDQASCGSFGRMVMVLRGLWLHNDNLSRQGTPDSAGSDVAQSYLHWRDLMRMQNMEYLLM
>CPKHAM616
CKVAYSRHIVASLLQVVYRGSIKADGLALAKCLMYHVLLCLYLCSSWTSLRNTSALAKPRVVSHQQLLVGASRGMSMTLQSDANYGEMPLTIRRISCTDVGIAVTVSTNAVLLHPLWQLKG
>CPKHAM617
MNYTSFQAGESRTYQEMRQKPAPRDTFFNLKQEPQHIRPTSVATEFVDTDWDGEEDEVISEPEDNSPRVSLQSSGQPSFTTLSSYDEAPTPRSSRGPQVYLEYSPKQVEGPRGPHLFRFPADQYMKYPAEEDVILTLSPMTPQVPRQVVAHQLSRRNSPFQYTDEELDSSELASWTPEMVAQSMLNTGLELAVSDRFIENDITGAILMTLKFEDLKELDITSFGIRTRVWHQIQALMDSRPASPRASTPIEDKPSREARKAVKKDSSGSVRRHESKRRQRRGVNDPITPMESVSIIGIEQVIPKPHNCSKGEKCSKWKKQQRVIEEFKKLNPHIDLNTASGAVLIYGDAGNPDTARALDPNETIRPFSDSVPSVVASSDILGPGGLPPLQYLQEATLRGVQARDPQDNVRQFLSFQQTNQCSTEVPLTPPFEVTPPAQPHQGLRRLPKLSIPAGPQAARQAPRASVSQPTQQQHPGSCFSSPLQQEFVPYQMDKVDPLSPDLETAKNPYRFGTPFSEMDVPVTAVPIGPVARDTSQSVPPDMNYRAAPTAMGHTRSQSRASARRPSFPVLPALDENRPTRNYHRNTSPKTASPRTPVPSQQFQQQQQQPSQPSQAPPRFHYPWSPVDRTTYETAIPPLPALRPGDSQEAPAAMSTNGISFQGPMKKRKMRMLRHEWQDGYFTLKGTRLNMHKDAQQMDRTLEYVDIDDYAIACSSLASTSKLSAAFKAVSISHNREKSDPVGAFSFQLIPQDKNGARLRKRESSLQPNASAEGVNGTGKTHHFAVKGRDERIDWMRELMLAKALKQKGDGFEISVNGNMI
>CPKHAM618
MFRTRLLRTPKQALGLGLRASAANTTGFNTSLSASFNAARRSLHSVPALPHDYSQGVPNLMSAGGFAIAWTDYMKLMLDKLNAMVAGTDLEDRDMKTILLMTAREPNQAAIFNYASMAHNNHFFFQGIAPNGTPMPEDLRRELEASFSSIDTLRREFVATASAMFGPGFLWLVKAGPGDYRLLPTYLAGSPYPGAHWRVQSTDMNTVGNEGSARPYYNNQALGARRRTGDLPPGGIELEPLLCLNTWEHAWLLDWGVGAGGNGGKAAYVESWWNLIDWEKVHQRSGVARPEFMSEASP
>CPKHAM619
MATLTTSVISSATATATNSPSGPFHIDSSQGECQLLGPFALVVQAALGGLAMLSLVYKRWREHPQRPVKVWFFDVSKQVFGSVLVHISNIFMSMLTSGRFSIKVGPTVVERLVARGDDNYAPNPCSFYLLNLAIDTTVGIPILIVLLRVFTAIASFTPFGKPSESIQSGYYGNPPNAWWWLKQSFIYFAGLFGMKICVLIIFIMMPWISRVGDWALGWTDGNEKLQVAFVMMIFPLIMNGLQYYIIDSFIKRKTPDHELLASQDDDAADDDYERRGSSSGGIGRDSEDDETPVKINGRSRNDLGVEYDPEVDGDAPTIVGSSSNQPSSKSNSVSVDLYPKE
>CPKHAM621
MPAVDVAMVRSLRGGLWETVKESIARSLATEVIRRDIVADADNKISDVKQAFSSWDGCMAHVYCKWPAIALMIIAGLILLSIVICICCGNCCGCCDAPGGGSRKQLEAPYVPQQSGGYRQEAPMVVNMPQHSTVPAFSTPASHGPPQYAEFDVSKHNADALPAMPSWETANSKQIVLEEEVEMDTLPPKKEPITPRNMNSPGLRGQQQQQQRPMGRNDPYNQRLNNNSPSNMNSYGQQPAASPYGAHDQAYGAHDQGFAGHDQGFAGHDQGYNGHDQGYNGHDQGYNVHDQGYNGHDQGYNGHDQHYNGHDQGYGTQQQNFGGHDQAYGAHEQQPYGAHELGYDGHAQGFNGHDQAYGAHDQHYNGANQGYDNHVADGYGASQPYDHAAPTTGMRSPGHQSPITNQHDYGIPRQMTPGPARMPTAPHELDGHSSPTSYGTDPHMRKSPGPGLNQRRSPGPNNDIAITPQNKPVPFRTYTPGPQNALHSGQASPITNNGGFDFNSGYSRPAPQDEPNYDRRPSESHEHEEHEGYPGFKPYSPAPQGWSGI
>CPKHAM622
MAPTVDLFARDDGCGYGYFFDGIGCRRKSGWYFWGRWVLAGIAIILALVLLFSCLCITRRNRRRGVQPMYGTGWFSGGPPQGQPAPAGNNKYNNAHEMNNYQSGYNQGGYQQSGYGEGYRGYTSPPPYGQQPVGNQTTGTTFNANDGYNTGHQYGVSQPQNAYHPGGEYQPPAGPPPGK
>CPKHAM623
MASSMALRKLASGSSISRLARTQLRTFSSTRPAARVITNGPLRAKEASPFVSSKYPVIDHEYDAIVVGAGGAGLRSTMGLAEAGFKTACISKLFPTRSHTVAAQGGINAALGNMHEDDWRWHMYDTVKGSDWLGDQDAIHYMTREAPASIIELEHYGCPFSRTEDGKIYQRAFGGQSQKFGKGGQAYRCCAAADRTGHALLHTLYGQSLRYNANYFIEYFAIDLIMQDGECRGVLAYNQEDGTLHRFLANNTVLATGGYGRAYFSCTSAHTCTGDGMAMVARAGLPNQDLEFVQFHPTGIYGAGCLITEGARGEGGYLLNGEGERFMERYAPTAKDLASRDVVSRSMTMEIREGRGVGADKDHIFLQLSHLPAEILAERLPGISETAGIFAGVDVTKQPIPVLPTVHYNMGGIPTRYTGEVLTIDENGQDKIVPGLFACGEAASVSVHGANRLGANSLLDLVVFGRAVAHTIRDNFTPGDKLKPLAADAGAEHIEVLDQVRTSDGPKSTAEIRLAMQKTMQTEVSVFRTQESLDEGVRRMNEVDQTFSQVGIKDRSMIWNSDLVETLELRNLLTCAVQTATSAAARKESRGAHAREDFPDRDDENWMKHTLSFQKQPHGKVDLTYRKVISTTLDENECKPVPPFKRVY
>CPKHAM624
MESLQLSQVLADLSNLGAAEPEAAAAIVHANMPIIQAELIKNDTHATSQQQPRPSSGLRRAWSSEAGSQPKFDKMGRRILISSPKSGSAANSIPGTPQPSNYDDDLERANMLMALYDIRAKLKQQDNSSLMRAREKINALAQRQQAQQFAELNMKKADEMRRNRYSFPKV
>CPKHAM625
MAGTPVPHPQQALTFNDVFDDDDVDEPKEAQTIHHIRANSSIMHLKKILVANRGEIPIRAHELSLHTIAVFSYEDRLSMHRQKADEAYVIGKRGQYTPVGAYLAGDEIIKIAVEHGAQLVHPGYGFLSENAEFARNVEKAGLIFVGPTPDVIDALGDKVSARKLAIAAGVPVVPGTPGAVEKFEEVKAFTDQYGFPIIIKAAYGGGGRGMRVVRDEESLKESFERATSEAKSAFGNGTVFVERFLDKPKHIEVQLLGDNHGNIVHLYERDCSVQRRHQKVVEIAPAKDLPQEVRDAILNDAVKLAKSVNYRNAGTAEFLVDQLNRYYFIEINPRIQVEHTITEEITGIDIVAAQIQIAAGATLAQLGLTQDRISTRGFAIQCRITTEDPAEAFRPDTGKIEVYRSAGGNGIRLDGGNGFAGAVITPHYDSMLVKCTAQGSTYEIARRKVLRALIEFRIRGVKTNIPFLASLLTHPTFIDGNCWTTFIDDTPQLFDLVGGQNRAQKLLAYLGDVAVNGSSIKGQIGEPKFKGEIIPPELFTSTGEKVDVSQPCQKGWRNIIVEQGPKAFAKAVRDYKGCLLMDTTWRDAHQSLLATRVRTIDLLNIAKETSHALSNLYSLECWGGATFDVAYRFLYEDPWDRLRKMRQMIPNIPFQMLLRGANGVAYSSLPDNAIDHFVEQAKKNGVDIFRVFDALNDINQLEVGIKAVHKAGGVVEGTVCYSGDMLNPNKKYNLPYYLDLVDKLVALDIHVLGIKDMAGVLKPHAATLLIGAIRKKYPDLPIHVHTHDSAGTGVASMVACAQAGADAVDAATDSLSGMTSQPSINALLASLEGSEFDPGLDHKQVRALDTYWSQLRLLYSPFEAHLAGPDPEVYEHEIPGGQLTNMMFQASQLGLGSQWLETKKAYEHANELLGDVVKVTPTSKVVGDLAQFMVSNKLSVEDVKARASELDFPGSVLEFLEGMMGQPYGGFPEPLRTDALRGRRKLDKRPGLFLDPVDFVKTKRELGKKFGAPVTECDIASHVMYPKVFEDYKKFTAEYGDLSVLPTRYFLSRPEIGEEFNVQLEKGKVLILKLLAIGPLSEQTGLREVFFEMNGEVRQVTVADKKAAVENISRPKADPGDSSQVGAPMSGVLVELRVHEGSEVKKGDPLAVLSAMKMEMVISAPHSGKVASLQVKEGDSVDGSDLVCRITKA
>CPKHAM626
MAALAKAINAKIRSNPVLSYVCTTHFWGPVSNFGIPIAAVLDTQKSPDLISGQMTAALSVYSMTFMRYALAVSPKNYLLFGCHVVNTCAQLTQGYRYLSYHHWGGKEKLALDQGVAAGKETAPSK
>CPKHAM627
MKPSPAASLLSISLLSLKPCHAQILQKRDLIAPASFDNGWTYQGCYIDVGRTIGAASTTDVGMTNEECTSYCFGLGFPYAGTEYYTQCYCGSSLATGGTNTTVTDCNAPCGGNSTEACGGPNRLTLYKSSKVTGPEVNPGPNGWVSQGCYAEGTTGRALTFQLGSVANAKMTVAACTSGCKAAGYTFAGVEFGGECYCGKSISNGAKPAASGCTMTCNGNSTEYCGGPSFLNLYTFGSSSSGTATTSAGQPAQTGACPAQPALIGKYNWYGCYTEGTAARALAATTYSDDGMTLESCATFCAAYTYFGVEYSRECYCGNSFSAGSKLTTSSDCSMTCAGNDCDFCGAGNRLSVYSTNAPGSGSSSGSTPPSGTTTSATQQPTGLPQGWKSYGCYVDGVNGRILNAQNPDDANLTLESCAASCASQNYTIAGAEYSKQCFCGNNIVNGGVKANSPTECNTPCAGDSSEICGGGGRMTIISKGTPAVLAPPAPVPVVGNWTYQGCYEDNINQVHTFFWQNIFPNTMTPEQCLNACGEYGYMAAGLEYGQECYCGDPQNIKTAGSTKRPETECNVPCPGNASAICGGGSRLTTYFYTGTPLYSWDFPAAGTAAAGSYEQLMGGVCVPLMVTQAVTGKVVFLEKWGTGEPNSTGAYELDLSLVNQYQLAWREMHVKTDIFCSGGVTLPDKAGRQLNVGGWSGDSTYGVRLYTPDGSAGVNGTNDWQENVDVLKLQDGRWYPTAMNMANGSVLVVGGEEGSNGAPIPTLEILPYTGTAPLYMDWLERTDPNNLYPFCSVLPSKGIFVAYWNEARILDEKTFATIKVLPNIPGAVNNPMAGRTYPLEGSAVLLPMHAPFTEPLGVLICGGSSEGASYALDNCVSTYPDAENPTWEIERMPSQRVISCMAPLPDGTYLIANGAHHGVAGFGLADSPNLNALLYDPQKPLGHRITVMANTTVARMYHSEAITLLDGRVLISGSDPQDNVNPEEYRIESFTPPYLKSGKPRPSFTVTNKDWSYGQTITVKLGGPAQNGAIQATLLGSVTSTHGNSMGARTLFLDISCAGTTCTVTAPPSQYIAPPTWYMLFILDGGIPAVGTYVRVGGDPGQIGNWPKNAGFTVPGV
>CPKHAM628
MPPEELIELAEAEVVAAEDEEINTVITLRQLKGSLPRNRPAQNPRLIPQQAYPNRNHQLLGIHQDRLAEEEVEEGRGRMSEVAQDTVPLELLCQAHHGDLAAISQ
>CPKHAM629
MLARMLVTAKLNLTACNESSPCTAKTVITCPCGHRQQEVKCHASSSNATPSRPELKCDDECLRLERNKRLAAALNIDPTSHTNDHVPYSETTLRLFKENLTWAETQEREFRVFSKSPNEARLRYKPMPNHQRQFLHVLAEDYGLESKSEDIEPYRYVVVWKGSRFVSAPTKTLAQCIKIRETQAAEAAATAAANSRAPTPPPAIITEPFNSFLLTSPRFGLTLEDVESALKADLASQSSAFNFTTTFLPSDEILIRATPHYSSFLTPTAVEQALQTMKPRLDGTIKRLDVAGNILLCHVDANEQIPRREDISRNDASGWSAVAGRAAAKRDDAKAETPAASASGSPGKRLLLGLKKKKVEIKREKSWTEQLGGDVEC
>CPKHAM630
MRYSIRRSTTPSPKNGKMTSNSNTPPPGSANNNHNHNHHHHSNNNNNMMNGYFGQTASFLTSAAGYMRLPALASTGIAAILTSLLYFKQKCVSSSLRVPISSPQYAVTNPPPAHLGSYHLVIISSQALSRARAKLTATDCRALIYPSHMPTNSRTDIPRPTQFGIKDFEELVIPTDDGEKLSAYYIRGPRGGKNSDITIIMFHGNAGNIGHRLPIARVFIQMIGCNVFMLEYRGYGASTGEPDESGLGIDAQTGLNYLRERAETRHHRFVVYGQSLGGAVSIKLVAKNQERGDIAGLILENTFLSMRKLIPSVLPPAKYFTLLCHQVWPSEATLPSITKVPILFLSGLQDEIIPPSHMTQLYNVSTSFSKTWKTFPGGDHNSSVLEDGYFEAISDFIADSLNDAPLTETKSQL
>CPKHAM631
MVSFSCESCGDVLTKKKLDPHRSRCHGATFTCIDCMVYFPGTQYRSHTSCMSEEQKYQGALYKPKQNKQQQNQQHRQQQHQHQQQNKQQSNMNSHRLDMASTLALQPFVEDVGEDKEYESWHEYEVHDNQSPPPRAPSPPTASDDEHVNVFDFLDNSQTPTASNVSRPRERKAPDTSDATSLVRYESKTGELLEPAALMDQDKEPLVQYGTGPVPTSFATPQTKTERRKSKEGDLKKDKKRKRLHVDVAGDQIMADAPPVLHSGLTGGLKNMMRPDFPPSPDYSGDNIAESPTSPLKKTKHTRHHKSHHQHTMSNSIFGMISTSPPKVKSSKHKSSSKKHSHHKHDKKEPKLIEYRPSSKDGKRENLDGQMIVFKPRADVFLSFVNKGPESERGCSMNKALKRFHRERQAVGASTPKVKDEKELWRSLRLRRNDRGEIVLFSI
>CPKHAM632
MAAATPSPSPSPSPSSLPPSASSTTPYPFATAPDIVRSHQKDAYFTGHLANSFTDLYRRLFGARSAHSLAPELRTSAALLYFALTTLPGNRTLGEEYCDLVQVDANSSLALPGLRTRAAYIAGTVLLPYLAGRILPGLRARLRRFIDRRLATLRQQGKAKSRQAHICEYLSTHLSSITSAAPFQAVVLALFYFSGTYYELTKRLLSLRYVFTRTVPDSPDRGGYELLGVLLAIQMGVQAFLHVRDTFSSVASSAQRERAGFHSGEVEVSLSHNNTYSASNNDLLLSGAGSNGPQASKLDISRVTNTPTSSGVPRFNLENEKHMGYIKGSQQRKCTLCLEEMKDPSATQCGHVFCWECIGDWVREKPECPLCRREAMVQHILPLRVM
>CPKHAM633
MDGDPAVEPQLDSFSLTFPLPYRVGFIVTLVLSALFSLSITIFWLCTWRVPSRVIDFDWMPMTYLVAIIALFFVPLRNLPTGGRKRFLATLRRVSIGGIAEAKDGKFGDILLADVLTSYAKVFGDVFVTLCMFFSAGGSSTDHPNRSCGGTLVIPMLMAVPSIIRFRQCVIEYLRVRRAPYKESTGWGGQHLANALKYSTAFPVIITSAMQRGLGPDIDTASLHRAWLVAVLINSLYSFYWDVAKDWDLTLFSSRERVSNHHPWGLRDRLVFRSAGLYYFVIGLDLMLRCSWSMKLSPHLDKFSDYESGIFLIELLEVFRRWMWIFFRVETEWIRNSSTGLGVDDILLGDYQGKDDDSD
>CPKHAM634
MLHTRSVSDPPLSPTMLGPMESFVSLNRPTTPSPAAPHNAQAYAARALPPLPPPRFNPAVAPPPLNIRKNKPASLPLEPSAPPSRPVSNEAPPRRRDARSVSPLPAPSTPRSNPLHLATMASNNSSPVHTLKPRKSKKVLQLMGLDVDVMNAVGVAPPEPKREPTLRSSRSLDGAPNLNATTLLHLPEESLIPVLEDDDGRDSMSSKKSSWGPGSPHSASRLPLGPKQSVRRRRSARIFDQDDTGHLATQEETMMSNLDLNDEEELLSEEDMTMEEYHKFASELASSSRRKPSHEESRPSTATQGRRSSILSFTHGRLRRKPTTAGHGRLGSSSSSEHPAQAPTPAAPEEDAVPKSGWDSDSDSDDDRTSRSIWPRGRSSNKGRDSPANMMRQDDDARGSRGWAKGGLLNVGKRRKDQPHAPRDFGGVDERSFA
>CPKHAM635
MRSAIILTAFVATALADYSATPDKCVADCNAAHDACVTKPDANHAECASQYAACLGYNPYENGFVAPTACSKTTSPSWPTKTAAPPPQDDCAKKCCDDYDECRGAPGANQSTCSSEYAECLGYNPFDGQHDHEEKPTKCSTRPVVTPTEPPHPPPPKVDCRRVKECSAEDDKCRSKPEANQAQCSSEYAGCLGFNPFTPEGENYLKQCEEEGHKPGHNETGRPKPPPVIVSGASNMKPLGFFSFLAVAAGALL
>CPKHAM636
MTAQEHQLRGQQDESISTSAARSAPNPEPEVDPSDTALSEAEVAQVKRHIAEALGVASHSADEYTGASLYYDASTMAPLNSFSLAALNRFRAYKPPSFPLWDKLPARKRAAVLILLFADRWGDLRVVITMRAASLRSFSGHAALPGGKADSKEETPYQIARREAFEEIGLPMDDQKIPKPFRIEQLCDLPPSLARTHLVVTPCVAFLHADQTSADSPPALVEETMIPRLDAREVAAVFSAPFYNFLKANDLPPRQGETLPPGHWYDGAWTNFKGEQWRVHNFYVPVNNQKVSRPRRGSAAQIELADQLEESQDHEGRFRVWGMTGRVLVDAARIAYNEDPEMIHNLDFGDLKVIELAREEGALEESTLPEKKGKEEEQKPAKM
>CPKHAM637
MDHSHHMHSMEGHGGHGGGDMDDMCSMSMLFTWDTTNLCIVFRQWHIRSNTSLALSLIAVVLIGMGYEALRSVSRNYEASLAKRLETVPNSTAHGYRDNDDDVEDNVTETPDFNRSGQNREHVSKRGHLIKALLYAFQNFYAFMLMLVFMTYNGWVMVAVSAGAFFGYLLFGHSTSATKDNACH
>CPKHAM638
MNPVEQAFSDSLNDEDPGRGSSTSKVQENVRRPIHEDEALCNYILSTVKAPEGALKIGESTIPESGSGLFTTRDLAAGELIFTSVPLVLCSEVGDKMEACDFCFQQRRRVIHPVEDRLVHTGEALPDVYKCKGCNLYQYCSESCWQRAWDTGHLYECGLLVDAPHDLETRMLYRILVLLRKKVLLPEQVRALARLAHEQDKYEQFSRQKVKDIAAEAKKRMKSELDVADVLKLYCLIRCNAVPVDQTFRNAPLGTAIDLGAAMLNHNCEPNIVIIFNSTQVEVRAVENIKAGEELLHCYRDIAYDCTFRNPRIAARYQFKCQCTFHQLYGSQFDRLAQKEARKCIRESDRHYDGVSPDIEDPIMPILATQGDLFAIIEKAKLRALASPKSFDVLPLLAEIDELTEEGYAGRRWPDDLEPLPMALKSLATLCERQDDIISTLRIRTKALAFAKYRNNLPYSEDLVDFVVSLRHFTLHPHRKVYLDGPLPKFKEFQDFSVGHMCALHAMMVRFYGEQGRITRIIRELLRDEIDRYHGPRPPTRAFRRKFKAAHENILSFVASESYHQLTTSSSQHIHSYKMLGPPVNLPKWLEENSHLLKPPIGNYCVYNDDFAIVGGPNARTDYHINQTAEWFYQYRGAMILKVVDGSAFRDIVIREGDMFLLPANTPHNPVRFANTVGVVLEQRRPPDSIDRMRWYCAACNSNIAPGEEAVVVHEAAFHCTDLGTQIKQAVEDFRGDEQKRTCRKCGTVADWAPPPGSILDPNLVA
>CPKHAM639
MFGLRRTMATMASQASSLKQAGKVVCIGRNYADHIAELKNAKPKKPFFFLKPASSIIVPGDGPCLQPKGVDMHFEVELALIIGSMVRNLHPEDEKGALDAIKAYAIAIDMTARNVQNEAKKKGLPWSIAKGFDTFLPMSNIIPKTAIADPHDAELFLEVNGQTKQKGSTGLMIYRIPRIMSDISRVMTLMPGDVVLTGTPAGVGPVVPGDVMRAGVKVNGREIEEGKIEVPVELSSSAYEFSET
>CPKHAM640
MGANTSTEMPPQATEPPTPPFRFKPRPRRSANRRRSQQNAPGEGSDFDACWNMIKEALRDIHNKSCGRLSFEELYRAAYKIVLKKKGEVLYDKVKEFEEQWFAEHVIPKIEVLVTKSLINIGMDISSSTSVNERRQTGEKFLKGLRDTWEDHNMSMNMTADILMYLDRGYTQQEPRRVPIFATTIALFRDHILRSCLNANSDSLIVDILISVMLDQIDMERRGDVIDRALIRSCSRMLSCLYETEDESESSKLYLTIFEPRFLSNSETFYSRECERLLRESDASTWLRHTQNRLIEEEDRCGTTIELETLPKVSQVVDQKLILGHLGDFLAMEGSGLRWMIDNDKTTDLKILYSLISRVDDKKTALREILQKRVVELGLEIESVLKNTDFSTAQAEGEEEGEKVKTLNPAAQQTAAAIKWVDDVLRLKDKFDHMLANCFQNDLVIQTALTKSFSDFINMFNRSSEYVSLFIDDSLKRGIRGKTEDEVDAILEKAVVLIRYLQDKDLFQTYYQRHLARRLLHGKSESHDVEKQIISRMKQEMGQQFTSKFEGMFRDLVTSAELTSTYRDHIRNLGDESHTVELNVNVLTTNYWPQEVMGRSVQLDEAPRMQCTYPQEVKRLQASFEQFYLTNRNGRKLTWIGTTGSADIKCTFPAIEGKSGPLARERRYEINVPTFGMIVLMLFNDLKEGESLSFEEIQAKTSISTPDLTRALMAISVAPKSRVLAKDPPTKNIKPSDKFSFNASFQSKTIRIKAPIINAISKVEDKEERKSTEDKNNQTRAHIVDAAIVRIMKARKELSHSQLVSEVLSQLVGRFKPEVTLIKKRIEDLIVREYLERPDEDGAPSMYRYMA
>CPKHAM641
MKLVRFPVIIDITHLQSPSNQSLTHPASGTIVHGTISSVSPQMNVALRTVKMTARGQDPLALDTMNIRGSTIRYFILPDSLPLDTLLIDDAPKPKNKARKETDRGGRGGRGGRGRGGRGRGRGRGRG
>CPKHAM642
MLPTPNTSHVPYERVYEPAEDSFLLLDTLSSASETQYLHETFSSDASPKGIPFVVELGTGSGVVLAFITAHAKTLFGTNQILSAGVDMNAFACRATIKTVEKAQADSVAEAGGNEKPHGLYLGSVMGDLAAPLRNHSVDVLVFNPPYVPTSEMPSRPETFTEDLPSKTSFDDDSYLLALSYAGGKDGMETTDRLIDALPEILSPRGCAYLLLCHQNKPEEVKTRIQTFGPEWRAVTVGSSGKTAGWEKLQIVRIWRDISP
>CPKHAM643
MAGAVRQPIDEEAFAKFLQENLTWPCLVQFGFGQSNPTYQITDADGNRYVMRKKPPGKLISKTAHQVEREYRALHALESTDVAVPKTYCLCEDDSVIGTPFYIMEFLDGRIFEDFLMPGVTSAEERTALWKEAIQTLARLHAVDVHKVGLDKFGKAAGFYSRQTKTWATICISQSKAVDIETKEPVGQLPHFDDLVGFFKNEKMQPKDRATLVHGDFKIDNLVFHKTEPRVIGILDWEMSTIGHPLSDVCNFITQYYLARSPGTSASGNSSGFLPGKTPGLPQPDQILQWYTQVAGYDPRPELSWGAAFNIFKLAGVCQGIAARQPWAATDPDGWPSAAATIVIIHHHRQGHHCNRHYPQIPASKLHPSDRRPANLMTERRRRLRIPVEPDERRPLLSRLSTERADNGEHVFSCRTDPHSDLPVYTNIHRIRRDIVSVVEDYLTLEQLRDVKINVTVIRPLVDKFYELGDISIVYCLLVNRAQFLDEESRSSNRQNVNWTRATLCELIATRILRRFGEDHDGGAEGLLLLAHILVAGFEPFQHAPGHVRAEAEDKAWWSSHRTLPALEVAILTESRHFLGSTTCQRVVAAIYEGRVIYTPSTSWDIIPDHYKLKPISLYDPRESPLLNQYRLIVPRTRNYLEAIQFTILLGLYASVMTMRRKGEIPGLEAAFSIFAFGWCLDQFATILAHGWNVYTQNLWSFLDVTFIFLFVISSGLRIHGLRTGLPGPTEQAFDVLALAAPVLVPRLAFVWLSDNLVFLSLRSMMADFFLLTALSAWCFFGFLLSLLWLGQGAHPLLTISKWMIYIWFGLDGTGIHRSVEFHWLLGPIVMISFAFLGNTLFLTILVSMLSNTFSNISSNATAEVHFRKAVLTLEGVKADAVFAYQPPFNLLAVFLLLPLKFFLTPRWFHKIHVATVRLVNLPLLLFIAVAERRLLWPTDEIEGARKWFWQKWQLSAYQYIRAVFDVPPPDDVHDDIAVDDDLTHHLIRRQYTRQESHDTAKKTSRRDSMFEIPPKLRSSLTESGEDYAEMASRLAAMEKAMSRMEDMLSRLVTPQSDADESDTLPPGDGTTLDSSFRGQESNF
>CPKHAM644
MMEYAQYPQQQHSSHAGYANSAAGASITSPTSHGINQHAVQTSPIITSQQHQPGQAPAHAMYGPQYGVPQPSMQTVPYGMPGGIQAAAMAATAAATGSNYTYMHSDPSMPHTSPRLPNAKKDGRPSPRMNSISQIPGRRMSQVTSPGVPSAQGLMNHGGPRPPPMPPAPAMQHPQSPEMPAGAVEESPLYVNAKQFHRILKRRVARQRLEEQLRLTSKGRKPYLHESRHNHAMRRPRGPGGRFLTAEEVAAMDAKESSKGDGEGSDDASPPKPLEVTNAKRKSESGPSTSSKKPKTATDGAEGNQENDS
>CPKHAM645
NRADPDKRHEIRIKRCDAARTLKDVKSRNDACLPCQSLHDVASQPKPKTRHKVGDEIRLVVGAGRVRSEKTTISAEDGSDVWEGRMGEANEATGQVNSSLGPTKWPCCGALFKISDVTTGQILENKIRKLRTDLTQPQRECAATRNGVSLDVICGGGNRLVGKYSQKLEIDSNLATERCRALIECSDNWEMDAADARCHLMTCCANGEGEAEAGDDDRPLALRACNG
>CPKHAM646
MPAVTTRPKLGKLATPVTSTFPPDITSANTATPRSALHFACKPDPSYIKTPISPPLAYTDFLSKALSLNSPALAPGEISPESAPTSAASDKSDTSSVDEHPSPASSAASSKPSSPASATAVPPTPFTAPLPMSAPATGANCFPSLKVPPSPAISNLDSPMSSRLIGSPFSARSIHPVFDWDAALKARLGETKKQKSSRVSVRHIREVVTRTVTYTPKMDPAPRGKRRKVE
>CPKHAM647
MDAFVKRLPRGDVEAQSDEPSLRNASPVVGRPTKRLKRDKDTESESEEPIELSVKHDSSETVLEEALSDEKDQHRAKERVTDFENALPPTEASQEAIEEYETLRSSQNNDGEEIPNKKIAPLWIKGRSSIYVDAFNLTLDTVLEEESSLFSSNELEIFNQWKNLNYEAQYLYVRLFLRKTAAWHRSSRLGYFNDISDHVAAIATLQERRTLSSEASSSPPVKIELLGVGLEESVDGNTFSFADASEDHIDTVEEAASLLYLDELKAIAKEAKVQGRTKMDMIKALCRMSQQQAGLMALGISRQNSADSSASGRTDHPVQAASKIKREDSNREQHFLAKILAVVGPCIRISPATFKLFERVHLVFYRSTEWTEKSLTTIILAKIARRNFPEYIVSRSSTIFASRACLLEFEAAIHMEAEVDSVLESNGPLDKKGSHHILDIFEKVYPRWSALVKEETEKERQFYEMGEGAYLRRFNPAHSYTRIIVKAAFVFGRLKNYLKEHELLTELLSQRLFHLSRRGSWYQRKALLEEHYMPSLDPDPTSHDLEQQKKRWRATAVSTCEAGLQDPDCHLIHHYDLQKRLVKLEKKLRIPKRLQHDFGHVRLADPLELSVEGIQLKRNTPPKPGGQALSTRTVWLDESHSGGECTVEEMCLSHFQSQGWKGYHAEGGIIRTLFAYLFYDILFLYIPNVFQTAFQTCPLDLHTDAFFPARISEINHRLVEIANGEGEQLLRGVWEREHERRTSVIGLNWDFEVEDLLELVRCFEGSALAALCKVMAQEYKQRGGGIPDLILWRETESSGAEAQNEEPGKARGEAMFVEVKSANDRLSDTQRLWIHVLTGAGVKVALCNAVAKEIREID
>CPKHAM648
MADEDTKTTLDVPQVSVSNNEAPSTQQSQGHDTPLRDVVMADVPTDQAQSPAPATFAPSPAPGRTGTPAHGSRAASAHPDPGFTMPSEASLHGDSTRRYLNTKVTGALLEGMKMLAKEK
>CPKHAM649
MGRLHSKGKGISSSAVPYSRAAPSWLKTTPEQVVDQICKLAKKGATPSQIGVVLRDSHGITQVKVVTGNRILRILKSNGLAPDLPEDLYMLIKKAVAVRKHLERNRKDKDSKFRLILIESRIHRLARYYKTVGILPPTWKYESATASTIVA
>CPKHAM650
MGGEGTEIMVFGSRGERGERDDRRDRHRDRDRRRSRSPDHRSHRRTEGDVDAYSSSRSHRDREREDRYSSARDRRGDRDWDRDRGSYRRDARRDDDERPSRREREPYDDRRRGGRERRGDDGFARQQEQPRRSPSPPKKREPTPDLTDVVPILERKRRLTQWDIKPPGYDLVTAEQAKLSGMFPLPGAPRQQPMDPTKLQAFMTQPGGQVTSAGLKASNSRQAKRLLVSNVPSGAGEDALISFFNLQLNGLNVIESSDPCVLCQFSSDRAFAVLEFRNASDATVALALDGISMEADDAMNGTADGANAGLIIRRPKDYVMPALPDEMPFDPEVISNVVPDTVHKLCITNIPSFLTEEQVIELLAAFGKPKAFVLVKDQSTEESRGIAFTEYLEPSAANEPALNSLNGMDVGGKKLKVTKASIGPTQVANFDVGITAISGLASQTSNDIERSSVIQLLNMVTPEELIDNDDYEEICEDVQDECVKFGKVVELKVPRPSGGSRQSVGVGKIYVKYDSEESATKALTALAGRKFADRTVVATYFPEENFEVGAW
>CPKHAM651
MHDFPTPESLNEKKVEAHLRELGFGYRAKYIAETARIIAQDKPSAWLDSLRNPEFPAFNAVAVVDGPQSTYKDAQSALLSLTGVGPKVADCVCLMGLGWGESVPVDTHVLQIAQRDYRFGKKGPKTINKAMYDAIGDHFRSIWGKYAGWAHSVLFTADLREFSGRMKEEKVEEPSVKEETSASAGTPKRKRKASVEIEKRVHVKKEEDTKENVILEIDTTVKRRRTRARP
>CPKHAM652
MSDADFETIKRLQQERNAAAASTKSSRALAASNQRNDSTKQRLTDSADNDLYDRQEADKFAGYHTSLPMGDDDEMEGGDNTRRLVGQYTASRDIIDEFARGDGVEEDDILAGKGEKSNRITDRETDYQKRRFNRVLTPTRADPFAENRQAGAAENGTSYREIMEIRELEREEERVMRAIQSKSANGDNDDEPRPTLVDHDKENAEAGSTEAVTSVRKRKKRWDVSSTPAEEEESKDENDTAAKPKRSRWDQTPAVSGPGAMEAPKKRSRWDQAPSATPMGNQGLATPMHQPQTVAMPTTFGTDISGRNMPLSDEELDLFLPGENEGYKILEPPPGYEPVRAPTHKLMATPAPQTGFTMQDPDQVGLGGKPMPAEIPGVGDLQFFKPEDMAYFGKLTDGSDENALSVDELKERKIMRLLLKIKNGTPPMRKTALRQITDNARQFGAGALFDQILPLLMEKTLEDQERHLLVKVIDRILYKLDDLVRPYVHKILVVIEPLLIDQDYYARVEGREIISNLSKAAGLATMISTMRPDIDHVDEYVRNTTARAFAVVASALGIPALLPFLRAVCRSKKSWQARHTGVKIVQQIPILMGCAVLPHLKGLVDCIAPNLSDDQTKVRTVTSLAIAALAEASNPYGIESFDDILNPLWTGARKQRGKGLAGFLKAVGYIIPLMDEEYANYYTSQIMEILLREFSSPDEEMKKVVLKVVSQCAGTEGVTAGYLKEHVLDEFFKSFWVRRMALDKRNYRQVVETTVDIGQKVGVSEIIERIVNNLKDESEAYRKMTVETVEKIVASLGAADIGERLEERLIDGILHAFQEQSVEDIVMLNGFGSVVNALGARCKPYLPQIVSTILWRLNNKSATVRQQAADLISRIAMVMKQCGEDALMGKLGIVLYEYLGEEYPEVLGSILGALRSIVTVVGISQMQPPIKDLLPRLTPILRNRHEKVQENTIDLVGRIADRGPESVNAREWMRICFELLDMLKAHKKGIRRAANNTFGFIAKAIGPQDVLATLLNNLRVQERQSRVNTAVAIGIVAETCAPFTVLPALMNEYRVPELNVQNGVLKSLSFLFEYIGEMAKDYVYAVTPLLEDALTDRDQVHRQTAASVVKHIALGVVGLGCEDAMIHLLNLLYPNLFETSPHVIDRIIEAIEAIRVAAGPGLVMNYVWAGLFHPARKVRTPYWRLYNDAYVAAADSMVPYYPNLDDDTLDRPELAIIL
>CPKHAM654
MTMTLDTPQQQRFGPVMNFDYPPHGQPPAFSNPWSSSPSASQTAAVAGSSLYVGGPQPPHLSHSLVAKPHTARAPLSSGPPLPSYGSLPVATSGADLLSMNRLPTSSAAYADATYATTASPVHGHFAPPSASAYDTMGYAPAHVRPAFGAIGHESDASRRFSQHVHADDRRGFAEALDASHGMLAMSQETPRNIYGTRDRTSVDSYGFPSTHSTSSSISSSGNFSSYYGDSVSDYSTAGSDIESVGSRTLPRPQGMMSSSVPPAPQSMMGQFSSKVSSSTQKKHKCKVCDKRFTRPSSLQTHMYSHTGEKPFACEVEGCGRHFSVVSNLRRHRKVHRGDARSEAGSEDHHSD
>CPKHAM655
MRLYSQRRRPARRPRLISSAVASLAIFAPSITSAFNITAAPAANLDFSQLGSIGIAGDFNGISLYQFQEQIAQPLSTNGSEYLLTQLPNGVLAPIAATDASILAMCSLTLKDGAEGVVLGGNFTSMDGIKSTAIAIYNANTTTFTPLAGLEGEVNALLCDNSKGIVYIGGNLKGGNSTNAIAWKVDGGWTNLPFAGFNAPVSSITKASNGHVIFGGSFTGLGNVTAPNKLDGQAINLSTANISTQNTATTKGFDNPKSVVCSDGSGGSGKTWLLQDESSGTWQANFDFGFEPTKLRLWNTHQDGRGTKTFRFIALPLNGIMNFTYIDPATGKNSSCTSECPLSNDPKVKFQDFHFVNRIGMNSFQIAISAWYGKGAGLNSVQLFEDNIFSYAINSFNEPSCNTTFPSSASATGPWTQSASLQSDSKYLTAQLPGPITSKSASVVFVPNIIESGNYSVNMYTPGCIPDGSCQTRGRVNITGLMSTGTIKSEFTTSIFQTNNFDKYDQIYFGYIERTSDTFKPKVTLTPLDGQDLSEMTFVAQKVGFTLLNSTGNLNGLFDFDPSKTKISADTLDDSPVNLLGASFDQNTGVNTLATSGDVTYIGGNFTSDAHQNFVAIDTSGKIKDINGGLNGQVLDMYLQDTQLFVGGDFTNLRSKGKSGLNHVAMYDTKSQAWSPLGAGVNGRVEQVVAFQVNISSVTENAIALTGSFSECEAFGNFEAVSVDGFAVWMLSEGNWLQNLQGANPDFGGMLTASQLNLTTGNSLFAGSMESSQLGASGAVTMSDEGLGQFPVNIQSAVQSSSNKRRRDLSSEPTSGVLTGMFYTGNSSNITVLAGHFSARAPNGSTINNLVLIDGTNNGTISGLGSGISSESVFTSVALLGTVLYAGGNVTGTVSGSSVGGLIAYDIESKSFSKQQPASLLGGNHTVSAVTVRPDTAEVYAGGSFEKAGALDCPGVCTYDANTAQWSRPGTTLGGRVSSFLWYSKTQLIAGGDLRTNGTNTRFLALYDANKQAWTDFAGATQIPGPVNAITAGSNDNSQIWVSGNSPNGSAFIMKYDGKQWQSPEVPPPKGSVIQSLQVFTVTTDHASSNLLDDNQVLMLTGSMPFANVGMASAVIYNGTDYLPFALTSTDTGAGSIARIFSQKDNFFTSSTKHLALVFVVLIGLAIALALILILVASGIILDRIRKKREGYTPAPTSMYDRGSGIQRVPPRELLEQLERSRPGEAPHV
>CPKHAM656
MVWPFGASAPNKGTDHEEQPKKRPVSWPDSLRSSEVGPLEAAKAWAPMVGFSLVGLAALQLYANYLRRIPGAAYVRPNFFRNRSLYGKVTSVGDGDNFHLFHTPGGKAVGWGWLRKVPESRKELKGRTIPIRIAAVDAPEGAHFGKPAQPYSDEALQWLRNYILHRNVRAYIYKTDQYERIVATVYVRKFLFRRNVGLEMIKSGLATVYEAKSGGEFGGLKERYEKAEAKARKKRKGMWAGDPKTYESPREYKTKWASQQGKA
>CPKHAM657
MLLLDYQNALIQSVLTERFSGAPPVHIDQTVSDFDGVTFHISTPEVKTKILLSLQIRCFKDLAKYGAEQILQREYGQYVVPAEVGYDFSVLIDLENLPESKEERDALAMQFALLKRHAMAAPFEQAYEEHYKLKEEASKFSSEDAPKGVMEGGEVKAIHYREEEAIYVKASHDRVTVIFSTIFREETDRVYGKVFIQEFVDARRRAIQNAPQVLFRNDPPLELQGVPGVRDTGSGEIGYVTFVLFPRHLTPQRMAAVISHIQTFRDNFHYHIKASKAYIHSRMRKRTADFLQVLRRARPDNEERERKTASGRTFKVQSS
>CPKHAM658
MVKSYLKYEHAKSFGTILSGSSNLIWTSKDRTGTGAGQAITAANEEVLCWDIKKGELISRWRDERCSYSATAIAQSGVDKDMFAVGYEDGSIRIWDSKITTVIVNFNGHKSAITHLAFDKSGVRLASGSKDTDIIVWDLVAEVGLYKLRGHKDQITGIKFLEPEAKLQDEDGNKAMVLNDEDLADGFLLSTGKDSLLKLWDLSSKHCIETHISQTNGECWALGVSPDLSGCITAGNDGELKVWSLDADGLSSSAQRVEVVASAQFLQDRGTLFRQNKDRATEVIFHPQKDYFAVHGSDKSVDVWRIRSESEVRKGLARKRRRRREKQKDAKPQDEEMENGDDTLDDVSKADISDVFVQYVILRTGGKVRSIDWALPAGQKQIYLIVGTTNNQLEYYSVNPKEKSDKKQKDDIPDYTKAFSVEIPGHRADIRALSLSSDDKMLASASNGLLKVWNIKTQTCIRTFECGYALCCAFLPGDKVIVVGTKNGELQLFDVASASLLDSVEAHEGAIWALQVHPDGRSVVSGSADKSAKFWDFKIVQEQVLGTRRTTPKLKLVQSRALKVSDDILSLRFSPDSKLLAVSLLDSTVKVFFVDSLKLYLNLYGHKLPVLSMDISYDSKLIVTSSADKNIRIWGLDFGDCHKALFGHQDSILQVAFVPHNSDGNGHHFFSSGKDRTIRYWDGDKFEQIQRLDGHHGEVWSIAMSHSGNFLVTASHDKSIRVWDETDEQIFLEEEREKEMEELYESTLTASLEKDQEGGDENGEIAAAGKQTTETLMAGERIAEALEMGMADLNLLKEYEEAKLTNPHAMPPQRNPVFIALGNITAEAHVMSVLQRIKASALHDALLVLPFASVPILFTFINIFAMRSMNIPLTCRILFFMLKTHHKQIVASRTMKVMMDNIRANLRATLKKQKDEMGINIAALKVVGMQIREKSVKEYVDETWEEESREKSAKKRAFVHVA
>CPKHAM659
MLFFSFFKTLIDHEVTVELKNDIQLKGILKSVDQYLNIKLDDIQVVEELKYPHLSSVKNVFIRGSVVRYVHLPAASVDTQLLEDATRRGKSLNSTVDLFRRGLTASAEAAAQQAKAK
>CPKHAM660
MVASTKTNRSHTPRKSTASSGFAKKPAAKPNTSILNFFQKTAKPEDSLFVGAVPAEAADKEDLYGRDDEPKYNEVEAPSKKRKTSGDASTEPATKKETADTLDTPSANNNTTSPIKSENGNESKKPRPRIKTPFVMDSDSEDEDDENNNNGNGNGNGIAPDAPSHHTKDAASPPPPVQSEPLRDTTQTEDTNDKYELPPLEQETSADAQSNQLGDFADMDDFDLDEFEGEEMREMRFMREQARLEAEEAGIPGDDLDDILDNHSMVEHCPICAGSLLGISADEASRHVNACLDGNPIPLPTKNNTVANDTPEVEAAELGKRFARAAVPRPGQANPLEMNTENKPKSAFSKLMSGNAEDSAWATAAAAETASRGRPAYERTCPFYKIMPGFAICVDAFRYGAVEGCQAYFLSHFHSDHYVGLTASWRHGPIYCSKVTGSLVKQQLRTAAKWVVELDFEKSYDIPGTEGATVTMMPANHCPGSSLFLFQKSFGNGPNKRTKRILHCGDFRACPEHVRHPLLKPDVIDSISGKSRQQRIDICYLDTTYLNPRYSFPPQGDVIQSCADLCASMSPDPNCADDVWQKSEKSAGTVTVSKYFHSDKPSDNDAQSKSKPQRKQRLLVICGTYSIGKERICVAIAKALGSKIFASPHKIKICKQLDDPELSALLTSDPIEAQVHMQMLMEIRAETLQEYLDSYRPHFSRIVGFRPSGWNFRPGNGKVIGANTPPSSISTEQLLHGKGWRTRFLAKDLVVQRGSTKEAMCFGVPYSEHSSFRELAMFVMSLRIDKVIPTVNVGSDQSRKRMKSWIDRWMTERRKGGLMRPLVEGEDDEQKGNSQLWDGKAGKGGGAWW
>CPKHAM661
MSLQYSAGLRDLVSYCLQHDVAKRPTIEQVQFHRYIRNTEESHPTSSLVHLVRAFKLWEAQGGDRRSLFSAGGAQGLADLSTAISNDEWNFSTTAAFDQQVLDQGDAQDVYDVYGSKVDFSPEGYDETSRPQKPKSRRRPPPQLPSVKAPLEKIFDPNTISTYEENSRAYYSQPFQAPISDLPLRDESSQPSDVRESLIDLDVSLHGGELSQYVDMDTIKPNDSQASFDYDFDDTSFSRAPMSDPIDLKNNRRTQDWKFPSMAPPATVNPEEFKFPPLNTSLFPPDDGRPSLLHHTTEPYQHSSSFSELAPTPSVDHRASVGSLIDLDMSFADSSTDLTRPSTSYSDVGSISGSEIGGTNPFELEKHASLYVMNATNREPSIYISDDSEYSHVLASIPDLSLDEGSKHDVSHISRESNVSAFSEARPYSLSDFADMDPELPPNPTPAPSTPQYPPSLRDYSPRSRSPHSQSPPVQRPRPPLRNLDSSLPPLPAAPSPKVMLGQASPEEIRKELRRMAMSLGDHLTYVNSYISTLPVRRKSIHYSLDPDGGAI
>CPKHAM662
MDELLTPVSTTYLKPQKNTKPLISEVGSIKKVVEDLPSSQVDSPEEALELLRNQPDYDSLIQALTYLTQDEKQPGSFHVHVPGPKSAAIIHILVTEIASNYWTLLKEGGQNDGTEDSYGDAQLFIKCLQSVAGLNAVLTHLKALIQEHKVGSKESKRPDLVLHINTFLDLLASALDGDDAIRTLWVASARGLSSETSKKVQSQALLSLLTSGRIISTAAEAIEITGSENIRTGATWVTDGTKFSQWIAYNLITWAKRTKNEGELHFCSDLFQRGMSLGYSETVVKTVIDGLLLQKGSDPGDFAKVCLSHPHSAKKTMNTLLQYLAQHLNGLDLDEASSKAIISAAAGIIDTLIKDNETLYNYLVAWCASSSGAGLGDSVGIRRAILAVLAQNKDGITTVFEKSMSQFGDQLYIKHAAILQQNVHTEVLLLSAGYISRLSPIKLRIIVRSGSYLSAISNRIASTQARARFLGLVVGESLSTLMDDKSQKLDFHMDETETEEARWLKSLTSVVDEVGSIEPILKTEAAGLPVRREHRSPQKRAQNSKPKPKPKSEPSISTIKPIAIIEEIDSSDDSEEDLVPYAKGSDPEDSDDDATLVQRNKPKTPVYIRDLILYLRDTESYDKQKLALQSAPLLIRRKANFGTEVSSHADELAGLFVGLQDKFDIEEFNDLKLQGMMALIVAQPKSMAPWFSRTFFEGDYSLSQRTQVLIAVGLSARELAGFETSEYQSSASFPSKRLPEKIEQLYLDSTKHGEANPSSQLKALPSTALDTITQSLTSSFLEPLAAKAADATTGPDILKLQTFTARYKSKTKAKPRVRSIPNTTAALIADSFFYPLTAHFQVALRSSKPVVLNPALLALYLQTLGVIIHSAGPSTLSLPQLTSELWNLLLAVRTHTQDDMGALKGWLVAMASLLEVNDGDMRRLCETQGREVVETREWASAVFNKIRGEDGGEENEVKMLSAGVLIKLGEAIEKYQALLLGNMIGF
>CPKHAM663
MSVETQRAADVVADSETIRWKYLDQIRRNPGPLTDPMAVEEEFLAQFEKFKIFDVCPTSHGYFLPQTDGGDSGAGGLGCEILKNLAMSKFKDIHVIDMDVGKFKAEVAAKFVEQRVKGVKITAHNNRIQDFDEEFYKQFQLVICGLDSIEARRWINAMLVSIAEEAEDPDGIKPLIDGGTEGFKGQARVILPSITSCIECQLDMHAPRAAVPLCTIASIPRQPEHCVEWAHVIAWEEEKPFPKLDKDDPEHVTWIYRKALKRAEEFNIPGITYSLTQGTIKNIIPAIASTNAIIAAACCNEAFKIATNSAPCLGFENNYMMYSGNDSIYTYTFKHEKKEDCPVCGREARPLEADPNETLQDLLDSLAIRPEAQLKKPSIRAEGKTLYMQVPQSLEEQTRPNLSKSLKDLGLENGQEVVVTDPAFPLEFNFYFRFKTESS
>CPKHAM664
MAPSRHAAPSAEEHLRRNTVGINKETVTNVSSTDFPGHFPGEDHAFSIEHFQSAFSINFHRNEANDASFSLVGIDASLANAFRRILIAEIPTLAIEDVFIENNTSVIQDEVLAHRLGLIPFNGGREGIHNFLKWYKKPEAGEDQYANSFDWNTVRLELNVTCTVNPDAEPTENDPLKAYNHAHVYAKDIVFVPTGRQAEHFSGENAIRPVNPDILIAKLRPKQTINLAMHMHKGIGADHSKFSPVATASYRLLPLIHITRPILGADAEKFQKCFPEGVIGLEEVTREDVKKTGSGYEGHLGEVKAVVKDSMKDTVSREALRHPEFEGKVKLGRRRDHFIFSIESTGQWDSDELFLESVKHLKLKCKKLEQQVINMVQ
>CPKHAM665
MVQAAQFPLHLQSLLLHSPLQQSNRRVFSPHRFFAAPSPFSRSLPPNWAPAPGAASAGGSSSDDGTFQRGAADPCSSTSRIVNEIRSSSEATTMAFGFNASNNAMNGGAGTVNAGPDLETIQTEALGFLAIAGDAKLRLTSPWESLPTATSSLLSVASKRGLVAAAGPDQVIIATTESIRKAFEGPKDGDSDIRSFEPQLKIPMSMRVSQLMFTADENYLVLSAESGGGLAVYEVQSLLQGSPNSAFELSTNGEALRSLVPNPMAPELCAIVTNGGNLHIANLQEQKISNALKSQVSCTAWSSKGKQLCAGLADGTIHQMTPEGEGKADIPKPPNMGNCHVSSLTWLENNLFLAIHTTSDSPPSSVYHIITRQLPSTFTYQKLMDPVDPFGSEKIPHHTILRLRDFPPDLQDLLIVSSTATADIGLLTRSKSALATDKPADSITGVFTTTELLDDSKRPTLPMTDSMEDSTPIGIALDLSSKDKVYKPIPSEEELEESPTPLPGFWVLTHEGVLCSWWVIYTDSINKGTAYPGLTAVQGDAVPTSAPAPAPAAATASPFGSSSPSPFSAPTSAAPAFGSSAQLGQKSSPWGSGSAAAASTPSGGAAFGSSTFGSAAPAAAFGKSSAFGQSSQLGMRASPWASGAGMGAGAGAGAASTPAFGQSGFAGFANKAAQSPFGSTASSTAQASAPTSSGGFAGFASQGGFASLGGNNTNTTGTSAFGSGGKLAGTGSAFGTGGAFGSGSADTAFPSKASGSAFGSTQDKPAGSVFGSTPFKLESSFKPDPSVQEDNNKTPAASGSSMFGSAFGTALNDAENKVPEEDMDTGEPSEVSPQAGSTTPSATPAPARFGAPSSTTDTSVFGQPSKPAAPGLFGAKTDTPQTTGTGLFGSGGTTPKPASGGLFGAKTEPAKPASSGAFGSASFGKPAAEAPASKGGDTFDAPLPPDTTSKSSYLIGDSSDSSTTSAASSLFGSGTASKQSTLFSSDKPVAVNPFATTTPKTTTTKPNPFLTKEKSTVIEDAPLPPDPTRASIFSKAAASASPASFALPTSSSKGAPIPESEDEEEEEEEEEVEEGEEEEEEEEEEEEEEEEEEEEVEEEEEEVEEEEEEEESELDDNASEGSGIDVAEDLSPAHTPEQQRSRPLFGEVGKTPSSRLPGALQSGVGNRALLSDATRSASAPGVVPQALGPKRAQLVTSSKDKTAAEDPFITQSRKLRERQQAEEGRVLIDEEDESVQRLLASEVEGKLALDEFIAHSNVAPPAQESIPAQVEAVYRDINSMIDTLGLNARSVRAFTKGHTDNRIPDGRSPDDLEDPDDWVLCEIDDLGEILDIELSGDLEEGRVQDLRDKLEACQDLARDMHRLRAKQEDLKRVVMARVDPNQADAARSLPLSAEQQTQQNELRREYTNFSKLLAEAEEALTLLKTRMASLSSASGRGGTNVPTVEAVMKTITKMTSMVEKRSGDIDVLETQLRRMRLDSPSRDGSPFRASQARRSILLAPDATPSRNFRQSISGSLSGSVMSVSSSIHTPRKKVSGFSREEKGDLMDKRAKRQAVLSRLKESVQKKGVSVWNMEDIE
>CPKHAM666
MPGFDFSNYNRNAALHARGVPLPKATSTGTTIVGCIFDGGVVIAADTRATSGPIVADKNCEKLHYISPQIWCAGAGTAADTEFTTALISSQLELHSLSTGRKPRVVTCMTLLKQHLFRYQGHIGAYLVVAGCDPTGTHLFTVHAHGSTDKLPYVTMGSGSLAAMSVFETQWKGDLTRDEAVKLCSDAILAGIWNDLGSGSNVDVAVITKEKTTLLRNYIKPNEKSAKLQSYRFEKGTTAVLNEKVINKSDLKRFVTVHDLPVEGEKMDVDT
>CPKHAM667
MKDAVTNRPSLLDLRSHSANSAASTASRPLRSPRLHVAGEAPPELSPLDAFALQSRLLARQLQETTNKDGNRVSRLPPLTAESPLIIQGRSEYFRSMSQDSASERDESPAPTSAGLGLLEDAFSSEVERPRSMHPRMSRIPATPDDGVPPVPEDLPDVPDIPEYARGRRLGQRDDPNTYFGARQDRSPSPLENDILPPLDRQSTKSPISSRPQPSSFSSAFSDSSPRRFKQSSLDEIGLAPPRSLFPGRFPSALPSPVPTEEDSFGDMSSSVRSLPSRKLSSGSAALPHHMASSVMPSFQRSPSAASESSALPRPAFNFSRPMSRSGTPSFDPPIRQASSDSQPSFILADESAQTPISMHSEAFTEQPADGNGTYVYSKFVLPRGKSIQRSESSDNHPQAGAPPSPPTRPSSSARTIPDDAASISSAMTRQQSDAGKLSSESSGRGPRPSNESRRQAEDAPRGRSRTLHAGEAPRGRTPASIGTSDSANTIRPTMSVRSTASTAGPAPTPTAAEMTAEEHLAKGIECHENGSLNESTYHLRHAARLNHPTAMLLYALACRHGWGMKANQKEGVQWLRKAADMASGEVAEDEDNAKEGKRINVAENKTHKAQFALSIYELGVSHMNGWGIEQDKALALRCFEIAGTWGDVDALAEAGFCYAQGIGCKKNLKKSAKFYRMAEAKGMSMVGNSWIHKAKYMDDEDTPEVPKKARARSKSRSRAMFGKKPAS
>CPKHAM668
MLCEPSLRQNRQWITTAGASRGFAGDDPLATIARISSGPCGESRRLCPGFGAMQQYRCAIRTGKAAGWYLANCDYGYMFAMAPKSRFTRLDAFTKTVDEARIRTTSGGIVTIVSLLVVLFLSWGEWSSYRRIVVHPELVVDKGRGERMDIHLNMTFPNMPCELLTLDVMDVSGEQQHGVAHGITKIRLQPPSRGGGVIESNSLAQLHEKAEHLNPDYCGGCYGATAPANAEKPGCCNTCDEVREAYAQSSWAFGRGEGVEQCEREHYSERLDQQREEGCRIEGLLQVNKVVGNFHLAPGRSFSNGNMHVHDLKNYWDLPNGMKPHDFTHVIHSLRFGPQLPPEVIARMGRRVAWTNHHLNPLDGIHQETTDPNFNYMYFVKIVPTSYLPLGWEQKSAYASDGSVETHQYSVTSHKRSLMGGDDAKEGHAERLHSKGGIPGVFFSYDISPMKVINREERAKTFLGFLSGLCAIVGGTLTVAAAIDRGLFEGAARLKKLRSKDM
>CPKHAM669
MSTRPPSRVVFVGNIPYGLSEEQITDIFSSAGKVERFRLVYDSETGRPKGFGFADYPDTDSASSAVRNLNEYEIMGRKLRVDFSNEQKSTDDDSQNTGASNGGATSGYNPQSTPLPPLPAGKEIPPGLTCTDAISRTLNTLPPPQLLDILSQMKTLATSEPQRATELLQQAPQLAYAVFQSLLLMGLVSPEAIQSVVDPNAPPPPAANYPSAPIAGYPGIPVANHTPPVTAMPYALPPTNNAGYVPPAAAPPAAAPPAMGQDPDALMRAVMELPQAQIDMLPEADRQQIMALRATFAGQRR
>CPKHAM670
MSSSNPFDPQGRAASAAARAASSPGPTSQPTSQPQRPPKKRKGHRGGKKKRSRRKSFAILHEDSHDELGESSGNGFYKVAQANLSGTSIDSEALLDHSASRLRSMQTAQSGDESPSGRWDETAPLLSEATRRPGSQQGVSSYGASDTRLNRRSRRTSSASSRARLKTAFSTKDKYDVNHPPSIPGSPTFGPTDGIDLNFGDVMIRDELAMESGDEALSEAGQGRDRSDMEMRLAPEASGDVCFPGPGMSDMGDDEIRYETQRYRTRRRRGRWPDLSVLEDWMRYEKEDRSDERRVKKITEPQLINGRLRPVRKGWFQTDEEAPYRFTYFNEEFQSTVHSQTISELVQQGSDFQELFIPEPRILSSDEESDSEDIMSQPSKARYSGDGFEGDTKPSTRQASFDNRREDFMSPLARGETNSSSRSASVRGGNKSPDDHLTPKISNLEVPKIAEKPVRYGERPVWWLDVLCPTEDEMKVLAKAFGIHPLTAEDVMLQEAREKVELFRHYYFVNYRTFDQDIHSENFLEPVNMYVIVFREGVLSFHFSPTPHPANVRRRIRQLRDYLILSSDWISYAIIDDITDVFQPLIQNIEDEVDEIDDSILQLHTSSDKRLQDEKSTKLDDTTTIADSSGDMLRRVGDCRKRVMSLYRLLGNKADVIKGFAKRCNERWEVAPRSEIGLYLGDIQDHIVTMTSNLSHYEKILARSHGNYLAQINIRMNERQEQTADVLGKLTVLGTIVLPMNIITGLWGMNVWVPGQDIEGDLTWFMCITAGLLFFGLACYWIAKRVYNIV
>CPKHAM671
MPAGAQDSAKRKRASTGDKVTKLTKRRRSSNEEAEDPNAKILLMEQGILESKKNYNDIANLLSIASRYEDGEEESTLAAVALCRIFLRLLAQGSLVAKKTLSEKESVVLSWLKDQYSQYKSLLQDMLKDEDLAVTALTLSMRTLKAEGEHLHNKEEYTFPQAFLEGIVAILITTDNDEVRKAFLESYVEEYDDIRYYTFKSVKTILERLDKDNIPDSLFDRAFALLSALDGVPQSAEELEDYYIPRPAKKSHNLRSAIQHKRQGQDAWLAILSIVQTKDERKRILGVISTNIAPWFTRPELLSDFLTSCYNAGGSMSLLALSGVFYLIQERNLDYPSFYPKLYSLLDKDILHSKHRSRFFRLLDTFLGSTHLPAALVASFVKRLARLSLNAPPSAIATVIPWMYNILKRHPTCTFMIHRVAQDPELKKRIQDNGADDAFNPKEKDPIKTGAIDSSLWELVQLQSHYHPNVATIAKIISEQFTKQSYNMEDFLDHSYASLLDAEIAKDIKKAPVVEFHIPKRVFLPQDEPATNPDSLLVKLWDFGGSTNGVAAA
>CPKHAM672
MASRLVRSAVGAPLLRSSISRAAPTISAAAVRYSSNVPAEEPKKKAQSIIDALPGSNLISKSAFLSGAAGLSVYALSNEYYVMNEETVVAVCLLAVWTGLLKYGGPAYKEWAEAQNEKIKNILNSARADHTEAVKTRIEDVKQMSGVVDITKALFEVSKETAKLEAEAFELEQKTALAAEAKTVLDSWVRYEGQVKQRQQKELAASIIAKVQKELENPKVLQQILQQSVADVEKIVSSAK
>CPKHAM673
MADADDYLQEGFDPRSVTVPRLRSILVTHNVEYPATAKKPQLVELVEEHVLPQLPKLRAQRARAKRSSMGIVNAGSAEDNGWDDHELKPTPAKSRRSASPRKTSSKVKREEEETAQTPVKSQPKRSSRTTSRSVSRQSSHYEEDEAPQYEAPRSTRRSQSRRSATPKIKDEPEVEEDTPISSHYTATPVAATPYAPTPYYSALKSAAPPSTVSTIGTAAPYEEEEESVFSDDNPFQRGSPAVKTPSRRRPGFEEILRSEKPGTRRRQDEFIEPLSIERPSTTARSQALSSSKLRHRTPDWSMDAGEEFTPDAQLELEEAARRGEAEIVPRRQPKPARKSSLRTPFFVLFVSLLGVYLAWYRQEKVAVGYCGLGRPATEIIPPDVPVPDFIIPFVEPQCEPCPSHAYCYEDFSVRCHSDFVLKPHPLSFGGLVPLPPTCEPDGEKARRVQAVADKAIEELRERRAKYECGELVDETGAQASSPAIAEEELKSTVSRKRSKRLNSDEFEDLWVAAIGEITTREEVIVEIATTTSSGPSGLSNRKLSSSSLARLPITCALKRSVRLGLARYRLPIGLLMSVMLAVFYLRARYRQHVAYSAQVPALVDLVLDRLANQKELGAEDIDDPWLFLPNLRDDVLRSVHKVAERERIWQRVKKVVEQNSNVRTGQREGRSGEVGRAWEWIGPINGDGARRRRMSGKWTRDLIADSPASAAESKKWTEGRPIY
>CPKHAM674
MASSRALMASSRFVCRSCSRQARNSTSYRRSYATTSSQPTSQDIYDLVCIGGGPAGLSLLTALRANPTTSRLRVALVEAQDLSKTASLSLPPTQFSNRCSSLTPTTAQYLNTIGAWRHMQRSRIQEFHEMQVWDGVTDARIEFDLQPGFSPTTGNVIAYMTENLNITSGLLKRIKELGGVDVFDSSRVEKITLGEESEEMDLREWPIVHLQGGKSLAARLLVGADGANSPVRSFARIESRGWDYNRHGVVATLELEGDGWGGEYHKTAYQRFLPTGPVAMLPLPGNHATLVWSTTPENAALLKKLPAKEFIALVNAAFRLSPVDLAYMHTQATGQEEELAWRTQHTPFDSSAIPQLAVGVQEGSIASFPLKLRHADTYIGERVALVGDAAHTVHPLAGQGLNQGQGDIQSLVKAIEYAVAHGQDLGTQMSLESYNSERYAANHVLMGVCDKLHKLYSVGSGPLIPLRSLGLKAANALGPLKNFFMEQASGRGVKV
>CPKHAM675
MVPSLHRLVGTGARRLCLRPATTSLATRPFTASAFRRYASQEQVGTRIVPTDEHFNLTGDPYGFPSKSEIAKSESSAQKPRENSVEDRKVRHYTVNFGPQHPAAHGVLRLILELSGEEIIRADPHVGLLHRGTEKLIEYKTYLQALPYFDRLDYVSMMTNEQCFALAVEKLLNIEIPDRAKYIRTLFGEITRVLNHLMSVLSHAMDVGALTPFLWGFEEREKLMEFYERVSGARLHAAYVRPGGVHQDIPIGLLDDIYQWATQFGDRIDETEEMLTDNRIWIERLRGVGVVSAADALNLSFTGVMLRGSGIPFDVRKNQPYDAYDKVEFDVPVGTNGDCYDRYLCRMEEFRQSLRIIHQCLNQMPAGPVRVEDYKISPPPRTAMKENMEALIHHFLLYTKGYAVPPGETYSAIEAPKGEMGVYVVSDGSERPYRCHIRAPGFAHLGGFDHVAKGHLLADAVAVIGTMDLVFGEVDR
>CPKHAM676
MQQWAESAKEYPEWWTQSKSDHLLFRRTKMRLRSEYQRSQEKNGKQRTIGLQRNAATTNRRQNGTTRTLSNMGESATSLQWPSLEIFVDDHLNIPNSTLYRVPEATRRDKQGGGAEDKSMTAQRLQVPLALDFTLEAPNTASEVGTVSYFDYPPDALPQNMHPPLQPISTFQEYWDKGEQSNQLTQLHTEFLPQTSSVQHGEFDFYDLFWTDIFGSSSDSALEGDT
>CPKHAM677
MVVTTVPQPRDTYLLWKRFSFPSENGPKSAFAVPTWVANQLNSAYSVMLTMLMAQAWTIIIALVLYYLLSWRRKNKGESKSFHPLVPILWNNRGELVGSFMETFKYTREEAERIRLWMVGILFLVLIAYIGQTALSIIIPPLIILNNTAPVNPNAVYVPTPKGDHPSIAALYVLEAPSALRAIGSTGSAKEIVDQRVIITPETLGETGDSKSNISISYNYNVTGADFGLQKYPELTLSVSGSCVTDYSFFVKTTNSTPYLVDWYTIFNKTETASLFDGREPVAFFYPGDSLTKGALETSNATWAALISSTQRKSYTAGTDPWYLTDLIPDSNTDTPYRVRSARPVLSCWEDNVWSYKGHNSTVLGLNSTLLPGLELSSGVQLIFSAHLFQPMILTVASHLGLSALLSTTTAVSQIFDASASSIQNDLTRLVQAAFIATSNVLTDTTLYPPGSDQKLANWVAGLNDIGDFVVWSPNASALSMTVLITIPSLLAGVWIFATLLLLLTPVRIINGLDSGMMFSFIKKENPAFDPVHYDKSGATLQE
>CPKHAM678
MRGQSFGALLLGLSSSVFAEPLIDALVASGASRFATFIQSDPIVFAKYHSGQIQTVFAPSDLVSPPASLARRAPSPADVAKAEIQGSEDLADLKTASGSEPGSVIPTGTDSPGLGGQPQVVTSDTRPANVTNPTRRWASSTNLTGPSLLRISSGLGNIANIIHADIPFDGGIIHITDNYFTLPQSISSTAQALGQTTFSSLISGSNLTKSLESTQFATLFLPSNAAFAAASVGLSVSSSTASLISNHIVGGFAGYLPVLKDGTALTTQKGETLVIRIRNGIYYVNGAKIVQANIITENGVVHIIDQVLSPSSPPPILSGGMLSKTASLMCVIGAVAGAVMAQL
>CPKHAM679
MQEDEASLISTLHTHGLPASKRMNLSYSLFKGASVQLDSVSLDPQSVSTKIASLAPVKNVWPVMRYQHIEMGRSASMKGNKRNLGGFSQHVSRAAADSDTGYAPHILTQVDKLHAEGYTGKGIRVGVVDSGVDYKHPVLGGCFGEGCVVAYGMDLIGPDFNGTNTPVPGPIPYPDCLGHGTHVSGIIAAQKNPLGFIGAAHGATLGMYKALDCGGGSSNDVLMAAFNQAYEDGSDVISISIGIYSGWKEDPLAVTVSRIVDAGVPVVIANGNQGPSVFSSASPGDGVGVMNVASIDNTESPFLGTEAFTSLNSPSGSLTSFAWLPGTPAFPNITLPLWAVTPNTTTDGSSSACSPLSSSAPADLGDKIVLVELTGCDDPTIAANLAKNNAKYVMYYSGDDNLDDVYSVSTAPSTLGAGMVPLQQATIWLDLLNKGTDVYATMVDPQFANPAATYFPNNSTGGYVSDFSSWGPTWEADVNPHIASPGGSILSTYPLNMGGYYVDSGTSMATPLMASIYALIMQARSIKDPKALLNMVSLTAKQTKYHDSYQSIFYDGLAPVAQQGAGLAQAYDAIHATTTLSVSSISLNDTDHFVDSTEFTIKNGARQAVTYSIRHIPSRSRDTFKAGLSVPSMNSNSSSAAATLTFSDTKVTIPAGGSAKITVKVALPQGLTESNLPVYSGYISLNGTNGEELVIPYLGIFGSLGSLQGISSSNGYIYHSTGHSWQAAPNNDTWTIPYPTVGGQASTSAAIDLPALYILSNTGVPLIRADITPLDDTPANTTKILGIDTAGSFPGYPIQWIDTDIYQTPFNGVTQEGVILPEGSYAVLLRALKIFGDANNPGDYYTVQTQSFNIKYNSTAA
>CPKHAM680
MASSRNILDPAAYTVAWFAPLEIEAQAALHLLDNTHNGSFPMTPGDDYVFQAGDVCGHNVIIATIPLGQEYGTGSAAALASQVKRFFPNLWFGLLVGVAAGLPNLSRTPPLDIRLGDVLVGLATGNSAGLIAYDLGKETGKDGFQLLHAGHILANTETVVRSAIGSIKLRTPNDTSLFTQYYESIKNKEHSYGAFTDPGQERDTLYEPDEDGIERLVQRERRPNSKRTRVWYGSIGSGEKVIKDVQKRNELRDKYDLIGLEMEAAGTMNRIPVGVIRGVCDYGDHHKNKDWQPYAAAMAAAYAKAVLAEISPDNVPEQMATGVGCKRKLNDEYSHLVSDRRRKRPSCGMHAHKSTIPNNHERQTTNCWEGAQDECSEISSLEGNEESADHSIIIEEKTKSATNARHNIDAITKQSLIDQLYFDKIDERVTHLTAAQRGTCCWLLTKPEYISWHNVAQQPEQGGLLWIKGNLGTGKSTLMKFLFEGAKVDANGNPSQIILSFFFLARGTDNERSTMGLYRSLLHQLFQKIPDTKDSLEWMTTDGAKTVQRNRWQEESLKQTLAQAVQKLGSRSLTVFVDALDECNQDQVADMVSFFEELCDSARERRLWLRVCFSSRHYPTVTIQQGIEIILEDEIGHTDDIQRYIKSKLRIGKSNKANSLRYDSLRNEILTKSSGIFLWVVLVLDILNRECSKSTMPIQKMRDRLKDIPPRLNDLFQMILTRDSENLDQLNACLKWILFASRPLKPPELYFAVQFKCDKECSGFWDREDIGPDEMTAFVRSSSKGLAEVTRNRAAEVQFIHESVRDFLLGSYGEKWSEESSNLSGHSHEFLKDCCLAQLISQDIDLPKSLPKASEAVELRSSINSKFPFLEYAILNLFRHSNAAQKNGIEQKDFLTHLPLSRWIFFNNALEKYDSRRYAESARLLYILSEKNLPDLISIQSEKSYFEVGDERYGTPIFAALANNSREVIKAFLRSQVEILPRESEFHDLYKIYCQHETIKANLGRNYIFTRKRGVFYHLLKDADEIFIAAYLSSNEVDVNIYSKYKPKPLHHAIEKGYTAITTALLSHDDIDVNIRSTYGKTPLSQAIGNGNEAIVRILLSHDDINVNLWDTSGKTPLSQAIKNGNEAIIRILLSHEDIDVNILDTSGKTPLSWAANKGHENVVKLLLDNNANIESVDDRGQTPLSWAAGKGHENVVKLLLDSNANVESEDNSGQTPLFYAAYNGHENIVKLFLDNNANIESEDDNGWTPLSYAAYYGHENITKLLLHNNANIESMNNDGETPLSLAAYRGQENVVKLLLHSNANIESVDNGGWTPLSQAARRGHKKVVKLLLDNNANIKVLDNTGRTPLSLAASVGDRHMVELLQSRMPSI
>CPKHAM681
MAVDGKDIKIYTRTEEVTSSIIESSTPSEAQLLSDVPPSEESGYDEKKNPFRDPAVAQHWSEVYEKSQYECRHVFDPSLSWSEEEERRLVRKLDWRICLWACVMFFGLQVDRGNLAQAVSDNMLDDLGLTTNDYNYGNSVFRISFLFAELPSQLVSKMVGPDRWIPVQMVLWSIVAISQCALTGRASFLCTRSLLGFLEGGFIPDIVLWLSYFYTSRELPVRLSYFWTSLSVTGIVTSLLAFALLHLRGVHGWAGWRWLFLVEGLITLVVGLASFFMMPASAVQTKTWFRPNGWFTDREISIVVNRVLRDDPSKGDMHNREAITPKRLWDTLKDFDLWPIYILGVIVFIPPTPPATYITLTLRKIGFDPFTTNLLTIPYNVFHIINLILITRLSEWLNERSLVAMIQAVWTLPCVIALRWWPGVMVDQWGTYALVTVLTSYPYCHAILVGWTSKNSNNVGTRSVSAAIYNVRHAIDYQLFPR
>CPKHAM682
MPGYVSFTKTWHSKPYAAIDPARPELSAADAFVVVTGGGSEPEKLEASATEITSKAKNADIKVLFESADLSKRADVDAAAAALVRKSDGTKINIFISCAGVMADVGSVEGYDEAVLRRGFDLSLIAPFNAIQSFAPFLAADAHVYNVSSGLAHIKPVPGVWVYSATKAAIAKMFDYLQEEHPEWHVVQVQPGVISTGLNSHLGVVSEDEPELAGQFTVWLASSEAKFLKGKFVWVNWDVDELKARADEIKNSWLLRILLNGVVM
>CPKHAM683
MEIDHRPRKACDLCYTRKLKCNGQQPRCSNCVIYAKDCMHTAESRRSNRKTRRNGGNNTTKANEIQELQARIRRLEAQLEENSMPDYDHQSTESHGNTSGSMILPPLQQALPMIEKFLNNLNSALPLFHASKFLRLVGECYSSTSRQRDPVAWAAINVVLALASQQIPPTGDDDVASRMDHTTEYLNRAQSVISAVMLNETRLLNVQTMVGMVMVLESAHDPTQALILIAATIRLAHKMGLQNRATTALLDPEERREHANVFWLVYILDKDLSLRAQQPSIQRDDDIDLDLPHSLHIDNGGDDSAPGVLVTADGKVTMNYFLARVQLANVEGGVYGCIYSMKAAKYSPEERFIAADSVLCALEKWQSEIPSEFGAAVVASTTNNSPTNVSFFCVLHSIRLRCMALINRAHAWNEEWVRSLHAIVKGTGELQLPRRWETLVHQAEILWVYLNKHGQRRSGFAGKWTPIFLNAMLMVVVRIVSCPYVSSLMILVTNNLHNLQHHQIQLDSQLVEKGLRWLTNGARETEREDVRILRDICAGIVREVQRRRTVSISTVQTRGLL
>CPKHAM684
MSEPFRIVVVVGATGNQGVGVVRALLTSETADGSPWFVRALTRDPNSAKAKRLLAKSQTTDKHFALVAGHVYDKSSLLDAFAGAYGVFGLTSESYPGRHLEKEEEMKHEIEAGRNIILAANECGVQHFVFSSLPDMVQTTRGQFPNIHHMNNKHEIEQIARERLRGYTFLIPGHQFAQWTDPTHDVGIFAARVFDMGIEKTHGKTYLVMSSRITADDMANAFSRVTGQPAIHDPISAEEFGEMAVPFVGPAFGEDAKQMMEWAAVMPGDKICYGAMDAYEDDSLEMLGLKASSFEQWLHRSGWMGPD
>CPKHAM685
MVDRPNKPSALAATPGLQPQAQVTISHGNSRVTASLPTGESVEILLYGATVLSWKDASGDEKLWLSEGAKLDGTKAVRGGIPLVFPVFGTAPDHEATSKLPQHGFARNSRWEFLGKSTSESSSSSVKLDFGLSSENLDDAARNLWSYKFGLLYSVTLDRESLKTSLVITNEGDEPFEFQTLLHTYFKIKDISSVQITGLEDSPYHDKVDGVKGKNQASDPVAFSGETDRVYTPAKGPSHPVVITEGGVAKFRIVRDNLDDVVVWNPWVDKSAGMGDFEPKDGWKNMVCAEAGAVSSWQKLEKGDAFEGAQTIYLK
>CPKHAM686
MAPEGVSSQQWDPSTWRSKPIKQSPTYPDPSKLKKATEELSRMPPLVHPNEINALKAHLREVAQGNAFLLQGGDCAELFDYCEQGAIESKIKLLLQMSLVLIWGTNKRVVRIGRMAGQYAKPRSSPTEMVNGVELPSFRGDILNGYHVDERDIDPARLLKAYHHSAATLNYIRTALASGIADLHRPLDWGLGHVRDPALKEKYSKIASSIQQTLRFLQVINARPGELETVELYTSHEGLLLEYEQPLTRLLEKPTHPGVSRPGTPPSSSPSIKPLQAGSESKEYYDTSAHFVWIGDRTRQLDHAHVEFFRGIANPIGIKVGPSTPTEDILALLRALNPSCEPGKITLITRYGAGKVAELLPKHIRAVEDSEYRSCVVWQCDPMHGNTLSTPTGIKTRRFNDIYSELEQSLRIHKEEGSYLGGVHLELTGDAVTECLGGSEGLDEDDLSTNYTSFCDPRLNEKQALELAFLVADHYSREHKK
>CPKHAM687
MSSADASDQPPLPKNAEDRKAASALASLDTPSDAAGTPSNENVNTEAVSKAMLKLGGGGGDDKAKKPAAAASSSSAAAPAAVKKNVKVDAADVALVVDELEVTKAKATELLKAHDGDAVATLRAAARG
>CPKHAM688
MRSPPKRQARGRPPKNPESTTATLKSTKIVTAAAKARTAVPSSLTANTKSTAAKRKTRTDDADEEQQPSLAKRPRGRPPKKPVEEQENGAAKPAAAASAMASTGASRARVTAKKGVSEIAKEESTAPKPTRGRPRKVVSKPEGSDDQPERVKKARGRPPTVMKSATTTPTVANKPPVKKVVKFREPDKENVEPATSPPEPAPVGMRGRPARRGGAAAARTTTRPAAKPSKPQAGGKKPLSPKKITQLTLSQYDSEDELSLEKPLAKSPIKLPSKKSEITAIEIEPEMTTVAVNTAMFDLPELNATLFGSPARRPTSPPRDTIKSPAKRIAMPLPGSALKLGNESVAQTPFKSSTLLQSAAKRPQSPMKPFIFSAQKEPASESTAKPSMFQSPAKRAFPGFKSLSDAGQPDLPTLDESPVATPTRPGKSSQFFLIEDEEEEEEEEEEEEEEEEEEEEDDDPFAVPVINLRFTRSPSAGPSRQADLVSVEAEVEEEEEVEVEEEAEADDEEEAEAEAEDGVDEEAEAEAEDEVEEEGEAKEEVDGAEGELDEAGEGIDEAGEEVEREVTAEAEVEVESENKEEEEEGEEELQASALPEALEAGEETEEEADDATEESIIVATEEFNDVPTETQDRDAEENEDEGQVVDEDEDEDEGDSEDTMVLDDHVEEEEGYGDFSPKAATPAANTLYQLREKDMDPCHDMSAIAEDADDTLPFERLAVTPSSHEENTPKTRSAMKGSRRSTLGFSSLSDQLGSWSAASPVKHAVSFAEDPQLSDGKDHETPEDEMAENAEEQDFEEETMIIDEDTVLVQETNEMTLSDPMDGEDTSNTRQSFDDSLSDASQEYGDENQVPVDSPVPIPEPQAAPQVAPITPVGRPMTRSFNTTTKIPTKPANISTPSPLKKKSFSASRAAPKRPGQPKRGSPVLTHSPEKQQPLRRSSRNISTISEEPKQTVDPATPAAKAEKVSKVETPEQSAEPSTPEAKADLWSKIGTPARTPRKDLNTNLLRGAIVFVDVHTSEGADASGIFVELLTQMGARCLQKWSWNPNSASNSESTRVGITHVVFKDGSKRTLEKVREANGVVQCVGVSWVLDCERDNEWLDESPYHIDTSYVPRGGARRRKSMEPKTVSNQNGSAVSGSPKERRESSSSSSSPKTPNRRQSSIWIHTPSDTSEEHEEKEEEDIEWSNLILTPVPKTPAPETLMKYATETPSNVEDEDEYEDEESPSLRREELITRTCPPKAQRFVELGGGILSRDSDENVMMRLMAARRKSLQFAPKVGSPLAKMWQ
>CPKHAM689
MNSVHSLIDAPPPASAQIAAQLGAQAGIHIHDYAAQEQPHAHSQLQRLASPPPPAPASAPAVAGLSLSPTAPASAPTPAHTPRPDDLHSRHLPPPSTPSMAHYVSIASPPLRQDTGSSVSTQATTATLASTETNNTSYSADTSPNPHQSIFSLKDGSDVSNSRRTSRRRTGPLSQQSRERAALIRKLGACVDCRRRRVACHPSHHNMTWEDVVSKFHHRPHSPAVQDIAPSLPAGRPLSPATSLSTAQPVFTHDPQEMDVDAGSAPSHHHQPGRPPLSEARIRTPLPTGPRLEKSLSLPGIESLKNEMQNNAARMLSATTRGRYNSVQALLLFWQDDDDALLVQNAVRELADVFDKYYHYTFQIQVIPSSSESCKSSWRWLSRKLNDFAEERDQRDVLKIVYYIGHTYLDGNRDMVLASSKDPERASTIRWSGMQQILEEACADTLIIMDAAYFPPSRIVRQQGVLEIIAASLSEDHLTALDRCAFTRALADQLRTRAARQTPLSVVELHSILLALYPKLARDRTPEREIITSFPAPLHTMTSGNSRLPSIFLSPVQQSSPLRSSFSYENSPQLHLAIKLNDDNIDIDSWNEWLRMMPEGIKDIKIDGPFRTTFR
>CPKHAM690
MRWTAKNANLSLQSDLGCHRCCAAVKFVPGADGRFVSGKDESVLGIASDDALLKGSSAHLPNRPRRWSFPVLIFAIVLRLEAFHLVNKQQQCATPGLESFLCIFLIGYEIFSTRRRWGFPVSEDDDDPWRSIFDDIYDWFSGPRVVMFNTVISALVFSLGTFFSISHIRRSTYFCFNLIDSRFNTVSLQLLGLALDATIVILLWRLLAWARSIKLRIRILSSVLLLSAASVGILWVVNAIFRGTHRVNVSFGSLYGFDAVIDSFAFTALITSTMFWICETSAVTPISTLTFLIGIWSCCDKIFRYGNWLHISRLASLGPLWMIVAGTIMFLYLHDLRSVLFVRRILFAVLLLALLLATTIFISIKKPQTFGNGIHPVNELVYIAHVEHDRWKALVSVSTTLATAVTIYQERHKGRLPPPNFDAWYKYAEDDSVMIDGFDQIDRDITPFWNAPPAVLRKRADEMAAMPDVATITVKDGKVSRANTGNEGDNKDLDELVQMIAKFSTHLPDMTLPINLSPGPRVLPPWEEANSKSRAAELSSVADLLSRRSLDEAIHSNSSETTSAEHEKEPTTESKTAGSSVNSNIDPIPQSTVSAGEFRRMQAEACHPLSKSRTRPHWNFMEFCWSCAKDHSLGQLMTNWQKSLDTCSQPDLRLLHGFSLTDPRRPPLRQLAPLFGAAKTDEFSDIVIPLPRTRLEEPDIKWQFTRRYDSLVWRGVLGEHAINSQALRGSHKYRLLHLASAPYPRDNVVMVLPTEESPDRFGYEKVSAAEANAVMPFSLGVTNSTACSDHGCRLIEEAYGIRDDAAELLEYRYILLADEDDGPPKQVLRTLRSNSLPFVSTIFRTWFTERLMPWLHFVPIDPRYQGLHTTFTYFSGTQDRPKMNGREALMPGRTADAEWIVQQGQRWAEKALREKDMEIYLFRLLLEWGRLIDDHRDDIGFHKLDNGGFQNDKWTQQQQQQGGG
>CPKHAM691
MAGISDAPFIQSLAVPAVCLLIAFLSYFSQILFNNSTLDPGPLSTTESRTFNVLLVCLWISYFRAVTVDPGRYIFPDQVIEAEGRWCKKCQAPKPPRAHHCRHCQRCIPKMDHHCPWTKNCVSMTTFPHFLRFLVYANLSLWTLSYFFWQRLYALWETRHMPAHLGPTLPALVSLAMTGLVCAITSLALGIMLITTVQGWVLNRTTIESWEVDRHEANIGRGSRDWWDMTGPDGEPIRFEKVEFPYDIGFFANMAQAMGTSNFLLWFFPLAGNPRISKTGTGTGFKWEENGFNRKEGMWPPLDPEKLRRAGREWGISRRNYEVELEDEGLSPQEQLEAFKRRQDEDIRRRKRREDALMAELEEVDGFGSDRDDYDDDKTNNNNTMRNWANSDGEYLRDYGVDEDAEEQDDDVPLVELLRRRNVGNTSYRDA
>CPKHAM692
MGISRRPKDKAARGAQAAGGANEKPRKATYEVTKKKEIGVSDLTLLSKVSNEAINDNLKKRFEGAEIYTYIGHVLVSVNPFRDLGIYTDQVLDSYRGKNRLEMPPHVFAIAESAYYNMKAYSDNQCVIISGESGAGKTEAAKRIMQYIASVSGEQSGDIKKIKEMVLATNPLLESFGNAKTLRNNNSSRFGKYLQLHFNAQGEPCGADITNYLLEATRVVGQITNERNFHIFYQFTKAAPAQYREQFGIQKPETYLYTSRSKCFDVDGIDDVAEFQDTLNAMKIIGLSQAEQDEIFRMLSAILWIGNIRFQEDQEGYAEVVDKSVVDFVAYLLQCTPEEVIKGITIRILTPRNGEVIESPANPAQAMATRDALAKAIYSKLFDWIRDRVNVSLKSRQQTSNTIGILDIYGFEIFENNSFEQLCINYVNEKLQQIFIQLTLKAEQEEYAREKIQWTPIKYFDNKVVCDLIEQIRPPGIFSAMKDATKTAHADPAACDRTFMQSINGMSHAHLIPRQGSFIIKHYAGDVGYTVDGITDKNKDQLLKGLLNLLQGSGNAFVHTLFPHQVDQDNRKQPPTAGDTIRASANLLVDTLMKCQPSYIRTIKPNENKSPSEYNGPNVLHQIKYLGLQENVRIRRAGFAYRQDFDKFVDRFFLLSPATSYAGEYTWQGSYEDAVKQILKDTSIPKEEWQMGVTKAFIKSPETLFALEHMRDRYWHNMATRIQRMWRAYLAYRAESATRIQRFWRKKRTGAEYLQLRDQGHKVLGGQKERRRMSLLGSRRYLGDYLGISAMNGPGAPLRQAANIGSNERVVFSCRAEILESKFGRSSKPSPRIIIVTNSKFYIIAQLLVQGQPQIQVEKALPLGSIKFLGVSSAQDDWFSLGIGSPQEPDPLMNCIFKTEMFTQLQRVMPGGFNLKIGQTIEYAKKPGKMQQIKVLKDSQQRADFYKSSTIHTTAGEPPNSVSKPTPKGKPVAARPITRGKLIKPGGPGGRPSRLTGNRNTQPRPTGTGTRSVPPPPAALGMGSAVSSASSATPSASTSTLSSSTHQTIPIVGNANKPVKQAAAGRVAPPPPPAPPAAPPAAKPKIMAKVLYDFAGTKENELSIKAGELLEIIQKENNGWWLAKNAQGQAWVPAAYVEEQAAAAPRLPPAPPSAKAKPVPPTKRPVAGGRKPADLAQRDSGMSLNGTGGDSGRSTPSLGGSLADALLARKNALNQKRDDETDDW
>CPKHAM693
MADTTENQTPAVDESPISSVQSNAARKNSLSTYLKNRPERSELVEKNILPDSTAAPGLLASQKELQKHMLGDKLNDKISHRPDPDTLLKEGVLHEDPRSPEEKYEEAIELEYAKREGGA
>CPKHAM694
MSSRSSSSVYVHQSPSSRSSSSSGRSTAPSPRTGTTYREYGAGPAANHTTRVVQSGSTTIVQHNKRHYDPSSPSPSYRA
>CPKHAM695
MKAALLLSALASCAIGVLAAEDLKIDVTHAVECERKTQKGDKLSMHYRGTLQANGKKFDASYDRNQPFSFKLGAGQVIKGWDQGLLDMCIGEKRTLTIPPELGYGQRNMGPIPAGSTLVFETELLAIEGVKAPEKPAEKPAEEPVVEKVAEKVASVASEAAEAAKTVIADTDETSETHEEL
>CPKHAM696
MTSAESTEESAHLEENEDDGLKTLKYHLLGPSLTKAGQDKVDQSKVSEIIYNASKGSKFFTREEFRDKILTKKIDQILSRKKKLEQQDLTRDLRNADRLLAELELSRDLTQHIVHLDCDAFFAAVELLDRPELKDVPFAVGGGVLTTCNYVARQFGCRSGMASFVAKKLCPQLILIKSNYHKYGAKAQEVRAVLANYDPRFESASIDEAYLNITEYCEEHGMDPATVVERMRKEVHEKTSITVSAGIAANARLAKICSNINKPNGQYVLPMERNAIMAFMRDLPTRKVNGIGRVLERELLEIGVKTCGDLYDQRQYLNKLFGEKTFEFLLRCYLGLGRTKIQPAEEYERKSVGTESTFHDTSDSTKLRDKLRSTAEALEKDMKKNECKGRTLCIKIKLHTFEVYTRQVILPKSIYLADDLYNYSLPMLAKLEQEIPGMRLRLMGLRCTNLVSTKKPDTMAFFGFKTRRQDGGESSGDSPVKRKAGELLEEEEEWEKFDEDDEHFMEGLDDGLGRIPYEHGEDEDEMLADRRHGKEIVPNPKPEGEAPPLEEWWDCPICLRPQAANERQFNEHIDLCLSRQTIRDAVQADEPKDTKPVLPDVNKRPKLTEKKRGRPPITDPKQKKLTFG
>CPKHAM697
MAARPGEENVATLFGDVHYFYSPANVKPRHHRFDKGSYVYLFENASERRCRIEIANNAGTEDQDAFHGFLDQTHVRYSYKQHCTVSLTVAESVDQSEWHLPTYDPRNETKYHYKLHSLDIYFWTQQDALQFINGVRRVLPPAQVEVLDEPGPPPQHAGMNVVIQKLETAAISDPKYNNGTVSSQSASQSSIGGAGDVSAVSSTAPSLSLPPPPPPPSQPANFAPMAYNPAAPAAPEAIRHREKTPPPDEDPLNPLAVAVAHDYRGQPFTPGIPPPSALGNLGNGPHQFAAPPVNPGPPVHPGIHRATTMPAQGLPSPGLPGTYGAGFPASPGFSPPPASMPPVANQGLPGPPGPPPGGFSNYSYSQSSYTPAAPTDYSIHQQVYRPTEAEAAHGHHGHQPKKESKGRLEENAGRLERGVTGMLKKFEKKFG
>CPKHAM698
MPRRTAQPADGSAQLSQATRHLRTLVRRDGMGGSIIGAIVIGVVVAIAVVVLLVLFIRRRRKGKKAKYERAQGDDTREVTNSRGINATATSRTGRAGRSTHPPPASSNRNNASSGNVDRNTSVRSVMTLPAYRQDAAQNEQVIGREGERDGIDVIVDLPTEEEMEALRDEEMESMYQIRLARRQLIEQQQQRRVERQEARSRGDVAALADIRARTRAANNNTVIDDLRREMERAKENRNLSVSSVSYADVGLARHDGTRIRANSTESERIGLLSDAGNIAVSDARLSLSQSISQQHSRVMSESSVISMDSNFPSPALTRSAEGPGEAMAGSSPELVEADLGDEAMPPPGYEDVSLVDDDDFQDRSIVPTHEPPPDYPGHHRTESQRSRRNETSPSLESASSQNSSTERDERRLSRGVGSVPQLPSLRIRDLPPITVEPPSARPVTREGVEEAELSPL
>CPKHAM699
MAPKIAIVYYSMYGHIRQLAEAEKKGAEAAGAQVDIYQIPETLSDEVLAKMHAPPKPDDIPILEDPQTLTQYDGFLFGIPTRYGNFPAQWKTFWDKTGGIWTSGGYWGKKAGLFITTGTPGGGQESTAIAVMSTLAHHGIIYVPLGYAKTFADLANLNEVHGGSPWGAGSFAGADGSRQPTELELRVATTQGQAFAEALSS
>CPKHAM700
SEDHQRKIITVRRHNDRQSDPLSDFYCIRHAFSLRGIPPVGQCNGRKHPRETGVSSVSVVSLLFSDITDPAHRRSSFGDEAATARPSFEQIARKYGTDKVTTHKYQFMYDKYLSGIRDDQLKVLEIGLGCNMDYGPGASYYTWLEYFSHVNLYFIEYDGQCANKYQDKTANAHVFIGDQADTLFLAKFFAEATTDGLFDIIIDDGGHTMDQQITSLEFLWKAVKPGGLYVIEDLQTSYWESFGGNPLGKSSSKETTITYLYQLVDDLMIGKNAKQISHDLLSIDCMAEICALRKKEHL
>CPKHAM701
MGTLNCTSAPESTPSDSGVAGQGILLSFMITALLAIILSASVILVDFRGKNSTTRRKLLNGYSDSQIMQGIGIQSKRLERTPDISCSTTLMSEWLPRRWPS
>CPKHAM702
MIVLPRPTMLPNLGAPSAHSTNIESSGSRFVHHYHPYRNPQHRSSQSQPHNRHHQNLPQMSHLHQHQHQHQRQLSHPHPHRHDSPPQRQEPQLQQQPQQRQYHSPQPQQALPHRQHLRTMPSFVERLPPEVQKSVFSYLDYEALIHLSTMNRYFHRTIDPQRMADPADKAQFIMRAAKDFPQHRPSEKGHDYKPGNFECYICFRVRSPEHFDMLQPQSVYVDIHGQIVRDREPDPRSDRLIHLRRFCISCGVDTGIHAPFDCLTTRTGRDLWVCRCRKVWSKPLCLRCPDCQGDCPLRPRRKLGVDRA
>CPKHAM704
MVELPPAFKAAAAVLADRDRPPRLRKAYSVRTAAAHFNASPASVQRAISSLQRPDPIPKLPGRPRSLMNKEDEALVAYVMWLQRGGFPVTKSQLVTAANDLRRRRDPEIADLGKNWYSQWLMDHPEVRKSYTQAAEKTKSFEASIVEILMTFFDRLKNIIADYRIDASEYWNEDECGIRFGCLRERVQIVVAQTTRSQVLDPNNCESSSVVASINAAGEAIPPWLIFKTFPTEPWSEVEADEAIHFSRSESGFSNSEILFKWLHHFNLWSWKKSAQAQQSGLGFEDYFGCDVWLRDPERPSSPPYEVPPIQRPDDEKIYRLLVIDDFIGHTRLDFIEYCIKFDIIVAIFPSKLTHILQPLDVGVFQPLKLAHSKILQRSFQGNFALTQRDFLTAFQDMCNEGFKRQNIISGFKETGIFPPNAQPSVMRVFSQQQRKREATNPAHSTLMPKRARFHQASTSIHNAREKSNDLTSSSIREGLSQIRQQDDRSRQANEVKMLKAQLRECRRIARLDMERFKNLWHHDQLERLIAKQKKMTFKTWLQHTQKQEEFNILEVQNKEFSDLINQKDDAFFFDTTGAPSKRVEEAIQRALSKPYILERTSGGDPTNSSIDITMVPFGDDDENNEATQDTAQETTQVCTQETSPDLAGDISGEDDFHSLPSSPTSPRLKTTSKERGKRRTRRS
>CPKHAM705
MIRWISSTVLLTLPVSVHAHQFAAYGGNQIPFWAHTDAAVDEIDLATYDFSGTGTYAHVPYENCFVDDDSSKPFDIAILGAPFDTAVTARPGARFGPNAIRSASQRKAYGYSIYTGRDPVHDWARIVDCFDAPLTWLDNRAALKTLDQAHKVISGRSTAHPDESTIPRIITLGGDHTTTLSALRSTHKRWGPVSVIHFDSHIDTWDPAVLGGGISDYAGLNHGTFLHIAHEEGLILNSSIHAGIRAPLTRRKADIRNDVRCGFEIITARQIDTNGTRAIINQIRERVGDTSTYISVDIDVLDLAFAPATGTPEPGGWSTRELLTILAGLEGLNIIGGDVVEVAPAYDDNGEITAIAAVEVAHAILELLIAKPVKAPDNA
>CPKHAM706
MVGAQRSNRCDTCRRRKIKCDEAWPVCGQCKAKNRMCPARPALKVLDEGPKILRQHRATTNFPGNSNAGDNVSSLDTTQFTSSLPRCKSHNSRQGSRIHDSVPLAPSEQLCLTFIDSLQLKDFSYNLRVLGEFVWEVPRYLGSSKALDGAITCVLASQKQLLINGNGSRLTINTQLYNRALLSLRTALAAPHSCCSSDTLAATVMMHRIESLFGTLPNSNIKVHAAGLAALHQKRGPPDPNDKLAFQATVDSHLSIIQLALSQREDCFLASNAWAAVLDRPNGRTNVQMVYYRLVRLMTIWPTLARENFQIREGDPAANPLITLKRARYVLRKLSRIDYDMGEIIFRQGKITTKAPQLTNSLVQMMFEVEDTLAAMLLCHFATFSIIIHRIALSIMQHVTFENEELEGFEDRILYQCRRIWMLLDYSRSKKPLGLPIMTPALLFTYEPTRDPAARSEIVAALNDLDSGRPGHHQWCAERIGRATAMLLGE
>CPKHAM707
MISGIVWVFGFCNLVGVSYANAANASNNACNTITDPPKDYHWPAVDLIGELEAIQKNITAGAYNSQYDVDIDVAKVWSSAHDGHFHTATCTSAAISFQRTVYLISVSPDGLKDPLVYVYDDLPGLQAGTKVSNIVTINGEDVVTSLKDEAFYNLADPDSAWNYLFWNTARDPKTIPLSATFTFPNAVFNWYPGKETVLGFANGTSRAYETQAVIDTTTWGEDITDGEAFLQHYCIAPVSNPAASSAAADQSSATATAIPAATRMFEHPDAVVQDPFEVVAGYYLNGTGYEDVAILWIPQFLSFFSTSPAQLETIRNATRDFLADAVSAGKKRLIVDVSGNLGGVSGSPIEVFDRLFPKAHTIFHTNYELSAPVKLVTESFAAIPVEKLIPKPNDTEDEQEFKLGAYYNDYNYHTWEDVNGNNFSSLAEFAPPIKQNGANYTATFQLPLNNTVWDLTQNYIPFGYGPYYNASYKQPFKEANVVVLSDGTCASACAVFLHLLAQLNIKTIAIGGLPGGKPMQAIGGTKGDQAASAAIVQTDIQMLSKLEAFADIETAKQLLPGLIPLPLGDISGTVFREYGINTRNHLLPNDTIPSMMRFEPADCHIYYTPQNVADVQHMWRDAVDIAWNGKACAARGFRTNSSSSASGPTSPDHVTSDARMDKAIDRFTALALVVGGILVHNM
>CPKHAM708
MADFGEYPPNMAPQDALVVRQQAEPDHAVVPYTAEDLSRPKAGPANPYNDGTTTLKRKNVLTGHAEETFVSEHTFRSKHRAIERKGGPERQYQSGADIKVEAANLRAGREKKGDATIAEGAGAYVGPWAKFKKEEYEVVGEDEELASDEEYEIVEEEEEDVVESGTVLQAPAGALTRRKEVEALGDETTTFHGSEEFDYQGRTYMHVPQDLDIDLRKEPGSTTNFIPKKQVHGWKDHSGAVNALRFFPGSGHLLLSAGADTTVKIRDVYHDRELLRTYSGHSKSVSDICFNNSGTQFLSASYDRMIKLWDTEKGVCINKFTTGKTPHVIRFNPDPEHSNEFLAGMSDKKIVQFDIRTPNEVVQEYDHHLAAINTIVFVDNNRRFMTTSDDKSLRAWDYNIPVPIKYIAEPDMYPMTRAALHPSGKYVAYQSSDNQILVYGANDKFRQNRKKSYRGHNNAGLGIDLDCSPDGQFLASGDQAGYVCFWDWKTCKMYHKLKAGNQAVTCVQWHPQETSKVATAGLDGDIRYWD
>CPKHAM709
RHKLDHEPPTNSKQLPLPPARRANLVQFAPELKACDDRTDEKHLQFFFQPPLSSDLQPHILSETTGMMSGEAWLFLLAVLINAVNLFLQVFFTIMYSDLECDYINPIDLCNRLNAYILPEAAVHGFLTFLFLINGYWVALILNLPLLGYNIKKIVDNTHLLDATEIFRKLNVHKKESFIKLAFHLIMFFFYLYSMIVALIRDESS
>CPKHAM710
MASEPPTKKKCLGCDNEAGALQCPTCLKLDIKDSFFCGQDCFKRNWSEHKAMHKTQSNILHHIIPPKAILTDPVTGYYNPFPSFPFAGPLRPVYPLSEHRKLPKTIPHPTWWQDGDPKYSRSLINRNKIDVHDAKGIAAMRKVCRLAREVLDLAAAAAKPGVTTDFIDELVHKACIERESYPSPLNYNHFPKSCCTSVNEVICHGIPDQRILLDGDILNIDISLYHGGYHADLNETYYIGDRAKADPDSVRVVEAARESLDEAIKAVKPGVLIREFGNIIEKVAKQKDCSVIRTYCGHGVGKLFHCPPNVPHYAKNKAVGECKVGMTFTIEPMIALGKYRDITWPDNWTSTTIDGKRTAQFEHTLLVTEDGCEILTARTADSPGGPVPMPEKVAN
>CPKHAM711
MADTKIVVVGAGPVGSLAALYAAKRGHQVEVYELRPDLRDPSIVPLNFTKSINLALSERGLYAMKQSGEAQLVDHVMSATIPMRGRMIHGQSPNGSLYEHSQNYGVDDQAINAIDRGSLNSRLLDILDSLPNVKLFFNHKLTGADFKANKAWFEARDKDFVANGRPREIEITFDLMIGADGAHSAVRYHLMKFTRMDYQQEYIDTLWCEFHLPPRAVDEDEKDPNAKFRISPNHLHIWPGKDFMFIAIPSENGSFTCTLFIPSAEISELERDPSSLPDFFDKHFPGVTALIPGPDLIKSFKTNPHLPLISLKCKPYHHGSSGVIVGDAAHAMVPFYGQGMNAGMEDVRILFSILDKHMNLEESNNPDGELINSAETSAFQRSLALAEYSAIRAEDAYAINNLALQNYVEMRSSVLSRRYRLRKYLEEFMSVHFPSFGWQTKYSRVSFGNEGYAEVIRKSDRQGQILMQSFVALVSSPVVLTALVLAFKRRGSLLSFVRGLFSWN
>CPKHAM712
MPSILNIAHMCSHLQNASKARLGLTSIPNTKYNLHLALALHRSGFFSSVYRAGAQPPTAEQMVAQVPEPVTNATVAQMRIWLGLKYWEGRPVLNKASVISKPSRLMTVDVQELGRLTRGFPTKVKGGMVQGLGVGECMFVSTSRGVLEVREALARKVGGVLMCRVS
>CPKHAM713
MSAVKNLRAMFENKGDASPADEDRGRALGVSSPSPTPGGNALTVSSAELAELAELEAAFPPKRATAAACHENATHAKPKVPSANSFSLTPLALSGSPRPLNKVRSSFVAIERNGVIGLVRDNGSASRDSSARPSLDIPRESALTSQEKSPMSSASVANLSSVVDKLSMGVARGTLELRGAVSDHPSHNPDKVMDEETPTGILSPADPTTAKAEPEPESAPESAPESAPESAPENAPEAVPAAEAEAEKPAPKEAAPTSSVRPAAQKTAKTTKPAATKTIAKPAATKTATTATRTAATRTAAAPKAATKAIPKPAATATKATAGAAGRASVRPTQKTAESSAVKRESSAAARSTAAARTRVGAATSAVKKPLASKAADNKPAATKSKTTKPVGLPASLTAPTASSVSKTGVAAGTTQARQTTSRQGVHTSGRASSSAGTAKQQSASRARPSIGPPPAKPAREAPKKVKDVDEGFLARMMRPTQASTSKFQEPTTPPKSGSRAGSSRAGSSRAGSRPSTAGTADGSHYENSPSKKISRKLVGKKSPSPTLEEENPTAAVEEPVKEVAHEEHATAQPAEPEALPVEEAAVETANVETVEEVVAIAEEAELTEAAPEPVPETVEAVEVKAEETPAVESAVEVFAEPEVAEPEVAEPEVAEPEVASVEAPVEPASETVEEPKEQVAETAIPETY
>CPKHAM714
MRAFGTARWLNCHLFGDAQKAASGARNFQAAILPLAFQSQLRAFSGSSQRRSAAQEALTPEYVAANMDPAEAQRLERVRNIGIAAHIDSGKTTVTERVLFYTGRIKAIHEVRGKDSVGAKMDSMELEREKGITIQSAATFCDWKKTVNGKEELYHVNLIDTPGHIDFTIEVERALRVLDGAVMILCAVSGVQSQTITVDRQMKRYDVPRISFVNKMDRMGANPWKAVEQINSKLKIPAAAIQIPIGAEDEFEGVVDIIDMKAMYFEGPRGTKVRVTDQVPANLQEFAAEKRQVLIEKLADVDDEIAELYLDEKEPTNDQIKAAIRRATTALKFSPVMMGSALADKGIQPMLDAVCDYLPNPGQIENTALDKSKGEEMVKLVPYNSLPFVGLAFKLEENNYGQLTYIRVYQGTLNKGTYLYNSRTDKKVRIPRIVRMHSNEMEDVNEVGAGEICAVFGVDCASGDTFTDGGLPYTMSSMFVPDAVMSLSIKPKRSGDADNFSKAMNRFQREDPTFRVHVDAESEETIISGMGELHLEVYVERLKREYKTECVTGQPRVAYRETISRRADFDYLLKRQSGGPGDFARVAGYIEPNDKPDENHYESQVVGGHIPDKFLSACSKGFELACEKGPLLGHHVIGSKMIINDGQTHVTDSSDYAFSLATQMAFRKAFPEAGGQVLEPLMKTTITAPNEFQGNILMLMNKRNATINDTEIGSEDFILTCDCSLNAMFGFSSQLRAATQGKGEFSMEFSHYAPAPPHLQKELIAKYEAELDAKRTK
>CPKHAM715
MKASPMAAAGIALASAAQAQVVQFDIEKRDGPLLRDLSRRATTVNGVLSNQQVQGGYFLNVHVGTPPQNITLQLDTGSSDVWVPASSAAICTEVTSRNPGCTFGSFDSDKSSTFVDVAKGAFDITYVDNTFSKGDYFQDDFQINGVTVSNLTMGLGLDSSIANGLIGVGYINDEASLGTTRSTYPNLPVVLQQEKLINTVAYSLWLNDLDASTGSILFGGIDTEKYQGDLTKINILKADGSSVFTEFAVELYEVQATSPSGTDTLSSSEGTLVAVLDSGTTLTYLPQDMAEEAWKEVGASFNEEFGLAVVPCSIRDIDGHFTFRFAGPQGPAINVSLGELALDLFSGGPQPQFTNGPNKGQAACEFGIQNTTGAPYLLGDTFLRSAFVVYDLVNNEIALAPTNFNSTKTNVVAFASSGAPIPSATAAPNQSKSGPSSSTGSGMSAASGFQGDKDNAAPLTSAFSGPGAIVVGMTIVYTLVGSAIFGIGWL
>CPKHAM716
MVRFERFEVEQWMDDYETTPGVLNIAETCVESVSIDELVQLSNDKAANPLQTSTVLTYGAIRGSSTLRERIASLYEGEQLSSDNVLITQGAIAANFLVFYGLAGPGDHVICVYPTYQQLFSVPESLGAEVSLWRLRPENGFLPDMGELEQLAKANTKMIVINNPNNPTGVPIPRDLIDKIVDFAKARDIIVLSDEVYRPLFHDGLENNPNMPPSVADLGYEKAIVTGSLSKAYSLAGIRVGWIASRDKAIIERLAEARHYTAISVSQLDDQVASYALSPAVRGPLLKRNIDMAKRNAGMVKAFVEQHRTICSWVAPTAGTTAFVQFRKEGKPVDDVAFCRDVLAKTKVFFVPGSHCFGRGQDFAGYLPRSICSTSTVHASDGCGQTDRPTDQVCTSTAQKPRNSKVSEPRGEEAMEQKTVPSSPEKSEAVVVTAEPLNPHARCPATHSGVRQGPSALLCRPSIHPIGANDDALPLQLLLFQQRSPRVSFHTATVGIRFALCRL
>CPKHAM717
MAPLSCRGLLVGLVAVLPSLTAAYANSSYNVDALRAQFALMDDRPKDCPPCFNCLLPAHTCAQYAGCNEFNGKCDCPDGFGGDDCLEPLCGSLGRGKDRPMRSGSSCECDEGWTGINCNVCTTNQACNALMETGSGGVCYQNGELVKYNNQVCKVTNKKIADLLGQQKPEVTFTCKEEEKTCDFQFWIDQVESFYCHLSDCASGAQYDSDKNTTAYKCDHISCSCIPGRMMCGKDGSLDLTDFLDQAINGPGRFECTQRGGGAHDCAFREPAMDDLITSLIGDSSILLDCQAGECLYETEVPGYHRPVKQINTPLIAGVIGGSSLFLAAVIIGTWYLSRRRLRFGAIRLEDSDDESTKLMVDHKPATLFFQNVAYSLNGKNILTGIQGVCQPGEVTAIMGASGAGKTTFLDILARKNKRGHVSGDFYVNGEKVNDVEYRNVVGFVDQEDTMLPTLTVHETILNSALLRLPRDMGRAAKEQRVFEVEKELGIYHIRDSLIGSEEGKGRGISGGEKRRVGIACELVTSPSILFLDEPTSGLDAYNAYNVVECLVTMAKNYKRTVIFTIHQPRSNIVALFDRLILLAQGKLVYSGLFSECQPYFDDIGYECPPGFNIADYLVDLTMHASSNQTVDDGRIDADVGSVGPSSTRAVKSIASTTIGSAGEASTEPSLRPKNRRRDSVKMRQERELFTRRKAPGTATSSDAGGDGQGGYRLQNNPTSSLPSHQLDDPHDLPPPAMTGTDLDIITRSFAKSHIAASIRDDIQQAIAGAEAANGSNTNGYAAEGPNIYTSAVGKGYARIGYLRQFIIISGRTWKNLYRNPMLMLTHYAIAIILAVFSGYLFYGLTDDIPGFQNRLGLFFFLLALFGFSTLTSLNVFASERLLFTRERANGYYSPATYFAAKVLFDIIPLRIIPPILMGSIIYPMTGLVPDSAHFFKFMLVLVLFNLAAAAICLFIGIVCKDGGVANLIGSLVMLFSLLFAGFLLNHDATPKGALWLQTLSIFHYGFESLIVNEVIELTLVDKKYGLDITVPGAAILSSFGFQNGALWSDIRNLGIFAAFFVVLAYAAMHILLVEKR
>CPKHAM718
MSLYSAGNCLRPVVRQLSSTSRSFSTTPAILSNAVPPESPSYIRLPSPPQSQTDEAKPPRVRGSLPVPRQVFPRAEGDRKVKPDYINKTAPRSANAREPKNESQRWKREMAETRRTNLEQGLKALYTRREKSDAIRNARVSRKFKEHNEAAAAPEREDDRLTRSTVLDAILDTKTYPDPDRFARAQRSQVKVQKKEKAKYEARRDALMELYINASNFIVQESELKAEIDEIFSEDYFRKQSQYFQRYGTTENAWGIYGKPPSIANMLETTTGNSTKLMDYYESEYDRSVKRQKRIAEEFTGGKME
>CPKHAM719
MGTGKKEAARRVRQGKTGDGMGNVRVKGENFYRDRKKVKLVNMYKDGKAQRDADGKITKAASFQSRDIPNARIEPNRKWFTNTRVVSQDTLSAFREAMAEKAKDPYQVLLKTNKLPMSLIHDGGKDTTNGIKQHKAKMTIETSPFAGVFGPKAQRKRVKLSVSTVDDLADDTEKSMETYEERLEHNKLLSGNYGNEGEPESLTMAIEPVFDKGQSKRIWNELYKVIDSSDVVIHVLDARDPIGTRCRSVEKYLKEEAPHKHLIFVLNKCDLVPTSVAAAWVRALSKEVPTLAFHASINNSFGKGSLIQLLRQFSALHTDRKQISVGLIGGPNTGKSSIINTLSKKKVCTVAPIPGETKVWQYVSLMKRIYLIDCPGIVPPSGTDTPTDLVLRGVVRVEKVEHPEQYIDALLSRVKQNHMEKTYDIRGWRNGTELLELLARKGGRLLRGGEPDLDGVAKMVLNDFMRGKIPWFTPAPKLSEEDEEEGSGNVNGRRGKLGEMPRKRPASETLDDAEEANTEVPGEKADGDESSDSEFEGLDSDAESNDLNDDEEAPKEAAPVAQTSPNKSGRSNKRQRR
>CPKHAM720
MLYSLLALGLGTALTEAAVVRTSGCQLHFTASGAISGPVGEISSGQVRAGSGVSSTTFTLQGGQLWDNKGHGCWWTPPTHVLQCDKNQNPDNGFKVGCDGSVSFNGQTEFWECQTGESGQYNVYLNGGQGINCHRITLKADSCHSGCPPPPPPPPPPPPHHPKTCPANLNGPYEFPHLIIPVDETKPDNAPGTSYFGEVSSSVSSIFNFDIPSGDKGKTCSLVFLFPRQKDLTTSSFNITGSGALDFAWLSEPATQGTTFNNQPGKKQDFGTTTVSPGHNYVISTFACPAGQTIAFEISDANGGGTTFRYFQDYNPAPIGLYITKC
>CPKHAM721
MGASSSKAAARGAARKYPTRSPGAVPQATTKRARPQQQPAPRGDGSKDDAIRADAMDPDFAPGDFSKRLHQMGIVQPNPTFSPSSTAAPNFSPESLAVPPGPLFPPAKQNTTLSVLEARRRLERIADEDLEILGREEGRSRLVNMRTILDAVQLLNRGTPVADIEKRLRLTPRFLTKLGPAGVLTHIPAN
>CPKHAM722
MHVSPVLSSPPLDPVTRPHLLAEFTMKDKVVVISGGGRGLGLVQAEALLEAGAVVHCIDRLPDPTSDPESEFSRVAKRAKEELNTSLTYHELDIRNVPELNNIFRGIADERGRLDGCLAAAGINYESPALDYSPEEADRMMSINVSGAFMTAQAAARQMVRLGTPGSICMIASMSGTIANRGMFAPAYNASKAAVIQLARSLAAEWGQYGIRVNTLSPGYILTQMLLNLFDDYPERKEQWPKENMLQRFSVPKEYRGAAVFLLSDASSFMTGSDLRIDGGHAAW
>CPKHAM723
MSEPDLASGSVDSPNSSDAMQRQAAILHRHLPEGYSADPEVSLANEPIEVAVEPILDPASASQELLFDPPAASTTDLVTSNNEQSGQNASSDATPALETLESSLKLQGGDIHRDMFKIKARASSIRRSNTFSHHPSPHLGPDGELTASEQLEPGGFRRQHLRRRARQRRQSGLIVATTFVDFLDLYGSFAGEALEDTDEDEDESAVTDESEEVADERQPLIRRPKADRRRSSRRLSREGDASTVKTFFTLIKAFIGTGILFLPKAFRNGGILFSSLALISVSLINCFCFRLLLDCRHKYGGGYGELGEAIVGPRFRSLILASIAISQLGFVCSGLIFTAENLFSFFNAVTKDAGHIGVAGIIALQFLPLIPLALIRNISKLGPVALVADAFILIGLIYIWYYDIGSLARHGMDPTVRLFNPSDFPLTLGSAIFTFEGIGLILPIQSSMKKPHHFKGLLYFVMFLITAIFTSVGALCYATFGENTKIQIISNFPQDSPVVNAVQFLYSLAVLAGEPVQLFPAVRILETSIFGERATGKRSLAIKWKKNGLRTLTIAVCIAVAVLGASDLDKFVALIGGVACVPLVYIYPAYLHYKGVAETTLEKSLNLLTMAIGSIAMVYTSSVTIVQWVQG
>CPKHAM724
MVLGFVSGKATAMDRYCSTASSSPASIPTPGPGPASVSASASAAGAPIIYGRVDAENEDNLELINGIDEHGASERRAKVLRPSPSAQPGAQPQPHRDDAIMQDPEQQGAQIRSRHQAGIPSENKTAPLLTIPPELIDTILSHLPAYDLAAVSATCRTLREHALSDLLWQPLVQQNVPGVHVATPGPCASYRELYATHDRLWFLPKYKIWFCDRDLTGKLILVRYDTRRGCIEAYQLVAVSNQSTFEHWSADHDVIIHGFEPVVKLHLDKPVLQFRVQDRKEDGGFSKRPGANRFADEMPMALDERLGGMFSNFLLTRAMDSEEAVRRLERGYPYENMWPSPVVPANHYVSGSQPGRGVAALPPQDRPRSRAQVSDQTFQVRQWMELTGTPSPLRFMGQGGLAGALQALVDEIMEEEAMGAGAGTLGVHIGEELVTYSTLDPALYTPTPEKPWRGIWVGDYSAHGCEFLLVHQPDDPPATDAELGIFRDEHDSDEAWEKKRLEARMYRGRLEGIKLTGDPNIPRGEYTFVANDLGPDGFVETATDAQFSGARIVKSEGHIAATGFLRDKFIETQLILISPNKLAMHWVGFGHISFLERVNIDQLLVP
>CPKHAM725
MSWAMSSLLPLISEILPMVLPSKTETTPADQLTPILDNEGRPIRETAIAGKCDKMCASVLTTHPHSTSPIHHNSEQDAIIYVVSGTGTLVVKEGFGGELRHHELRPGDFAFVPAWTEHQARNDGDQDFVWVITQSGPRPVGAILTDWGGQEVKTIE
[truncated: 5,150,472 more chars]
