# Supplementary material for: Evolution and comparative genomics of the most common Trichoderma species
Source: BMC Genomics. 2019 Jun 12;20:485. doi: 10.1186/s12864-019-5680-7 (PMC6560777; doi:10.1186/s12864-019-5680-7)
Supplement: Supplementary file 5 — Pairwise amino acid distances between Trichoderma and other Sordariomycetes fungi. (XLSX 16 kb) [file 12864_2019_5680_MOESM5_ESM.xlsx]

## Sheet: MatrixOutput
Pairwise amino acid distances between Trichoderma and other Sordariomycetous fungi*
	Beaba1	Chagl1	Cormi1	Cpurpurea	Eweberi	Fusfu1	Fusgr1	Fusox2	Fusve2	Metac1	Metro1	Necha2	Neucr2	Osinensis	Triat2	Trire2	Trivi2
Beaba1		0.000977896	0.000358066	0.00079117	0.00074416	0.000743943	0.000717276	0.00076353	0.000739407	0.000650668	0.000642298	0.000688335	0.000947294	0.000684947	0.000648307	0.00069386	0.000688864
Chagl1	0.43392		0.000916151	0.00106198	0.000948028	0.000906425	0.000919994	0.000916181	0.00090025	0.000966491	0.000983707	0.000876762	0.000627048	0.000958049	0.000895361	0.000942644	0.000916721
Cormi1	0.0912322	0.439298		0.000751281	0.00078115	0.00073081	0.000722616	0.000740377	0.00073465	0.000676143	0.000677811	0.000687636	0.000912277	0.000686499	0.000671414	0.000744975	0.000740833
Cpurpurea	0.294121	0.432454	0.301512		0.000798715	0.000782603	0.000855414	0.000820165	0.00079279	0.000528998	0.000511717	0.000762141	0.00103011	0.000677733	0.000729482	0.000786582	0.000715276
Eweberi	0.298651	0.429498	0.304861	0.296884		0.000703345	0.000725865	0.000708871	0.000687889	0.000776244	0.000807206	0.000730514	0.00095328	0.000769503	0.000584113	0.000616129	0.000576552
Fusfu1	0.283605	0.402057	0.291337	0.278758	0.281377		0.000324868	0.000155983	0.00016156	0.000595324	0.000596924	0.000385721	0.000891553	0.000676851	0.000685772	0.000635194	0.00065016
Fusgr1	0.291131	0.408103	0.298431	0.286517	0.288616	0.0799243		0.000338803	0.000324986	0.000655243	0.00067163	0.000415818	0.000924247	0.000688808	0.000710721	0.000666601	0.000680034
Fusox2	0.283278	0.40228	0.291443	0.278942	0.280902	0.0150762	0.0783847		0.000154997	0.000609944	0.000609338	0.000387053	0.000897166	0.000679455	0.000711974	0.000638211	0.000656619
Fusve2	0.283767	0.401817	0.291452	0.279183	0.281235	0.0143565	0.080442	0.0164365		0.000592985	0.000596387	0.000385509	0.000886422	0.00067011	0.000696548	0.000634864	0.000651768
Metac1	0.261193	0.408233	0.268513	0.174581	0.261782	0.243366	0.251796	0.242899	0.243502		0.000195375	0.000578108	0.000998242	0.00059678	0.000636298	0.000632755	0.000623018
Metro1	0.260644	0.407581	0.268008	0.174496	0.261541	0.242934	0.251475	0.242533	0.243126	0.0274799		0.000567687	0.000989357	0.000602528	0.000616397	0.00062007	0.000592116
Necha2	0.274622	0.393863	0.2823	0.269971	0.270883	0.113942	0.125206	0.112773	0.114628	0.232821	0.232506		0.000857395	0.000698362	0.000643811	0.0006641	0.000692152
Neucr2	0.431529	0.272682	0.438068	0.42957	0.427862	0.398845	0.405398	0.399345	0.398572	0.405488	0.404874	0.392627		0.000927419	0.000863378	0.00091203	0.000903668
Osinensis	0.287825	0.425752	0.294879	0.260825	0.281786	0.266636	0.274448	0.266191	0.266794	0.222351	0.221873	0.253936	0.425873		0.000695377	0.000678719	0.0006992
Triat2	0.2743	0.411335	0.281652	0.269928	0.221809	0.249986	0.257932	0.249825	0.250223	0.231553	0.231645	0.240362	0.408114	0.256355		0.000378944	0.000367742
Trire2	0.268512	0.404036	0.276278	0.264704	0.215603	0.245046	0.253846	0.244902	0.24539	0.226778	0.227172	0.235506	0.400034	0.250214	0.096479		0.000302703
Trivi2	0.267454	0.406111	0.275214	0.262349	0.213124	0.242796	0.251278	0.242557	0.243102	0.223196	0.223015	0.232342	0.402345	0.248731	0.0828997	0.0680257
*Abbreviations used: Beauveria bassiana ARSEF 2860 v1.0, Beaba1; Chaetomium globosum CBS 148.51, Chagl1; Cordyceps militaris CM01 v1.0, Cormi1; Claviceps purpurea 20.1, Cpurpurea; Escovopsis weberi strain CC031208-10, Eweberi; Fusarium fujikuroi IMI 58289 v1.0, Fusfu1; Fusarium graminearum strain PH-1 (NRRL 31084), Fusgr1; Fusarium oxysporum f. sp. lycopersici strain 4287 (race 2, VCG 0030), Fuso…
The number of amino acid substitutions per site from between sequences are shown. Standard error estimate(s) are shown above the diagonal. Analyses were conducted using the JTT matrix-based model (Jones, Taylor & Thornton, 1992). The rate variation among sites was modeled with a gamma distribution (shape parameter = 4). The analysis involved 27 amino acid sequences. All positions containing gaps …
Jones DT, Taylor WR, and Thornton JM (1992) The rapid generation of mutation data matrices from protein sequences. Computer Applications in the Biosciences 8: 275-282.
Kumar S, Stecher G, and Tamura K (2016) MEGA7: Molecular Evolutionary Genetics Analysis version 7.0 for bigger datasets. Molecular Biology and Evolution 33:1870-1874.
