# Supplementary material for: Evolution and comparative genomics of the most common Trichoderma species
Source: BMC Genomics. 2019 Jun 12;20:485. doi: 10.1186/s12864-019-5680-7 (PMC6560777; doi:10.1186/s12864-019-5680-7)
Supplement: Supplementary file 6 — OrthoMCL clusters of proteins encoded by Trichoderma and other fungi. (XLSX 6578 kb) [file 12864_2019_5680_MOESM6_ESM.xlsx]

## Sheet: Content
Table of Content:
Additional File 6A. OrthoMCL clusters of proteins encoded by Trichoderma and other Sordariomycetes*
Additional File 6B. Accession numbers of proteins detected in the OrthoMCL (see additional File 6)
Additional File 6C. OrthoMCL clusters shared between Trichoderma and other Sordariomycete* Fungi
Additional File 6D. OrthoMCL clusters that are shared by least two Trichoderma species from every clade
Additional File 6E. OrthoMCL clusters only present in species from section Longibrachiatum
Additional File 6F. OrthoMCL clusters only present in species of the HV clade
Additional File 6G. OrthoMCL clusters only present in species from section Trichoderma
Additional File 6H. OrthoMCL clusters shared by species from section Longibrachiatum and the HV clade
Additional File 6I. OrthoMCL clusters shared by species from sections Longibrachiatum and Trichoderma
Additional File 6J. OrthoMCL clusters shared by species from the HV clade and section Trichoderma

## Sheet: Additional File 6A
OrthoMCL clusters of proteins encoded by Trichoderma and other Sordariomycetes*
Description	Family ID	SL				Sum of SL	HV					Sum of HV	ST				Sum of ST	Close relatives												Sordariales		All Trichodermas	14 Sordariomycetes	Trichoderma +14 Sordariomycetes
		T. reesei	T. longibrachiatum	T. citrinoviride	T. parareesei		T.harzianum		T. guizhouense	T. afroharzianum	T. virens		T. atroviride	T.gamsii	T. asperellum	T. hamatum		Escovopsis weberi	Metarhizium acridum	Metarhizium robertsii	Ophiocordiceps sinensis	Cordyceps minitis	Beauveria bassiana	Claviceps purpurea	Haemonectria haematococca	Fusarium fujikuroi	Fusarium graminearum	Fusarium oxisporum	Fusarium verticilliodes	Chaetomium globosum	Neurospora crassa
							ThT	Th
Methyltransf_23	cluster0	7	7	8	8	30	7	7	8	6	7	35	8	7	9	8	32	3	5	4	3	2	2	107	74	48	36	110	82	11	21	97	508	605
HET-S,NACHT,NACHT_N,PNP_UDP_1,WD40	cluster1	8	6	8	7	29	17	18	16	18	27	96	24	22	19	21	86	0	5	6	2	1	3	1	8	4	8	19	5	10	0	211	72	283
Ank_2,Ank_4,Ank_5,Asp,NACHT,PNP_UDP_1	cluster2	4	6	6	7	23	15	15	21	18	22	91	13	13	7	16	49	0	5	11	3	2	4	0	9	8	4	18	11	11	1	163	87	250
HET,Ribonuc_L-PSP	cluster3	2	3	4	2	11	11	10	7	5	10	43	7	7	8	6	28	1	2	5	0	2	3	0	60	17	16	15	13	5	12	82	151	233
ABC_membrane,ABC_tran	cluster4	4	4	3	3	14	11	11	9	7	12	50	5	5	7	7	24	0	7	10	7	24	24	2	5	10	8	19	14	3	1	88	134	222
Ank_2,Ank_4,Ank_5	cluster5	3	5	4	4	16	16	17	8	4	16	61	19	9	10	6	44	1	6	17	1	2	11	0	9	3	2	15	9	8	0	121	84	205
PNP_UDP_1	cluster6	10	5	6	6	27	18	23	9	14	21	85	18	6	8	9	41	1	6	3	1	0	3	0	6	0	2	8	3	0	0	153	33	186
BBE,FAD_binding_4	cluster7	4	3	5	4	16	8	8	8	8	7	39	8	7	5	5	25	3	5	5	4	4	6	1	13	9	9	15	13	12	3	80	102	182
p450	cluster8	6	6	6	6	24	11	11	10	11	9	52	8	6	8	6	28	1	6	7	3	4	4	0	5	7	6	19	8	5	2	104	77	181
Amidase	cluster9	3	3	4	3	13	8	8	8	8	8	40	6	6	6	8	26	0	5	5	1	5	6	1	10	12	8	25	16	1	1	79	96	175
MFS_1	cluster10	3	3	3	3	12	4	6	6	6	6	28	4	7	8	6	25	3	7	10	1	9	6	3	12	10	9	14	10	9	5	65	108	173
GMC_oxred_C,GMC_oxred_N	cluster11	6	5	6	6	23	9	9	9	9	9	45	6	6	6	8	26	1	5	6	1	3	2	1	11	8	5	9	9	9	1	94	71	165
MFS_1	cluster12	3	3	4	3	13	8	7	8	6	6	35	9	7	8	8	32	1	3	6	1	7	5	1	15	11	5	13	10	3	2	80	83	163
ADH_zinc_N,ADH_zinc_N_2,Acyl_transf_1,Carn_acyltransf,KAsynt_C_assoc,KR,Ketoacyl-synt_C,MFS_1,Methyltransf_12,Methyltransf_23,Methyltransf_31,PP-binding,PS-DH,ketoacyl-synt	cluster13	4	4	5	4	17	9	8	9	10	9	45	6	7	6	9	28	4	3	8	6	2	6	3	8	6	4	5	6	6	2	90	69	159
ADH_N,ADH_zinc_N	cluster14	4	4	6	3	17	13	13	11	10	7	54	9	9	8	12	38	1	1	3	0	1	2	0	12	7	3	8	7	1	1	109	47	156
HET	cluster15	6	4	4	3	17	12	13	6	4	14	49	9	4	1	6	20	3	2	3	0	2	3	0	22	6	7	7	8	3	3	86	69	155
RTA1	cluster16	2	2	2	1	7	4	4	3	2	8	21	6	3	8	10	27	1	1	1	0	3	5	0	26	13	10	21	10	3	2	55	96	151
Nuc_deoxyri_tr2,TPR_10,TPR_12	cluster17	0	0	0	0	0	9	8	5	9	13	44	9	9	11	16	45	0	0	3	0	1	1	0	5	4	3	19	5	12	2	89	55	144
noPFAM	cluster18	5	5	6	0	16	33	0	0	0	9	42	24	0	37	0	61	0	0	0	0	0	0	0	0	0	0	0	0	0	0	119	0	119
Pkinase	cluster19	0	0	0	0	0	1	1	1	2	1	6	1	1	1	1	4	0	14	12	9	13	9	25	7	10	2	7	12	5	4	10	129	139
HAD_2,p450	cluster20	3	3	3	2	11	6	6	4	5	4	25	3	3	1	2	9	2	4	4	0	1	1	1	26	10	7	12	12	9	3	45	92	137
Sugar_tr	cluster21	1	1	1	1	4	4	4	4	4	4	20	3	2	3	3	11	2	0	0	0	0	0	0	23	19	13	19	18	4	3	35	101	136
adh_short	cluster22	5	4	5	5	19	8	8	10	7	10	43	6	8	8	10	32	0	2	0	1	2	0	0	9	5	4	7	5	4	2	94	41	135
ADH_zinc_N	cluster23	4	3	3	3	13	8	8	7	7	10	40	4	4	3	4	15	0	2	5	1	6	6	1	4	8	2	12	8	6	0	68	61	129
MFS_1	cluster24	2	2	2	2	8	5	5	4	5	4	23	4	3	2	2	11	1	1	5	2	2	2	0	14	10	5	28	13	1	1	42	85	127
Abhydrolase_3,DPM2,FAD_binding_4	cluster25	4	3	6	4	17	5	5	5	5	5	25	4	3	5	4	16	3	3	4	3	4	5	1	11	5	5	13	6	4	2	58	69	127
adh_short,adh_short_C2	cluster26	2	2	3	2	9	6	6	6	7	4	29	3	4	3	3	13	1	2	3	0	3	4	4	11	9	3	22	12	1	0	51	75	126
MFS_1	cluster27	1	1	1	1	4	1	1	1	1	1	5	2	1	2	3	8	0	4	4	0	5	4	1	17	17	12	24	17	1	2	17	108	125
Pro-kuma_activ	cluster28	2	2	3	2	9	9	9	9	10	6	43	10	10	6	8	34	2	4	4	0	7	7	3	0	1	0	2	1	3	1	86	35	121
p450	cluster29	3	1	3	2	9	3	3	2	5	6	19	2	2	3	1	8	3	3	6	4	4	2	7	8	11	8	7	10	7	3	36	83	119
CFEM,LIP	cluster30	3	2	3	3	11	4	4	4	3	4	19	3	3	3	4	13	1	7	11	4	6	5	5	9	5	6	7	5	3	2	43	76	119
p450	cluster31	2	2	5	2	11	7	6	6	7	6	32	3	2	3	4	12	2	5	9	3	4	7	2	5	5	6	5	4	3	3	55	63	118
FMO-like,NAD_binding_8,Pyr_redox_3	cluster32	1	1	1	1	4	5	5	4	3	3	20	2	2	1	3	8	0	6	5	0	2	1	0	16	16	5	14	15	2	4	32	86	118
Ank_2	cluster33	6	6	7	7	26	7	7	3	6	6	29	7	6	4	3	20	1	3	2	3	3	4	0	5	6	5	5	5	0	0	75	42	117
WD40	cluster34	5	4	5	4	18	8	8	5	6	10	37	6	4	5	5	20	0	2	3	2	0	3	0	6	4	6	10	2	4	0	75	42	117
Fungal_trans,adh_short	cluster35	3	3	3	3	12	9	8	8	8	5	38	10	9	11	10	40	0	0	0	0	1	0	0	5	4	5	4	4	1	0	90	24	114
adh_short	cluster36	3	3	3	3	12	8	8	8	7	9	40	4	4	5	4	17	1	3	3	0	1	1	1	8	7	4	9	5	1	0	69	44	113
noPFAM	cluster37	2	3	3	2	10	6	6	4	4	7	27	5	3	4	1	13	1	2	2	2	1	2	7	3	12	9	10	11	1	0	50	63	113
adh_short	cluster38	4	3	3	3	13	6	6	5	6	8	31	5	5	4	6	20	1	3	3	0	3	4	2	6	5	2	10	4	3	2	64	48	112
MFS_1	cluster39	2	1	3	2	8	7	7	9	8	5	36	5	5	4	4	18	1	0	5	1	2	4	0	7	6	5	6	7	4	2	62	50	112
PNP_UDP_1,SesA	cluster40	7	3	3	4	17	8	10	5	4	19	46	11	5	7	6	29	0	1	0	0	0	1	0	2	5	2	3	3	0	2	92	19	111
Epimerase	cluster41	3	3	4	3	13	9	9	10	9	6	43	6	8	4	5	23	1	1	2	0	1	1	1	5	5	2	6	2	2	2	79	31	110
ABC2_membrane,ABC_tran,ABC_trans_N,PDR_CDR	cluster42	3	3	3	3	12	3	3	3	4	3	16	3	3	3	3	12	2	4	4	1	2	3	3	12	8	8	12	8	1	1	40	69	109
DUF924,DnaJ,Glyco_hydro_47	cluster43	4	4	4	4	16	4	4	4	3	4	19	4	3	4	4	15	4	4	3	3	3	3	4	5	5	5	5	5	5	4	50	58	108
MFS_1	cluster44	1	1	2	1	5	10	10	8	7	3	38	11	12	4	8	35	1	0	3	1	2	2	0	4	2	0	9	2	4	0	78	30	108
CHORD,Cu_amine_oxid,Cu_amine_oxidN2,Cu_amine_oxidN3	cluster45	2	2	2	2	8	3	4	4	4	4	19	3	4	3	4	14	1	4	5	1	4	4	1	13	7	5	11	7	2	1	41	66	107
noPFAM	cluster46	2	2	2	2	8	5	5	5	4	4	23	3	3	3	2	11	0	1	2	2	6	7	3	9	7	6	9	8	3	1	42	64	106
ADH_N,ADH_zinc_N,DUF1304	cluster47	3	3	4	3	13	8	8	8	8	6	38	9	8	7	9	33	1	2	1	0	1	2	0	3	3	2	3	2	1	0	84	21	105
MFS_1	cluster48	3	2	3	2	10	9	9	5	6	7	36	8	9	8	11	36	1	1	2	0	1	2	0	6	2	2	3	3	0	0	82	23	105
Abhydrolase_3	cluster49	2	1	2	1	6	6	6	5	7	4	28	2	2	4	2	10	1	0	0	1	0	1	1	14	9	5	16	12	1	0	44	61	105
Oxidored_FMN	cluster50	1	1	1	2	5	7	7	8	7	4	33	7	9	5	5	26	0	2	4	0	3	1	1	7	5	4	5	6	1	1	64	40	104
Glyco_hydro_18,Hce2	cluster51	4	4	3	5	16	8	8	5	5	8	34	2	4	3	3	12	1	1	5	3	4	4	0	4	1	3	3	5	4	2	62	40	102
3Beta_HSD,Epimerase	cluster52	0	0	1	0	1	10	10	8	7	4	39	5	6	4	6	21	0	0	2	0	0	0	0	11	5	2	10	6	3	2	61	41	102
FMO-like,Methyltransf_12,Pyr_redox_2,Pyr_redox_3,adh_short	cluster53	1	1	2	1	5	3	3	3	2	4	15	8	6	8	9	31	0	1	6	0	3	3	0	9	4	3	16	5	0	0	51	50	101
Inhibitor_I9,Peptidase_S8	cluster54	3	3	3	3	12	3	3	3	3	4	16	3	3	3	3	12	2	4	5	3	2	2	1	6	7	6	9	8	2	2	40	59	99
noPFAM	cluster55	2	2	2	2	8	4	4	3	3	5	19	2	3	3	4	12	1	3	3	0	2	2	2	9	8	7	14	8	1	0	39	60	99
noPFAM	cluster56	1	1	1	1	4	1	1	1	0	1	4	1	0	1	1	3	1	1	1	1	1	1	73	1	1	1	4	2	0	0	11	88	99
HET	cluster57	1	1	1	1	4	6	6	5	5	3	25	3	4	2	3	12	0	2	4	0	3	1	0	16	7	6	8	6	3	1	41	57	98
Abhydrolase_6	cluster58	1	1	2	1	5	6	6	6	6	6	30	3	3	3	4	13	0	1	1	0	1	2	0	4	11	7	10	10	1	1	48	49	97
NmrA	cluster59	1	1	2	1	5	10	10	10	8	7	45	5	9	5	9	28	1	2	2	0	1	1	0	3	2	1	3	2	0	0	78	18	96
NAD_binding_10,NmrA	cluster60	1	1	1	1	4	5	5	4	3	3	20	5	3	4	4	16	0	1	2	0	1	2	0	18	7	2	16	6	1	0	40	56	96
MFS_1	cluster61	3	3	3	3	12	5	5	4	4	4	22	3	4	3	2	12	0	4	3	1	4	3	1	6	6	3	10	6	2	0	46	49	95
Fn3-like,Glyco_hydro_3,Glyco_hydro_3_C	cluster62	2	2	2	2	8	3	3	3	2	2	13	2	2	2	3	9	1	0	1	0	1	1	0	20	8	6	16	9	1	1	30	65	95
LysM	cluster63	2	1	1	2	6	4	4	3	5	4	20	3	1	3	1	8	2	0	5	4	8	6	0	5	7	4	6	6	4	3	34	60	94
Aminotran_1_2	cluster64	4	4	3	3	14	5	5	4	4	6	24	3	4	2	2	11	1	4	5	1	1	1	1	7	5	3	8	6	1	0	49	44	93
OPT,Ribosomal_L37e	cluster65	3	3	3	3	12	3	3	4	5	3	18	3	3	3	3	12	1	6	6	3	6	5	3	4	2	2	3	4	2	2	42	49	91
noPFAM	cluster66	1	1	1	1	4	2	2	2	1	2	9	1	1	1	1	4	0	1	2	0	2	1	1	13	9	9	25	10	0	1	17	74	91
Aldedh	cluster67	3	3	3	3	12	4	4	4	5	4	21	3	3	3	4	13	2	4	4	0	1	1	1	8	5	4	8	4	1	1	46	44	90
adh_short	cluster68	3	3	3	3	12	3	3	3	3	4	16	5	4	4	5	18	0	1	1	1	0	0	1	13	7	2	12	6	0	0	46	44	90
adh_short	cluster69	3	3	2	3	11	5	5	5	5	5	25	4	5	6	5	20	1	2	3	1	0	0	0	5	2	3	6	4	6	0	56	33	89
Sugar_tr	cluster70	3	2	3	3	11	6	6	6	6	5	29	5	6	5	5	21	1	0	0	0	0	0	0	6	6	4	4	6	1	0	61	28	89
noPFAM	cluster71	2	2	2	2	8	2	2	1	2	4	11	2	1	2	2	7	0	2	2	0	0	0	0	14	8	10	19	8	0	0	26	63	89
Fungal_trans	cluster72	2	2	2	2	8	3	3	3	3	4	16	4	4	2	2	12	0	2	2	1	2	5	2	3	4	1	22	5	1	2	36	52	88
noPFAM	cluster73	2	2	2	2	8	3	3	3	3	3	15	1	1	1	1	4	1	2	3	1	0	1	1	4	8	5	23	9	3	0	27	61	88
FAD_binding_3	cluster74	1	1	1	1	4	5	5	4	4	4	22	2	2	3	3	10	0	4	4	1	1	2	1	12	6	4	7	5	2	1	36	50	86
Catalase,Catalase-rel	cluster75	4	4	4	3	15	4	4	4	4	4	20	5	5	5	5	20	0	4	4	1	1	1	1	4	3	2	4	4	1	1	55	31	86
DEAD,Helicase_C	cluster76	0	0	0	0	0	1	1	0	0	0	2	0	2	0	1	3	0	3	4	2	6	7	21	7	0	0	28	1	1	0	5	80	85
Fungal_trans	cluster77	2	1	2	1	6	4	4	3	4	4	19	3	2	3	3	11	0	1	2	1	2	3	1	10	6	4	11	6	1	1	36	49	85
Aldedh,RRF	cluster78	1	1	1	1	4	5	5	5	5	2	22	2	4	4	4	14	1	1	2	1	2	2	1	8	6	3	5	8	1	3	40	44	84
Tyrosinase	cluster79	0	0	0	0	0	1	1	0	0	1	3	1	1	3	4	9	0	1	6	3	2	2	3	2	8	10	8	10	11	6	12	72	84
adh_short	cluster80	3	3	3	3	12	5	5	5	6	2	23	5	4	3	6	18	0	1	0	1	0	1	1	5	5	4	6	4	1	2	53	31	84
ABC2_membrane,ABC_tran,ABC_trans_N,PDR_CDR	cluster81	2	2	2	2	8	3	3	3	3	3	15	4	4	4	4	16	1	2	2	1	3	3	2	6	4	6	5	4	3	2	39	44	83
Alpha-amylase	cluster82	2	2	2	2	8	2	2	2	3	2	11	1	4	2	2	9	1	3	3	2	2	2	2	6	7	5	9	9	2	2	28	55	83
Amidase	cluster83	1	1	1	1	4	10	10	9	6	6	41	6	5	4	3	18	0	0	2	2	7	1	0	3	1	0	1	1	2	0	63	20	83
noPFAM	cluster84	3	3	3	3	12	4	4	4	5	4	21	4	3	3	4	14	1	3	4	4	0	3	2	7	2	4	3	2	0	0	47	35	82
p450	cluster85	3	3	2	4	12	5	5	5	5	4	24	3	3	3	3	12	0	3	5	2	1	2	3	2	3	2	6	4	1	0	48	34	82
Sugar_tr	cluster86	2	2	1	2	7	3	3	3	5	2	16	1	2	1	1	5	1	3	3	2	2	2	2	7	7	6	7	8	2	2	28	54	82
AA_permease_2	cluster87	1	1	1	1	4	1	1	1	0	1	4	1	1	1	1	4	0	6	6	4	9	8	1	7	5	5	14	5	0	0	12	70	82
Epimerase	cluster88	4	4	3	4	15	6	6	6	6	5	29	6	6	5	6	23	1	1	1	0	1	1	3	3	1	0	1	1	0	1	67	15	82
Glyco_hydro_75	cluster89	3	3	3	3	12	5	5	5	5	5	25	5	5	5	5	20	1	2	3	1	2	2	1	2	2	1	2	4	1	1	57	25	82
adh_short	cluster90	3	3	3	3	12	5	5	5	4	5	24	3	3	3	3	12	0	0	0	0	2	1	0	8	6	5	4	6	1	1	48	34	82
p450	cluster91	2	2	2	2	8	4	4	4	3	2	17	3	3	2	3	11	1	2	2	2	0	0	0	12	8	3	4	4	4	4	36	46	82
Aldo_ket_red	cluster92	4	4	4	4	16	6	6	5	6	4	27	5	6	4	4	19	0	2	2	0	1	1	0	2	2	2	3	2	2	0	62	19	81
Fungal_trans	cluster93	2	2	2	2	8	12	12	8	6	10	48	6	3	4	3	16	0	1	1	0	1	1	0	1	1	0	1	2	0	0	72	9	81
Glyco_hydro_76	cluster94	3	3	3	3	12	3	4	3	3	3	16	3	3	3	3	12	2	3	3	1	3	3	2	2	3	2	7	6	1	2	40	40	80
AAA	cluster95	2	2	2	2	8	5	5	5	3	4	22	1	3	1	4	9	0	2	1	0	2	2	0	6	6	3	9	7	2	1	39	41	80
adh_short	cluster96	3	3	2	3	11	5	5	4	5	6	25	4	5	4	5	18	1	0	1	1	2	2	0	4	3	1	3	3	4	1	54	26	80
ADH_N,ADH_zinc_N	cluster97	2	1	2	2	7	3	3	2	3	3	14	2	2	2	2	8	0	2	3	1	3	2	1	5	5	3	15	7	1	3	29	51	80
Peptidase_S8,fn3_5	cluster98	3	2	3	3	11	3	3	3	3	3	15	3	3	3	3	12	0	5	4	1	1	2	15	4	2	2	2	2	1	1	38	42	80
Glyco_hydro_18	cluster99	3	3	3	3	12	3	3	3	3	3	15	3	3	3	4	13	1	2	3	3	2	1	1	5	3	3	9	3	1	3	40	40	80
AMP-binding,Acyl_transf_1,Condensation,KAsynt_C_assoc,KR,Ketoacyl-synt_C,MULE,Methyltransf_12,NAD_binding_4,PP-binding,PS-DH,ketoacyl-synt	cluster100	2	1	2	2	7	5	5	6	5	4	25	1	1	1	0	3	1	1	8	1	4	4	0	1	6	2	4	4	6	2	35	44	79
Fungal_trans_2,PARG_cat	cluster101	2	2	2	2	8	2	2	2	2	2	10	2	2	2	2	8	2	2	2	2	1	2	2	5	5	3	16	9	1	1	26	53	79
noPFAM	cluster102	1	1	0	1	3	3	3	3	2	2	13	0	0	0	0	0	0	3	4	0	1	2	1	6	5	6	7	7	8	13	16	63	79
Exo_endo_phos_2,RVT_1	cluster103	0	0	0	0	0	1	0	0	0	2	3	0	1	1	0	2	0	0	5	1	0	6	0	0	0	0	10	0	52	0	5	74	79
FAD_binding_3	cluster104	2	1	3	2	8	3	3	3	3	3	15	2	2	2	3	9	1	3	4	3	2	2	1	5	5	4	7	6	1	2	32	46	78
RTA1	cluster105	2	2	2	2	8	3	3	2	3	2	13	4	4	3	3	14	2	2	6	1	2	1	1	5	4	4	8	5	2	0	35	43	78
Aldedh	cluster106	2	1	2	2	7	5	5	4	4	3	21	3	3	2	4	12	1	2	2	1	2	1	2	8	3	2	8	4	1	1	40	38	78
noPFAM	cluster107	4	3	3	3	13	4	4	2	3	7	20	3	3	2	3	11	1	3	4	1	1	3	0	1	4	4	4	5	2	1	44	34	78
Amidase	cluster108	3	3	3	3	12	4	4	4	4	4	20	5	5	4	4	18	2	2	2	2	3	3	1	3	2	2	1	1	2	2	50	28	78
MFS_1	cluster109	3	3	3	2	11	3	3	3	3	4	16	4	4	2	4	14	1	2	2	1	2	1	2	4	3	3	6	5	4	1	41	37	78
Melibiase_2,Ricin_B_lectin	cluster110	3	2	3	3	11	4	4	4	4	6	22	4	4	4	4	16	0	2	2	1	1	2	1	2	3	2	6	3	3	0	49	28	77
Abhydrolase_1,EHN	cluster111	3	2	2	2	9	5	5	5	4	5	24	4	4	4	5	17	0	2	3	1	3	2	1	4	1	3	5	1	1	0	50	27	77
CN_hydrolase	cluster112	2	2	1	2	7	5	4	4	3	5	21	5	4	2	3	14	1	0	0	0	1	2	0	7	6	3	5	7	1	2	42	35	77
MFS_1	cluster113	3	3	2	3	11	2	2	3	1	3	11	3	3	3	2	11	1	2	5	0	3	2	1	8	6	4	5	5	1	1	33	44	77
NAD_binding_10,NmrA	cluster114	4	4	4	4	16	5	5	5	5	4	24	3	4	3	5	15	0	2	1	0	1	2	0	10	2	1	2	1	0	0	55	22	77
adh_short	cluster115	2	1	1	2	6	3	3	3	4	4	17	4	4	3	2	13	0	1	2	1	0	1	0	7	7	4	8	5	2	2	36	40	76
COesterase	cluster116	1	1	1	1	4	3	3	3	4	3	16	2	2	3	3	10	0	0	2	1	0	1	2	9	5	6	11	6	3	0	30	46	76
ADH_N,Aa_trans	cluster117	2	2	2	2	8	3	3	3	3	3	15	3	3	3	3	12	1	2	2	1	2	2	2	6	5	5	7	4	1	1	35	41	76
FAD_binding_3	cluster118	2	3	3	3	11	5	5	5	5	4	24	5	4	5	4	18	0	2	1	0	1	1	1	3	4	2	4	3	1	0	53	23	76
MFS_1,PCI,RNA_pol_Rpb6	cluster119	0	1	0	1	2	2	2	2	1	3	10	3	2	4	2	11	0	6	7	3	7	12	1	1	3	2	3	2	2	3	23	52	75
COesterase,Fungal_trans	cluster120	1	1	1	1	4	3	3	3	3	3	15	1	2	2	3	8	0	1	3	0	2	1	2	7	7	6	7	6	5	1	27	48	75
p450	cluster121	3	3	4	3	13	3	3	3	4	9	22	1	3	3	2	9	1	2	2	2	1	1	3	2	4	3	3	4	2	1	44	31	75
MFS_1	cluster122	2	2	2	2	8	3	3	3	3	3	15	3	3	3	3	12	1	1	2	0	2	2	1	6	6	2	5	6	2	3	35	39	74
HSP20	cluster123	3	3	3	3	12	3	3	3	3	5	17	3	2	3	3	11	2	3	3	1	1	2	3	2	1	1	12	1	1	1	40	34	74
noPFAM	cluster124	1	1	2	1	5	2	2	2	1	2	9	1	1	1	1	4	1	4	5	3	3	1	1	10	5	4	10	6	1	2	18	56	74
Pkinase	cluster125	0	0	0	0	0	0	0	0	0	2	2	0	0	0	0	0	0	9	9	3	8	8	9	8	5	2	3	5	3	0	2	72	74
Aminotran_3	cluster126	1	1	2	1	5	4	4	4	4	3	19	1	2	2	3	8	0	2	3	1	1	5	0	6	6	6	4	5	2	1	32	42	74
noPFAM	cluster127	2	1	2	1	6	4	4	3	2	5	18	1	1	4	2	8	1	4	4	0	2	1	0	8	6	2	8	6	0	0	32	42	74
CHAT	cluster128	0	0	0	0	0	2	2	2	1	1	8	2	2	3	0	7	0	1	1	1	0	0	0	7	13	6	25	4	1	0	15	59	74
p450	cluster129	2	2	2	2	8	2	2	2	2	2	10	1	1	1	1	4	0	2	4	1	2	2	1	5	7	4	10	7	4	2	22	51	73
noPFAM	cluster130	3	2	2	2	9	3	3	3	2	3	14	3	2	3	2	10	3	2	2	3	1	3	3	3	3	3	5	4	2	3	33	40	73
NACHT	cluster131	0	0	2	1	3	5	5	4	4	4	22	5	3	1	3	12	0	0	0	0	2	2	0	12	2	4	7	3	4	0	37	36	73
noPFAM	cluster132	3	3	3	3	12	4	4	4	4	3	19	3	3	4	4	14	2	3	6	1	2	0	1	3	2	1	2	2	1	2	45	28	73
Aldedh	cluster133	3	2	4	3	12	3	3	4	3	4	17	2	2	2	2	8	1	0	1	0	0	0	0	6	6	4	8	7	1	2	37	36	73
DHDPS	cluster134	3	3	3	3	12	3	3	3	3	3	15	3	3	3	2	11	1	2	2	0	2	2	1	4	3	3	3	6	3	2	38	34	72
APH,PNP_UDP_1	cluster135	1	1	1	1	4	4	4	2	3	2	15	5	4	5	5	19	0	2	5	1	5	1	9	3	2	0	3	2	1	0	38	34	72
ADH_N,ADH_zinc_N	cluster136	1	1	1	1	4	4	4	4	4	2	18	2	2	2	2	8	1	1	2	0	1	1	1	7	4	3	13	5	1	2	30	42	72
NB-ARC,PNP_UDP_1,TPR_10,TPR_12	cluster137	1	1	1	1	4	3	3	5	4	6	21	4	4	3	5	16	0	1	2	1	0	0	0	2	3	0	7	13	2	0	41	31	72
noPFAM	cluster138	3	3	2	3	11	3	3	3	3	3	15	3	3	3	3	12	2	2	3	0	1	1	2	2	2	2	9	2	1	4	38	33	71
Fungal_trans_2	cluster139	2	2	1	2	7	5	5	3	4	4	21	6	4	4	2	16	0	1	1	1	1	2	2	5	2	3	4	4	1	0	44	27	71
Fungal_trans_2	cluster140	1	1	1	1	4	1	1	1	1	1	5	1	1	1	1	4	0	1	1	1	1	4	1	1	1	1	20	26	0	0	13	58	71
PTR2	cluster141	2	2	2	2	8	3	3	2	2	2	12	2	2	2	2	8	2	3	3	1	5	3	2	4	5	3	5	5	2	0	28	43	71
noPFAM	cluster142	3	3	3	3	12	3	3	3	3	3	15	3	3	3	3	12	3	3	3	3	2	3	3	3	2	1	2	2	1	1	39	32	71
Peptidase_S8	cluster143	3	3	3	3	12	3	5	4	4	4	20	5	3	2	5	15	2	0	2	0	0	0	0	3	3	3	5	3	2	1	47	24	71
adh_short	cluster144	3	3	3	3	12	6	6	7	7	5	31	4	4	3	2	13	0	0	1	0	0	0	0	4	3	1	1	3	0	2	56	15	71
MFS_1	cluster145	1	1	1	1	4	2	2	2	2	3	11	1	1	2	2	6	0	2	4	0	3	5	1	12	5	4	7	6	0	0	21	49	70
Aa_trans	cluster146	0	0	0	0	0	1	1	1	1	0	4	0	1	0	0	1	0	3	3	0	0	1	0	15	10	9	13	11	0	0	5	65	70
MFS_1	cluster147	2	2	2	2	8	4	4	5	5	5	23	3	3	4	3	13	1	1	1	0	4	2	0	2	3	1	3	7	1	0	44	26	70
HATPase_c,HisKA,Response_reg	cluster148	2	2	2	2	8	2	2	2	2	2	10	2	2	2	2	8	1	1	1	1	0	0	2	2	5	5	16	8	1	1	26	44	70
Fungal_trans	cluster149	2	1	2	1	6	3	3	2	2	3	13	2	2	1	0	5	1	2	2	2	3	3	2	3	4	4	7	10	1	1	24	45	69
Beta-lactamase,Clr5	cluster150	2	2	1	2	7	3	3	3	3	2	14	3	3	3	2	11	0	1	2	0	1	2	0	6	6	3	6	5	3	2	32	37	69
FMO-like	cluster151	3	3	3	3	12	3	3	3	2	3	14	3	3	4	2	12	0	1	1	2	2	2	0	6	4	4	4	5	0	0	38	31	69
Fungal_trans	cluster152	3	3	2	3	11	3	3	3	3	3	15	2	2	4	2	10	0	2	3	0	1	2	1	5	4	4	5	4	1	1	36	33	69
COesterase	cluster153	4	4	4	4	16	4	4	3	4	4	19	4	4	4	4	16	0	1	2	1	2	2	1	1	1	1	3	1	1	1	51	18	69
noPFAM	cluster154	2	2	2	2	8	6	6	6	6	4	28	2	2	1	2	7	0	2	2	0	1	3	1	6	3	1	2	3	2	0	43	26	69
adh_short	cluster155	1	1	1	1	4	3	3	2	2	2	12	4	4	3	3	14	0	1	1	0	2	1	0	9	7	4	6	5	1	2	30	39	69
Pectate_lyase_3,WSC	cluster156	1	0	2	1	4	4	4	4	4	5	21	2	3	2	3	10	1	1	3	2	1	2	1	3	2	2	6	2	4	4	35	34	69
ATG11	cluster157	0	1	1	1	3	0	1	1	1	1	4	1	1	0	1	3	1	1	1	1	1	1	1	0	1	1	12	36	1	1	10	59	69
Acyl_transf_1,KAsynt_C_assoc,Ketoacyl-synt_C,NAD_binding_4,PP-binding,PS-DH,SAT,Thioesterase,ketoacyl-synt	cluster158	2	2	2	2	8	3	3	3	4	3	16	3	3	3	2	11	1	5	7	0	2	2	2	2	2	3	3	2	2	1	35	34	69
Sulfate_transp	cluster159	2	2	2	2	8	2	2	2	2	2	10	3	3	3	3	12	2	3	3	3	2	3	2	3	3	3	4	3	2	2	30	38	68
Sulfatase	cluster160	2	2	2	2	8	2	2	2	2	2	10	3	3	3	3	12	1	3	4	3	4	4	2	3	3	3	4	4	0	0	30	38	68
DEAD,Helicase_C,OPT	cluster161	3	3	3	3	12	2	2	2	2	2	10	2	2	2	2	8	1	2	2	2	4	4	1	4	3	3	6	3	1	2	30	38	68
CRC_subunit	cluster162	1	1	1	0	3	1	1	1	1	1	5	1	1	1	1	4	1	1	1	1	1	1	1	1	1	1	22	21	1	2	12	56	68
noPFAM	cluster163	2	2	2	1	7	3	3	2	2	3	13	2	1	2	3	8	2	1	1	0	3	1	0	9	4	4	10	2	2	1	28	40	68
FAD_binding_3	cluster164	2	2	3	2	9	4	4	4	4	1	17	4	3	3	3	13	0	3	3	2	1	1	1	3	3	2	3	2	3	1	39	28	67
AA_permease	cluster165	2	2	2	2	8	2	2	2	2	2	10	2	2	2	2	8	1	3	3	1	2	2	3	4	4	4	6	6	1	1	26	41	67
adh_short,adh_short_C2	cluster166	2	2	2	2	8	2	2	2	3	3	12	3	4	3	3	13	0	3	3	1	1	1	1	5	2	1	6	1	2	7	33	34	67
noPFAM	cluster167	1	0	0	1	2	3	3	1	3	3	13	5	4	6	6	21	0	0	0	0	4	2	0	2	5	5	7	5	0	0	36	30	66
Sugar_tr	cluster168	2	2	2	1	7	4	4	4	3	4	19	1	1	1	1	4	2	2	1	0	2	1	0	4	4	4	8	4	2	2	30	36	66
Glyco_hydro_2,Ras	cluster169	2	2	2	2	8	4	4	4	4	4	20	3	2	3	3	11	1	2	2	1	1	2	0	3	3	3	3	3	2	1	39	27	66
MFS_1	cluster170	2	2	2	2	8	4	3	2	2	2	13	2	2	2	2	8	2	2	2	1	2	2	2	4	4	3	6	5	1	1	29	37	66
Ras	cluster171	2	2	2	2	8	2	2	2	2	2	10	2	2	2	2	8	2	2	2	2	1	2	2	2	2	2	8	8	2	3	26	40	66
DUF4246,WD40	cluster172	2	2	2	2	8	2	3	2	3	3	13	4	4	2	3	13	0	2	2	0	2	3	0	5	4	3	6	3	2	0	34	32	66
MFS_1	cluster173	3	3	3	3	12	3	3	3	3	3	15	4	4	3	3	14	0	1	2	1	1	2	3	1	2	2	4	2	3	1	41	25	66
FAD_binding_4	cluster174	2	2	2	2	8	4	4	4	4	4	20	4	3	1	1	9	1	1	1	1	1	1	0	2	4	3	4	4	2	4	37	29	66
ABC_membrane,ABC_tran	cluster175	2	2	2	2	8	3	3	3	3	2	14	1	1	1	3	6	1	2	2	1	1	2	2	6	4	3	6	4	1	3	28	38	66
Cyclase	cluster176	0	0	0	0	0	4	3	3	5	2	17	1	2	1	3	7	1	2	2	2	0	1	0	5	6	4	10	7	1	1	24	42	66
Cation_ATPase,Cation_ATPase_C,Cation_ATPase_N,E1-E2_ATPase,Hydrolase	cluster177	2	2	2	2	8	2	2	2	2	2	10	1	2	1	1	5	2	2	3	1	2	2	1	5	4	4	7	6	2	2	23	43	66
Glyco_hydro_64	cluster178	3	2	3	3	11	3	3	3	3	3	15	3	3	3	3	12	1	1	1	1	2	1	2	2	2	2	9	2	1	1	38	28	66
Exo_endo_phos_2,RVT_1	cluster179	0	0	0	0	0	0	0	0	0	0	0	0	0	0	0	0	0	0	0	0	0	2	8	0	0	0	0	0	56	0	0	66	66
AMP-binding,AMP-binding_C	cluster180	2	2	1	2	7	2	2	2	2	2	10	2	2	2	2	8	1	3	3	1	1	1	2	4	6	2	3	9	2	2	25	40	65
MFS_1,TRI12	cluster181	1	1	1	1	4	4	4	3	3	4	18	4	4	4	3	15	1	3	5	1	3	3	1	4	2	1	1	1	1	1	37	28	65
AMP-binding,AMP-binding_C	cluster182	1	1	2	1	5	2	2	2	1	2	9	3	2	3	4	12	0	2	2	0	1	2	0	6	7	3	9	5	1	1	26	39	65
Abhydrolase_1,Abhydrolase_4,CoaE	cluster183	2	2	2	2	8	4	4	4	4	4	20	4	3	4	3	14	0	2	3	0	2	3	4	1	1	1	1	1	3	1	42	23	65
MFS_1	cluster184	1	1	1	1	4	4	4	2	2	3	15	4	4	3	5	16	2	3	5	0	4	1	0	3	2	1	2	2	4	1	35	30	65
adh_short	cluster185	2	2	2	2	8	4	4	5	5	4	22	5	6	3	3	17	0	0	1	0	1	0	0	2	2	2	4	3	2	1	47	18	65
Fungal_trans	cluster186	2	2	2	1	7	2	2	2	2	2	10	2	2	2	2	8	0	0	1	0	0	0	0	7	8	3	11	10	0	0	25	40	65
AA_permease	cluster187	2	2	2	2	8	2	2	2	2	2	10	2	2	2	2	8	1	2	2	0	3	3	1	4	4	4	6	5	1	2	26	38	64
MFS_1	cluster188	2	2	2	2	8	2	2	2	2	3	11	2	2	2	3	9	1	3	3	1	2	2	0	4	5	4	4	5	1	1	28	36	64
noPFAM	cluster189	2	2	2	2	8	2	1	2	3	3	11	1	2	1	2	6	1	4	5	0	3	3	2	3	3	4	2	3	3	3	25	39	64
FAA_hydrolase	cluster190	1	1	1	1	4	5	5	3	3	3	19	1	1	1	3	6	1	2	3	1	2	2	0	8	4	3	4	2	1	2	29	35	64
MFS_1	cluster191	3	3	3	3	12	2	2	2	2	3	11	3	2	2	3	10	1	3	2	0	1	2	1	6	3	2	4	4	1	1	33	31	64
GST_C,GST_C_3,GST_N,GST_N_3	cluster192	2	2	2	2	8	5	5	3	3	4	20	3	3	2	1	9	0	3	4	1	1	3	2	5	1	1	1	1	3	1	37	27	64
MFS_1	cluster193	2	2	1	2	7	2	2	2	1	2	9	2	2	2	2	8	2	2	2	2	4	3	2	3	3	2	6	4	3	2	24	40	64
noPFAM	cluster194	3	1	2	3	9	1	1	1	1	2	6	1	0	1	1	3	0	6	5	4	3	5	13	2	1	2	3	1	0	1	18	46	64
ATP-grasp_2,Ligase_CoA	cluster195	2	2	2	1	7	2	2	2	2	2	10	2	2	2	2	8	1	2	2	1	2	2	1	1	3	2	15	5	1	1	25	39	64
DDE_1,HTH_Tnp_Tc5,Helicase_C	cluster196	0	0	0	0	0	0	0	0	0	0	0	0	0	0	0	0	0	0	3	0	1	1	1	0	3	3	20	0	32	0	0	64	64
Ank_2,NACHT	cluster197	2	3	4	2	11	5	5	5	6	6	27	5	4	5	5	19	0	0	1	0	0	0	0	1	2	0	1	1	1	0	57	7	64
Peptidase_M43	cluster198	1	1	1	1	4	1	1	1	1	1	5	3	2	1	2	8	1	3	6	5	6	5	1	5	3	2	3	3	1	2	17	46	63
MFS_1	cluster199	2	2	2	2	8	2	2	2	2	2	10	2	2	2	2	8	0	2	2	0	2	3	0	9	4	4	4	4	1	2	26	37	63
MFS_1	cluster200	2	2	2	2	8	3	3	3	3	3	15	2	2	3	2	9	0	2	2	0	3	3	1	3	4	3	6	4	0	0	32	31	63
Abhydrolase_1,Abhydrolase_6,Hydrolase_4	cluster201	1	1	0	1	3	6	6	6	5	6	29	3	3	3	3	12	1	1	1	0	0	0	0	5	2	2	2	3	1	1	44	19	63
FAA_hydrolase	cluster202	1	0	1	1	3	5	5	4	5	4	23	2	3	3	3	11	0	1	1	0	1	0	0	4	5	3	5	3	1	2	37	26	63
DASH_Ask1	cluster203	2	2	2	2	8	2	2	2	2	4	12	3	2	3	4	12	1	1	2	1	5	3	4	4	1	2	2	1	2	1	32	30	62
LIP	cluster204	1	1	1	1	4	3	3	3	2	1	12	3	2	3	2	10	0	3	6	2	6	4	1	2	3	3	2	3	1	0	26	36	62
Ank_2,Ank_4,Ank_5,PNP_UDP_1	cluster205	2	3	3	3	11	3	3	1	4	4	15	4	4	3	4	15	0	1	2	1	1	1	0	1	3	2	4	2	3	0	41	21	62
DEAD,Helicase_C	cluster206	3	1	1	3	8	1	1	3	3	3	11	1	3	1	3	8	2	3	3	2	2	3	3	1	3	3	3	3	2	2	27	35	62
ILVD_EDD	cluster207	2	0	3	2	7	3	3	3	3	2	14	2	2	2	2	8	2	2	2	1	2	2	1	3	2	2	7	3	2	2	29	33	62
adh_short,adh_short_C2	cluster208	3	3	3	2	11	4	4	4	4	2	18	3	3	3	3	12	0	1	1	0	2	1	0	3	3	3	3	3	1	0	41	21	62
MFS_1	cluster209	3	2	3	3	11	3	3	3	3	3	15	3	2	3	3	11	1	3	3	1	0	0	1	5	2	1	3	2	1	2	37	25	62
p450	cluster210	3	3	2	2	10	3	3	3	3	4	16	3	3	3	3	12	0	0	1	1	1	1	1	2	4	1	5	5	1	0	38	23	61
NMO	cluster211	2	2	2	2	8	2	2	2	2	2	10	2	2	2	2	8	2	3	4	1	3	4	2	2	2	2	4	2	2	2	26	35	61
Helitron_like_N,PIF1	cluster212	0	0	0	0	0	1	0	0	0	0	1	0	1	0	0	1	0	3	13	0	0	0	6	8	0	0	10	0	19	0	2	59	61
Aldedh,p450	cluster213	2	2	2	2	8	2	2	2	2	3	11	1	2	1	1	5	1	3	4	1	0	0	0	4	3	6	7	4	3	1	24	37	61
Pkinase	cluster214	2	3	3	3	11	1	2	1	2	3	9	5	1	2	4	12	1	2	1	3	2	2	1	2	1	1	5	5	1	1	32	28	60
Fn3-like,Fungal_trans_2,Glyco_hydro_3,Glyco_hydro_3_C	cluster215	2	2	2	2	8	2	2	2	2	2	10	2	2	2	2	8	1	2	2	1	3	4	3	3	2	3	5	3	1	1	26	34	60
adh_short,adh_short_C2	cluster216	1	1	1	2	5	2	2	2	2	2	10	1	1	3	1	6	1	1	2	1	2	2	1	12	1	1	6	2	4	3	21	39	60
noPFAM	cluster217	2	2	2	2	8	2	2	2	2	3	11	1	1	2	2	6	2	3	5	2	3	3	3	3	2	2	2	2	2	1	25	35	60
AMP-binding,AMP-binding_C,Acyl_transf_1,Condensation,KAsynt_C_assoc,NAD_binding_4,PP-binding,ketoacyl-synt	cluster218	2	2	1	2	7	4	4	0	3	5	16	3	6	6	5	20	0	0	0	1	1	4	5	2	0	4	0	0	0	0	43	17	60
Beta-lactamase,DUF3471	cluster219	1	1	1	1	4	3	3	4	2	2	14	6	3	2	2	13	0	4	1	1	3	2	0	3	4	4	1	3	2	1	31	29	60
Pyr_redox_2	cluster220	1	1	1	1	4	3	3	2	2	2	12	3	3	2	2	10	0	2	2	1	2	1	1	6	4	3	5	5	2	0	26	34	60
Lactamase_B	cluster221	1	1	2	1	5	5	5	4	3	3	20	1	5	1	1	8	0	0	0	0	1	2	0	7	4	3	4	4	1	1	33	27	60
noPFAM	cluster222	0	0	0	0	0	5	5	6	5	5	26	4	5	3	4	16	1	0	0	0	0	1	0	3	3	2	4	2	1	1	42	18	60
Ank_2,Ank_4,Ank_5,NACHT_N,NACHT_sigma	cluster223	0	2	1	1	4	5	5	3	3	9	25	5	5	2	2	14	1	1	3	0	0	2	0	1	1	0	3	1	2	1	43	16	59
AAA_11,AAA_12	cluster224	1	1	2	1	5	2	4	8	5	4	23	1	2	1	2	6	0	1	2	3	0	1	0	4	5	1	3	3	2	1	34	26	60
CBM_1,Cellulase	cluster225	2	2	2	2	8	3	3	3	3	3	15	3	3	3	3	12	2	1	1	0	1	1	1	3	3	2	3	3	2	1	35	24	59
DAO	cluster226	1	1	1	1	4	2	2	1	2	2	9	1	1	1	1	4	1	2	2	0	3	3	0	11	4	1	8	4	1	2	17	42	59
7tm_1,7tm_2,Dicty_CAR	cluster227	2	2	2	2	8	2	2	2	2	2	10	2	2	2	2	8	1	3	3	1	1	1	1	2	3	3	7	3	2	2	26	33	59
ABC_membrane,ABC_tran	cluster228	2	2	3	2	9	4	4	4	4	4	20	2	2	4	3	11	2	1	2	0	2	1	1	2	0	2	2	1	2	1	40	19	59
Pkinase,Pkinase_C	cluster229	3	3	3	3	12	4	4	3	1	5	17	3	2	3	2	10	2	3	3	1	1	1	1	1	1	1	1	2	1	1	39	20	59
p450	cluster230	3	3	3	3	12	3	3	2	3	3	14	3	3	3	2	11	1	3	3	1	1	1	2	1	1	1	2	2	2	1	37	22	59
MFS_1	cluster231	2	2	2	1	7	2	2	2	2	2	10	2	2	2	2	8	3	1	1	0	3	3	1	6	3	2	6	3	1	1	25	34	59
p450	cluster232	2	2	2	2	8	2	2	2	2	4	12	2	2	1	1	6	0	1	2	0	1	1	1	3	5	4	5	5	4	1	26	33	59
adh_short	cluster233	2	2	4	2	10	4	4	4	3	2	17	2	2	2	2	8	0	2	3	1	2	2	0	2	4	1	3	3	0	1	35	24	59
Oxidored_FMN,Thioredoxin,Thioredoxin_6	cluster234	2	1	3	2	8	2	2	2	3	2	11	2	3	2	2	9	2	2	2	1	2	2	1	2	3	2	4	4	2	2	28	31	59
COesterase	cluster235	1	1	2	1	5	6	6	6	5	7	30	3	3	3	5	14	0	0	0	0	0	0	0	1	2	0	3	2	1	1	49	10	59
14-3-3	cluster236	2	2	2	2	8	2	2	2	1	2	9	2	2	2	2	8	2	2	2	2	2	2	2	2	2	2	5	3	2	3	25	33	58
MFS_1	cluster237	1	1	1	1	4	1	1	1	1	1	5	1	1	1	0	3	1	4	6	1	6	5	0	8	5	1	5	4	0	0	12	46	58
PSDC,PS_Dcarbxylase	cluster238	3	3	2	3	11	3	3	3	3	3	15	2	2	2	2	8	1	3	3	1	3	3	1	2	1	1	2	1	1	1	34	24	58
noPFAM	cluster239	0	1	0	0	1	1	1	1	1	6	10	2	2	4	2	10	0	1	1	1	2	1	1	3	4	4	13	3	1	2	21	37	58
AA_permease_2	cluster240	3	3	3	2	11	2	2	3	3	2	12	2	2	2	3	9	1	1	2	1	2	2	3	2	3	2	3	4	0	0	32	26	58
noPFAM	cluster241	2	2	1	2	7	1	1	1	2	2	7	2	2	4	4	12	0	10	4	8	3	4	0	1	0	0	0	0	1	1	26	32	58
Glyco_hydro_76	cluster242	2	1	3	2	8	2	2	2	2	2	10	1	1	1	1	4	1	4	6	2	3	2	3	2	2	2	3	2	2	2	22	36	58
Fructosamin_kin	cluster243	0	0	2	1	3	4	4	2	2	3	15	6	3	5	3	17	0	1	2	0	2	1	0	3	3	1	1	1	7	1	35	23	58
adh_short	cluster244	1	1	2	1	5	3	3	3	3	2	14	3	3	3	3	12	1	1	1	1	2	0	1	4	2	1	6	2	1	4	31	27	58
Methyltransf_2	cluster245	0	0	0	0	0	3	3	3	3	3	15	1	1	1	0	3	1	0	5	2	1	2	0	3	3	5	9	3	2	3	18	39	57
RTA1	cluster246	1	1	1	1	4	4	4	3	4	3	18	2	1	3	4	10	0	1	1	0	2	1	0	3	3	2	5	5	2	0	32	25	57
Asp	cluster247	2	2	2	2	8	2	2	2	2	2	10	2	2	2	2	8	2	3	5	0	3	2	2	2	2	2	2	2	2	2	26	31	57
Abhydrolase_3,FMO-like,Pyr_redox_3	cluster248	1	1	1	1	4	2	2	2	1	1	8	2	2	1	2	7	0	4	4	1	7	5	2	3	3	2	3	2	1	1	19	38	57
ADH_N,ADH_zinc_N	cluster249	2	2	2	2	8	4	4	4	4	4	20	3	3	2	3	11	0	1	2	2	1	1	0	2	2	1	2	2	2	0	39	18	57
FAD-oxidase_C,FAD_binding_4	cluster250	2	2	2	2	8	3	3	3	3	2	14	2	1	3	2	8	1	1	1	1	1	1	1	3	4	2	4	3	2	2	30	27	57
Chitin_bind_1,Polysacc_deac_1	cluster251	2	2	2	2	8	2	2	2	1	3	10	2	2	2	2	8	2	1	2	2	2	2	2	2	3	3	3	3	2	2	26	31	57
Amidohydro_3	cluster252	2	2	2	2	8	2	2	2	2	2	10	2	2	2	2	8	1	2	2	2	2	3	1	3	3	3	3	3	1	2	26	31	57
FAD_binding_3	cluster253	1	1	1	1	4	2	2	2	3	2	11	5	5	6	5	21	1	0	0	0	0	1	0	5	2	3	3	3	1	2	36	21	57
Cellulase,LOR,Sugar_tr	cluster254	2	2	2	2	8	2	2	2	2	2	10	2	2	2	1	7	1	3	2	2	1	1	1	2	4	3	5	4	1	1	25	31	56
HpcH_HpaI	cluster255	1	1	1	1	4	1	1	2	1	3	8	2	2	4	3	11	1	1	1	1	1	1	1	7	5	2	6	4	1	1	23	33	56
DUF3669	cluster256	1	2	2	2	7	2	2	2	2	4	12	4	5	3	5	17	0	3	2	3	0	1	0	4	1	0	1	1	2	2	36	20	56
GFA	cluster257	1	1	1	1	4	5	5	3	3	4	20	6	1	5	2	14	0	1	3	1	1	1	0	4	1	1	3	2	0	0	38	18	56
Dynamin_M,Dynamin_N	cluster258	1	1	1	1	4	2	2	2	2	2	10	3	2	2	2	9	1	3	5	1	1	4	2	2	2	1	4	2	4	1	23	33	56
PLA2_B	cluster259	2	1	2	2	7	2	2	2	2	2	10	2	2	2	2	8	2	3	3	0	2	2	1	3	2	3	6	2	1	1	25	31	56
Tubulin,Tubulin_C	cluster260	2	2	2	2	8	2	2	2	2	2	10	2	2	2	2	8	2	2	2	2	2	4	2	4	2	2	2	2	1	1	26	30	56
Sugar_tr	cluster261	2	2	2	2	8	5	5	5	3	4	22	2	3	2	3	10	1	2	2	1	1	1	1	0	2	1	1	2	0	1	40	16	56
Dimer_Tnp_hAT,MULE	cluster262	0	0	0	0	0	0	1	0	1	1	3	0	0	1	0	1	1	1	13	0	0	0	0	0	0	0	11	0	25	0	4	51	55
adh_short_C2	cluster263	2	2	2	2	8	2	2	2	2	1	9	2	2	2	2	8	1	3	2	1	0	2	1	4	4	1	4	4	2	1	25	30	55
Dioxygenase_C,Dioxygenase_N	cluster264	2	2	2	2	8	2	2	2	2	2	10	2	2	2	2	8	2	2	2	1	2	2	1	2	3	2	3	3	2	2	26	29	55
Peptidase_C14	cluster265	2	2	2	2	8	2	2	2	2	2	10	2	0	2	2	6	2	2	2	1	2	2	1	2	2	1	6	5	1	2	24	31	55
MIP	cluster266	3	3	3	2	11	3	3	2	1	2	11	3	2	2	2	9	1	1	1	2	1	2	0	2	2	2	5	3	1	1	31	24	55
Abhydrolase_1,Abhydrolase_4,adh_short_C2,ubiquitin	cluster267	1	1	1	1	4	1	1	1	1	1	5	1	1	1	1	4	1	1	1	2	2	3	0	5	4	4	10	4	5	0	13	42	55
p450	cluster268	1	1	1	1	4	1	1	1	2	1	6	1	1	2	1	5	1	3	4	0	3	5	0	2	5	4	4	6	2	1	15	40	55
ApbA,ApbA_C	cluster269	1	1	1	1	4	1	1	0	1	1	4	1	1	1	1	4	1	1	1	1	1	1	1	1	1	1	22	7	1	3	12	43	55
FAD_binding_3	cluster270	2	2	2	2	8	1	1	1	1	2	6	3	2	3	2	10	1	2	1	1	2	3	2	5	4	2	3	4	1	0	24	31	55
Sugar_tr	cluster271	0	0	0	0	0	3	3	4	4	2	16	1	1	1	3	6	0	1	1	0	0	1	0	7	6	2	8	6	1	0	22	33	55
Methyltransf_23	cluster272	2	2	2	2	8	2	2	2	2	2	10	2	2	2	3	9	1	2	3	2	1	1	1	3	1	1	6	4	1	1	27	28	55
ADH_zinc_N	cluster273	0	0	1	0	1	2	2	2	2	1	9	3	2	2	3	10	0	1	1	0	1	1	0	5	5	4	8	6	3	0	20	35	55
noPFAM	cluster274	1	1	1	1	4	1	1	1	1	1	5	1	1	1	1	4	1	1	1	1	1	1	29	1	1	1	1	1	1	1	13	42	55
noPFAM	cluster275	1	1	1	1	4	4	4	3	2	3	16	1	1	1	1	4	1	0	1	0	0	1	0	3	6	2	5	7	2	3	24	31	55
AAA	cluster276	4	3	4	4	15	2	2	3	3	3	13	5	4	2	3	14	0	0	1	0	0	0	0	4	1	1	1	2	2	1	42	13	55
noPFAM	cluster277	1	1	0	0	2	1	2	1	0	2	6	2	0	2	5	9	0	2	0	1	1	0	0	15	3	1	12	3	0	0	17	38	55
NTPase_I-T,NmrA	cluster278	1	1	1	1	4	4	4	5	4	4	21	2	4	1	2	9	0	1	0	0	0	0	0	5	4	4	3	4	0	0	34	21	55
Aldo_ket_red	cluster279	1	2	2	2	7	3	3	3	3	2	14	3	4	3	4	14	0	1	1	2	1	1	1	3	1	1	3	3	0	1	35	19	54
APH	cluster280	0	0	0	0	0	0	0	0	0	0	0	0	0	0	0	0	0	11	9	5	10	2	0	3	4	1	5	1	3	0	0	54	54
FAD_binding_4	cluster281	2	2	2	2	8	2	2	2	2	2	10	2	2	2	2	8	2	1	1	0	3	2	2	3	3	3	2	2	3	1	26	28	54
AA_permease	cluster282	2	1	3	2	8	2	2	2	2	2	10	2	2	2	2	8	1	2	2	0	2	2	2	3	3	4	3	3	0	1	26	28	54
noPFAM	cluster283	2	2	2	3	9	3	3	3	3	3	15	2	2	2	2	8	0	1	1	0	2	1	0	3	3	3	5	3	0	0	32	22	54
G_glu_transpept	cluster284	2	2	2	2	8	2	2	2	2	2	10	2	2	2	2	8	1	2	3	1	3	2	2	2	2	2	3	3	1	1	26	28	54
Beta-lactamase,Dabb	cluster285	1	1	1	1	4	3	3	2	1	2	11	2	2	3	2	9	0	1	3	0	2	1	1	7	4	3	3	4	0	1	24	30	54
ECH_1	cluster286	3	3	3	3	12	3	3	3	2	3	14	1	1	1	1	4	1	2	2	0	2	2	2	4	2	2	1	2	1	1	30	24	54
FMN_dh	cluster287	2	2	2	1	7	3	3	3	3	3	15	3	3	2	3	11	1	1	1	2	1	1	0	2	2	2	3	3	1	1	33	21	54
Sulfatase	cluster288	1	1	2	2	6	4	4	4	2	3	17	3	3	3	2	11	0	0	0	0	2	2	0	7	2	1	3	3	0	0	34	20	54
ADH_zinc_N,ADH_zinc_N_2,Acyl_transf_1,Carn_acyltransf,KAsynt_C_assoc,KR,Ketoacyl-synt_C,PS-DH,ketoacyl-synt	cluster289	1	1	0	1	3	3	3	3	3	3	15	4	3	3	3	13	1	2	2	1	3	1	1	2	2	3	2	2	1	0	31	23	54
noPFAM	cluster290	0	0	0	0	0	0	0	0	0	0	0	0	0	0	0	0	0	0	0	0	0	0	54	0	0	0	0	0	0	0	0	54	54
Peptidase_A4	cluster291	2	2	2	2	8	2	2	2	2	2	10	3	3	3	3	12	1	3	3	0	4	4	1	1	1	1	1	1	2	0	30	23	53
P16-Arc,PHO4	cluster292	1	1	1	1	4	1	1	1	1	1	5	1	1	1	1	4	1	3	4	1	3	3	2	4	4	4	3	4	2	2	13	40	53
Sugar_tr	cluster293	1	1	1	1	4	2	2	1	2	2	9	1	2	2	2	7	0	1	1	1	2	2	0	3	4	5	6	5	2	1	20	33	53
MFS_1	cluster294	1	1	1	1	4	4	4	4	4	3	19	3	3	3	3	12	0	1	1	0	2	1	0	5	1	1	3	2	1	0	35	18	53
Pkinase	cluster295	2	2	0	1	5	1	1	1	1	1	5	1	1	1	1	4	1	2	2	2	2	3	1	2	1	1	8	9	2	3	14	39	53
Ras	cluster296	2	2	2	2	8	2	2	2	2	2	10	2	2	2	2	8	2	2	2	1	2	2	2	2	2	2	2	2	2	2	26	27	53
Metallophos	cluster297	2	2	2	2	8	2	2	2	2	2	10	2	2	2	1	7	1	2	2	2	2	1	1	3	2	4	2	2	1	3	25	28	53
CBM_1,Glyco_hydro_10	cluster298	1	1	1	1	4	2	2	2	1	2	9	1	3	2	2	8	0	0	0	0	0	1	1	3	3	5	5	4	6	4	21	32	53
Peptidase_M20	cluster299	1	1	1	1	4	2	2	2	2	2	10	2	1	2	2	7	1	1	1	0	3	2	1	7	4	4	3	3	1	1	21	32	53
Ank_2,Ank_4,Ank_5,SRP9-21	cluster300	0	0	1	2	3	4	3	5	4	6	22	4	1	1	3	9	1	4	2	0	0	0	0	0	3	1	3	3	2	0	34	19	53
CBM_1,Glyco_hydro_61	cluster301	2	2	2	2	8	2	2	2	2	2	10	2	2	2	2	8	0	0	0	0	0	0	1	4	4	4	5	4	3	2	26	27	53
adh_short_C2	cluster302	2	2	2	2	8	3	3	3	3	3	15	3	3	2	3	11	1	1	1	1	1	0	1	2	3	2	2	2	1	1	34	19	53
adh_short,adh_short_C2	cluster303	2	3	3	2	10	3	3	3	3	3	15	3	4	4	3	14	0	0	1	0	0	0	0	4	2	3	2	1	1	0	39	14	53
Metallophos	cluster304	1	1	1	1	4	2	2	2	2	2	10	2	2	2	2	8	1	2	3	0	3	3	2	3	2	2	5	2	1	1	22	30	52
MFS_1	cluster305	2	2	2	2	8	2	2	2	2	2	10	2	2	2	2	8	1	2	2	1	2	2	1	4	3	2	2	3	1	0	26	26	52
MFS_1	cluster306	2	2	2	2	8	4	4	2	4	3	17	1	4	1	1	7	1	1	1	0	2	2	1	2	3	1	2	2	1	1	32	20	52
CBFD_NFYB_HMF	cluster307	1	1	1	1	4	1	1	1	1	1	5	1	1	1	1	4	1	1	2	1	1	1	1	1	1	1	15	10	1	2	13	39	52
2OG-FeII_Oxy,DIOX_N	cluster308	0	0	0	0	0	1	1	1	1	1	5	0	0	3	3	6	1	5	5	1	5	4	3	2	5	2	3	4	1	0	11	41	52
7tm_2	cluster309	2	2	2	2	8	2	2	2	2	2	10	2	2	2	2	8	2	2	2	2	2	2	0	2	3	2	3	2	1	1	26	26	52
MFS_1,Sugar_tr	cluster310	2	2	2	2	8	2	2	2	2	2	10	1	1	1	1	4	1	1	2	0	1	1	0	2	3	1	13	3	1	1	22	30	52
FMO-like,adh_short_C2	cluster311	2	2	2	2	8	2	2	2	3	3	12	2	2	2	2	8	1	0	1	1	2	1	0	4	3	0	5	3	2	1	28	24	52
Pkinase	cluster312	1	0	1	0	2	3	3	2	3	4	15	2	0	1	0	3	0	3	2	1	2	2	15	1	1	2	0	1	2	0	20	32	52
Fungal_trans	cluster313	1	1	1	1	4	4	4	4	3	5	20	3	3	5	3	14	0	1	2	0	0	1	0	2	2	0	5	1	0	0	38	14	52
Na_H_Exchanger	cluster314	1	1	1	1	4	1	1	1	1	1	5	1	1	1	1	4	1	2	2	1	2	2	1	5	1	3	12	4	2	1	13	39	52
Cation_ATPase,Cation_ATPase_C,Cation_ATPase_N,E1-E2_ATPase,Hydrolase	cluster315	1	2	0	1	4	1	1	2	1	2	7	0	0	1	1	2	0	2	2	1	2	3	0	4	3	3	12	4	2	1	13	39	52
Pro-kuma_activ	cluster316	2	2	2	1	7	2	2	2	2	2	10	3	3	3	3	12	1	3	3	0	1	2	1	2	2	2	1	2	2	1	29	23	52
Ceramidase_alk,Ceramidse_alk_C	cluster317	2	2	2	2	8	2	2	2	2	2	10	2	2	2	2	8	2	3	3	2	3	3	2	0	1	1	1	1	2	2	26	26	52
MFS_1	cluster318	1	1	1	1	4	2	2	2	2	2	10	1	1	1	2	5	0	2	3	2	3	2	1	3	3	3	5	4	1	1	19	33	52
AATase	cluster319	1	1	1	1	4	1	1	1	2	1	6	2	2	1	2	7	0	1	2	1	1	1	1	5	6	4	4	6	1	2	17	35	52
MFS_1	cluster320	1	0	2	1	4	5	5	4	6	5	25	5	5	2	3	15	0	0	0	0	0	1	0	1	1	1	2	2	0	0	44	8	52
SET	cluster321	0	0	0	0	0	0	0	0	0	0	0	2	3	2	1	8	1	1	1	0	0	2	31	2	1	2	1	1	0	1	8	44	52
DUF3328	cluster322	2	2	2	2	8	4	4	4	4	3	19	3	3	3	4	13	1	2	1	0	0	0	0	1	1	1	4	1	0	0	40	12	52
Inhibitor_I9,Peptidase_S8	cluster323	1	1	1	1	4	1	1	1	1	1	5	1	1	1	1	4	1	6	5	1	4	6	3	1	2	2	2	2	2	1	13	38	51
Dimer_Tnp_hAT	cluster324	0	0	0	0	0	0	0	0	0	0	0	0	0	0	0	0	0	1	9	0	1	8	1	0	0	0	23	0	8	0	0	51	51
Grg1	cluster325	2	2	2	2	8	2	2	2	2	2	10	2	2	2	2	8	1	3	3	1	2	2	2	0	2	2	3	2	1	1	26	25	51
DUF3425	cluster326	0	2	3	1	6	4	3	1	0	4	12	1	1	1	2	5	0	0	1	0	1	2	0	7	3	2	7	3	0	0	23	26	49
PAD	cluster327	0	0	0	0	0	1	1	1	1	2	6	0	0	0	0	0	0	5	11	1	4	8	0	3	2	1	8	1	1	0	6	45	51
EBP	cluster328	2	2	1	2	7	2	2	2	2	3	11	2	2	2	2	8	2	1	2	0	3	2	1	0	2	2	3	4	2	1	26	25	51
CBM_1,Glyco_hydro_18	cluster329	2	2	2	2	8	3	3	3	3	4	16	4	4	5	3	16	2	2	4	0	1	2	0	0	0	0	0	0	0	0	40	11	51
Pkinase	cluster330	1	1	1	1	4	1	1	1	1	1	5	1	1	1	1	4	1	1	1	1	1	1	1	2	2	2	21	2	1	1	13	38	51
adh_short	cluster331	1	1	1	1	4	1	1	1	1	1	5	1	1	1	1	4	0	4	3	1	3	3	1	6	5	2	3	5	2	0	13	38	51
FUSC_2	cluster332	2	2	2	2	8	2	2	2	2	2	10	2	2	2	2	8	2	2	2	1	2	2	2	2	2	2	2	2	1	1	26	25	51
Abhydrolase_3	cluster333	1	1	1	1	4	2	2	1	2	3	10	1	1	0	1	3	0	1	1	0	0	1	0	8	5	3	8	5	1	1	17	34	51
noPFAM	cluster334	2	2	2	2	8	2	2	2	2	2	10	2	2	2	2	8	2	1	2	0	2	2	2	2	2	2	2	3	1	2	26	25	51
COX16,adh_short	cluster335	1	1	1	1	4	4	4	3	2	3	16	2	2	1	2	7	1	1	3	0	1	1	1	2	5	2	3	4	0	0	27	24	51
Glyco_hydro_1	cluster336	2	2	2	2	8	2	2	2	2	2	10	2	2	2	2	8	2	2	2	0	1	1	0	3	2	2	4	3	1	2	26	25	51
Cys_Met_Meta_PP	cluster337	1	1	1	1	4	1	1	1	1	1	5	2	2	2	2	8	1	1	1	0	2	1	1	4	2	1	16	2	1	1	17	34	51
MFS_1	cluster338	1	2	2	2	7	4	4	2	2	3	15	4	2	5	3	14	0	0	1	0	2	1	0	2	1	1	0	1	4	2	36	15	51
WD40	cluster339	3	2	2	1	8	6	5	2	5	7	25	6	0	1	0	7	0	1	0	1	0	0	1	3	0	1	1	1	2	0	40	11	51
NmrA	cluster340	1	1	1	1	4	1	1	1	2	1	6	1	1	1	2	5	0	1	1	0	0	0	0	6	5	5	10	5	1	2	15	36	51
ECH_1	cluster341	1	1	1	1	4	6	6	5	5	4	26	2	4	3	4	13	0	1	1	0	0	0	0	4	0	1	1	0	0	0	43	8	51
ATP_sub_h,CDH-cyt	cluster342	0	1	1	1	3	1	1	1	1	1	5	1	1	2	2	6	1	2	4	1	1	1	2	2	3	3	12	3	0	1	14	36	50
Cys_Met_Meta_PP,Polysacc_deac_1	cluster343	2	1	3	2	8	3	3	3	3	2	14	2	2	2	1	7	1	1	1	0	1	1	1	3	3	1	3	3	1	1	29	21	50
Hydant_A_N,Hydantoinase_A,Hydantoinase_B	cluster344	2	2	2	2	8	2	2	2	2	2	10	2	2	2	3	9	1	3	2	0	2	2	1	4	1	1	2	1	1	2	27	23	50
Cupin_8,WD40	cluster345	1	1	2	2	6	1	1	2	2	1	7	2	2	1	1	6	2	2	2	0	2	2	2	1	2	2	5	5	2	2	19	31	50
Zn_clus	cluster346	2	2	1	1	6	2	3	2	1	0	8	1	1	0	0	2	0	0	2	2	0	3	1	2	4	2	10	8	0	0	16	34	50
Peptidase_S10	cluster347	1	1	1	1	4	2	2	2	2	1	9	3	3	2	1	9	0	2	2	3	3	3	2	3	2	1	2	2	2	1	22	28	50
Glyco_hydro_76,p450	cluster348	4	4	4	3	15	3	3	3	2	4	15	2	1	2	2	7	2	0	0	0	1	2	0	2	1	1	1	1	1	1	37	13	50
noPFAM	cluster349	2	2	2	2	8	4	4	3	3	3	17	3	2	4	3	12	0	0	0	1	1	2	0	2	3	1	1	2	0	0	37	13	50
ArgoL1,ArgoL2,ArgoN,PAZ,Piwi,SRP54,SRP54_N,SRP_SPB	cluster350	2	2	2	2	8	2	2	2	2	2	10	2	2	2	2	8	2	1	3	1	1	2	1	1	2	1	4	1	2	2	26	24	50
ERG4_ERG24	cluster351	2	2	2	2	8	2	2	2	2	2	10	2	2	2	2	8	1	2	2	1	2	2	1	2	2	2	2	3	1	1	26	24	50
Sugar_tr	cluster352	1	1	2	1	5	2	2	2	2	2	10	2	2	4	2	10	0	0	0	0	2	2	0	9	2	1	4	5	0	0	25	25	50
Pox_MCEL	cluster353	1	1	1	1	4	1	1	1	1	1	5	1	1	1	1	4	1	1	1	0	1	1	1	1	1	1	1	25	1	1	13	37	50
LsmAD	cluster354	1	0	1	1	3	1	1	1	1	1	5	1	1	1	1	4	1	1	1	1	1	1	1	1	1	1	10	16	1	1	12	38	50
MFS_1	cluster355	3	3	3	3	12	2	2	3	3	2	12	2	3	3	3	11	0	0	2	1	1	1	1	3	1	1	1	1	0	2	35	15	50
noPFAM	cluster356	2	2	2	2	8	2	2	2	2	2	10	3	2	2	2	9	1	1	1	1	2	2	1	2	2	2	2	2	2	2	27	23	50
FAD_binding_4,TPP_enzyme_C,TPP_enzyme_M,TPP_enzyme_N	cluster357	2	2	2	3	9	2	2	2	2	2	10	2	2	3	2	9	1	3	2	2	1	1	0	1	2	2	3	2	1	1	28	22	50
Aldo_ket_red	cluster358	2	2	2	2	8	2	2	2	2	2	10	3	3	2	3	11	0	2	2	1	1	0	1	2	2	2	1	3	1	3	29	21	50
DUF4863,Fungal_trans	cluster359	2	3	4	3	12	4	3	4	4	5	20	2	3	4	2	11	0	0	0	0	0	0	0	0	0	0	0	0	0	7	43	7	50
DJ-1_PfpI	cluster360	1	1	1	1	4	2	2	2	2	1	9	1	1	1	1	4	1	4	4	1	3	3	1	3	3	2	2	2	2	1	17	32	49
Fungal_trans	cluster361	0	0	1	0	1	2	2	2	2	1	9	1	1	2	0	4	0	1	2	0	4	2	0	5	4	1	5	8	2	1	14	35	49
DUF4419,HAUS6_N,PWI	cluster362	2	1	2	2	7	1	1	2	2	1	7	2	2	2	2	8	2	2	2	2	2	2	2	2	2	2	2	2	1	2	22	27	49
HgmA	cluster363	1	0	1	1	3	2	2	2	1	1	8	1	1	1	1	4	1	3	3	1	2	3	1	5	3	3	4	3	1	1	15	34	49
Sugar_tr	cluster364	2	2	2	2	8	2	2	2	2	2	10	2	2	2	2	8	3	1	2	1	2	2	2	2	1	3	1	1	1	1	26	23	49
Aldo_ket_red	cluster365	1	1	1	1	4	3	3	3	3	3	15	3	1	3	3	10	0	3	1	1	1	2	1	2	3	1	1	1	2	1	29	20	49
SRP54,SRP54_N,SRP_SPB	cluster366	1	1	1	1	4	1	1	1	0	1	4	1	0	1	0	2	1	1	1	1	1	1	1	1	1	1	1	26	1	1	10	39	49
Aldolase_II	cluster367	1	1	0	1	3	1	1	1	1	1	5	1	1	1	1	4	0	0	1	1	2	1	0	11	7	2	4	7	0	1	12	37	49
OTT_1508_deam	cluster368	2	2	2	2	8	2	2	2	2	3	11	2	2	2	2	8	1	0	0	0	0	1	0	4	2	1	7	3	1	2	27	22	49
PhyH	cluster369	1	1	1	1	4	2	2	1	2	2	9	1	2	1	2	6	0	2	4	0	1	1	0	5	4	0	7	5	1	0	19	30	49
noPFAM	cluster370	1	1	1	1	4	2	2	1	2	1	8	1	1	1	3	6	0	2	1	1	1	1	1	3	1	1	10	7	1	1	18	31	49
Aldo_ket_red	cluster371	3	3	3	3	12	3	3	3	4	2	15	2	3	2	3	10	1	1	1	0	0	0	0	1	2	1	2	2	1	0	37	12	49
Abhydrolase_1,Abhydrolase_6	cluster372	1	2	1	1	5	5	5	5	5	3	23	4	4	2	4	14	0	0	1	0	0	0	0	2	1	1	1	1	0	0	42	7	49
IBR	cluster373	1	1	1	1	4	2	2	2	1	2	9	3	2	2	2	9	1	2	1	3	2	2	5	1	2	4	0	1	1	1	22	26	48
noPFAM	cluster374	1	1	1	1	4	1	1	1	1	1	5	1	1	0	1	3	1	1	1	1	1	1	1	1	1	1	14	10	1	1	12	36	48
Pkinase	cluster375	2	1	2	2	7	2	2	2	2	2	10	2	2	2	2	8	2	2	2	0	3	2	1	1	1	1	3	1	1	3	25	23	48
GATA,PAS_3	cluster376	1	1	1	1	4	1	1	1	1	1	5	1	1	1	1	4	1	1	1	1	1	1	1	1	1	1	6	17	1	1	13	35	48
ABC_membrane,ABC_tran	cluster377	2	2	2	2	8	2	2	2	2	2	10	2	2	2	2	8	0	2	2	1	2	3	1	2	1	2	1	1	2	2	26	22	48
ATP-synt_C	cluster378	1	1	1	1	4	1	1	1	1	1	5	2	2	1	2	7	1	2	2	2	2	2	1	2	2	2	1	11	1	1	16	32	48
noPFAM	cluster379	3	3	3	3	12	3	3	3	3	3	15	4	4	4	4	16	1	0	1	0	1	1	1	0	0	0	0	0	0	0	43	5	48
Methyltransf_11,Sterol_MT_C	cluster380	2	2	2	2	8	2	2	2	2	2	10	2	2	2	2	8	1	1	2	1	2	2	1	2	2	2	2	2	1	1	26	22	48
noPFAM	cluster381	1	1	1	1	4	1	1	1	1	1	5	1	1	1	1	4	1	1	1	1	1	1	1	1	1	1	10	10	1	4	13	35	48
Amidase	cluster382	1	1	1	1	4	1	1	1	1	1	5	1	1	1	1	4	1	2	1	1	1	1	1	3	3	3	14	4	0	0	13	35	48
GATA	cluster383	1	1	1	1	4	1	1	1	1	1	5	1	1	1	1	4	1	1	1	1	1	2	1	2	1	1	11	9	1	2	13	35	48
Glyco_hydro_79C	cluster384	3	3	3	3	12	3	3	3	2	3	14	3	2	3	2	10	1	1	2	0	1	1	0	0	0	0	3	0	2	1	36	12	48
GATase	cluster385	2	1	2	2	7	3	3	2	2	2	12	1	1	1	1	4	2	2	2	0	2	2	1	2	2	2	3	2	2	1	23	25	48
ADH_N,ADH_zinc_N	cluster386	2	1	2	1	6	3	3	3	2	2	13	3	3	2	3	11	0	1	1	0	1	1	1	3	2	2	2	2	1	1	30	18	48
noPFAM	cluster387	1	1	1	1	4	1	1	1	1	1	5	1	1	1	1	4	1	1	1	1	1	1	1	1	1	1	1	24	0	0	13	35	48
Dimer_Tnp_hAT	cluster388	0	0	0	0	0	0	0	0	0	0	0	0	0	0	0	0	0	1	2	0	0	2	6	0	0	0	14	0	23	0	0	48	48
Fungal_trans_2	cluster389	2	2	2	2	8	3	3	2	2	2	12	2	2	2	2	8	0	2	2	0	1	1	0	3	3	1	3	3	0	1	28	20	48
Acetyltransf_3	cluster390	2	2	2	2	8	2	2	2	2	3	11	2	2	3	2	9	1	2	1	0	1	1	0	1	2	2	4	2	1	1	28	19	47
Ank_2,Ank_4,Ank_5,NACHT,PNP_UDP_1	cluster391	0	1	0	2	3	3	4	2	2	5	16	3	1	1	3	8	0	1	4	0	1	2	0	3	1	0	4	3	0	0	27	19	46
MFS_1	cluster392	1	1	1	1	4	2	2	3	3	2	12	1	1	1	1	4	1	1	1	1	1	1	1	2	3	3	6	4	1	1	20	27	47
Ferric_reduct	cluster393	1	1	1	1	4	0	0	1	1	1	3	1	1	1	1	4	0	2	2	0	3	3	0	5	4	4	3	5	5	0	11	36	47
Glyco_transf_54	cluster394	2	2	2	2	8	2	2	2	1	2	9	2	2	2	2	8	1	1	1	0	2	1	1	2	3	3	3	3	1	0	25	22	47
noPFAM	cluster395	1	1	1	0	3	1	1	1	1	1	5	1	1	1	1	4	1	1	1	1	1	1	1	1	1	1	22	1	1	1	12	35	47
CAP59_mtransfer	cluster396	2	2	2	2	8	2	2	1	2	2	9	2	2	2	2	8	1	2	1	1	1	1	0	3	2	1	3	4	1	1	25	22	47
DUF974	cluster397	1	1	1	2	5	1	1	2	2	2	8	1	2	2	1	6	2	2	2	0	2	2	1	1	2	2	6	2	1	3	19	28	47
Glyco_hydro_16	cluster398	1	1	1	1	4	1	1	1	1	1	5	1	1	1	1	4	1	2	2	0	3	4	1	3	3	3	4	5	1	2	13	34	47
MFS_1	cluster399	1	1	1	1	4	2	2	2	2	1	9	2	2	2	2	8	0	1	1	0	1	2	0	7	4	2	4	3	0	1	21	26	47
noPFAM	cluster400	2	2	2	1	7	3	3	2	1	3	12	3	3	3	4	13	1	1	3	2	1	1	1	1	1	1	1	1	0	0	32	15	47
noPFAM	cluster401	2	2	2	2	8	2	2	2	2	2	10	2	2	2	2	8	1	1	1	0	1	2	1	3	1	1	4	1	2	2	26	21	47
noPFAM	cluster402	1	1	1	1	4	1	1	1	1	1	5	1	1	0	1	3	1	1	1	0	0	1	1	1	1	1	15	9	1	2	12	35	47
Glyco_hydro_72,X8	cluster403	2	2	2	2	8	2	2	2	1	3	10	2	2	2	2	8	1	2	2	2	2	3	2	1	1	1	1	1	1	1	26	21	47
Cation_ATPase,Cation_ATPase_C,Cation_ATPase_N,E1-E2_ATPase,Hydrolase	cluster404	1	1	1	1	4	2	2	2	2	2	10	2	2	2	2	8	2	2	2	1	2	2	2	3	2	1	3	2	1	0	22	25	47
Fungal_trans,Transp_cyt_pur	cluster405	1	1	1	1	4	2	3	2	3	1	11	1	1	1	2	5	2	1	4	1	2	2	1	3	2	2	5	2	0	0	20	27	47
noPFAM	cluster406	1	1	1	0	3	1	1	1	1	1	5	1	1	1	1	4	1	1	1	0	1	1	1	1	1	1	5	18	1	2	12	35	47
TRAM1,TRAM_LAG1_CLN8	cluster407	2	2	2	2	8	2	2	2	2	2	10	2	2	2	2	8	2	2	1	1	2	1	1	1	2	1	1	4	1	1	26	21	47
Abhydrolase_1,EHN	cluster408	1	1	1	1	4	2	2	3	2	1	10	3	3	3	3	12	0	1	1	0	1	1	0	4	2	2	4	2	2	1	26	21	47
Tannase	cluster409	0	0	0	0	0	1	1	1	1	1	5	1	2	1	3	7	0	1	1	0	2	2	0	11	2	3	5	3	5	0	12	35	47
GDPD	cluster410	1	1	1	1	4	1	1	1	1	1	5	1	1	1	1	4	1	0	1	0	1	1	0	1	1	1	10	14	1	2	13	34	47
TRP,TRP_N	cluster411	2	2	2	2	8	2	2	2	2	2	10	2	1	2	2	7	2	2	3	1	1	1	2	1	1	1	2	1	2	2	25	22	47
DUF572,SIR2	cluster412	2	2	2	1	7	2	2	2	1	2	9	2	2	2	2	8	1	2	2	0	1	2	2	1	2	2	2	3	1	2	24	23	47
AA_permease	cluster413	1	1	1	1	4	1	1	1	1	1	5	1	1	2	1	5	0	2	2	1	2	2	1	8	3	3	5	3	1	0	14	33	47
Ldh_1_C,Ldh_1_N	cluster414	1	1	1	1	4	1	1	1	1	1	5	1	0	1	1	3	1	1	1	1	1	1	1	2	1	1	11	10	1	2	12	35	47
Suc_Fer-like	cluster415	0	2	2	2	6	2	2	2	2	2	10	2	2	1	2	7	2	1	2	1	2	2	2	1	1	2	2	2	0	2	23	22	45
Pkinase	cluster416	1	1	1	1	4	1	1	1	0	1	4	1	1	1	1	4	1	1	1	1	1	1	1	1	1	1	12	7	1	5	12	35	47
p450	cluster417	1	1	1	1	4	2	3	3	3	1	12	1	1	1	2	5	2	2	2	0	0	1	1	3	3	3	4	3	2	0	21	26	47
Abhydrolase_1,EHN	cluster418	0	1	2	1	4	6	6	4	3	5	24	4	4	0	5	13	0	0	0	0	1	0	0	2	1	0	1	1	0	0	41	6	47
ADH_zinc_N	cluster419	1	1	1	1	4	3	3	3	2	2	13	3	2	3	2	10	0	3	1	0	0	0	0	7	2	1	4	2	0	0	27	20	47
3HCDH,3HCDH_N	cluster420	1	1	1	1	4	2	2	2	2	3	11	2	2	3	2	9	0	1	2	1	1	1	0	1	4	2	2	3	1	3	24	22	46
HAGH_C,Lactamase_B,Las1	cluster421	2	1	2	2	7	1	1	1	1	2	6	1	1	1	1	4	2	2	2	1	1	1	1	1	3	2	3	3	1	6	17	29	46
MFS_1	cluster422	1	1	1	1	4	3	3	3	2	3	14	2	1	2	2	7	0	1	1	0	1	1	0	3	2	2	5	3	1	1	25	21	46
Fungal_trans	cluster423	2	2	2	2	8	3	3	3	2	2	13	2	2	2	2	8	0	1	1	0	1	1	1	1	1	1	4	3	1	1	29	17	46
FMN_red	cluster424	1	1	1	1	4	3	3	3	3	3	15	3	3	3	3	12	0	2	2	0	2	2	0	1	1	1	3	1	0	0	31	15	46
AA_permease_2	cluster425	1	1	1	1	4	1	1	1	1	1	5	1	1	1	1	4	0	1	1	0	1	1	0	2	4	3	16	4	0	0	13	33	46
CTP_transf_like	cluster426	2	2	2	2	8	2	2	2	2	2	10	2	2	2	2	8	1	1	1	0	2	2	1	2	1	1	5	1	1	1	26	20	46
noPFAM	cluster427	1	1	1	1	4	2	2	1	1	3	9	1	1	1	1	4	1	1	3	0	2	2	0	3	4	3	5	4	1	0	17	29	46
Adenylsucc_synt	cluster428	1	1	1	1	4	2	2	2	2	2	10	2	2	1	2	7	1	1	2	1	2	2	1	2	2	1	4	4	1	1	21	25	46
DUF3425	cluster429	1	1	1	1	4	1	1	1	1	1	5	1	1	1	2	5	1	1	2	1	1	1	1	2	1	1	18	1	0	1	14	32	46
noPFAM	cluster430	3	3	3	3	12	3	3	3	3	3	15	2	2	2	2	8	1	0	0	0	1	1	0	2	1	1	1	1	1	1	35	11	46
noPFAM	cluster431	2	1	1	1	5	2	2	2	2	1	9	1	1	1	1	4	1	3	3	2	1	1	0	3	2	2	6	3	1	0	18	28	46
FHA,Pkinase	cluster432	1	1	1	1	4	1	1	1	0	1	4	1	0	1	0	2	1	1	1	1	1	1	1	1	1	1	7	17	1	1	10	36	46
PBD,Pkinase	cluster433	1	1	1	1	4	1	1	1	1	1	5	1	1	1	1	4	1	1	1	1	1	1	1	1	1	1	15	5	0	3	13	33	46
Acetyltransf_2	cluster434	1	1	1	1	4	2	2	2	1	2	9	1	1	1	2	5	0	1	1	1	1	1	0	6	4	3	4	3	2	1	18	28	46
Cation_ATPase_N,E1-E2_ATPase,Hydrolase	cluster435	2	2	1	2	7	2	2	2	2	2	10	2	2	2	2	8	1	1	1	0	1	1	1	2	2	2	5	2	1	1	25	21	46
noPFAM	cluster436	2	2	2	2	8	2	2	2	2	2	10	2	2	3	3	10	0	1	3	1	1	1	1	2	1	1	2	1	1	2	28	18	46
NmrA	cluster437	1	1	1	1	4	3	3	2	2	2	12	3	3	2	3	11	1	1	1	1	0	1	1	3	1	1	6	1	0	1	27	19	46
NACHT	cluster438	0	1	1	1	3	2	2	0	1	1	6	0	1	1	0	2	0	0	0	0	0	0	0	4	6	1	15	4	1	3	11	34	45
noPFAM	cluster439	1	1	1	1	4	1	2	1	3	1	8	3	3	2	1	9	0	0	0	1	0	0	0	6	3	4	2	6	2	1	21	25	46
noPFAM	cluster440	5	4	3	4	16	1	1	1	1	4	8	4	2	2	2	10	1	4	1	3	2	0	0	0	0	0	0	0	0	1	34	12	46
SLAC1	cluster441	2	2	2	1	7	2	2	2	2	2	10	2	3	2	2	9	1	1	1	1	1	1	1	2	2	2	4	2	0	0	26	19	45
Beta-lactamase	cluster442	1	1	1	1	4	1	1	1	1	1	5	1	1	1	1	4	0	5	4	2	5	8	0	2	0	1	5	0	0	0	13	32	45
Annexin	cluster443	2	1	2	2	7	2	2	2	2	2	10	2	2	2	2	8	1	1	1	1	1	1	1	2	2	1	2	2	2	2	25	20	45
AhpC-TSA,Kelch_3	cluster444	1	1	1	1	4	1	1	1	1	1	5	1	1	1	1	4	1	1	1	0	0	1	1	1	1	1	12	9	1	2	13	32	45
Amidohydro_2	cluster445	2	2	2	2	8	2	2	2	2	3	11	2	2	3	2	9	1	1	2	1	1	1	0	3	1	1	2	2	1	0	28	17	45
Dabb	cluster446	2	2	1	1	6	2	2	2	1	3	10	2	2	2	2	8	0	1	2	2	1	1	1	3	2	1	2	2	1	2	24	21	45
HSP70	cluster447	1	1	2	1	5	2	2	2	2	2	10	2	2	1	2	7	0	1	2	1	0	1	0	3	4	3	3	3	1	1	22	23	45
noPFAM	cluster448	1	1	1	1	4	2	2	2	2	2	10	1	0	2	1	4	0	2	3	0	3	3	0	4	2	1	3	3	2	1	18	27	45
Dak1,Dak2	cluster449	2	2	2	2	8	3	3	3	3	3	15	2	2	2	2	8	1	1	1	1	1	1	0	1	1	1	2	1	1	1	31	14	45
AXE1,Abhydrolase_6,Hydrolase_4,Peptidase_S15	cluster450	1	1	2	1	5	1	1	3	1	3	9	2	2	2	2	8	0	0	3	0	1	1	0	0	5	0	6	6	1	0	22	23	45
p450	cluster451	0	0	1	0	1	4	4	4	3	4	19	2	1	1	1	5	0	2	1	1	3	1	0	2	2	2	2	2	1	1	25	20	45
DUF1752,DUF3295	cluster452	1	1	1	1	4	1	1	1	1	1	5	1	1	1	2	5	1	2	3	1	1	3	1	2	1	1	11	2	1	1	14	31	45
DEAD,DUF2183,Helicase_C	cluster453	2	1	2	2	7	1	1	2	1	1	6	2	1	2	1	6	2	2	1	2	2	2	2	2	2	2	2	2	1	2	19	26	45
LicD	cluster454	2	1	2	2	7	2	1	2	1	2	8	2	2	2	1	7	2	2	2	2	1	1	0	2	2	1	2	3	1	2	22	23	45
Glyco_hydro_cc	cluster455	2	2	2	2	8	2	2	2	2	2	10	2	2	2	2	8	2	1	1	1	1	1	1	1	2	1	3	2	1	1	26	19	45
SAS4	cluster456	1	1	1	2	5	2	1	2	2	2	9	2	2	1	2	7	2	2	2	1	2	1	2	1	2	2	2	2	2	1	21	24	45
CN_hydrolase	cluster457	2	1	2	2	7	3	3	2	3	3	14	1	2	1	2	6	1	1	1	0	2	1	1	2	2	2	2	2	0	1	27	18	45
Glyco_transf_28	cluster458	1	1	1	1	4	1	1	1	1	2	6	1	1	1	2	5	1	3	2	0	1	1	1	2	2	2	9	4	1	1	15	30	45
PNP_UDP_1,Peptidase_S8	cluster459	1	0	1	0	2	5	5	3	4	4	21	5	2	2	3	12	0	1	1	0	0	1	0	1	2	0	2	1	1	0	35	10	45
Mob1_phocein	cluster460	2	2	2	2	8	2	2	2	2	2	10	2	2	2	2	8	2	1	2	1	1	1	2	1	1	1	2	2	1	1	26	19	45
Arginosuc_synth	cluster461	2	2	2	2	8	1	1	1	1	1	5	2	2	2	2	8	1	1	3	1	1	2	1	2	2	2	3	2	1	2	21	24	45
DUF2841	cluster462	1	1	0	1	3	1	1	1	1	1	5	1	1	1	1	4	1	1	2	1	1	1	1	1	1	1	8	12	1	1	12	33	45
noPFAM	cluster463	1	1	1	1	4	1	1	1	1	1	5	1	1	1	1	4	1	1	1	0	1	3	1	1	1	1	18	1	1	1	13	32	45
DJ-1_PfpI	cluster464	1	1	1	1	4	3	2	2	2	2	11	2	2	2	2	8	0	1	1	1	1	1	1	5	3	1	2	3	1	1	23	22	45
AMP-binding,NAD_binding_4	cluster465	1	1	1	1	4	2	2	2	2	3	11	3	3	2	2	10	1	1	3	3	1	1	1	1	2	1	2	1	1	1	25	20	45
MFS_1	cluster466	2	2	2	2	8	2	2	2	2	2	10	2	2	2	2	8	2	1	1	1	1	1	0	1	3	2	2	3	1	0	26	19	45
Aminotran_1_2	cluster467	2	2	2	2	8	3	3	3	3	2	14	2	2	2	1	7	1	1	1	1	1	1	1	1	2	1	2	1	1	1	29	16	45
AAA	cluster468	1	1	1	2	5	4	4	3	3	3	17	3	1	2	1	7	0	1	0	0	0	0	0	3	2	2	1	4	2	1	29	16	45
noPFAM	cluster469	1	1	2	1	5	4	4	4	4	2	18	3	2	1	3	9	0	0	0	0	0	0	0	3	3	1	2	2	2	0	32	13	45
Oxidored_FMN	cluster470	1	1	1	1	4	2	2	2	2	2	10	3	2	3	3	11	0	1	1	0	0	0	1	3	2	4	2	5	1	0	25	20	45
Fungal_trans,HpcH_HpaI	cluster471	0	0	0	0	0	1	1	1	1	0	4	1	1	0	0	2	0	1	1	0	1	2	0	10	4	4	7	8	0	0	6	38	44
FAD-oxidase_C,FAD_binding_4	cluster472	2	1	2	0	5	1	2	2	1	1	7	1	2	1	2	6	2	2	1	2	2	3	1	1	2	2	2	2	2	2	18	26	44
DUF1996,WSC	cluster473	1	1	1	1	4	1	1	1	1	1	5	1	1	1	1	4	0	0	0	1	2	2	1	0	0	0	0	1	17	7	13	31	44
noPFAM	cluster474	2	2	2	2	8	3	3	3	3	3	15	1	1	3	2	7	0	0	3	0	0	2	0	5	1	0	2	1	0	0	30	14	44
Peptidase_S58	cluster475	2	2	1	2	7	2	2	2	2	2	10	2	2	2	2	8	0	1	2	1	3	3	0	1	2	2	2	2	0	0	25	19	44
noPFAM	cluster476	1	1	1	1	4	1	1	1	1	1	5	1	1	1	1	4	1	3	3	0	1	1	1	3	4	4	4	4	1	1	13	31	44
FMO-like	cluster477	2	2	2	1	7	2	2	2	2	2	10	1	1	1	1	4	0	1	1	1	2	2	1	4	2	2	3	2	1	1	21	23	44
Methyltransf_23	cluster478	1	1	1	1	4	1	1	1	1	1	5	1	1	1	1	4	0	1	1	0	1	1	1	1	1	1	14	6	1	2	13	31	44
Aminotran_1_2	cluster479	1	1	1	1	4	2	2	2	2	2	10	1	1	3	2	7	1	1	1	1	1	1	1	2	3	3	3	3	1	1	21	23	44
GFA	cluster480	2	2	2	2	8	3	3	1	0	3	10	3	0	3	1	7	0	2	2	0	1	1	0	2	1	1	2	2	2	3	25	19	44
TRAM1,TRAM_LAG1_CLN8	cluster481	2	2	2	1	7	2	2	2	2	2	10	2	2	2	2	8	1	2	1	1	1	1	1	2	1	1	2	3	1	1	25	19	44
2-Hacid_dh,2-Hacid_dh_C,DUF1640	cluster482	1	0	2	0	3	3	3	3	3	2	14	1	2	1	2	6	1	2	2	1	1	1	2	3	1	1	2	2	1	1	23	21	44
HMGL-like	cluster483	1	1	1	1	4	3	3	3	3	2	14	1	1	1	1	4	1	2	2	1	1	1	2	1	1	1	1	4	1	3	22	22	44
Dynamin_N,Glyco_trans_2_3	cluster484	1	1	1	1	4	1	1	1	1	1	5	1	1	2	1	5	1	2	2	1	2	2	2	1	2	1	6	3	2	3	14	30	44
ABC2_membrane_3,ABC_tran	cluster485	2	2	2	2	8	2	2	2	2	2	10	2	2	2	2	8	1	2	2	0	2	2	1	2	1	1	1	1	1	1	26	18	44
DEP,RGS	cluster486	1	1	1	1	4	1	2	1	1	1	6	1	1	1	1	4	1	1	1	1	1	1	1	2	2	2	12	2	1	2	14	30	44
AA_permease	cluster487	1	1	1	1	4	3	3	2	3	1	12	2	2	1	1	6	1	1	1	1	1	1	1	5	1	2	4	1	1	1	22	22	44
AMP-binding,Condensation,NAD_binding_4,PP-binding	cluster488	0	0	0	0	0	2	1	1	1	3	8	0	0	1	3	4	0	7	6	0	1	2	1	1	3	3	2	2	4	0	12	32	44
ADH_N,ADH_zinc_N	cluster489	1	1	1	1	4	2	2	2	2	2	10	2	2	1	1	6	2	1	4	0	2	1	1	3	2	2	2	2	1	1	20	24	44
UbiD	cluster490	0	0	0	0	0	1	1	2	3	2	9	3	3	2	5	13	0	1	2	0	0	1	0	3	4	2	5	4	0	0	22	22	44
SET	cluster491	2	1	1	2	6	2	2	3	2	2	11	2	2	2	2	8	2	1	2	0	2	2	1	1	1	1	1	1	2	2	25	19	44
ASL_C2,Lyase_1	cluster492	1	1	1	1	4	1	1	1	1	2	6	1	1	3	3	8	1	1	2	1	2	1	1	2	2	1	7	3	1	1	18	26	44
Methyltransf_16,PhyH	cluster493	1	1	1	2	5	1	1	2	2	1	7	1	1	1	1	4	2	2	3	1	2	2	1	1	2	2	2	5	1	2	16	28	44
Methyltransf_2	cluster494	0	0	0	0	0	2	2	2	2	2	10	2	2	2	2	8	0	1	2	2	2	1	1	1	2	2	2	6	3	1	18	26	44
noPFAM	cluster495	2	2	2	2	8	3	3	3	3	3	15	3	2	3	3	11	0	2	4	0	1	1	0	1	0	1	0	0	0	0	34	10	44
AMP-binding	cluster496	2	1	3	2	8	4	4	3	3	3	17	1	1	1	2	5	1	2	2	2	1	2	0	0	1	2	1	0	0	0	30	14	44
DLH	cluster497	2	2	1	2	7	2	2	2	2	3	11	2	2	2	2	8	2	1	1	1	2	1	1	1	1	1	2	1	1	2	26	18	44
FAD_binding_1,Flavodoxin_1,NAD_binding_1,p450	cluster498	1	1	1	1	4	2	2	2	2	2	10	1	1	2	2	6	1	1	2	0	1	1	1	3	2	1	6	3	1	1	20	24	44
Peptidase_M19	cluster499	2	2	2	2	8	2	2	2	1	3	10	1	1	1	2	5	0	0	1	0	1	1	2	2	4	2	3	4	0	1	23	21	44
zf-CCCH	cluster500	1	1	1	1	4	1	1	1	1	1	5	1	1	1	1	4	1	1	1	1	1	1	1	1	1	1	8	10	1	2	13	31	44
FMO-like,K_oxygenase,Pyr_redox_3	cluster501	1	1	1	1	4	1	1	1	1	1	5	1	1	1	1	4	1	1	2	1	2	1	1	3	4	2	6	4	2	1	13	31	44
Amidohydro_2,Peptidase_S9	cluster502	0	0	0	0	0	4	4	3	5	2	18	2	2	1	3	8	0	2	2	1	0	1	0	1	3	2	4	1	0	1	26	18	44
UDPG_MGDP_dh,UDPG_MGDP_dh_N	cluster503	1	1	1	1	4	1	1	1	1	2	6	1	1	1	1	4	1	2	2	1	1	1	1	2	5	5	4	5	0	0	14	30	44
noPFAM	cluster504	2	1	2	2	7	3	3	3	3	3	15	2	2	2	3	9	1	1	1	0	0	1	0	1	2	2	2	2	0	0	31	13	44
Ceramidase,Prefoldin_2	cluster505	2	2	2	1	7	3	3	1	2	2	11	3	1	3	1	8	1	2	1	1	0	1	0	1	2	2	3	2	1	1	26	18	44
Glyco_hydro_18	cluster506	2	2	2	2	8	2	2	2	2	3	11	2	1	2	2	7	1	1	0	0	1	0	0	2	2	2	4	3	1	1	26	18	44
GST_C,GST_N,GST_N_3	cluster507	1	1	1	1	4	2	2	2	2	2	10	1	3	2	3	9	1	1	1	1	1	0	1	2	2	2	3	3	2	1	23	21	44
noPFAM	cluster508	1	1	1	1	4	2	2	2	2	2	10	2	2	1	2	7	0	0	0	0	0	0	0	3	3	2	9	4	2	0	21	23	44
DUF1446	cluster509	0	0	0	0	0	2	2	3	4	2	13	2	2	2	2	8	1	1	2	0	2	0	0	6	4	1	3	2	0	1	21	23	44
Lactamase_B	cluster510	1	1	1	1	4	3	3	3	3	2	14	2	3	2	5	12	0	2	3	0	0	1	0	4	1	0	1	1	0	0	30	13	43
Acetyltransf_1,Acetyltransf_10	cluster511	1	1	1	1	4	1	1	1	1	1	5	1	1	1	1	4	1	1	1	1	1	1	1	1	1	1	6	12	0	2	13	30	43
MFS_1	cluster512	2	2	2	2	8	2	2	2	1	2	9	2	1	2	2	7	1	2	2	1	2	2	0	4	1	0	1	1	1	1	24	19	43
Pkinase	cluster513	0	0	0	0	0	3	3	3	1	1	11	1	0	1	1	3	0	2	2	1	5	3	0	1	4	0	4	4	3	0	14	29	43
Ank_2,Ank_4,Ank_5	cluster514	0	2	2	1	5	2	1	2	2	2	9	2	1	2	2	7	0	2	1	0	0	1	0	3	3	5	1	1	3	0	21	20	41
NAD_binding_10,NmrA	cluster515	1	1	1	1	4	2	2	3	2	1	10	2	2	3	3	10	0	0	1	0	1	1	0	2	3	2	3	3	2	1	24	19	43
Glyco_hydro_cc	cluster516	1	1	1	1	4	2	2	2	2	2	10	2	2	2	2	8	1	2	3	1	1	2	1	2	1	1	2	1	2	1	22	21	43
Amidase	cluster517	0	0	0	0	0	2	2	2	1	2	9	4	1	2	1	8	0	2	3	0	2	4	0	4	1	2	3	3	2	0	17	26	43
noPFAM	cluster518	1	2	1	1	5	2	2	2	2	2	10	2	2	2	2	8	1	2	3	2	2	2	1	1	1	1	1	1	1	1	23	20	43
MFS_1	cluster519	1	1	1	1	4	2	2	2	1	2	9	2	2	2	2	8	0	1	2	0	0	2	0	3	2	2	8	2	0	0	21	22	43
Cyt-b5,FAD_binding_6,NAD_binding_1	cluster520	0	0	1	0	1	4	4	4	3	4	19	2	1	1	1	5	0	2	1	0	1	1	0	2	2	2	2	3	1	1	25	18	43
PIG-L	cluster521	1	0	1	1	3	2	2	2	2	2	10	2	2	2	2	8	1	2	2	1	2	2	1	1	2	2	2	2	1	1	21	22	43
MFS_1	cluster522	1	1	1	1	4	1	1	1	1	1	5	1	1	1	1	4	1	1	1	2	3	2	0	1	1	1	10	5	1	1	13	30	43
EF-hand_1,EF-hand_7,Mito_carr	cluster523	1	1	1	1	4	1	1	1	1	1	5	1	1	1	1	4	1	1	1	1	1	1	1	1	1	1	10	8	1	1	13	30	43
noPFAM	cluster524	1	1	1	2	5	1	1	2	2	1	7	1	2	1	2	6	2	1	2	2	1	1	2	1	2	2	3	2	2	2	18	25	43
DLH	cluster525	1	1	1	1	4	2	2	3	3	2	12	2	3	1	2	8	1	1	1	1	0	1	1	3	2	2	2	2	1	1	24	19	43
SET,UvdE	cluster526	1	1	1	2	5	1	1	2	2	1	7	1	2	1	1	5	2	2	2	1	2	2	2	1	2	2	2	2	2	2	17	26	43
MBOAT	cluster527	1	0	1	1	3	1	1	1	1	1	5	1	1	1	1	4	1	2	2	2	1	1	2	2	2	2	7	3	2	2	12	31	43
GTP_cyclohydroI	cluster528	1	1	1	1	4	1	2	1	1	1	6	3	4	2	2	11	1	1	3	2	1	1	1	1	2	1	2	3	2	1	21	22	43
Fungal_trans,Sugar_tr	cluster529	0	0	0	0	0	3	3	3	2	3	14	2	2	1	1	6	1	0	1	0	1	1	0	5	3	1	7	3	0	0	20	23	43
noPFAM	cluster530	1	1	1	1	4	1	1	1	1	1	5	1	1	1	1	4	1	1	1	1	1	1	1	1	1	1	9	9	1	1	13	30	43
Cyt-b5,FAD_binding_6,Mo-co_dimer,NAD_binding_1,Oxidored_molyb	cluster531	1	1	1	1	4	1	1	1	1	1	5	1	1	2	1	5	1	1	2	0	2	1	1	1	2	1	8	6	2	1	14	29	43
noPFAM	cluster532	1	1	1	1	4	1	1	1	1	1	5	2	2	2	2	8	1	2	2	2	1	2	0	3	4	2	2	4	1	0	17	26	43
polyprenyl_synt	cluster533	1	0	1	1	3	1	1	1	1	1	5	1	1	1	1	4	2	3	3	1	1	2	1	1	1	2	3	9	1	1	12	31	43
Cyclin_C,Cyclin_N	cluster534	1	1	1	1	4	1	1	1	1	1	5	1	1	1	1	4	1	1	1	1	1	1	1	1	1	1	13	5	1	1	13	30	43
Asp,Glyco_hydro_20,Glycohydro_20b2	cluster535	2	2	2	2	8	2	2	2	2	2	10	2	2	2	2	8	1	1	1	1	1	1	0	2	1	1	3	1	1	2	26	17	43
Guanylate_kin	cluster536	2	1	2	2	7	2	2	2	2	2	10	1	1	1	1	4	1	3	1	1	2	1	1	1	2	1	3	3	1	1	21	22	43
Cerato-platanin	cluster537	2	2	2	2	8	2	2	2	2	2	10	2	2	2	2	8	1	1	1	1	1	1	1	2	1	2	2	2	0	1	26	17	43
CBM_1,Cutinase	cluster538	2	2	2	2	8	2	3	2	3	3	13	3	3	3	3	12	0	0	0	0	0	0	1	1	1	1	1	1	2	2	33	10	43
Caps_synth	cluster539	2	1	2	2	7	3	3	3	3	3	15	3	2	3	4	12	1	0	0	0	0	0	0	2	2	1	1	2	0	0	34	9	43
TPR_12,adh_short	cluster540	1	1	1	1	4	4	4	4	3	3	18	2	4	2	2	10	0	0	0	0	0	0	0	3	1	1	4	2	0	0	32	11	43
ABC_membrane,ABC_tran	cluster541	1	1	1	1	4	1	1	1	1	1	5	3	2	2	2	9	0	1	1	1	1	2	0	4	3	2	5	2	1	1	18	24	42
noPFAM	cluster542	1	1	1	1	4	1	1	1	1	1	5	1	1	1	1	4	1	1	1	1	1	1	1	1	1	1	9	8	1	1	13	29	42
Peptidase_S10	cluster543	1	1	1	1	4	1	1	1	1	1	5	1	1	1	1	4	0	5	5	1	2	2	2	2	2	2	2	2	1	1	13	29	42
noPFAM	cluster544	2	2	2	2	8	3	3	3	3	2	14	2	2	1	2	7	0	1	1	1	1	1	1	1	1	1	1	1	1	1	29	13	42
Glyco_transf_64	cluster545	2	2	2	2	8	2	2	2	2	2	10	2	1	2	2	7	2	1	1	0	1	2	1	2	2	2	2	1	0	0	25	17	42
Cu-oxidase,Cu-oxidase_2,Cu-oxidase_3	cluster546	1	1	1	1	4	1	1	1	1	1	5	1	1	1	1	4	1	1	1	2	1	2	1	2	3	2	6	3	2	2	13	29	42
Carbpep_Y_N,Peptidase_S10	cluster547	1	0	1	1	3	1	1	1	1	1	5	1	1	1	1	4	1	3	3	3	3	3	2	2	2	2	1	3	1	1	12	30	42
Peptidase_M3	cluster548	1	1	1	1	4	2	2	2	2	3	11	2	2	1	2	7	1	1	3	1	3	2	1	1	1	1	2	1	1	1	22	20	42
Mannosyl_trans2,YTH	cluster549	2	2	2	2	8	2	3	2	3	2	12	2	2	2	1	7	2	1	1	1	1	1	1	1	1	1	1	1	1	1	27	15	42
Aldo_ket_red	cluster550	1	1	1	1	4	2	2	2	2	2	10	2	2	2	2	8	1	1	1	1	1	1	1	5	2	2	2	2	0	0	22	20	42
Chromo,Chromo_shadow	cluster551	1	1	1	1	4	1	1	1	1	1	5	1	1	1	1	4	1	1	1	0	1	1	1	1	1	1	14	5	0	1	13	29	42
noPFAM	cluster552	2	2	1	2	7	2	2	2	1	2	9	2	2	2	2	8	1	1	1	0	0	2	1	3	2	1	2	2	1	1	24	18	42
Acyl_transf_1,Adap_comp_sub	cluster553	1	1	1	2	5	1	1	2	2	1	7	1	1	1	1	4	2	2	2	2	2	2	1	1	2	2	2	2	2	2	16	26	42
ADH_zinc_N,ADH_zinc_N_2	cluster554	1	1	2	1	5	3	3	3	3	3	15	2	2	2	2	8	1	1	1	1	1	1	1	1	1	1	1	1	1	1	28	14	42
FGGY_C,FGGY_N	cluster555	1	1	1	1	4	1	1	1	1	1	5	1	1	1	1	4	1	2	2	2	1	1	1	2	2	2	9	2	1	1	13	29	42
Bac_luciferase	cluster556	2	2	2	2	8	2	2	2	2	2	10	1	1	2	2	6	0	1	1	0	2	2	0	3	2	1	3	2	0	1	24	18	42
MFS_1	cluster557	1	1	1	1	4	3	3	1	2	2	11	2	2	2	1	7	1	2	2	1	2	1	1	1	3	1	1	2	1	1	22	20	42
noPFAM	cluster558	1	1	1	1	4	1	1	1	1	1	5	1	1	1	1	4	1	1	1	1	1	1	1	1	1	1	6	10	1	2	13	29	42
Abhydrolase_3,Fungal_trans_2	cluster559	1	1	1	2	5	1	2	2	2	1	8	1	2	1	2	6	1	2	2	0	2	2	2	2	2	2	2	2	0	1	19	22	41
Aldedh	cluster560	1	1	1	1	4	1	1	1	1	1	5	1	1	1	1	4	1	1	1	1	1	1	0	7	3	2	7	4	0	0	13	29	42
Tyr-DNA_phospho	cluster561	1	1	1	1	4	1	1	1	1	1	5	1	1	1	1	4	0	1	1	1	1	1	1	1	1	1	13	5	1	1	13	29	42
ABC_membrane,ABC_tran,FAD_binding_3	cluster562	1	1	1	1	4	2	2	1	1	1	7	1	1	1	2	5	1	1	1	1	1	1	1	3	2	2	2	8	1	1	16	26	42
2OG-FeII_Oxy_2,Isochorismatase	cluster563	1	1	1	1	4	1	1	1	1	1	5	1	1	1	1	4	0	1	1	0	1	1	1	1	1	1	18	1	1	1	13	29	42
ADH_N,ADH_zinc_N	cluster564	1	1	1	1	4	1	1	1	1	1	5	2	2	1	1	6	1	3	2	1	2	1	1	2	2	2	3	2	2	3	15	27	42
SSF	cluster565	1	1	1	1	4	1	1	1	1	1	5	1	1	1	1	4	1	1	1	1	1	1	1	1	1	1	14	2	1	2	13	29	42
SGL	cluster566	1	1	1	1	4	1	1	1	1	1	5	2	1	2	2	7	1	1	1	1	2	1	2	3	3	3	3	3	1	1	16	26	42
ADH_zinc_N_2	cluster567	1	1	1	1	4	1	1	1	1	1	5	1	1	1	1	4	1	1	1	0	1	1	0	5	2	2	11	2	1	1	13	29	42
MFS_1	cluster568	2	2	3	2	9	4	4	2	2	2	14	2	3	2	2	9	1	1	0	0	1	1	0	1	1	1	1	1	1	0	32	10	42
Sugar_tr	cluster569	1	1	1	1	4	3	3	3	3	3	15	1	1	2	2	6	0	1	1	0	1	1	0	3	3	0	3	4	0	0	25	17	42
RRM_1	cluster570	1	1	1	1	4	1	1	1	1	1	5	1	1	1	1	4	1	1	1	1	1	1	1	1	1	1	10	4	1	4	13	29	42
noPFAM	cluster571	0	0	0	0	0	2	3	2	3	1	11	2	2	2	2	8	0	0	1	0	3	0	0	6	3	2	5	2	1	0	19	23	42
Glyco_hydro_28	cluster572	1	1	2	2	6	2	2	2	1	3	10	2	2	1	2	7	0	0	0	0	0	0	1	4	2	3	4	3	1	1	23	19	42
HNH_2	cluster573	0	0	0	0	0	1	1	0	2	0	4	2	1	1	0	4	0	3	1	2	10	5	0	4	1	1	1	1	4	0	8	33	41
2OG-FeII_Oxy_3	cluster574	1	2	3	2	8	1	1	1	2	1	6	1	4	1	1	7	0	0	3	0	1	2	0	0	3	1	1	4	2	3	21	20	41
noPFAM	cluster575	1	1	2	1	5	2	2	2	1	1	8	2	2	1	2	7	1	1	1	3	0	4	1	2	2	2	1	2	0	1	20	21	41
GST_N_3	cluster576	2	2	2	2	8	2	2	2	2	2	10	2	2	2	2	8	1	1	1	0	1	1	0	1	2	2	2	2	0	1	26	15	41
noPFAM	cluster577	2	2	2	1	7	2	2	1	2	2	9	2	2	2	2	8	1	2	2	0	2	2	1	1	1	1	2	1	1	0	24	17	41
Ribonuclease_T2	cluster578	2	2	2	2	8	3	3	3	3	3	15	2	2	2	2	8	1	0	1	0	1	1	1	1	1	1	1	1	0	0	31	10	41
MFS_1	cluster579	1	1	1	1	4	1	1	1	1	1	5	1	1	1	1	4	1	2	1	1	1	1	1	5	3	3	4	5	0	0	13	28	41
2OG-FeII_Oxy,DIOX_N	cluster580	1	1	1	1	4	2	2	2	1	2	9	2	2	2	2	8	1	2	2	2	2	2	1	2	1	1	1	1	1	1	21	20	41
DUF1993	cluster581	1	1	1	1	4	1	1	1	1	2	6	1	1	1	1	4	2	1	1	1	2	2	1	3	3	2	3	3	1	2	14	27	41
MFS_1	cluster582	0	0	0	0	0	1	1	1	0	1	4	1	1	1	0	3	0	1	2	0	3	3	0	8	4	2	5	4	2	0	7	34	41
DUF1275	cluster583	1	1	1	1	4	1	1	1	1	1	5	1	0	1	1	3	1	2	2	1	2	2	2	4	2	3	3	3	1	1	12	29	41
HTH_Tnp_Tc5,Homeobox_KN	cluster584	1	1	1	1	4	1	1	1	1	1	5	1	1	1	1	4	1	1	1	0	1	2	0	7	3	3	3	4	1	1	13	28	41
AMP-binding,Condensation,PP-binding	cluster585	2	2	2	2	8	3	2	2	1	3	11	1	1	2	1	5	0	1	1	0	1	3	2	2	1	1	1	1	1	1	24	16	40
Ureidogly_lyase	cluster586	1	1	1	2	5	1	1	2	2	1	7	1	0	1	2	4	2	2	2	0	1	2	2	1	2	2	2	3	2	2	16	25	41
HOOK	cluster587	1	1	1	1	4	1	0	1	1	1	4	1	1	1	1	4	1	1	1	1	1	1	1	1	1	1	3	14	1	1	12	29	41
Dioxygenase_C,Dioxygenase_N	cluster588	1	1	1	1	4	3	3	1	2	2	11	2	2	2	1	7	1	2	2	0	1	1	0	5	1	1	2	1	1	1	22	19	41
noPFAM	cluster589	1	1	2	1	5	3	3	2	2	3	13	2	3	3	4	12	0	1	2	0	1	1	0	1	1	1	1	1	1	0	30	11	41
His_Phos_1	cluster590	1	1	1	1	4	2	2	2	2	1	9	1	1	1	1	4	1	1	1	0	1	2	1	3	3	2	4	3	2	0	17	24	41
TauD	cluster591	1	1	1	1	4	2	2	2	2	2	10	2	2	2	2	8	0	2	2	0	1	1	0	3	2	2	1	1	2	2	22	19	41
Porphobil_deam,Porphobil_deamC	cluster592	2	1	2	2	7	2	2	2	2	2	10	2	2	2	2	8	1	1	1	0	1	2	1	2	1	1	1	1	1	2	25	16	41
Abhydrolase_6	cluster593	1	1	1	1	4	2	2	2	2	2	10	1	1	1	2	5	1	2	2	0	1	1	3	2	2	1	2	3	1	1	19	22	41
Peptidase_M16,Peptidase_M16_C,Peptidase_M16_M	cluster594	1	1	1	1	4	1	1	1	1	1	5	1	1	1	1	4	1	1	1	1	1	1	1	1	1	1	13	3	1	1	13	28	41
LigB	cluster595	1	1	1	1	4	2	2	2	2	1	9	1	2	1	1	5	1	1	1	2	1	1	1	4	2	2	3	2	1	1	18	23	41
Aldedh	cluster596	2	2	2	2	8	2	2	2	2	1	9	2	2	2	2	8	1	1	1	1	1	1	1	3	1	1	1	1	1	1	25	16	41
AA_permease	cluster597	2	1	2	2	7	2	2	2	2	2	10	2	2	2	2	8	1	1	1	0	0	1	0	3	1	1	4	2	0	1	25	16	41
ELO	cluster598	2	2	2	2	8	2	2	2	2	2	10	2	2	3	2	9	1	1	1	1	1	1	1	1	1	1	1	1	1	1	27	14	41
Fungal_trans	cluster599	1	1	1	1	4	1	1	1	1	1	5	1	1	1	1	4	0	1	1	1	1	1	1	3	1	1	8	6	1	2	13	28	41
noPFAM	cluster600	2	2	2	2	8	2	2	2	2	2	10	2	2	2	2	8	1	1	1	1	1	1	1	1	1	1	1	1	1	2	26	15	41
EST1_DNA_bind	cluster601	1	1	1	1	4	1	1	1	1	1	5	1	1	2	1	5	1	2	2	1	1	1	1	1	1	1	9	4	1	1	14	27	41
MFS_1	cluster602	0	0	0	0	0	1	1	1	1	1	5	2	1	2	2	7	0	2	2	1	2	1	0	2	4	4	6	4	0	1	12	29	41
Fungal_trans	cluster603	2	2	1	2	7	2	2	2	2	2	10	2	1	2	2	7	1	2	2	1	1	2	1	2	1	1	1	1	1	0	24	17	41
GIDA,GIDA_assoc,Sec1	cluster604	1	1	1	2	5	1	1	2	1	1	6	1	1	1	1	4	2	2	2	2	1	2	2	1	2	2	2	2	2	2	15	26	41
DEAD,DUF1998,Helicase_C,Yip1	cluster605	1	1	1	2	5	1	1	2	1	1	6	1	2	1	2	6	1	1	2	2	1	2	2	1	2	2	2	2	2	2	17	24	41
ChAPs,IBR,zf-CCCH	cluster606	2	2	2	2	8	2	2	2	2	2	10	1	2	2	3	8	0	1	1	1	2	1	1	2	2	1	1	1	1	0	26	15	41
Tau95	cluster607	1	1	1	1	4	1	1	2	1	1	6	1	1	1	2	5	2	2	2	2	1	1	2	2	2	2	2	2	2	2	15	26	41
Aminotran_1_2	cluster608	1	1	1	1	4	2	2	2	2	2	10	2	2	2	2	8	1	1	1	0	1	1	1	2	2	1	3	2	1	2	22	19	41
SnoaL	cluster609	1	1	2	0	4	2	2	3	3	4	14	4	5	5	3	17	0	0	0	0	0	2	0	2	1	0	1	0	0	0	35	6	41
COesterase	cluster610	2	2	2	2	8	2	2	2	2	2	10	2	2	2	2	8	0	0	0	0	1	1	0	1	1	1	6	2	1	1	26	15	41
noPFAM	cluster611	1	0	1	1	3	1	1	1	1	1	5	1	1	1	1	4	0	1	1	0	1	1	1	1	1	1	14	4	1	2	12	29	41
p450	cluster612	1	0	2	1	4	1	1	1	0	1	4	1	1	1	1	4	1	1	2	1	1	1	1	2	4	3	6	4	1	1	12	29	41
Aldedh	cluster613	2	1	2	2	7	2	2	2	2	2	10	1	1	1	1	4	1	1	1	1	1	1	1	3	2	2	2	2	1	1	21	20	41
Ank_2,Ank_4,NACHT,NACHT_N	cluster614	1	0	0	0	1	1	1	7	5	6	20	4	6	2	6	18	0	0	0	0	0	0	0	0	0	0	0	1	1	0	39	2	41
NmrA	cluster615	0	0	1	0	1	4	4	4	4	5	21	2	5	3	4	14	0	0	0	0	0	0	0	2	1	0	1	0	1	0	36	5	41
NmrA	cluster616	0	0	0	0	0	5	5	4	2	2	18	4	3	2	3	12	0	0	0	0	0	0	0	3	2	2	2	2	0	0	30	11	41
MatE,Tyr-DNA_phospho	cluster617	1	1	1	1	4	1	1	1	1	1	5	1	1	1	1	4	1	2	2	2	2	2	1	2	2	2	4	2	1	2	13	27	40
Fungal_trans,Hydrolase_4	cluster618	1	1	1	1	4	2	2	2	1	1	8	1	1	1	1	4	0	1	1	1	1	1	1	5	3	2	3	3	1	1	16	24	40
DUF3074	cluster619	1	1	1	2	5	1	1	2	2	1	7	2	2	1	2	7	2	2	2	0	2	1	2	1	2	2	2	2	0	1	19	21	40
cNMP_binding	cluster620	1	1	1	1	4	1	1	1	1	1	5	1	1	1	1	4	1	1	1	1	0	1	1	1	1	1	11	4	1	2	13	27	40
LtrA	cluster621	2	2	2	2	8	2	2	2	2	1	9	1	1	1	1	4	1	2	2	2	2	2	1	2	1	1	1	1	1	0	21	19	40
noPFAM	cluster622	1	2	2	1	6	2	2	2	2	2	10	1	1	1	1	4	0	1	1	1	1	2	0	2	1	1	4	4	1	1	20	20	40
Asp	cluster623	1	1	2	1	5	2	2	2	2	1	9	1	1	1	1	4	1	3	4	1	2	1	1	2	1	1	1	1	2	1	18	22	40
2-Hacid_dh_C	cluster624	1	0	1	1	3	1	1	1	1	1	5	1	1	1	1	4	1	1	1	1	1	1	1	1	1	1	15	1	1	1	12	28	40
FAA_hydrolase,FAA_hydrolase_N	cluster625	1	1	1	1	4	1	1	1	1	1	5	1	1	2	1	5	1	1	1	1	1	1	1	4	3	3	4	3	1	1	14	26	40
MFS_1	cluster626	1	0	1	0	2	2	2	1	2	1	8	1	1	1	1	4	1	1	1	1	1	1	2	3	3	2	4	4	1	1	14	26	40
Fungal_trans	cluster627	1	1	1	1	4	1	1	1	1	1	5	1	1	1	1	4	1	2	2	0	1	1	1	4	2	2	6	3	1	1	13	27	40
COG4,Dynamin_M,Dynamin_N	cluster628	1	1	1	1	4	2	2	2	2	2	10	1	2	2	2	7	1	2	1	2	1	1	0	1	2	1	1	2	2	2	21	19	40
noPFAM	cluster629	1	1	1	1	4	1	1	1	1	1	5	1	1	1	1	4	1	1	2	1	1	1	1	1	1	1	12	2	1	1	13	27	40
Peptidase_M24	cluster630	2	2	2	2	8	2	2	2	2	2	10	2	2	2	1	7	1	1	2	1	1	1	1	1	1	1	1	1	1	1	25	15	40
FSH1	cluster631	1	1	1	1	4	2	2	2	2	1	9	2	2	1	1	6	1	2	2	2	1	1	2	1	2	3	1	2	0	1	19	21	40
noPFAM	cluster632	3	2	3	2	10	4	4	2	3	4	17	2	1	2	1	6	0	0	0	0	1	1	0	1	1	0	2	1	0	0	33	7	40
AMP-binding	cluster633	1	1	1	1	4	1	1	1	1	1	5	1	1	1	1	4	1	1	1	1	1	1	1	3	3	2	4	6	1	1	13	27	40
MARVEL	cluster634	3	3	3	3	12	2	2	2	2	2	10	2	2	2	2	8	1	2	2	2	0	1	1	0	0	0	0	0	0	1	30	10	40
NMT1	cluster635	1	1	1	1	4	1	1	1	1	1	5	1	1	1	1	4	0	1	1	0	1	1	0	1	1	1	11	5	1	3	13	27	40
noPFAM	cluster636	2	2	2	2	8	2	2	2	2	2	10	2	2	2	1	7	2	1	1	1	1	1	1	1	1	1	1	1	1	1	25	15	40
Flavoprotein	cluster637	1	1	0	1	3	1	1	2	3	2	9	1	1	1	4	7	0	1	2	0	0	1	0	2	4	2	5	4	0	0	19	21	40
DUF4243	cluster638	1	1	1	1	4	3	3	3	1	1	11	2	2	1	1	6	1	1	1	0	1	1	1	3	1	1	4	1	2	1	21	19	40
TIM,Thi4	cluster639	1	1	1	1	4	1	1	1	1	1	5	1	1	1	1	4	1	1	1	1	1	1	1	1	1	1	9	3	1	4	13	27	40
2-Hacid_dh_C	cluster640	1	1	1	1	4	2	2	2	2	2	10	2	2	2	2	8	0	1	2	0	1	1	0	4	1	1	3	1	1	2	22	18	40
Ada_Zn_binding	cluster641	1	1	1	1	4	3	3	3	3	2	14	4	3	4	1	12	1	1	1	0	1	1	0	0	1	1	1	1	1	0	30	10	40
RCC1,RCC1_2	cluster642	1	1	1	1	4	1	1	1	1	2	6	1	1	1	1	4	1	4	3	2	2	1	2	1	1	1	3	1	2	2	14	26	40
CN_hydrolase	cluster643	2	1	2	2	7	2	2	2	2	2	10	2	2	2	2	8	1	1	1	1	1	1	1	2	1	1	1	1	1	1	25	15	40
noPFAM	cluster644	0	1	1	1	3	1	1	1	1	1	5	1	0	1	1	3	1	1	1	1	1	1	0	1	1	1	11	6	1	1	11	28	39
UQ_con	cluster645	1	1	1	1	4	1	1	1	1	1	5	1	1	1	1	4	1	1	1	1	1	1	1	1	1	1	9	6	1	1	13	27	40
COesterase,Metallophos	cluster646	1	1	1	1	4	1	1	1	2	2	7	1	2	2	2	7	1	3	3	0	2	2	2	1	1	1	1	4	0	1	18	22	40
A_deaminase,UAA	cluster647	2	2	2	2	8	2	2	2	2	2	10	2	2	2	2	8	0	1	1	1	1	1	1	1	1	1	1	2	1	1	26	14	40
Lactamase_B	cluster648	2	2	2	2	8	2	2	1	1	2	8	1	1	2	1	5	2	2	3	0	1	1	2	1	1	1	2	1	1	1	21	19	40
noPFAM	cluster649	1	1	1	1	4	1	1	1	1	1	5	1	1	1	1	4	1	1	1	1	1	1	1	1	1	1	12	3	0	2	13	27	40
UbiA	cluster650	2	1	2	1	6	1	1	1	1	3	7	2	2	2	1	7	1	1	2	2	2	2	0	1	1	2	2	2	1	1	20	20	40
peroxidase	cluster651	2	2	2	2	8	4	4	4	4	3	19	2	2	2	2	8	0	0	0	0	0	0	0	0	1	1	1	1	1	0	35	5	40
noPFAM	cluster652	1	1	2	1	5	2	2	2	1	3	10	2	1	2	3	8	0	2	2	1	0	0	7	2	0	0	2	0	1	0	23	17	40
Abhydrolase_3,Acyl_transf_1,KAsynt_C_assoc,Ketoacyl-synt_C,Methyltransf_12,NAD_binding_4,PP-binding,PS-DH,SAT,ketoacyl-synt	cluster653	2	1	2	2	7	3	3	3	3	2	14	2	1	1	1	5	0	3	3	0	0	0	1	0	1	1	0	0	5	0	26	14	40
Aldo_ket_red	cluster654	0	0	0	0	0	2	2	2	2	2	10	2	2	2	2	8	0	0	1	0	0	0	0	6	4	2	3	4	1	1	18	22	40
4HBT	cluster655	2	2	2	2	8	3	3	3	1	3	13	1	1	1	1	4	0	1	1	2	0	0	1	3	1	2	1	2	0	1	25	15	40
Glyco_hydro_71	cluster656	2	2	2	2	8	3	3	3	3	3	15	2	2	2	2	8	1	1	1	0	0	0	0	1	1	0	1	1	0	2	31	9	40
noPFAM	cluster657	2	2	2	2	8	2	2	2	3	2	11	1	1	1	1	4	0	0	0	0	0	0	0	0	4	3	6	4	0	0	23	17	40
MFS_1	cluster658	2	2	2	1	7	2	2	1	1	2	8	3	3	3	3	12	0	0	2	0	0	0	0	1	2	1	2	4	0	1	27	13	40
FAD_binding_6,NAD_binding_1	cluster659	1	1	1	1	4	1	1	1	1	1	5	1	1	1	1	4	1	2	2	2	2	2	1	2	2	2	2	2	2	2	13	26	39
Epimerase	cluster660	1	1	1	1	4	1	1	1	1	1	5	1	2	1	2	6	1	0	1	1	1	2	0	3	4	4	3	4	0	0	15	24	39
PALP	cluster661	1	1	1	1	4	2	2	2	2	2	10	1	1	1	1	4	2	2	2	1	2	2	1	2	1	1	2	1	1	1	18	21	39
Fungal_trans,Zn_clus	cluster662	2	1	2	2	7	3	3	2	3	3	14	3	3	3	2	11	1	2	2	0	0	1	0	1	0	0	0	0	0	0	32	7	39
Ribonuclease	cluster663	1	1	2	2	6	2	2	2	1	2	9	2	2	2	2	8	1	2	2	0	1	1	1	1	0	1	1	1	1	2	23	15	38
HET	cluster664	1	1	1	1	4	2	1	2	1	1	7	2	2	1	1	6	1	1	1	1	2	4	1	5	1	2	2	1	0	0	17	22	39
Metallophos	cluster665	1	1	1	1	4	1	1	1	1	2	6	1	1	1	1	4	1	2	2	1	2	3	1	2	2	1	1	4	2	1	14	25	39
BTB	cluster666	1	3	2	3	9	1	1	1	0	1	4	0	0	0	0	0	0	0	2	0	1	1	5	0	4	1	9	3	0	0	13	26	39
Hemerythrin	cluster667	0	0	0	0	0	4	4	3	3	3	17	1	1	2	1	5	0	1	2	1	0	1	0	2	2	2	2	2	1	1	22	17	39
Pkinase	cluster668	2	2	2	1	7	2	2	2	2	2	10	2	2	2	1	7	2	1	1	1	1	1	1	1	1	1	1	1	1	1	24	15	39
RabGAP-TBC	cluster669	1	1	1	1	4	1	1	1	1	1	5	1	1	1	0	3	1	1	1	1	1	1	1	1	1	1	9	6	1	1	12	27	39
noPFAM	cluster670	1	1	2	1	5	1	1	1	1	1	5	1	1	1	1	4	0	1	1	1	1	1	1	1	1	1	7	7	1	1	14	25	39
Acetyltransf_1	cluster671	1	1	1	1	4	1	1	1	1	1	5	1	1	1	1	4	1	2	1	1	2	2	1	2	3	3	4	3	0	1	13	26	39
FCH,SH3_1,Seipin	cluster672	1	2	2	2	7	2	1	2	1	1	7	1	1	1	2	5	1	2	2	1	1	2	1	1	1	1	1	3	1	2	19	20	39
Peptidase_M20	cluster673	2	0	2	2	6	2	2	2	2	2	10	2	1	1	1	5	1	0	0	0	1	1	0	4	2	3	2	2	1	1	21	18	39
FAD_binding_8,Ferric_reduct,NAD_binding_6,adh_short	cluster674	2	2	2	2	8	2	2	2	2	2	10	2	1	2	0	5	0	1	0	0	2	2	1	1	1	2	2	4	0	0	23	16	39
DUF1479	cluster675	1	1	1	1	4	1	1	1	1	1	5	1	1	1	2	5	1	1	1	1	1	1	1	3	3	2	4	3	2	1	14	25	39
noPFAM	cluster676	1	1	1	1	4	1	1	1	0	1	4	1	0	1	0	2	0	1	2	1	1	2	1	1	1	2	4	9	2	2	10	29	39
APH	cluster677	1	1	0	0	2	2	2	2	2	2	10	5	3	1	2	11	0	2	4	1	4	2	0	2	0	0	0	0	1	0	23	16	39
ABC_membrane,ABC_tran,Acetyltransf_8	cluster678	2	2	2	2	8	2	1	2	0	2	7	1	0	1	0	2	0	1	2	1	2	2	1	2	2	2	2	3	1	1	17	22	39
Pkinase	cluster679	1	1	1	1	4	1	1	1	1	1	5	1	1	1	1	4	1	1	1	1	1	1	1	1	1	1	8	6	1	1	13	26	39
Ribonuc_L-PSP	cluster680	0	0	0	0	0	2	3	3	2	1	11	2	1	1	1	5	0	1	2	0	2	1	0	4	3	2	3	4	1	0	16	23	39
Ldh_1_C,Ldh_1_N	cluster681	0	0	0	0	0	1	1	1	1	1	5	1	1	1	1	4	0	1	1	0	1	1	0	0	0	1	21	2	1	1	9	30	39
Chromate_transp	cluster682	1	1	1	1	4	2	2	2	2	2	10	1	1	1	1	4	0	1	1	0	1	1	0	3	1	1	9	1	1	1	18	21	39
KH_1	cluster683	1	0	2	1	4	1	1	1	1	1	5	1	1	1	1	4	1	1	1	1	1	1	1	1	1	1	7	7	1	1	13	26	39
UCH_1	cluster684	1	1	1	1	4	1	1	1	1	1	5	1	1	1	1	4	1	1	1	1	1	1	1	1	1	1	9	5	1	1	13	26	39
GCN5L1,LRR_4,LRR_8,SOG2	cluster685	1	1	1	1	4	1	1	1	1	1	5	1	1	1	1	4	1	1	2	1	1	1	1	1	1	1	8	5	1	1	13	26	39
Fungal_trans	cluster686	1	1	1	1	4	2	2	1	2	2	9	1	1	1	1	4	1	0	1	0	0	1	0	2	2	1	8	4	1	1	17	22	39
Actin	cluster687	1	1	1	1	4	1	1	1	1	1	5	1	1	1	1	4	1	1	1	1	1	1	1	1	1	1	13	1	1	1	13	26	39
Thiolase_C,Thiolase_N	cluster688	1	1	0	1	3	2	2	2	2	2	10	2	2	2	2	8	1	1	1	1	2	2	1	1	2	1	2	1	1	1	21	18	39
BetaGal_dom2,BetaGal_dom3,BetaGal_dom4_5,Glyco_hydro_35	cluster689	1	1	1	1	4	1	1	1	1	1	5	1	1	1	2	5	1	1	1	1	2	2	1	3	2	2	4	2	1	2	14	25	39
Oxidored_FMN	cluster690	2	2	2	2	8	1	1	1	1	3	7	1	1	2	1	5	0	1	1	0	2	1	1	2	3	2	3	2	0	1	20	19	39
DUF3433	cluster691	1	1	1	1	4	1	1	1	1	1	5	1	1	1	1	4	0	1	1	1	1	1	1	1	1	1	8	6	1	2	13	26	39
GRDP-like	cluster692	2	2	2	2	8	2	2	2	2	2	10	2	2	2	2	8	0	1	1	0	1	1	0	2	1	1	1	1	2	1	26	13	39
MIF4G,Upf2	cluster693	1	1	1	1	4	1	1	1	1	1	5	1	1	1	1	4	1	1	1	1	1	1	1	1	1	1	13	1	1	1	13	26	39
Sugar_tr	cluster694	2	2	2	2	8	2	2	2	2	2	10	2	1	2	2	7	1	1	1	1	1	1	1	1	1	1	1	1	1	1	25	14	39
Dabb	cluster695	1	1	0	1	3	2	2	2	1	1	8	1	1	1	1	4	1	2	2	2	1	2	1	3	2	3	2	2	0	1	15	24	39
DUF1752	cluster696	1	1	1	1	4	2	2	1	1	1	7	1	1	1	1	4	1	1	1	1	1	1	1	1	1	1	10	1	1	2	15	24	39
AnmK	cluster697	2	1	2	2	7	2	2	2	3	2	11	2	3	2	2	9	0	1	1	1	0	1	0	1	1	0	3	0	1	2	27	12	39
DAGK_cat	cluster698	1	1	1	1	4	1	1	1	1	1	5	1	1	1	1	4	1	1	1	1	1	1	1	1	1	1	12	1	1	2	13	26	39
Abhydrolase_2	cluster699	2	2	2	2	8	2	2	2	1	2	9	2	2	2	2	8	1	1	1	1	1	1	1	1	1	1	1	1	1	1	25	14	39
Mito_carr	cluster700	2	2	2	2	8	2	2	2	2	2	10	1	2	2	1	6	1	1	1	1	1	1	1	1	1	1	1	2	1	1	24	15	39
Pkinase	cluster701	1	1	1	1	4	1	1	1	1	1	5	1	1	1	1	4	1	1	1	1	1	1	1	1	1	1	6	6	1	3	13	26	39
Peptidase_C2	cluster702	1	1	1	1	4	1	1	1	1	1	5	1	1	1	1	4	0	1	1	0	1	1	1	1	1	1	9	6	1	2	13	26	39
Cyt-b5,FMN_dh	cluster703	1	1	1	1	4	1	1	1	1	1	5	1	1	1	1	4	0	1	1	0	2	0	0	6	4	2	5	4	0	1	13	26	39
noPFAM	cluster704	1	1	1	1	4	3	3	3	3	2	14	2	3	1	3	9	0	0	2	1	0	0	0	2	1	2	2	1	0	1	27	12	39
Ribonuc_L-PSP	cluster705	1	1	1	1	4	1	1	1	1	1	5	2	2	1	1	6	1	1	1	1	1	1	1	2	2	1	7	2	1	1	15	23	38
Catalase,Mo-co_dimer,Oxidored_molyb	cluster706	2	2	2	2	8	2	2	2	2	2	10	1	1	1	1	4	1	1	1	0	0	1	1	1	2	1	3	3	0	1	22	16	38
noPFAM	cluster707	1	1	1	1	4	1	1	1	1	1	5	1	1	1	1	4	1	1	1	0	1	1	1	1	1	1	4	10	1	1	13	25	38
zf-MYND	cluster708	3	2	2	3	10	3	3	1	3	2	12	2	1	1	2	6	0	1	2	1	1	1	0	1	1	0	1	1	0	0	28	10	38
noPFAM	cluster709	1	1	1	1	4	1	1	1	1	1	5	1	1	1	1	4	1	1	1	1	1	1	1	1	1	0	7	7	1	1	13	25	38
DUF3626,Glyco_transf_90	cluster710	1	1	1	1	4	1	1	1	1	1	5	3	3	3	2	11	1	0	1	1	2	1	0	1	2	2	3	2	1	1	20	18	38
Pkinase	cluster711	2	1	2	1	6	1	1	1	1	1	5	1	1	1	1	4	1	1	1	1	1	1	1	1	1	1	7	2	1	3	15	23	38
BRE1	cluster712	1	1	1	1	4	1	1	1	1	1	5	1	1	1	1	4	1	1	1	1	1	1	1	1	1	1	6	6	1	2	13	25	38
Fungal_trans_2	cluster713	1	1	1	1	4	1	1	1	1	1	5	1	1	1	1	4	0	1	1	1	1	1	1	1	1	1	8	6	1	1	13	25	38
AP_endonuc_2	cluster714	1	1	1	1	4	2	2	2	1	2	9	1	2	1	2	6	0	1	2	0	2	2	0	3	2	2	1	2	1	1	19	19	38
Aminotran_1_2	cluster715	1	1	1	1	4	1	1	1	1	1	5	2	2	2	2	8	1	2	1	0	1	1	0	3	2	1	4	3	1	1	17	21	38
GDP_Man_Dehyd	cluster716	1	1	1	1	4	1	1	1	1	1	5	1	1	1	1	4	1	1	1	2	1	1	1	2	1	1	4	5	1	3	13	25	38
UQ_con	cluster717	1	1	1	1	4	1	1	1	1	1	5	1	1	1	1	4	1	1	1	1	1	1	1	1	1	1	10	2	1	2	13	25	38
FTR1	cluster718	1	1	1	1	4	1	1	1	1	1	5	1	1	1	1	4	1	1	1	1	1	2	1	2	2	2	6	3	1	1	13	25	38
Abhydrolase_1	cluster719	1	1	1	1	4	1	1	1	1	1	5	2	2	1	2	7	1	1	1	0	1	1	1	1	2	1	7	3	1	1	16	22	38
noPFAM	cluster720	0	1	1	1	3	1	1	1	1	1	5	1	1	1	1	4	0	1	1	1	1	1	1	1	1	1	4	10	1	2	12	26	38
FA_hydroxylase	cluster721	0	0	0	0	0	0	0	0	0	0	0	0	0	0	0	0	0	4	8	1	8	8	2	0	2	1	2	2	0	0	0	38	38
TPT	cluster722	1	1	1	1	4	1	1	1	1	1	5	1	1	1	1	4	0	2	2	1	0	1	1	2	1	2	8	2	1	2	13	25	38
Mito_carr	cluster723	1	1	1	1	4	1	1	1	1	1	5	1	1	1	0	3	1	1	1	1	0	1	1	1	1	1	8	6	1	2	12	26	38
SBP_bac_6	cluster724	2	1	2	1	6	3	3	3	3	2	14	1	1	1	1	4	0	1	1	0	1	2	0	3	2	1	1	2	0	0	24	14	38
DUF2205	cluster725	1	1	1	1	4	1	1	1	1	1	5	1	1	1	1	4	1	1	1	1	1	1	1	1	1	1	6	7	1	1	13	25	38
Aldo_ket_red	cluster726	2	2	1	2	7	2	2	2	2	2	10	1	1	1	1	4	1	2	2	1	1	1	1	2	1	2	1	1	0	1	21	17	38
eRF1_1,eRF1_2,eRF1_3	cluster727	1	1	1	1	4	1	1	1	1	1	5	1	1	1	1	4	1	1	1	1	1	1	1	1	1	1	10	3	1	1	13	25	38
DUF3337	cluster728	1	1	1	1	4	1	1	1	1	1	5	1	1	1	1	4	1	1	1	1	1	1	1	1	1	1	4	9	1	1	13	25	38
noPFAM	cluster729	1	1	1	1	4	1	1	1	1	1	5	1	1	1	1	4	1	1	1	1	1	2	1	1	1	1	7	5	1	1	13	25	38
AA_kinase,NAT,Semialdhyde_dh	cluster730	1	1	1	1	4	1	1	1	1	2	6	2	2	2	3	9	1	2	3	0	1	1	1	1	2	1	1	2	1	2	19	19	38
AlaDh_PNT_N	cluster731	1	1	1	1	4	2	2	1	1	1	7	1	1	1	1	4	1	1	1	2	2	1	1	1	2	1	1	7	1	1	15	23	38
Fungal_trans	cluster732	1	1	1	1	4	1	1	1	1	1	5	1	1	1	1	4	0	1	1	0	1	1	1	1	1	1	8	6	1	2	13	25	38
noPFAM	cluster733	2	2	2	2	8	2	2	2	2	2	10	1	1	1	1	4	1	0	0	0	1	1	0	2	2	2	3	2	1	1	22	16	38
Fungal_trans	cluster734	1	1	1	1	4	2	2	2	2	2	10	1	2	1	1	5	0	1	1	1	1	1	0	2	2	1	2	4	1	2	19	19	38
adh_short	cluster735	1	1	1	1	4	1	1	1	1	1	5	1	1	1	1	4	1	2	3	2	1	1	1	2	2	2	3	4	0	1	13	25	38
Xan_ur_permease	cluster736	1	1	1	1	4	1	1	1	1	1	5	1	1	1	1	4	1	1	1	0	1	1	1	2	2	1	6	5	1	2	13	25	38
Fungal_trans	cluster737	1	1	1	1	4	1	1	1	1	1	5	1	1	1	1	4	1	1	1	1	1	1	1	1	1	1	11	2	1	1	13	25	38
noPFAM	cluster738	1	1	1	1	4	1	1	1	1	1	5	1	1	1	1	4	1	1	1	1	1	1	1	1	1	1	10	3	1	1	13	25	38
Acetyltransf_8	cluster739	2	1	2	2	7	1	2	1	1	2	7	1	1	1	1	4	0	1	1	1	1	1	1	2	2	2	4	2	1	1	18	20	38
noPFAM	cluster740	2	1	1	1	5	1	1	1	1	1	5	1	1	1	1	4	1	1	1	1	1	1	1	1	1	1	6	6	1	1	14	24	38
PA,Peptidase_M28	cluster741	1	1	1	1	4	1	1	1	1	1	5	1	1	1	1	4	1	1	1	1	1	1	0	3	4	4	4	3	1	0	13	25	38
noPFAM	cluster742	1	1	1	1	4	1	1	1	1	1	5	1	1	1	1	4	1	1	1	1	1	1	1	1	1	1	12	1	1	1	13	25	38
noPFAM	cluster743	1	1	1	1	4	1	1	1	1	1	5	2	2	2	2	8	1	1	1	2	4	1	0	4	1	0	5	1	0	0	17	21	38
noPFAM	cluster744	1	1	1	1	4	1	1	1	1	1	5	1	1	1	1	4	1	1	1	1	1	1	1	1	1	1	4	8	1	2	13	25	38
Exo_endo_phos_2,RVT_1	cluster745	0	0	0	0	0	1	0	0	3	0	4	0	0	0	3	3	0	2	12	0	0	3	7	0	0	0	7	0	0	0	7	31	38
noPFAM	cluster746	1	1	1	1	4	1	1	1	1	1	5	1	1	1	1	4	0	1	1	1	1	1	0	1	1	1	12	4	0	1	13	25	38
Glyco_hydro_11	cluster747	1	1	1	1	4	1	1	1	1	1	5	1	1	1	1	4	0	0	0	0	0	0	1	3	3	2	4	4	6	2	13	25	38
Cys_Met_Meta_PP	cluster748	1	1	1	1	4	1	1	1	1	1	5	1	1	1	1	4	1	2	3	3	1	0	1	2	1	2	3	2	2	2	13	25	38
AAA	cluster749	2	2	2	2	8	3	3	3	4	5	18	1	2	1	2	6	0	0	0	0	0	0	0	1	1	0	2	0	2	0	32	6	38
Glyco_hydro_12,adh_short	cluster750	1	1	1	1	4	2	2	2	2	3	11	2	2	2	2	8	1	0	0	0	0	0	1	3	1	2	2	2	3	0	23	15	38
MFS_1	cluster751	1	1	1	1	4	1	2	1	1	1	6	1	0	2	1	4	0	0	0	1	2	0	0	6	4	3	3	5	0	0	14	24	38
DUF924,Sugar_tr	cluster752	2	2	2	2	8	3	3	3	3	2	14	3	3	2	2	10	1	0	0	0	0	0	0	2	1	0	1	1	0	0	32	6	38
FAD_binding_4	cluster753	2	2	2	2	8	2	2	3	3	2	12	2	2	2	1	7	0	0	0	0	0	0	0	1	1	2	5	2	0	0	27	11	38
Pkinase,Pkinase_C	cluster754	1	1	1	1	4	1	1	1	1	1	5	1	1	1	1	4	0	1	1	1	1	1	1	1	1	1	5	7	1	2	13	24	37
EF-hand_7,EF-hand_8	cluster755	1	1	1	1	4	1	1	1	1	1	5	1	1	1	1	4	1	1	1	1	1	1	1	1	1	1	9	2	1	2	13	24	37
Homeobox	cluster756	1	1	1	1	4	1	1	1	1	1	5	1	1	1	1	4	0	1	1	1	1	1	1	1	1	1	6	8	0	1	13	24	37
Cutinase	cluster757	1	1	1	1	4	1	1	1	1	1	5	1	1	1	1	4	1	1	1	1	1	2	2	3	3	3	2	3	0	1	13	24	37
Fungal_trans_2,Sas10_Utp3	cluster758	1	1	1	1	4	1	1	1	1	1	5	1	1	1	1	4	1	3	3	2	1	2	1	1	1	1	2	2	2	2	13	24	37
PLAC8	cluster759	2	2	2	1	7	2	2	2	2	3	11	2	1	3	2	8	1	1	1	0	1	1	0	1	1	1	1	1	1	0	26	11	37
APH	cluster760	1	1	1	1	4	1	1	1	1	1	5	0	0	0	0	0	0	7	4	3	4	4	0	2	0	0	1	2	1	0	9	28	37
CMAS	cluster761	1	1	1	1	4	1	1	1	1	1	5	1	1	1	1	4	1	2	2	1	1	1	1	2	2	2	4	3	1	1	13	24	37
Topo_C_assoc,Topoisom_I,Topoisom_I_N	cluster762	1	1	1	1	4	1	1	1	1	1	5	1	1	1	1	4	1	1	1	1	1	1	1	1	1	1	9	2	1	2	13	24	37
Ins_P5_2-kin	cluster763	1	1	1	1	4	1	1	1	1	1	5	1	1	1	1	4	1	1	1	1	1	1	1	1	1	1	3	10	0	1	13	24	37
Aldo_ket_red	cluster764	1	1	1	1	4	1	1	1	1	1	5	1	1	1	0	3	1	4	2	0	2	3	0	4	1	2	1	1	2	2	12	25	37
noPFAM	cluster765	1	1	1	1	4	1	1	1	1	1	5	1	1	1	1	4	1	1	1	1	1	1	1	1	1	1	6	5	1	2	13	24	37
Aldedh	cluster766	1	1	1	1	4	2	2	2	1	1	8	1	1	1	1	4	1	1	1	0	1	2	1	2	1	1	4	4	1	1	16	21	37
NOT2_3_5,cobW	cluster767	1	1	1	1	4	1	1	1	1	1	5	1	1	1	1	4	1	1	1	1	1	1	1	1	1	1	1	10	1	2	13	24	37
Asp	cluster768	1	1	1	1	4	1	1	1	1	1	5	1	0	1	1	3	2	1	2	1	2	2	1	2	2	2	2	2	2	2	12	25	37
XLF	cluster769	1	1	1	1	4	1	1	1	1	1	5	1	0	1	1	3	0	1	1	1	1	1	1	1	1	1	11	2	1	2	12	25	37
noPFAM	cluster770	1	1	1	1	4	3	3	1	1	3	11	5	2	4	1	12	1	1	1	1	1	2	0	3	0	0	0	0	0	0	27	10	37
YTH	cluster771	1	1	1	1	4	1	1	1	1	1	5	1	1	1	0	3	0	1	1	1	1	1	1	1	1	1	1	13	1	1	12	25	37
Acetyltransf_1,Acetyltransf_10	cluster772	2	2	2	1	7	2	2	2	2	2	10	2	2	2	2	8	0	1	1	0	2	1	0	1	1	1	1	1	1	1	25	12	37
THOC2_N,Tho2,Thoc2	cluster773	1	1	1	1	4	1	1	1	1	1	5	1	1	1	1	4	1	1	1	1	1	1	1	1	1	1	8	4	1	1	13	24	37
CBM_20,Glyco_hydro_15	cluster774	1	1	1	1	4	1	1	1	1	1	5	2	2	2	2	8	1	1	1	1	1	1	1	1	2	2	2	4	1	1	17	20	37
Fungal_trans	cluster775	1	1	1	1	4	1	1	1	1	1	5	1	1	1	1	4	0	1	1	1	1	1	1	1	1	1	11	2	1	1	13	24	37
Disintegrin,Reprolysin_2,Reprolysin_5	cluster776	1	1	2	1	5	1	1	1	1	1	5	1	1	1	1	4	1	2	2	1	2	2	1	3	1	2	2	2	1	1	14	23	37
noPFAM	cluster777	1	1	1	1	4	1	1	1	1	1	5	1	1	1	1	4	1	1	1	1	1	1	1	1	1	1	1	11	1	1	13	24	37
Apc15p	cluster778	1	1	1	1	4	1	1	1	1	1	5	1	1	1	1	4	1	1	1	1	1	1	1	1	1	1	4	9	0	1	13	24	37
DUF3455	cluster779	1	1	1	1	4	1	1	1	1	1	5	1	1	1	1	4	1	1	1	1	1	1	1	1	1	1	11	1	1	1	13	24	37
PolyA_pol,PolyA_pol_RNAbd	cluster780	1	1	1	1	4	1	1	0	1	1	4	1	1	1	1	4	1	2	1	2	2	2	1	1	2	1	2	6	1	1	12	25	37
Arrestin_C	cluster781	1	1	1	1	4	1	1	1	1	1	5	1	1	1	1	4	1	1	1	1	0	1	1	2	1	1	8	4	1	1	13	24	37
noPFAM	cluster782	1	1	1	1	4	1	1	1	1	1	5	1	1	1	1	4	1	1	1	1	1	1	1	1	1	1	6	6	1	1	13	24	37
YEATS	cluster783	1	1	1	1	4	1	1	1	1	1	5	1	1	1	1	4	1	1	1	1	1	1	1	1	1	1	7	5	1	1	13	24	37
Lactonase	cluster784	2	1	2	2	7	2	2	2	2	2	10	2	2	2	2	8	0	1	1	0	0	1	1	1	1	1	3	2	0	0	25	12	37
noPFAM	cluster785	1	1	1	1	4	1	1	1	1	1	5	1	1	1	1	4	0	2	2	1	0	1	1	4	3	3	3	3	1	0	13	24	37
AA_kinase,PUA	cluster786	1	1	1	1	4	1	1	1	0	1	4	1	1	1	1	4	1	1	1	1	1	1	1	1	1	1	9	4	1	1	12	25	37
FAD_binding_1,Flavodoxin_1,NAD_binding_1	cluster787	1	1	1	0	3	1	1	1	1	1	5	1	1	1	2	5	1	1	1	1	1	1	1	2	1	1	9	2	1	1	13	24	37
Pkinase	cluster788	1	1	1	1	4	1	1	1	1	1	5	1	1	1	1	4	1	1	1	1	1	1	1	1	1	1	7	6	0	1	13	24	37
MIS13	cluster789	1	1	1	1	4	1	1	1	1	1	5	1	1	1	1	4	1	1	1	1	1	1	1	2	1	2	8	2	1	1	13	24	37
PAP2,PEP_hydrolase	cluster790	1	1	1	1	4	1	1	1	1	1	5	1	1	1	1	4	1	1	1	0	1	1	1	1	1	1	6	6	1	2	13	24	37
Aconitase,Aconitase_C,Nucleopor_Nup85	cluster791	1	1	1	1	4	1	1	1	1	1	5	1	1	1	1	4	1	1	1	1	1	1	1	1	1	1	4	8	1	1	13	24	37
Grp1_Fun34_YaaH	cluster792	1	1	1	1	4	1	1	2	1	1	6	1	1	1	2	5	0	0	0	1	2	1	0	4	4	2	3	4	1	0	15	22	37
AA_permease_2	cluster793	1	1	1	1	4	1	1	1	1	1	5	1	1	1	1	4	1	1	1	1	1	2	1	3	2	2	2	2	3	2	13	24	37
Catalase,Catalase-rel	cluster794	1	1	1	1	4	1	1	1	1	1	5	1	1	1	1	4	2	2	2	1	1	2	2	2	1	2	1	2	2	2	13	24	37
DUF3632,N_BRCA1_IG,ZZ	cluster795	1	1	1	0	3	1	1	1	1	1	5	1	1	1	1	4	1	1	1	1	1	1	1	1	1	1	6	6	1	2	12	25	37
AbfB,ArabFuran-catal	cluster796	2	2	2	2	8	2	2	2	2	2	10	2	2	2	2	8	0	0	1	0	1	1	1	1	2	1	1	1	0	1	26	11	37
PEP_mutase	cluster797	1	1	1	1	4	2	2	2	2	2	10	2	2	3	2	9	1	2	2	0	1	1	1	0	1	1	2	1	0	1	23	14	37
RasGEF,RasGEF_N,SH3_1	cluster798	1	1	1	1	4	1	1	1	1	1	5	1	1	1	1	4	1	1	1	1	1	1	1	1	1	1	8	4	1	1	13	24	37
Thioredoxin	cluster799	1	1	1	1	4	1	1	1	1	2	6	1	1	1	1	4	1	2	2	1	2	2	2	2	2	1	2	2	1	1	14	23	37
DUF2264	cluster800	1	1	1	1	4	1	1	1	1	1	5	1	1	1	1	4	1	1	2	0	1	1	0	4	3	2	4	3	1	1	13	24	37
His_Phos_2	cluster801	1	1	1	1	4	1	1	1	1	1	5	1	1	1	1	4	1	1	1	1	1	1	1	1	1	1	5	6	1	2	13	24	37
SHMT	cluster802	1	1	1	1	4	1	1	1	1	1	5	1	1	1	1	4	1	1	1	0	1	1	1	2	2	2	2	7	1	2	13	24	37
RhoGAP	cluster803	1	1	1	1	4	1	1	1	1	1	5	1	1	1	1	4	1	1	1	1	1	1	1	1	1	1	6	4	1	3	13	24	37
CoA_transf_3	cluster804	1	1	1	1	4	1	1	1	1	1	5	1	1	1	1	4	1	1	1	1	1	1	1	2	2	1	5	5	1	1	13	24	37
DUF917,Hydant_A_N,Hydantoinase_A	cluster805	1	1	1	1	4	2	2	2	2	2	10	2	2	1	2	7	0	1	1	0	1	1	0	4	2	1	2	2	0	1	21	16	37
SSF	cluster806	2	2	2	2	8	2	2	2	2	2	10	1	1	2	2	6	0	1	1	0	1	1	0	2	2	0	3	2	0	0	24	13	37
Methyltransf_6	cluster807	1	1	1	1	4	2	2	2	1	2	9	1	1	1	1	4	1	1	1	1	1	1	1	1	2	1	2	4	1	2	17	20	37
Myb_DNA-binding	cluster808	1	0	1	1	3	1	1	1	1	1	5	1	1	1	1	4	1	1	1	0	0	1	1	1	1	1	1	16	0	0	12	25	37
Mito_carr	cluster809	1	1	1	1	4	1	1	1	1	1	5	1	1	1	1	4	1	1	1	1	1	1	1	1	1	1	6	5	1	2	13	24	37
Arf	cluster810	1	1	1	1	4	1	1	1	1	1	5	1	1	1	1	4	1	1	1	1	1	1	1	1	1	1	6	6	1	1	13	24	37
GAT	cluster811	1	1	1	1	4	1	1	1	1	1	5	1	0	1	1	3	1	1	1	1	1	1	1	1	1	1	8	4	1	2	12	25	37
UDPGP	cluster812	1	1	1	1	4	1	1	1	1	1	5	1	1	1	1	4	1	1	1	1	1	1	1	1	1	1	8	4	1	1	13	24	37
noPFAM	cluster813	1	1	1	1	4	1	1	1	1	1	5	1	1	1	1	4	1	1	1	1	1	1	1	1	1	1	6	7	0	1	13	24	37
DUF1749	cluster814	1	1	1	1	4	2	2	2	1	2	9	1	1	2	1	5	1	1	1	1	1	1	1	1	1	1	3	3	2	1	18	19	37
noPFAM	cluster815	1	0	2	1	4	1	1	1	1	1	5	1	1	1	1	4	0	1	1	0	1	1	1	1	1	1	4	10	1	1	13	24	37
F-box-like	cluster816	1	1	1	1	4	1	1	1	1	1	5	1	1	1	1	4	1	1	1	1	1	1	1	1	1	1	5	7	1	1	13	24	37
TrkH	cluster817	0	0	0	0	0	0	0	0	0	0	0	0	0	0	0	0	0	2	2	1	0	0	0	2	2	2	16	9	1	0	0	37	37
Aldo_ket_red	cluster818	1	1	2	2	6	2	2	2	2	2	10	2	2	2	2	8	2	1	1	0	1	0	1	1	1	1	1	1	1	1	24	13	37
HET,Pkinase	cluster819	0	1	1	1	3	1	1	0	1	2	5	2	0	0	0	2	0	2	0	0	0	0	0	9	4	1	4	5	1	1	10	27	37
Aldedh,Fungal_trans	cluster820	0	1	0	0	1	3	3	4	2	1	13	2	1	1	3	7	0	0	2	0	0	0	0	3	4	1	3	2	1	0	21	16	37
adh_short,adh_short_C2	cluster821	1	1	1	1	4	1	1	1	1	2	6	1	1	1	1	4	0	0	1	0	1	0	0	7	4	1	6	3	0	0	14	23	37
MFS_1,Sugar_tr	cluster822	1	1	1	1	4	2	2	2	2	2	10	2	2	2	2	8	0	1	1	0	1	0	1	2	2	1	2	4	0	0	22	15	37
TAL_FSA	cluster823	1	2	2	2	7	2	2	2	2	2	10	2	2	2	2	8	1	1	0	0	1	0	0	0	3	0	3	3	0	0	25	12	37
noPFAM	cluster824	1	1	1	1	4	3	3	3	2	1	12	2	1	1	1	5	0	0	0	0	0	0	0	1	5	2	4	4	0	0	21	16	37
ADH_N,ADH_zinc_N	cluster825	2	2	2	2	8	3	3	3	3	3	15	2	2	1	2	7	0	0	0	0	0	0	0	2	1	1	2	1	0	0	30	7	37
Mpv17_PMP22	cluster826	2	1	2	1	6	3	3	3	2	3	14	3	2	3	1	9	0	1	1	0	0	0	0	1	1	1	2	1	0	0	29	8	37
noPFAM	cluster827	1	3	3	1	8	3	3	2	2	3	13	4	3	4	1	12	0	0	1	0	0	0	0	0	0	0	2	0	0	0	33	3	36
noPFAM	cluster828	1	1	1	1	4	1	1	1	1	1	5	1	1	1	1	4	0	1	1	1	1	1	1	1	1	1	6	6	1	1	13	23	36
Anticodon_1,tRNA-synt_1	cluster829	1	1	1	1	4	2	2	2	1	2	9	2	2	2	2	8	1	1	1	1	1	1	1	1	1	1	2	1	1	1	21	15	36
Ala_racemase_N,D-ser_dehydrat	cluster830	1	1	1	1	4	2	2	2	2	2	10	2	2	2	2	8	1	1	1	0	1	2	1	1	1	1	1	1	1	1	22	14	36
Cnd1,Cnd1_N	cluster831	1	1	1	1	4	1	1	1	1	1	5	1	1	1	1	4	1	1	1	1	1	1	1	1	1	1	9	2	1	1	13	23	36
noPFAM	cluster832	0	1	1	1	3	1	1	1	1	1	5	1	1	1	1	4	1	1	1	1	1	1	0	1	1	1	11	1	1	1	12	23	35
THF_DHG_CYH,THF_DHG_CYH_C	cluster833	1	1	1	1	4	1	1	1	1	1	5	1	1	1	1	4	1	1	1	1	1	1	1	1	1	1	4	6	1	2	13	23	36
Abhydrolase_1,Abhydrolase_6,Hydrolase_4	cluster834	1	1	1	2	5	1	1	2	2	1	7	1	2	1	2	6	2	2	3	0	1	2	1	0	1	1	1	2	1	1	18	18	36
noPFAM	cluster835	1	1	1	1	4	1	1	1	1	1	5	1	1	1	1	4	1	2	2	1	2	2	2	2	2	2	2	2	0	1	13	23	36
Abhydrolase_1,Abhydrolase_6	cluster836	1	1	1	1	4	1	1	1	1	1	5	1	1	1	1	4	1	1	1	2	1	1	1	3	1	1	6	1	1	2	13	23	36
noPFAM	cluster837	1	1	1	1	4	1	1	1	1	1	5	1	1	1	1	4	1	1	1	0	1	1	1	1	1	1	7	4	1	2	13	23	36
Pkinase	cluster838	1	1	1	1	4	1	1	1	1	1	5	1	1	1	1	4	1	1	1	1	1	1	1	1	1	1	2	8	1	2	13	23	36
Lipase_GDSL	cluster839	2	2	2	2	8	2	2	2	2	2	10	2	2	2	2	8	0	1	2	0	1	1	1	2	0	0	0	0	1	1	26	10	36
Amidase	cluster840	1	0	2	1	4	1	1	1	1	1	5	1	1	1	1	4	1	1	1	1	1	1	1	3	2	3	2	2	2	2	13	23	36
Pkinase	cluster841	1	1	1	1	4	1	1	1	1	1	5	1	0	1	1	3	1	1	1	1	1	1	1	1	1	1	5	6	1	2	12	24	36
UAA	cluster842	1	1	1	1	4	1	1	1	1	1	5	1	1	1	1	4	1	2	2	1	2	2	1	2	2	2	2	2	1	1	13	23	36
Hamartin	cluster843	1	1	1	1	4	1	1	1	1	1	5	1	1	1	1	4	1	1	1	0	1	1	1	1	1	1	9	2	1	2	13	23	36
MFS_1,Mito_carr	cluster844	1	1	1	1	4	1	1	1	1	1	5	1	1	1	1	4	0	2	3	0	3	1	0	2	1	2	3	1	3	2	13	23	36
RRM_1	cluster845	1	1	1	1	4	1	1	1	1	1	5	1	1	1	1	4	1	1	1	1	1	1	1	1	1	1	6	4	1	2	13	23	36
MFS_1	cluster846	1	1	1	0	3	1	1	1	1	2	6	1	0	1	1	3	1	2	3	0	2	3	2	1	3	1	3	1	1	1	12	24	36
Gal_mutarotas_2,Glyco_hydro_31,NtCtMGAM_N	cluster847	1	1	1	1	4	1	1	1	1	1	5	2	2	2	2	8	1	2	2	0	1	3	1	2	1	1	1	1	1	2	17	19	36
Glyco_transf_17	cluster848	1	1	0	1	3	1	1	1	1	1	5	1	1	1	1	4	1	1	2	1	4	5	0	1	2	1	2	2	1	1	12	24	36
noPFAM	cluster849	2	2	2	2	8	2	2	2	2	2	10	2	2	2	2	8	1	1	1	0	0	1	0	1	1	1	1	2	0	0	26	10	36
MFS_1	cluster850	1	0	1	1	3	1	1	1	1	1	5	1	1	1	1	4	1	2	1	2	2	1	1	2	4	1	2	3	1	1	12	24	36
DUF1932	cluster851	1	1	1	1	4	1	1	1	0	1	4	1	1	1	1	4	0	1	1	0	1	1	0	1	1	1	1	15	0	1	12	24	36
RasGEF,RasGEF_N	cluster852	1	1	1	1	4	1	1	1	1	1	5	1	1	1	1	4	1	1	1	1	1	1	1	1	1	1	4	7	1	1	13	23	36
NUDIX	cluster853	1	1	1	1	4	3	3	2	3	3	14	1	1	1	1	4	1	1	1	0	1	2	0	1	2	1	1	2	0	1	22	14	36
Aminotran_1_2	cluster854	1	1	1	1	4	1	1	1	0	2	5	1	1	2	2	6	0	1	2	3	1	2	2	2	2	1	2	2	1	0	15	21	36
Pectate_lyase_3	cluster855	2	1	3	2	8	2	2	2	2	2	10	2	2	2	2	8	1	1	1	0	1	1	1	0	0	1	0	1	1	1	26	10	36
ADH_zinc_N,ADH_zinc_N_2,AMP-binding,Acyl_transf_1,Condensation,DUF4267,KAsynt_C_assoc,KR,Ketoacyl-synt_C,NAD_binding_4,PP-binding,PS-DH,ketoacyl-synt	cluster856	1	1	2	1	5	2	2	2	2	2	10	1	1	1	1	4	1	2	3	1	2	2	0	0	1	0	1	2	1	1	19	17	36
GMC_oxred_C,GMC_oxred_N	cluster857	1	1	1	1	4	1	1	1	1	2	6	1	1	1	1	4	1	1	1	1	1	1	1	2	2	1	4	4	1	1	14	22	36
HMG_box	cluster858	1	1	1	1	4	1	1	1	1	1	5	1	1	1	1	4	1	1	1	1	1	1	1	1	1	1	7	2	1	3	13	23	36
noPFAM	cluster859	1	1	1	1	4	1	1	1	1	1	5	1	1	1	1	4	1	1	1	1	1	1	1	1	1	1	6	5	1	1	13	23	36
Sugar_tr	cluster860	1	1	1	1	4	1	1	1	1	1	5	1	2	1	1	5	1	1	1	0	1	2	1	2	2	1	5	2	1	2	14	22	36
eIF-5_eIF-2B	cluster861	1	1	1	1	4	1	1	1	1	1	5	1	1	1	1	4	1	1	1	1	1	1	1	1	1	1	6	4	1	2	13	23	36
p450	cluster862	0	0	0	0	0	2	2	2	1	1	8	1	1	1	0	3	0	1	2	2	1	3	2	4	2	1	3	4	0	0	11	25	36
AMP-binding	cluster863	1	1	1	1	4	1	1	1	1	1	5	1	1	1	1	4	1	1	2	0	1	1	1	3	3	3	3	3	1	0	13	23	36
Pkinase	cluster864	1	1	1	1	4	1	1	1	1	1	5	1	1	1	1	4	1	1	1	1	1	2	1	1	1	1	2	8	1	1	13	23	36
noPFAM	cluster865	1	1	1	1	4	1	1	1	1	1	5	1	1	1	1	4	0	1	1	1	1	2	2	1	1	1	3	8	1	0	13	23	36
Dioxygenase_C	cluster866	1	1	0	1	3	0	0	0	0	1	1	0	0	1	1	2	0	3	3	1	2	2	1	2	3	3	3	3	3	1	6	30	36
ATE_C,ATE_N	cluster867	1	1	1	1	4	1	1	1	1	1	5	1	1	1	1	4	0	1	1	1	0	1	0	1	1	1	4	10	1	1	13	23	36
Acyl-CoA_dh_1,Acyl-CoA_dh_M	cluster868	1	0	1	1	3	2	2	2	2	2	10	2	2	2	2	8	1	1	1	1	1	1	1	1	1	1	2	1	1	1	21	15	36
noPFAM	cluster869	1	1	1	1	4	1	1	1	1	1	5	1	1	1	1	4	1	1	1	0	1	1	1	1	1	1	8	3	1	2	13	23	36
zf-rbx1	cluster870	1	1	1	1	4	1	1	1	1	1	5	1	1	1	1	4	1	1	1	0	1	1	1	1	1	1	10	3	1	0	13	23	36
Aminotran_5	cluster871	1	1	1	1	4	2	2	1	2	1	8	1	1	2	2	6	0	2	2	0	2	1	1	1	2	3	1	2	1	0	18	18	36
MFS_1,Nodulin-like	cluster872	1	1	1	1	4	1	1	1	1	1	5	1	1	1	1	4	1	1	1	1	1	1	0	1	1	1	3	9	1	1	13	23	36
ACPS,Ketoacyl-synt_C,ketoacyl-synt	cluster873	1	1	1	1	4	1	1	1	1	1	5	1	2	2	1	6	1	3	3	1	1	1	1	1	2	2	1	1	1	2	15	21	36
Anoctamin	cluster874	1	1	1	1	4	1	1	1	1	1	5	1	1	1	1	4	1	1	1	1	1	1	1	1	1	1	9	2	1	1	13	23	36
noPFAM	cluster875	1	1	1	1	4	1	1	1	1	1	5	1	0	1	1	3	1	1	1	1	1	1	1	0	1	1	10	3	0	2	12	24	36
FMO-like	cluster876	0	0	0	0	0	1	1	1	1	0	4	1	1	1	1	4	2	1	2	2	1	2	0	3	1	3	9	1	0	1	8	28	36
SNARE,Syntaxin	cluster877	1	1	1	1	4	1	1	1	1	1	5	1	0	1	1	3	1	1	1	1	1	2	1	1	1	1	6	2	1	4	12	24	36
HLH	cluster878	1	1	0	1	3	1	1	1	1	1	5	1	1	1	1	4	1	1	1	1	1	1	1	1	1	1	6	4	1	3	12	24	36
F_bP_aldolase	cluster879	1	1	1	1	4	1	1	1	1	1	5	1	1	1	1	4	1	1	1	1	1	1	1	1	1	1	6	4	1	2	13	23	36
PTR2	cluster880	1	1	1	0	3	2	2	2	2	2	10	2	2	2	2	8	1	1	1	0	1	1	1	1	1	1	1	2	1	2	21	15	36
Sdh_cyt	cluster881	1	1	1	1	4	2	2	2	2	2	10	1	1	1	1	4	1	1	1	0	1	1	1	2	2	2	2	2	1	1	18	18	36
noPFAM	cluster882	2	2	2	2	8	3	3	2	2	0	10	2	1	2	1	6	0	1	1	2	0	1	0	2	1	0	2	1	1	0	24	12	36
Abhydrolase_1	cluster883	2	2	3	1	8	3	3	3	3	3	15	2	2	2	3	9	0	1	1	0	0	1	0	0	0	0	0	0	1	0	32	4	36
Thioesterase	cluster884	1	1	1	2	5	1	2	2	2	1	8	1	2	1	2	6	2	1	3	0	1	1	1	1	1	1	1	2	1	1	19	17	36
Sugar_tr	cluster885	1	1	1	1	4	1	1	1	1	1	5	1	1	1	1	4	1	1	1	1	1	1	2	1	3	3	3	3	1	1	13	23	36
Creatinase_N,Creatinase_N_2,Peptidase_M24,Peptidase_M24_C	cluster886	1	1	1	1	4	1	1	1	1	1	5	1	1	1	1	4	0	1	1	1	1	1	1	1	1	1	6	6	1	1	13	23	36
noPFAM	cluster887	1	1	1	1	4	3	3	3	1	2	12	3	2	2	2	9	1	0	0	0	0	0	0	2	2	2	2	1	1	0	25	11	36
Aldo_ket_red	cluster888	1	1	1	1	4	2	2	2	2	2	10	1	1	2	2	6	1	0	1	0	0	0	1	2	2	1	3	3	1	1	20	16	36
DJ-1_PfpI	cluster889	2	2	2	2	8	3	2	3	2	3	13	1	1	1	1	4	0	0	0	0	0	0	0	2	2	1	3	2	1	0	25	11	36
NUDIX,Y_phosphatase3	cluster890	2	2	2	2	8	2	2	2	1	2	9	2	2	2	2	8	0	1	1	0	0	0	1	1	1	1	1	1	2	1	25	11	36
FAD_binding_4	cluster891	1	1	1	1	4	2	2	2	1	3	10	1	1	1	1	4	1	1	1	0	1	0	0	3	3	1	5	2	0	0	18	18	36
Bac_rhamnosid,Bac_rhamnosid_N	cluster892	0	0	0	0	0	1	1	1	1	1	5	1	1	2	1	5	0	0	0	0	0	0	0	6	3	3	10	4	0	0	10	26	36
adh_short	cluster893	2	2	2	2	8	2	2	2	2	2	10	2	3	2	2	9	0	0	0	0	0	0	0	2	2	1	2	2	0	0	27	9	36
HET	cluster894	2	1	1	2	6	1	1	1	1	1	5	3	5	2	2	12	0	0	0	0	0	0	0	7	1	1	2	2	0	0	23	13	36
Fungal_trans_2	cluster895	3	3	3	2	11	3	3	3	2	3	14	3	2	3	3	11	0	0	0	0	0	0	0	0	0	0	0	0	0	0	36	0	36
Pyridoxal_deC	cluster896	1	1	1	1	4	1	1	1	1	1	5	1	1	1	1	4	0	2	3	1	2	2	1	1	1	2	4	1	1	1	13	22	35
WD40	cluster897	1	1	1	1	4	1	1	1	1	1	5	1	1	1	1	4	1	2	2	2	0	2	1	1	1	1	2	3	2	2	13	22	35
FAD_binding_3	cluster898	2	1	1	2	6	2	2	2	1	2	9	2	1	1	2	6	0	2	2	0	1	1	0	2	2	1	1	2	0	0	21	14	35
RRM_1	cluster899	1	1	1	1	4	1	1	1	1	1	5	1	1	1	1	4	1	0	1	0	1	1	1	1	1	1	1	10	1	2	13	22	35
MFS_1	cluster900	1	1	1	1	4	1	1	1	2	1	6	1	1	1	1	4	0	1	0	0	1	5	1	2	2	1	4	2	1	1	14	21	35
Dynein_light	cluster901	1	1	1	1	4	1	1	1	1	1	5	1	1	1	1	4	1	0	0	0	0	1	1	0	1	1	14	1	0	2	13	22	35
Phos_pyr_kin	cluster902	1	1	1	1	4	1	1	1	1	1	5	1	1	1	1	4	1	0	1	1	1	1	1	1	1	1	7	4	1	1	13	22	35
noPFAM	cluster903	2	2	2	2	8	2	2	2	2	2	10	3	3	2	4	12	0	1	1	0	2	1	0	0	0	0	0	0	0	0	30	5	35
Ferric_reduct,NAD_binding_6	cluster904	1	0	1	1	3	2	2	2	2	1	9	1	1	1	1	4	1	1	1	1	1	1	1	1	1	1	1	6	1	1	16	19	35
Amidohydro_1,Fungal_trans,Urease_alpha,Urease_beta,Urease_gamma	cluster905	1	0	2	1	4	1	1	1	1	1	5	1	1	1	0	3	1	1	1	0	1	1	1	1	2	2	6	3	1	2	12	23	35
Transp_cyt_pur	cluster906	1	1	1	1	4	1	1	1	1	1	5	1	1	1	1	4	0	1	1	0	1	1	1	2	3	2	3	3	2	2	13	22	35
noPFAM	cluster907	1	1	1	1	4	1	1	2	1	1	6	1	1	1	1	4	1	1	2	0	1	2	1	3	2	2	2	2	1	1	14	21	35
CoA_trans	cluster908	1	1	1	1	4	1	1	1	1	1	5	1	2	2	1	6	1	1	1	1	1	1	0	2	3	1	3	3	1	1	15	20	35
FAD-oxidase_C,FAD_binding_4	cluster909	1	1	1	1	4	1	1	1	1	1	5	2	1	1	1	5	1	1	2	1	1	1	1	2	2	1	4	2	1	1	14	21	35
FRQ	cluster910	1	1	1	1	4	1	1	1	1	1	5	1	2	1	2	6	0	1	1	1	1	1	1	2	1	1	6	1	0	3	15	20	35
DUF3807	cluster911	1	1	1	1	4	1	1	1	1	2	6	1	1	1	1	4	1	1	2	2	1	1	2	1	2	2	2	2	1	1	14	21	35
Oxidored_q6	cluster912	1	1	1	1	4	1	1	1	1	1	5	2	1	1	1	5	1	1	1	1	1	1	1	3	2	2	3	2	1	1	14	21	35
Iso_dh	cluster913	1	1	1	1	4	2	2	1	1	2	8	1	1	1	1	4	1	1	1	0	1	1	1	1	1	1	6	1	2	1	16	19	35
Cation_efflux	cluster914	1	1	1	1	4	1	1	1	1	1	5	1	1	1	1	4	1	1	1	0	1	1	1	1	1	1	8	1	1	3	13	22	35
PI3Ka,PI3_PI4_kinase	cluster915	1	1	1	1	4	1	1	1	1	1	5	1	1	1	1	4	1	1	1	1	1	1	1	1	1	1	6	4	1	1	13	22	35
Fungal_trans	cluster916	1	0	2	1	4	1	1	1	1	1	5	1	0	1	1	3	0	1	1	1	2	3	2	1	1	1	5	2	1	2	12	23	35
noPFAM	cluster917	1	1	1	1	4	2	2	2	2	2	10	2	3	0	1	6	0	2	2	0	1	2	0	1	2	1	2	2	0	0	20	15	35
Aminotran_4	cluster918	1	1	1	1	4	1	1	1	0	1	4	2	2	2	2	8	1	2	3	1	1	1	1	1	2	2	1	1	1	1	16	19	35
Hydrophobin_2	cluster919	2	2	2	1	7	2	2	1	1	3	9	2	2	2	2	8	0	0	0	1	2	2	0	1	1	1	1	1	0	1	24	11	35
Cys_Met_Meta_PP	cluster920	1	1	1	1	4	1	1	1	1	1	5	1	1	1	1	4	1	1	1	0	1	1	1	1	1	1	2	9	1	1	13	22	35
HSF_DNA-bind	cluster921	1	1	1	1	4	1	1	1	1	1	5	1	1	1	1	4	1	1	1	0	1	1	1	1	1	1	10	1	1	1	13	22	35
Aft1_HRA,Aft1_HRR,Aft1_OSA,bZIP_1	cluster922	1	1	1	1	4	1	1	1	1	1	5	1	1	1	1	4	0	1	1	1	1	1	1	1	1	1	8	2	1	2	13	22	35
MFS_1	cluster923	1	1	1	1	4	2	2	2	2	2	10	2	2	2	2	8	1	1	1	1	1	1	1	0	1	1	1	1	1	1	22	13	35
adh_short	cluster924	1	1	1	1	4	2	2	2	2	2	10	2	2	1	2	7	0	1	1	1	1	1	1	1	1	1	4	1	0	0	21	14	35
DAO,DAO_C	cluster925	1	1	1	1	4	1	1	1	1	1	5	1	1	1	1	4	2	2	2	0	2	1	1	2	2	1	3	2	1	1	13	22	35
ABC2_membrane,ABC_tran	cluster926	1	1	1	1	4	2	2	2	2	3	11	0	0	2	1	3	1	1	1	0	0	2	0	1	1	1	6	1	1	1	18	17	35
CDP-OH_P_transf	cluster927	1	1	1	1	4	1	1	1	1	1	5	1	1	1	1	4	1	1	1	1	1	1	1	1	1	1	7	2	1	2	13	22	35
Acyl_transf_3	cluster928	1	1	1	1	4	2	3	1	1	1	8	1	1	1	1	4	1	1	1	1	1	1	1	2	2	1	1	2	2	2	16	19	35
CDP-OH_P_transf	cluster929	1	0	1	1	3	2	2	2	2	2	10	2	1	2	2	7	1	1	1	1	1	1	1	1	1	1	2	1	1	1	20	15	35
EamA,TIP49	cluster930	1	1	1	1	4	1	1	1	1	1	5	1	1	1	1	4	0	1	1	1	2	2	1	2	2	1	4	3	1	1	13	22	35
Glucosamine_iso	cluster931	1	0	1	1	3	1	1	1	1	1	5	1	1	1	1	4	1	1	1	1	1	1	1	2	2	2	4	5	0	1	12	23	35
Usp	cluster932	1	1	1	1	4	1	1	1	1	1	5	1	1	1	1	4	1	1	1	1	1	1	1	1	1	1	4	3	1	4	13	22	35
Amidohydro_1	cluster933	1	1	2	1	5	2	2	2	2	2	10	2	2	2	2	8	0	1	1	0	1	1	0	1	2	0	2	2	0	1	23	12	35
AHSA1,Aha1_N	cluster934	1	1	1	1	4	1	1	1	1	1	5	1	1	1	1	4	1	1	1	1	1	1	1	1	1	1	5	5	1	1	13	22	35
Sugar_tr	cluster935	1	1	1	1	4	1	1	1	1	1	5	1	1	1	1	4	0	1	1	1	1	1	1	1	1	1	8	3	1	1	13	22	35
ADH_N,ADH_zinc_N,adh_short_C2	cluster936	0	0	0	0	0	2	2	1	2	1	8	1	0	0	1	2	0	1	3	0	2	1	1	6	3	1	2	2	2	1	10	25	35
Tup_N,WD40	cluster937	1	1	1	1	4	1	1	1	1	1	5	2	1	1	1	5	1	1	1	0	1	2	1	1	1	0	6	4	1	1	14	21	35
Aconitase,Aconitase_C	cluster938	1	1	1	1	4	2	2	2	1	2	9	1	1	1	1	4	1	2	2	1	1	1	1	3	1	1	1	1	1	1	17	18	35
noPFAM	cluster939	1	1	1	1	4	1	0	1	1	1	4	1	1	1	1	4	0	1	1	3	1	1	0	2	1	1	7	2	2	1	12	23	35
S1-P1_nuclease	cluster940	1	1	1	1	4	2	2	2	2	2	10	1	1	1	1	4	1	2	2	0	1	1	1	1	1	1	2	2	1	1	18	17	35
Enolase_C,Enolase_N	cluster941	1	1	1	1	4	1	1	1	1	1	5	1	1	1	1	4	1	1	1	1	1	1	1	1	1	1	6	3	1	2	13	22	35
ABC_tran,AOX	cluster942	1	1	1	1	4	1	1	1	1	1	5	1	1	2	1	5	1	1	1	1	0	1	1	1	1	1	3	5	2	2	14	21	35
Aldo_ket_red	cluster943	0	0	0	0	0	1	1	1	1	1	5	1	1	1	1	4	0	2	2	1	1	1	2	4	3	3	3	3	0	1	9	26	35
EF1G,GST_C,GST_N	cluster944	1	1	1	1	4	1	1	1	1	1	5	1	1	1	1	4	1	1	2	2	1	1	1	1	1	1	1	7	1	1	13	22	35
Cation_efflux,ZT_dimer	cluster945	1	0	2	1	4	1	1	1	1	2	6	1	1	1	1	4	1	1	1	1	1	1	1	1	2	1	2	6	1	1	14	21	35
Phosphoesterase	cluster946	1	1	1	1	4	1	1	1	1	1	5	1	1	1	1	4	1	3	4	2	3	3	2	1	0	1	1	1	0	0	13	22	35
Peptidase_M16_C	cluster947	1	1	1	1	4	1	1	1	1	1	5	1	1	1	1	4	1	1	1	1	1	1	1	1	1	1	5	4	1	2	13	22	35
PAF-AH_p_II	cluster948	1	0	1	1	3	1	1	1	1	1	5	1	1	1	1	4	2	1	1	2	1	1	1	3	2	2	3	2	2	0	12	23	35
HA2,Helicase_C,OB_NTP_bind	cluster949	1	1	1	1	4	1	1	1	2	2	7	1	1	1	2	5	1	2	1	1	1	2	1	2	1	1	1	3	1	1	16	19	35
Hexokinase_1,Hexokinase_2	cluster950	1	1	1	1	4	1	1	1	1	1	5	1	1	1	1	4	1	1	1	1	1	1	1	1	1	1	7	2	1	2	13	22	35
HLH	cluster951	1	1	1	1	4	1	1	1	1	1	5	1	1	1	1	4	1	1	1	1	1	1	1	1	1	1	8	2	0	2	13	22	35
p450	cluster952	1	1	1	1	4	1	1	1	1	1	5	1	1	1	1	4	1	1	1	1	1	1	1	4	2	1	4	2	1	1	13	22	35
Aldo_ket_red	cluster953	1	0	1	1	3	1	1	1	1	1	5	1	1	1	1	4	1	1	1	0	1	1	1	1	3	3	3	4	2	1	12	23	35
Glyoxalase	cluster954	0	0	0	0	0	3	3	4	3	3	16	0	1	2	2	5	0	0	0	0	0	1	0	3	4	0	3	1	1	1	21	14	35
ACAS_N,AMP-binding,AMP-binding_C	cluster955	1	1	1	1	4	1	1	1	1	1	5	1	1	2	1	5	1	1	1	1	1	1	1	2	2	2	4	3	0	1	14	21	35
ADH_N,ADH_zinc_N	cluster956	1	1	1	1	4	2	2	2	2	2	10	1	1	2	2	6	1	1	1	1	1	1	1	1	1	1	2	1	1	1	20	15	35
Helicase_C,SNF2_N	cluster957	1	1	1	0	3	3	3	3	2	3	14	3	2	2	1	8	0	0	0	0	0	0	0	2	1	2	2	1	1	1	25	10	35
DNA_pol_A_exo1	cluster958	0	0	1	0	1	2	2	2	2	2	10	2	2	2	1	7	0	0	2	1	0	0	2	0	3	1	3	3	1	1	18	17	35
Aldedh	cluster959	0	0	0	0	0	4	4	4	3	3	18	1	1	1	0	3	0	1	1	0	0	0	0	3	1	2	2	2	1	1	21	14	35
Peptidase_S8	cluster960	1	1	1	1	4	1	1	1	1	1	5	1	1	1	1	4	0	1	1	1	1	0	1	2	1	1	5	8	0	0	13	22	35
noPFAM	cluster961	1	1	2	1	5	3	3	3	2	3	14	1	1	1	1	4	0	0	1	0	0	0	0	5	1	1	3	1	0	0	23	12	35
Helitron_like_N,PIF1	cluster962	0	0	0	0	0	0	0	0	0	0	0	0	0	0	0	0	0	1	6	0	0	0	0	10	0	0	17	1	0	0	0	35	35
MFS_1	cluster963	1	1	1	1	4	2	2	1	1	1	7	1	1	1	1	4	1	1	2	0	1	2	1	2	2	1	2	2	1	1	15	19	34
LSM	cluster964	1	1	1	1	4	1	1	1	1	1	5	1	1	1	1	4	1	1	1	1	1	1	1	1	1	1	6	4	0	1	13	21	34
DnaJ,DnaJ_C	cluster965	1	1	1	1	4	1	1	1	1	1	5	1	1	1	1	4	1	1	1	1	1	1	1	1	1	1	7	2	1	1	13	21	34
BAH,zf-HC5HC2H_2	cluster966	1	1	1	1	4	1	1	1	1	1	5	1	1	1	1	4	1	1	1	1	1	1	1	1	1	1	7	2	1	1	13	21	34
DUF3328	cluster967	1	1	2	1	5	3	3	1	1	2	10	0	0	0	0	0	0	2	2	4	2	3	0	0	2	1	1	2	0	0	15	19	34
2-Hacid_dh	cluster968	1	1	1	1	4	1	1	1	1	2	6	1	1	1	1	4	0	1	2	1	1	1	0	2	4	2	3	2	1	0	14	20	34
DAHP_synth_2	cluster969	2	1	2	2	7	1	1	1	1	1	5	1	1	1	1	4	1	2	1	1	1	1	1	1	2	1	2	2	1	1	16	18	34
Ribosomal_L18A	cluster970	1	1	1	1	4	1	1	1	1	1	5	1	1	1	1	4	1	1	1	1	1	1	1	1	1	1	4	4	1	2	13	21	34
HAD_2,Hydrolase	cluster971	1	1	1	1	4	1	1	1	1	1	5	1	1	1	1	4	1	1	1	1	1	1	1	2	2	1	5	2	1	1	13	21	34
MFS_1	cluster972	1	1	1	1	4	1	1	1	1	1	5	1	1	1	1	4	1	1	1	1	1	1	1	2	2	2	3	2	1	2	13	21	34
noPFAM	cluster973	1	1	1	1	4	1	1	1	1	1	5	1	1	1	1	4	1	1	1	1	1	1	1	2	2	2	3	2	1	2	13	21	34
Xan_ur_permease	cluster974	1	1	1	1	4	1	1	1	1	1	5	1	1	1	1	4	1	1	1	1	1	1	1	2	2	2	3	3	1	1	13	21	34
noPFAM	cluster975	1	1	1	1	4	1	1	1	1	1	5	1	1	1	1	4	1	1	1	0	1	1	0	2	2	3	2	5	1	1	13	21	34
AA_permease	cluster976	1	1	1	1	4	1	1	1	1	1	5	1	1	1	1	4	1	2	2	0	2	1	2	1	2	1	3	2	1	1	13	21	34
noPFAM	cluster977	0	0	1	0	1	1	1	1	1	1	5	1	1	0	1	3	0	3	6	2	1	4	0	1	2	1	2	2	0	1	9	25	34
DUF155,Sacchrp_dh_NADP	cluster978	1	1	1	0	3	1	1	1	1	1	5	1	1	1	1	4	1	1	1	1	1	1	1	1	1	1	7	3	1	1	12	22	34
Thiamine_BP	cluster979	1	1	1	1	4	1	1	1	1	1	5	1	1	1	0	3	1	2	2	1	1	1	1	1	1	1	6	1	1	2	12	22	34
CMD	cluster980	1	1	1	1	4	1	1	1	1	1	5	1	1	1	2	5	1	1	1	2	1	1	0	1	2	2	3	3	1	1	14	20	34
Actin	cluster981	1	1	1	1	4	1	1	1	1	1	5	1	1	1	1	4	1	1	1	1	2	2	1	1	1	1	4	2	1	2	13	21	34
Glyco_transf_20	cluster982	1	1	1	1	4	1	1	1	1	1	5	1	1	1	1	4	1	1	1	1	1	1	1	1	1	1	5	4	1	1	13	21	34
Ctr	cluster983	2	1	2	2	7	1	1	1	1	1	5	1	0	1	1	3	1	2	2	1	1	1	2	2	1	2	1	1	1	1	15	19	34
adh_short	cluster984	1	1	1	1	4	2	2	1	2	2	9	2	1	2	2	7	1	1	1	1	1	1	0	1	1	1	2	1	1	1	20	14	34
Zip	cluster985	1	1	1	1	4	1	1	1	1	1	5	1	1	1	1	4	1	1	1	1	1	1	1	1	1	1	7	2	1	1	13	21	34
Arginase,Glyco_hydro_18	cluster986	1	1	1	1	4	2	2	2	1	2	9	1	1	2	2	6	0	1	1	1	1	1	1	1	2	1	2	2	0	1	19	15	34
UCH	cluster987	1	1	1	1	4	1	1	1	1	1	5	1	1	1	1	4	1	1	1	1	1	1	1	1	1	1	5	3	1	2	13	21	34
p450	cluster988	1	1	1	1	4	1	1	1	2	2	7	1	2	1	1	5	0	2	2	1	3	6	1	1	0	0	0	0	2	0	16	18	34
Ras	cluster989	1	1	1	1	4	1	1	1	1	1	5	1	1	1	1	4	1	1	1	1	1	1	1	1	1	1	7	2	1	1	13	21	34
DAO	cluster990	1	1	1	1	4	1	1	1	1	1	5	1	0	1	1	3	1	1	1	1	1	2	1	3	2	2	3	2	1	1	12	22	34
4HBT_3,COX5B	cluster991	2	2	2	2	8	2	2	2	1	2	9	1	1	1	1	4	1	1	1	1	1	1	1	2	1	1	1	1	0	0	21	13	34
noPFAM	cluster992	1	1	1	1	4	1	1	1	1	1	5	1	0	1	1	3	1	1	1	1	0	1	1	1	1	1	1	10	1	1	12	22	34
Cu-oxidase,Cu-oxidase_2,Cu-oxidase_3	cluster993	0	0	0	0	0	0	0	0	0	1	1	1	1	1	1	4	0	1	2	2	2	4	0	2	2	2	2	2	3	5	5	29	34
M20_dimer,Peptidase_M20	cluster994	1	1	1	1	4	1	1	1	1	1	5	1	1	1	1	4	1	1	1	1	1	2	1	3	2	2	2	2	1	1	13	21	34
noPFAM	cluster995	1	1	1	1	4	1	2	1	1	2	7	1	1	1	1	4	1	0	1	0	1	1	0	2	4	1	5	3	0	0	15	19	34
Mito_carr	cluster996	1	1	1	1	4	1	1	1	1	1	5	1	1	1	1	4	1	1	1	0	1	1	1	4	1	1	4	3	1	1	13	21	34
Peptidase_S28	cluster997	1	1	1	1	4	1	1	1	1	1	5	1	1	1	1	4	1	2	4	0	3	2	2	0	1	1	1	1	2	1	13	21	34
Fungal_trans,Zn_clus	cluster998	1	1	1	1	4	1	1	1	1	1	5	1	1	1	1	4	1	1	1	1	0	1	1	1	1	1	7	3	1	1	13	21	34
Thioredoxin	cluster999	1	1	1	1	4	1	1	1	1	1	5	1	1	1	1	4	1	0	1	1	2	2	0	1	2	2	2	5	1	1	13	21	34
adh_short	cluster1000	1	1	1	1	4	1	1	1	1	1	5	1	1	1	1	4	1	1	1	1	1	1	1	2	2	2	4	2	1	1	13	21	34
Ion_trans_2	cluster1001	1	1	1	1	4	1	1	1	1	1	5	1	1	1	2	5	0	2	2	1	1	1	1	2	1	1	5	1	1	1	14	20	34
zf-RING_4	cluster1002	1	1	1	1	4	1	1	2	1	1	6	1	1	1	1	4	0	1	2	1	1	1	1	1	1	1	3	6	1	0	14	20	34
Iso_dh	cluster1003	1	1	1	1	4	1	1	1	1	1	5	1	1	1	1	4	1	1	1	1	1	1	1	1	1	1	5	2	1	3	13	21	34
noPFAM	cluster1004	1	1	1	1	4	1	1	1	1	1	5	1	1	1	1	4	1	1	1	1	1	1	1	1	1	1	5	6	0	0	13	21	34
Band_7	cluster1005	1	1	1	1	4	1	1	1	1	1	5	1	1	1	1	4	1	1	1	1	1	1	1	1	1	1	7	2	1	1	13	21	34
Epimerase,Flavokinase,NAD_binding_10	cluster1006	1	1	1	1	4	2	2	2	2	2	10	1	1	1	1	4	1	2	2	1	1	1	1	1	1	1	1	1	1	1	18	16	34
DnaJ,DnaJ_C	cluster1007	1	1	1	1	4	1	1	1	1	1	5	1	1	1	1	4	1	1	1	1	1	1	1	1	1	1	7	1	1	2	13	21	34
noPFAM	cluster1008	1	1	1	1	4	1	1	1	1	1	5	1	1	1	1	4	1	1	1	1	1	1	1	1	1	1	4	4	1	2	13	21	34
An_peroxidase	cluster1009	1	0	1	0	2	2	2	1	2	1	8	1	2	1	2	6	1	2	1	1	1	1	1	1	1	1	4	1	1	1	16	18	34
Bestrophin	cluster1010	1	1	1	1	4	1	1	1	1	1	5	1	1	1	1	4	1	1	1	1	1	1	1	2	2	2	4	2	1	1	13	21	34
EST1,EST1_DNA_bind	cluster1011	1	1	1	1	4	1	1	1	1	1	5	1	1	1	1	4	1	1	1	1	1	1	1	1	1	1	5	4	1	1	13	21	34
DUF2428	cluster1012	1	1	1	1	4	1	1	1	1	1	5	1	1	1	1	4	1	1	1	1	1	1	1	1	1	1	6	3	1	1	13	21	34
DUF3328	cluster1013	0	0	0	0	0	2	2	3	1	2	10	0	0	0	0	0	0	4	1	2	5	4	1	0	1	0	0	1	3	2	10	24	34
MOR2-PAG1_C,MOR2-PAG1_N,MOR2-PAG1_mid	cluster1014	1	1	1	1	4	1	1	1	1	1	5	1	1	1	1	4	1	1	1	1	1	1	1	1	1	1	5	4	1	1	13	21	34
Helicase_C,SNF2_N	cluster1015	1	1	1	1	4	1	1	1	1	1	5	1	1	1	1	4	0	1	1	1	1	1	1	1	1	1	6	4	1	1	13	21	34
EFG_C,GTP_EFTU,GTP_EFTU_D2	cluster1016	1	1	1	1	4	1	1	1	1	1	5	1	1	1	1	4	1	1	1	1	1	1	1	1	1	1	4	3	1	3	13	21	34
noPFAM	cluster1017	1	1	1	1	4	1	1	1	1	1	5	1	1	1	1	4	1	0	1	0	1	1	0	1	1	1	2	10	1	1	13	21	34
Arrestin_C,Arrestin_N	cluster1018	1	1	1	1	4	1	1	1	1	1	5	1	1	1	1	4	0	1	1	1	1	1	1	3	2	2	4	2	1	1	13	21	34
TPMT	cluster1019	1	1	1	1	4	1	1	1	1	2	6	1	1	3	1	6	1	3	3	1	1	1	1	1	1	1	1	1	1	1	16	18	34
NAP	cluster1020	1	0	1	1	3	1	1	1	1	1	5	1	1	1	1	4	1	1	1	0	1	1	6	1	1	1	2	4	1	1	12	22	34
noPFAM	cluster1021	1	1	1	1	4	1	1	1	1	1	5	1	1	1	1	4	1	1	1	1	1	1	1	1	1	1	7	3	0	1	13	21	34
Helicase_C,SNF2_N	cluster1022	1	1	1	1	4	1	1	1	1	1	5	1	1	1	1	4	1	1	2	1	1	1	1	1	1	1	5	3	1	1	13	21	34
Glycogen_syn	cluster1023	1	1	1	1	4	1	1	1	1	1	5	1	1	1	1	4	1	1	1	1	1	1	1	1	1	1	3	3	1	4	13	21	34
noPFAM	cluster1024	0	0	0	0	0	0	0	0	0	0	0	0	0	0	0	0	0	1	2	0	1	2	0	5	7	2	5	7	2	0	0	34	34
PAH,Sin3_corepress,Sin3a_C	cluster1025	1	1	1	1	4	1	1	1	1	1	5	1	1	1	1	4	1	1	1	1	1	1	1	1	1	1	5	3	1	2	13	21	34
Sugar_tr	cluster1026	1	1	1	1	4	1	1	1	1	1	5	1	1	1	1	4	1	1	1	1	1	1	1	1	2	2	5	2	1	1	13	21	34
DUF3591	cluster1027	1	1	1	1	4	1	1	1	1	1	5	1	1	1	1	4	1	1	1	1	1	1	1	1	1	1	5	4	1	1	13	21	34
Methyltransf_PK	cluster1028	1	1	1	1	4	1	1	1	1	2	6	1	1	1	1	4	2	1	1	0	2	2	1	1	2	1	4	1	1	1	14	20	34
Gp_dh_C,Gp_dh_N	cluster1029	1	1	1	1	4	2	2	2	2	2	10	1	1	1	1	4	1	1	1	1	1	1	1	1	1	1	1	3	1	1	18	16	34
PUF	cluster1030	1	1	1	1	4	1	1	1	0	1	4	1	1	1	1	4	0	1	1	1	1	1	1	1	1	1	1	8	1	3	12	22	34
Pex24p	cluster1031	1	1	1	1	4	1	1	1	1	1	5	1	1	1	1	4	1	1	1	0	1	1	1	1	1	1	7	1	1	3	13	21	34
Glyco_hydro_16	cluster1032	1	1	1	1	4	1	1	1	1	1	5	1	1	1	1	4	1	1	1	1	1	1	1	1	3	2	3	3	1	1	13	21	34
CENP-B_N,HTH_Tnp_Tc5	cluster1033	1	1	1	1	4	1	1	1	1	1	5	1	1	1	1	4	0	1	1	1	1	1	1	1	1	1	3	7	1	1	13	21	34
FA_hydroxylase	cluster1034	1	1	1	1	4	1	1	1	1	1	5	1	0	1	1	3	1	2	2	1	1	1	1	2	2	2	2	2	1	2	12	22	34
GCS	cluster1035	1	1	1	1	4	1	1	1	1	1	5	1	1	1	1	4	1	1	1	0	1	1	1	1	1	1	2	8	1	1	13	21	34
Asn_synthase,GATase_7	cluster1036	1	1	1	1	4	1	1	1	0	1	4	1	0	1	1	3	1	1	1	1	1	1	1	1	1	1	4	7	1	1	11	23	34
Amino_oxidase,CtaG_Cox11	cluster1037	1	1	1	1	4	1	1	1	1	1	5	1	1	1	1	4	1	1	1	1	1	1	1	1	1	1	3	4	1	3	13	21	34
AMP-binding	cluster1038	1	1	1	1	4	1	1	1	1	1	5	1	1	1	1	4	1	2	2	1	2	2	1	1	1	1	1	4	1	1	13	21	34
DLH	cluster1039	1	1	2	1	5	2	2	2	2	3	11	1	1	1	1	4	0	1	1	0	1	1	0	3	1	0	1	3	1	1	20	14	34
LSM	cluster1040	1	1	1	1	4	1	1	1	1	1	5	1	1	1	0	3	1	1	0	1	1	1	1	1	1	1	4	7	0	2	12	22	34
Acyl_transf_1,DUF1729,MaoC_dehydrat_N,MaoC_dehydratas	cluster1041	1	1	1	1	4	1	1	1	1	1	5	1	1	2	1	5	1	2	1	1	1	1	1	1	1	1	4	2	1	2	14	20	34
Fungal_trans_2	cluster1042	1	1	1	1	4	3	3	1	2	3	12	1	1	2	2	6	1	1	1	0	1	1	0	0	2	1	1	2	1	0	22	12	34
Acetyltransf_1	cluster1043	1	1	1	1	4	1	1	1	1	1	5	1	1	1	1	4	1	1	1	1	2	1	1	1	1	1	3	5	1	1	13	21	34
Ham1p_like	cluster1044	1	1	1	1	4	1	1	1	0	2	5	1	1	1	1	4	0	1	2	0	1	1	1	1	2	1	7	2	1	1	13	21	34
F_bP_aldolase	cluster1045	1	1	1	1	4	1	1	1	1	2	6	1	1	1	2	5	0	0	0	1	2	1	0	4	2	1	5	1	1	1	15	19	34
noPFAM	cluster1046	1	1	1	1	4	1	1	1	1	1	5	1	1	1	1	4	1	1	1	1	1	1	1	1	1	1	5	4	1	1	13	21	34
Pyridoxal_deC	cluster1047	1	1	1	1	4	1	1	1	1	1	5	1	1	1	1	4	1	2	2	0	1	1	1	2	1	1	4	3	1	1	13	21	34
Pyr_redox_2	cluster1048	1	1	1	1	4	1	1	1	1	1	5	1	1	1	1	4	1	2	2	1	1	1	1	1	2	1	4	3	1	0	13	21	34
CobW_C,cobW	cluster1049	1	1	1	1	4	1	1	1	1	1	5	1	1	1	1	4	0	1	1	0	1	1	1	1	1	1	2	10	1	0	13	21	34
Lipase_3	cluster1050	1	1	1	1	4	1	1	1	1	1	5	1	1	1	1	4	1	2	3	0	2	1	2	2	1	1	2	1	1	2	13	21	34
Sel1	cluster1051	1	1	1	1	4	1	1	1	1	1	5	1	1	1	1	4	1	1	1	1	1	1	1	1	1	1	5	4	1	1	13	21	34
DUF202,VTC	cluster1052	1	1	1	1	4	1	1	1	1	1	5	1	1	1	1	4	1	1	1	0	1	1	1	1	1	1	7	3	1	1	13	21	34
KxDL	cluster1053	1	1	1	1	4	1	1	1	1	1	5	1	1	1	1	4	1	1	1	1	1	1	1	1	1	1	3	6	1	1	13	21	34
PAP_RNA-bind,PAP_central	cluster1054	1	1	1	1	4	1	1	1	1	1	5	1	1	1	1	4	1	1	1	1	1	1	1	1	1	1	6	3	1	1	13	21	34
TPP_enzyme_C,TPP_enzyme_M,TPP_enzyme_N	cluster1055	1	1	1	1	4	1	1	1	1	2	6	2	2	2	2	8	0	1	1	0	1	2	1	3	2	1	3	1	0	0	18	16	34
2Fe-2S_thioredx,DAO	cluster1056	1	1	1	1	4	2	2	2	2	2	10	2	1	1	1	5	1	1	1	1	1	1	1	1	1	1	1	2	1	1	19	15	34
TPP_enzyme_C,TPP_enzyme_M,TPP_enzyme_N	cluster1057	1	1	1	1	4	1	1	1	2	2	7	1	2	1	1	5	1	2	2	0	1	1	2	2	1	1	1	1	1	2	16	18	34
FAD_binding_8,Ferric_reduct,NAD_binding_6	cluster1058	1	0	1	1	3	1	1	1	1	1	5	1	0	1	1	3	1	1	1	1	1	1	1	2	2	2	4	2	2	2	11	23	34
Glyco_hydro_47	cluster1059	1	1	1	1	4	1	1	1	1	1	5	1	1	1	1	4	1	2	2	1	1	1	2	1	2	2	2	2	1	1	13	21	34
Abhydrolase_6	cluster1060	1	1	1	1	4	1	1	1	1	1	5	1	1	1	1	4	1	1	2	0	1	1	0	2	3	3	3	3	0	1	13	21	34
ADH_N	cluster1061	1	1	1	1	4	2	2	2	2	2	10	1	1	2	2	6	1	1	1	0	1	1	0	1	1	1	3	1	1	1	20	14	34
adh_short,adh_short_C2	cluster1062	1	1	1	1	4	1	1	1	1	1	5	1	1	1	1	4	0	1	1	0	1	1	1	2	2	2	5	2	1	2	13	21	34
noPFAM	cluster1063	1	1	1	1	4	1	1	1	1	2	6	1	1	1	1	4	1	1	1	0	1	1	1	1	1	1	7	2	1	1	14	20	34
Mtc	cluster1064	1	1	1	1	4	1	1	1	1	1	5	1	1	1	1	4	1	1	1	1	1	1	1	1	1	1	6	3	1	1	13	21	34
PIF1	cluster1065	0	0	0	0	0	0	1	0	0	0	1	0	0	0	0	0	0	1	2	0	0	1	8	2	0	0	0	0	19	0	1	33	34
CRAL_TRIO,CRAL_TRIO_N	cluster1066	1	1	1	1	4	1	1	1	1	1	5	1	1	1	1	4	1	2	3	1	2	1	2	1	1	1	1	2	1	2	13	21	34
CBM_1,Glyco_hydro_62	cluster1067	1	1	1	1	4	2	2	2	2	3	11	2	2	2	2	8	0	0	0	0	0	0	1	2	1	1	1	1	4	0	23	11	34
noPFAM	cluster1068	1	1	1	1	4	1	1	1	1	1	5	1	1	1	2	5	1	0	0	0	0	0	1	5	2	4	3	2	1	1	14	20	34
APH,EcKinase	cluster1069	1	1	1	1	4	2	2	2	2	2	10	2	1	2	2	7	0	0	0	0	0	0	0	3	1	4	2	1	1	1	21	13	34
noPFAM	cluster1070	2	2	2	2	8	3	3	3	3	2	14	2	2	2	2	8	0	0	0	0	0	0	0	0	0	0	1	1	2	0	30	4	34
Glycos_transf_1	cluster1071	1	1	1	1	4	1	1	1	1	1	5	1	1	1	1	4	1	1	1	0	0	0	0	1	1	1	12	1	1	1	13	21	34
DUF4419	cluster1072	1	1	1	1	4	2	2	3	3	2	12	4	2	1	1	8	0	0	2	0	1	0	0	1	2	0	1	2	1	0	24	10	34
noPFAM	cluster1073	2	0	0	3	5	1	1	0	1	3	6	0	0	0	0	0	0	3	2	2	2	0	11	1	0	0	2	0	0	0	11	23	34
Glyco_hydro_28	cluster1074	1	1	1	1	4	1	1	1	1	2	6	2	2	2	2	8	0	0	0	0	0	0	2	2	1	2	6	2	0	1	18	16	34
noPFAM	cluster1075	2	2	2	2	8	2	2	2	2	2	10	2	1	2	2	7	0	2	2	0	0	0	1	0	1	1	1	1	0	0	25	9	34
adh_short,adh_short_C2	cluster1076	1	1	1	1	4	2	2	2	2	2	10	1	1	1	2	5	1	1	1	0	0	0	0	2	3	1	3	3	0	0	19	15	34
Fe-ADH	cluster1077	1	1	1	1	4	4	4	2	3	2	15	1	1	1	1	4	0	1	1	0	0	0	0	4	1	0	2	2	0	0	23	11	34
Hydrophobin_2	cluster1078	2	2	2	2	8	3	3	2	3	3	14	4	3	2	2	11	0	0	1	0	0	0	0	0	0	0	0	0	0	0	33	1	34
noPFAM	cluster1079	1	1	1	1	4	3	3	2	4	4	16	3	5	3	3	14	0	0	0	0	0	0	0	0	0	0	0	0	0	0	34	0	34
ABC_membrane,ABC_tran	cluster1080	1	1	1	1	4	1	1	1	1	1	5	1	1	1	1	4	1	1	2	1	2	4	0	1	1	1	1	4	0	1	13	20	33
CBM_1,CDH-cyt,GMC_oxred_C,GMC_oxred_N	cluster1081	0	0	0	0	0	0	0	0	0	0	0	0	0	0	0	0	0	1	1	0	1	1	1	3	5	5	5	5	3	2	0	33	33
noPFAM	cluster1082	1	1	1	1	4	1	1	1	1	1	5	1	1	1	1	4	1	1	1	0	1	1	1	1	1	1	5	4	1	1	13	20	33
Rieske,Ring_hydroxyl_A	cluster1083	0	0	0	0	0	0	0	0	0	0	0	0	0	0	0	0	0	2	2	0	2	2	1	6	5	2	6	5	0	0	0	33	33
MFS_1	cluster1084	1	0	1	1	3	1	1	1	1	1	5	1	1	1	2	5	1	1	1	1	1	1	1	1	1	1	7	1	1	1	13	20	33
zf-RING_2	cluster1085	1	1	1	1	4	1	1	1	1	1	5	1	1	1	1	4	1	0	1	0	1	1	1	1	1	1	6	4	1	1	13	20	33
Pkinase	cluster1086	1	1	2	1	5	1	2	1	1	1	6	1	1	1	1	4	2	3	1	0	2	2	1	1	1	1	1	1	1	1	15	18	33
DUF1741	cluster1087	1	1	1	1	4	1	1	1	1	1	5	1	1	1	1	4	1	1	1	1	1	1	1	1	1	1	4	4	1	1	13	20	33
Glyco_hydro_16	cluster1088	1	1	1	1	4	1	1	1	1	1	5	1	1	1	1	4	2	1	1	0	1	1	1	1	2	2	2	2	2	2	13	20	33
Oxysterol_BP	cluster1089	1	1	1	1	4	1	1	1	1	1	5	1	1	1	1	4	1	1	1	0	1	1	1	1	1	1	5	4	1	1	13	20	33
Pkinase	cluster1090	1	0	2	1	4	1	1	1	1	1	5	1	1	1	1	4	1	1	1	1	1	1	1	1	1	1	4	4	1	1	13	20	33
ERCC3_RAD25_C,Helicase_C_3,ResIII	cluster1091	1	1	1	0	3	1	1	1	1	1	5	1	1	1	1	4	1	1	1	1	0	1	1	2	1	1	2	7	1	1	12	21	33
CBFB_NFYA	cluster1092	1	1	1	1	4	1	1	1	1	1	5	1	1	1	1	4	1	1	1	0	1	1	1	1	1	1	7	2	1	1	13	20	33
3-HAO	cluster1093	1	1	1	1	4	1	1	1	1	1	5	1	2	1	0	4	1	1	1	0	1	1	1	1	1	1	7	2	1	1	13	20	33
adh_short,adh_short_C2	cluster1094	1	1	1	1	4	1	1	1	1	1	5	1	1	1	1	4	1	1	2	0	1	1	1	4	2	1	2	2	1	1	13	20	33
DnaJ	cluster1095	1	1	1	1	4	1	1	1	1	1	5	1	1	1	1	4	1	1	1	1	1	1	1	1	1	1	5	1	1	3	13	20	33
CPSase_sm_chain,GATase	cluster1096	1	1	1	1	4	1	1	1	1	1	5	1	1	1	1	4	1	1	1	1	1	1	1	1	1	1	6	1	1	2	13	20	33
Adaptin_N	cluster1097	1	1	1	1	4	1	1	1	1	1	5	1	1	1	1	4	1	1	1	1	1	1	1	1	1	1	4	4	1	1	13	20	33
AAA,CDC48_N	cluster1098	1	1	1	1	4	1	1	1	1	1	5	1	1	1	1	4	1	1	1	1	1	1	1	1	1	1	5	2	1	2	13	20	33
NPL4,zf-NPL4	cluster1099	1	1	1	1	4	1	1	1	1	1	5	1	1	1	1	4	1	1	1	1	1	1	1	1	1	1	2	5	1	2	13	20	33
Aminotran_5,MOSC,MOSC_N	cluster1100	1	1	1	1	4	1	1	1	1	1	5	1	1	1	1	4	1	1	1	1	1	1	1	1	2	2	2	3	1	2	13	20	33
Gly_transf_sug	cluster1101	2	1	2	2	7	2	2	2	2	2	10	2	2	2	2	8	1	2	2	0	0	1	1	1	0	0	0	0	0	0	25	8	33
noPFAM	cluster1102	1	1	1	1	4	1	1	1	1	1	5	1	1	1	1	4	1	1	1	1	1	1	1	1	1	1	6	1	1	2	13	20	33
Aminotran_3	cluster1103	1	0	1	1	3	1	1	1	1	1	5	1	1	1	1	4	1	1	1	1	2	2	1	2	1	1	2	2	1	3	12	21	33
noPFAM	cluster1104	1	1	1	1	4	1	1	1	1	1	5	1	3	1	1	6	1	1	1	0	1	1	1	1	1	1	5	2	1	1	15	18	33
Ad_cyc_g-alpha,Guanylate_cyc,LRR_8,PP2C	cluster1105	1	1	1	1	4	1	1	1	1	1	5	1	1	1	1	4	1	1	1	0	1	1	1	1	1	1	1	7	1	2	13	20	33
Solute_trans_a	cluster1106	1	1	1	1	4	2	2	1	1	1	7	2	1	2	1	6	1	1	1	1	2	2	1	1	1	1	2	1	0	1	17	16	33
DUF1752,GATA	cluster1107	1	1	1	1	4	1	1	1	1	1	5	1	1	1	1	4	1	1	1	1	1	1	1	1	1	1	5	3	1	1	13	20	33
noPFAM	cluster1108	1	1	1	1	4	2	2	1	1	1	7	2	1	1	1	5	1	1	2	1	2	2	1	1	1	1	1	1	1	1	16	17	33
DEAD,Helicase_C	cluster1109	1	1	1	1	4	1	1	1	1	1	5	1	1	1	1	4	1	1	1	1	1	1	1	1	1	1	4	4	1	1	13	20	33
noPFAM	cluster1110	1	1	1	1	4	1	1	1	1	1	5	1	1	1	1	4	1	4	4	1	1	2	1	1	1	1	1	1	1	0	13	20	33
CN_hydrolase,NAD_synthase	cluster1111	1	1	1	1	4	1	1	2	2	1	7	1	1	1	1	4	1	1	1	1	1	1	1	1	1	1	3	2	1	2	15	18	33
Copper-fist	cluster1112	1	1	1	1	4	1	1	1	1	1	5	1	1	1	1	4	1	1	1	1	1	1	1	1	1	1	3	5	1	1	13	20	33
RNase_T,UCH_1	cluster1113	1	1	1	1	4	1	1	1	1	1	5	1	1	1	1	4	0	1	1	1	1	1	1	1	1	1	5	4	1	1	13	20	33
Peptidase_M28	cluster1114	1	1	1	1	4	1	1	1	1	1	5	1	1	1	1	4	1	1	1	1	1	1	1	2	2	2	2	3	1	1	13	20	33
Peptidase_C48	cluster1115	1	1	1	1	4	1	1	1	1	1	5	1	1	1	1	4	1	1	1	1	1	1	1	1	1	1	6	3	0	1	13	20	33
Aa_trans	cluster1116	1	1	1	1	4	1	1	1	1	1	5	1	1	1	1	4	1	1	1	2	1	1	1	2	2	2	2	2	1	1	13	20	33
CMAS	cluster1117	1	1	1	1	4	1	1	1	2	1	6	3	3	3	3	12	0	1	1	1	2	2	1	1	0	0	0	0	1	1	22	11	33
noPFAM	cluster1118	0	1	1	1	3	0	1	1	1	1	4	1	1	1	1	4	1	1	1	1	1	1	1	1	1	1	6	4	1	1	11	22	33
Pyr_redox_2	cluster1119	1	1	1	1	4	1	1	1	1	1	5	1	1	1	1	4	0	1	2	1	2	2	1	1	2	1	3	2	1	1	13	20	33
Arm	cluster1120	1	1	1	1	4	1	1	1	1	1	5	1	1	1	1	4	1	1	1	1	1	1	1	1	1	1	6	2	1	1	13	20	33
noPFAM	cluster1121	1	1	1	1	4	1	1	1	1	1	5	1	1	1	1	4	1	1	1	1	1	1	1	1	1	1	3	7	0	0	13	20	33
noPFAM	cluster1122	0	0	0	0	0	1	1	1	1	2	6	3	1	3	3	10	0	1	1	1	1	1	3	1	1	0	5	1	1	0	16	17	33
Na_Ca_ex	cluster1123	1	1	1	1	4	1	1	1	1	1	5	1	1	1	1	4	1	1	1	1	1	1	1	3	1	1	5	1	0	2	13	20	33
Ank_2,Ank_4,Ank_5,NACHT	cluster1124	1	0	2	1	4	2	2	3	1	3	11	1	2	0	1	4	0	0	1	0	0	4	0	1	2	0	1	3	2	0	19	14	33
Sugar_tr	cluster1125	1	1	1	1	4	1	1	1	1	1	5	1	1	1	2	5	1	1	1	1	0	1	1	2	2	1	4	2	1	1	14	19	33
Tyrosinase	cluster1126	1	1	1	1	4	1	1	1	1	1	5	1	1	1	1	4	1	1	1	4	3	2	1	1	1	1	1	1	1	1	13	20	33
Skp1,Skp1_POZ	cluster1127	1	1	1	1	4	1	1	1	1	1	5	1	1	1	1	4	1	1	1	1	1	1	1	1	1	1	3	4	1	2	13	20	33
His_Phos_1	cluster1128	1	1	1	1	4	1	1	1	1	1	5	1	1	1	1	4	1	1	1	1	1	1	1	1	1	1	7	1	1	1	13	20	33
OPT	cluster1129	1	1	1	1	4	1	1	1	1	1	5	1	1	1	1	4	1	1	1	0	3	2	0	4	2	1	1	1	2	1	13	20	33
GSH_synth_ATP	cluster1130	1	1	1	1	4	1	1	1	1	1	5	1	1	1	1	4	1	1	1	1	1	1	1	1	1	1	4	3	1	2	13	20	33
Phospholip_A2_3	cluster1131	1	1	1	1	4	1	1	1	1	1	5	2	2	1	1	6	0	2	3	1	1	2	2	1	1	1	1	1	1	1	15	18	33
ATG16	cluster1132	1	1	1	1	4	1	1	1	1	1	5	1	1	1	1	4	1	1	1	1	1	1	1	1	1	1	6	1	1	2	13	20	33
Pkinase	cluster1133	1	1	1	1	4	1	1	1	1	1	5	1	1	1	1	4	1	2	2	2	1	1	1	1	1	1	1	3	2	1	13	20	33
noPFAM	cluster1134	1	1	1	1	4	1	1	1	1	1	5	1	1	1	1	4	1	1	1	1	1	1	1	1	1	1	8	2	0	0	13	20	33
HLH	cluster1135	1	1	1	1	4	1	1	1	1	1	5	1	1	1	1	4	1	1	1	1	1	1	1	1	1	1	2	5	1	2	13	20	33
noPFAM	cluster1136	1	0	0	1	2	1	1	1	1	1	5	1	1	1	1	4	1	1	1	1	1	1	9	1	1	1	1	1	1	1	11	22	33
noPFAM	cluster1137	1	1	1	1	4	1	1	1	1	1	5	1	1	1	1	4	1	1	1	1	1	1	7	1	1	1	1	1	1	1	13	20	33
GMC_oxred_C,GMC_oxred_N	cluster1138	0	0	0	0	0	1	1	1	1	0	4	0	1	1	1	3	0	1	2	2	1	1	0	4	3	2	5	3	1	1	7	26	33
GST_C_6,GST_N_4,Tom37	cluster1139	1	1	1	1	4	1	1	1	1	1	5	1	1	1	1	4	1	1	1	0	1	1	1	1	1	1	4	5	0	2	13	20	33
UCH,USP7_C2,USP7_ICP0_bdg	cluster1140	1	1	1	1	4	1	1	1	1	1	5	1	1	1	1	4	1	1	1	1	1	1	1	1	1	1	5	3	1	1	13	20	33
PP2C	cluster1141	1	1	1	1	4	1	1	1	1	1	5	1	1	1	1	4	1	1	1	1	1	1	1	1	1	1	5	2	1	2	13	20	33
noPFAM	cluster1142	1	1	1	1	4	1	1	1	1	1	5	1	1	1	1	4	0	2	3	4	1	1	0	1	1	1	4	1	0	1	13	20	33
DUF4782,GRAM	cluster1143	1	1	1	1	4	1	1	1	1	1	5	1	1	1	1	4	1	1	1	1	1	1	1	1	1	0	2	6	1	2	13	20	33
noPFAM	cluster1144	2	2	2	2	8	2	2	2	3	2	11	2	2	2	2	8	1	1	2	0	0	2	0	0	0	0	0	0	0	0	27	6	33
Amidoligase_2	cluster1145	1	0	1	1	3	1	1	1	1	1	5	1	1	1	1	4	1	1	1	1	0	1	1	2	3	1	4	4	1	0	12	21	33
Thiolase_C,Thiolase_N	cluster1146	1	1	1	1	4	1	1	1	1	1	5	1	1	1	1	4	1	1	1	0	1	1	1	1	1	1	6	3	1	1	13	20	33
Fasciclin	cluster1147	1	1	1	1	4	1	1	1	1	1	5	1	1	1	1	4	1	1	1	0	1	1	1	2	2	2	3	2	2	1	13	20	33
noPFAM	cluster1148	1	1	1	1	4	1	1	1	1	1	5	1	1	1	1	4	2	1	1	1	1	1	1	1	1	1	4	2	1	2	13	20	33
FMN_bind_2	cluster1149	1	1	1	1	4	1	1	1	1	3	7	1	1	1	1	4	1	1	1	1	1	1	0	2	2	2	2	3	1	0	15	18	33
Choline_kinase	cluster1150	1	1	1	1	4	1	1	1	1	1	5	1	1	1	1	4	1	1	1	1	1	1	1	2	2	2	1	4	1	1	13	20	33
GFO_IDH_MocA,GFO_IDH_MocA_C	cluster1151	1	1	1	1	4	1	1	1	1	1	5	1	1	1	1	4	1	1	1	1	1	1	1	3	1	2	2	2	2	1	13	20	33
noPFAM	cluster1152	1	1	1	1	4	1	1	1	1	1	5	1	1	1	1	4	1	1	1	0	1	1	1	1	1	1	6	3	1	1	13	20	33
Metallophos,STPPase_N	cluster1153	1	1	1	1	4	1	1	1	1	2	6	1	1	1	1	4	1	1	1	1	1	1	1	1	1	1	4	3	1	1	14	19	33
Methyltransf_34	cluster1154	1	1	1	1	4	1	1	1	1	1	5	1	1	1	1	4	1	1	1	1	1	1	1	1	2	2	2	4	1	1	13	20	33
AIM24	cluster1155	1	1	1	1	4	1	1	1	1	1	5	1	0	1	1	3	1	1	2	1	1	2	1	1	2	2	2	3	1	1	12	21	33
noPFAM	cluster1156	1	1	1	1	4	1	1	1	1	1	5	1	0	1	1	3	1	2	1	1	1	1	1	2	2	2	4	2	0	1	12	21	33
Pyr_redox_2	cluster1157	1	1	1	1	4	3	3	3	3	3	15	1	1	1	1	4	0	1	1	0	1	1	0	1	1	1	1	1	1	0	23	10	33
Fungal_trans,Zn_clus	cluster1158	0	0	0	0	0	2	2	1	1	2	8	1	1	1	1	4	0	0	0	0	1	1	0	1	3	1	6	7	0	1	12	21	33
noPFAM	cluster1159	1	1	1	1	4	1	1	1	1	1	5	1	0	1	1	3	0	1	1	1	1	1	1	1	1	1	1	9	1	1	12	21	33
NmrA	cluster1160	1	1	1	1	4	1	1	1	1	1	5	1	1	1	1	4	1	1	1	1	1	1	1	1	1	1	1	7	1	1	13	20	33
noPFAM	cluster1161	1	1	1	1	4	1	1	1	1	2	6	1	1	1	1	4	0	1	1	1	1	2	1	1	1	1	4	3	1	1	14	19	33
Inositol_P	cluster1162	1	1	1	1	4	2	2	2	2	2	10	1	1	1	1	4	1	1	1	1	1	1	1	1	2	1	1	1	1	1	18	15	33
Rad60-SLD	cluster1163	1	1	1	0	3	1	1	1	1	1	5	1	1	1	1	4	1	1	1	1	1	1	1	1	1	1	4	3	1	3	12	21	33
adh_short,adh_short_C2	cluster1164	1	1	1	1	4	1	1	1	1	0	4	1	1	1	1	4	1	4	1	0	0	2	1	1	2	1	5	1	1	1	12	21	33
ECH_1	cluster1165	1	1	1	1	4	1	1	1	1	1	5	2	1	2	2	7	1	1	1	1	1	1	1	1	2	2	2	1	1	1	16	17	33
Amino_oxidase	cluster1166	1	1	1	1	4	1	1	1	1	1	5	1	1	1	1	4	1	1	2	1	1	2	1	2	2	1	2	2	1	1	13	20	33
NACHT_sigma	cluster1167	0	0	0	0	0	2	2	0	0	1	5	1	0	0	0	1	0	1	2	0	1	1	1	4	3	3	3	2	3	3	6	27	33
ECH_1	cluster1168	1	0	1	1	3	1	1	1	1	1	5	1	1	1	1	4	1	1	1	1	1	1	1	1	1	1	1	9	0	1	12	21	33
Cu-oxidase,Cu-oxidase_2,Cu-oxidase_3	cluster1169	1	1	1	1	4	1	1	1	1	1	5	1	1	1	1	4	1	2	3	2	3	3	2	1	0	1	1	1	0	0	13	20	33
Mpv17_PMP22	cluster1170	1	1	1	1	4	1	1	1	1	1	5	1	1	1	1	4	1	1	1	1	1	1	1	1	1	1	5	3	1	1	13	20	33
FAD_binding_4,P-mevalo_kinase,Pribosyltran	cluster1171	1	1	1	1	4	1	2	1	1	1	6	2	3	1	2	8	0	0	2	1	1	1	1	2	2	1	1	2	1	0	18	15	33
Zw10	cluster1172	1	1	1	1	4	1	1	1	1	1	5	1	1	1	1	4	1	1	1	1	1	1	1	1	1	1	3	4	1	2	13	20	33
bZIP_1	cluster1173	1	1	1	1	4	1	1	1	1	1	5	1	1	1	1	4	1	1	1	1	1	1	1	1	1	1	5	3	1	1	13	20	33
PAP2	cluster1174	0	1	1	1	3	1	1	1	1	1	5	1	1	1	1	4	1	1	1	1	1	1	1	2	1	1	6	1	1	1	12	20	32
noPFAM	cluster1175	1	1	1	1	4	1	1	1	1	1	5	1	1	1	1	4	1	1	1	0	1	1	1	1	1	1	7	1	1	2	13	20	33
INSIG	cluster1176	1	1	1	1	4	1	1	1	1	1	5	1	1	1	1	4	1	1	1	1	1	1	1	1	1	1	4	4	1	1	13	20	33
Chitin_synth_2	cluster1177	1	1	1	1	4	1	1	1	1	2	6	1	1	1	1	4	1	0	1	1	1	1	1	1	3	3	3	3	0	0	14	19	33
FAD_binding_3,Phe_hydrox_dim	cluster1178	1	1	1	1	4	2	2	2	2	2	10	1	1	1	1	4	0	1	0	0	1	1	0	4	2	2	1	1	0	2	18	15	33
Trypsin	cluster1179	1	1	1	1	4	2	2	2	2	2	10	1	1	1	1	4	0	2	6	0	2	1	0	1	0	1	1	1	0	0	18	15	33
Aldo_ket_red	cluster1180	1	1	1	1	4	1	1	1	1	2	6	1	1	1	1	4	1	1	1	1	1	1	1	3	2	1	2	1	1	2	14	19	33
ThiF,UAE_UbL	cluster1181	1	1	1	1	4	1	1	1	1	1	5	1	1	1	1	4	1	1	1	1	1	1	1	1	1	1	4	3	1	2	13	20	33
NST1	cluster1182	1	1	1	1	4	1	1	1	1	1	5	1	1	1	1	4	1	1	1	0	1	1	1	1	1	1	2	7	1	1	13	20	33
noPFAM	cluster1183	1	1	1	1	4	1	1	1	1	1	5	1	1	2	1	5	1	2	2	0	1	1	1	2	2	1	2	2	1	1	14	19	33
Ribosomal_L3	cluster1184	1	1	1	1	4	1	1	1	1	1	5	1	1	1	1	4	1	1	1	1	1	1	1	1	1	1	4	4	1	1	13	20	33
CBM_21	cluster1185	1	1	1	1	4	1	1	1	1	1	5	1	1	1	1	4	1	1	1	1	0	1	1	1	1	1	7	1	1	2	13	20	33
Glutaredoxin	cluster1186	1	1	1	1	4	1	1	1	1	1	5	1	1	1	1	4	1	1	1	1	1	1	1	1	1	1	4	4	1	1	13	20	33
Aldolase_II	cluster1187	1	1	1	1	4	1	1	1	1	1	5	1	1	1	1	4	1	1	1	1	1	1	1	1	1	1	6	2	1	1	13	20	33
noPFAM	cluster1188	1	1	1	1	4	1	1	1	1	1	5	1	1	1	1	4	1	2	3	1	0	1	0	1	1	2	5	2	0	1	13	20	33
Sulfatase	cluster1189	1	1	1	1	4	1	1	1	1	1	5	1	1	1	1	4	0	1	1	1	2	1	0	5	1	2	2	2	1	1	13	20	33
noPFAM	cluster1190	1	1	1	1	4	1	1	1	1	1	5	1	1	1	1	4	1	1	1	1	1	1	1	1	1	1	5	3	1	1	13	20	33
TauD	cluster1191	1	1	1	1	4	1	1	1	1	1	5	1	1	1	2	5	0	1	1	1	1	0	1	1	2	1	6	2	1	1	14	19	33
Fungal_trans	cluster1192	1	1	1	1	4	1	1	1	1	1	5	1	1	1	1	4	1	1	1	0	0	0	1	1	1	1	6	5	1	1	13	20	33
AAA,BCS1_N	cluster1193	1	1	1	1	4	1	1	1	1	1	5	1	1	1	1	4	1	1	1	1	1	0	0	3	3	1	4	3	1	0	13	20	33
Nitroreductase	cluster1194	1	1	1	1	4	2	2	2	2	1	9	2	1	1	1	5	1	1	1	0	0	0	1	2	1	1	4	1	1	1	18	15	33
Aldo_ket_red	cluster1195	1	1	1	1	4	3	3	4	3	2	15	2	1	2	2	7	0	0	0	0	0	0	0	2	1	1	1	1	1	0	26	7	33
Polysacc_lyase	cluster1196	2	2	2	2	8	2	2	2	2	2	10	2	2	2	2	8	0	1	1	0	1	0	0	1	0	1	0	0	1	1	26	7	33
HLH	cluster1197	1	1	1	1	4	1	1	1	1	1	5	1	1	1	1	4	0	1	1	1	0	0	1	1	1	1	2	9	1	1	13	20	33
Fungal_trans_2	cluster1198	1	0	1	0	2	2	2	2	2	3	11	1	0	1	1	3	0	0	0	0	0	0	0	4	2	2	3	3	1	2	16	17	33
Methyltransf_23	cluster1199	2	2	3	2	9	3	3	2	2	3	13	1	1	1	0	3	1	0	3	2	0	0	0	1	1	0	0	0	0	0	25	8	33
FAD_binding_3	cluster1200	1	1	1	1	4	2	2	2	2	2	10	2	2	1	1	6	0	0	1	0	0	0	0	2	2	1	3	4	0	0	20	13	33
noPFAM	cluster1201	2	2	2	2	8	2	2	2	2	2	10	2	2	2	2	8	0	1	1	0	0	0	0	1	1	1	1	1	0	0	26	7	33
Fungal_trans	cluster1202	0	0	0	0	0	5	4	4	2	2	17	4	3	1	1	9	0	1	0	0	0	0	0	1	1	1	2	1	0	0	26	7	33
HET	cluster1203	1	1	1	1	4	2	2	2	2	3	11	1	3	3	2	9	0	0	0	0	0	0	0	6	1	0	0	0	0	2	24	9	33
noPFAM	cluster1204	2	4	2	2	10	4	4	1	2	3	14	3	1	3	1	8	0	0	0	0	0	0	0	1	0	0	0	0	0	0	32	1	33
DUF3328	cluster1205	2	2	2	0	6	1	1	0	1	1	4	1	1	2	1	5	0	0	0	3	1	4	5	0	1	1	1	1	0	0	15	17	32
CAP59_mtransfer	cluster1206	1	1	1	1	4	1	1	1	1	1	5	1	1	1	1	4	1	1	1	2	1	1	1	2	1	1	4	1	1	1	13	19	32
Alpha-mann_mid,Glyco_hydro_38,Glyco_hydro_38C	cluster1207	1	1	1	1	4	2	2	2	1	2	9	1	1	1	1	4	1	1	1	1	1	1	1	1	1	1	1	2	1	1	17	15	32
ARS2,DUF3546,DUF4187	cluster1208	1	1	1	1	4	1	1	1	1	1	5	1	1	1	1	4	0	1	1	1	1	1	1	1	1	1	6	2	1	1	13	19	32
E1-E2_ATPase,HMA,Hydrolase	cluster1209	1	1	1	1	4	1	1	1	1	1	5	1	0	1	1	3	1	1	1	1	1	1	1	1	2	2	4	2	1	1	12	20	32
DUF1708	cluster1210	1	1	1	1	4	1	1	1	1	1	5	1	1	1	1	4	1	1	1	1	1	1	1	1	1	1	4	3	1	1	13	19	32
Metallophos,STPPase_N	cluster1211	1	1	1	1	4	1	1	1	1	1	5	1	1	1	1	4	1	1	1	1	1	1	1	1	1	1	3	3	1	2	13	19	32
noPFAM	cluster1212	1	1	1	1	4	1	1	1	1	1	5	1	1	1	1	4	1	1	1	1	1	1	0	1	1	1	7	1	1	1	13	19	32
noPFAM	cluster1213	1	1	1	1	4	1	1	1	1	1	5	1	1	1	1	4	1	1	2	1	2	2	0	2	1	1	3	1	1	1	13	19	32
DUF3506	cluster1214	1	1	1	1	4	1	1	1	1	1	5	1	1	1	1	4	1	1	1	0	1	1	1	1	1	1	5	4	0	1	13	19	32
AMP-binding	cluster1215	1	1	1	1	4	1	1	1	1	1	5	1	1	1	1	4	1	1	1	0	3	2	1	1	1	1	2	2	2	1	13	19	32
Gln-synt_C,Gln-synt_N	cluster1216	1	1	1	1	4	1	1	1	1	1	5	1	1	1	1	4	1	1	1	1	1	1	1	1	1	1	3	1	2	3	13	19	32
noPFAM	cluster1217	1	1	1	1	4	1	1	1	1	3	7	1	1	1	1	4	0	1	1	1	3	4	0	0	1	1	1	1	2	1	15	17	32
Rhomboid	cluster1218	1	1	1	1	4	1	1	1	1	1	5	1	1	1	1	4	0	1	1	1	1	1	1	1	1	1	6	2	1	1	13	19	32
noPFAM	cluster1219	1	1	1	1	4	1	1	1	1	1	5	1	1	1	1	4	1	1	1	0	1	1	1	1	1	1	4	4	1	1	13	19	32
NAP	cluster1220	1	1	1	1	4	1	1	1	1	1	5	1	1	1	1	4	1	1	1	2	1	1	1	1	1	1	3	3	1	1	13	19	32
Glyco_hydro_16	cluster1221	1	1	1	1	4	1	1	1	1	1	5	1	1	1	1	4	1	1	1	0	1	1	1	1	1	1	4	4	1	1	13	19	32
HGTP_anticodon,tRNA-synt_His	cluster1222	1	1	1	1	4	1	1	1	1	1	5	1	1	1	1	4	1	1	1	1	1	1	1	1	2	1	3	2	2	1	13	19	32
FYVE	cluster1223	1	1	1	1	4	1	1	1	1	1	5	1	1	1	1	4	0	1	1	2	1	1	1	1	1	1	4	3	1	1	13	19	32
noPFAM	cluster1224	1	1	1	1	4	2	2	2	2	1	9	1	1	1	1	4	0	0	2	1	3	3	0	2	1	1	1	0	1	0	17	15	32
PTPLA	cluster1225	1	1	1	1	4	1	1	1	1	1	5	1	1	1	1	4	1	1	1	1	1	1	1	2	2	2	2	2	1	1	13	19	32
noPFAM	cluster1226	1	1	1	1	4	1	1	1	1	1	5	1	1	1	1	4	0	1	1	1	1	1	1	0	1	1	5	6	0	0	13	19	32
APH	cluster1227	1	1	0	0	2	0	0	0	0	0	0	0	0	0	0	0	0	7	8	3	5	2	0	3	0	0	1	0	1	0	2	30	32
noPFAM	cluster1228	1	1	1	1	4	1	1	1	1	1	5	1	1	1	1	4	1	1	1	1	1	1	1	1	1	1	4	2	1	2	13	19	32
RhoGAP	cluster1229	1	1	1	1	4	1	1	1	1	1	5	1	1	1	1	4	1	1	1	1	1	1	1	1	1	1	2	3	1	3	13	19	32
Chromo,DUF4208,Helicase_C,SNF2_N	cluster1230	1	1	1	1	4	1	1	1	1	1	5	1	1	1	1	4	1	1	1	0	1	1	1	1	1	1	5	2	1	2	13	19	32
FF,WW	cluster1231	1	1	1	1	4	1	1	1	1	1	5	1	1	1	1	4	1	1	1	1	1	1	1	1	1	1	2	5	1	1	13	19	32
Esterase	cluster1232	1	1	1	1	4	2	2	2	2	1	9	1	1	2	1	5	1	1	1	1	1	1	1	1	1	1	1	1	1	1	18	14	32
noPFAM	cluster1233	1	1	1	0	3	1	1	1	1	1	5	1	1	1	1	4	1	1	1	1	1	1	0	1	1	1	8	1	1	1	12	20	32
Metallophos	cluster1234	0	1	1	1	3	1	1	1	1	1	5	1	1	1	1	4	1	1	1	1	1	1	1	1	1	1	8	1	0	1	12	20	32
Anticodon_1,tRNA-synt_1	cluster1235	1	1	1	1	4	1	1	1	1	1	5	1	1	1	1	4	1	1	1	1	1	1	1	1	1	1	5	2	1	1	13	19	32
TBCC,TBCC_N	cluster1236	1	1	1	1	4	1	1	1	1	1	5	1	1	1	1	4	1	1	1	1	0	1	1	1	1	1	1	4	1	4	13	19	32
ARID	cluster1237	1	1	1	1	4	1	1	1	1	1	5	1	1	1	1	4	0	1	1	1	1	1	1	1	1	1	3	6	0	1	13	19	32
EF-1_beta_acid,EF1_GNE	cluster1238	1	1	1	1	4	2	2	2	2	2	10	1	1	1	1	4	1	1	1	0	1	1	1	2	1	1	1	1	1	1	18	14	32
Arf	cluster1239	1	1	1	1	4	1	1	1	1	1	5	1	0	1	1	3	1	1	1	1	1	1	1	1	1	1	3	4	1	2	12	20	32
Abhydrolase_2	cluster1240	1	1	1	1	4	1	1	1	1	1	5	1	1	1	1	4	0	1	2	0	3	3	1	3	2	1	2	1	0	0	13	19	32
OPT	cluster1241	1	1	1	1	4	1	1	1	1	1	5	1	1	1	1	4	1	1	1	0	2	2	3	2	1	1	1	3	1	0	13	19	32
Sod_Cu	cluster1242	1	1	1	1	4	1	1	1	1	1	5	1	1	1	1	4	1	2	2	2	1	1	2	1	1	1	1	1	1	2	13	19	32
PEP_mutase	cluster1243	1	1	1	1	4	1	1	2	1	1	6	1	1	1	1	4	0	1	1	0	0	1	0	1	1	1	1	11	0	0	14	18	32
tRNA-synt_1e	cluster1244	1	1	1	1	4	1	1	1	1	1	5	2	2	1	2	7	1	1	1	1	1	1	1	1	1	1	3	1	1	1	16	16	32
noPFAM	cluster1245	1	1	1	1	4	1	1	1	1	1	5	1	1	1	1	4	0	1	1	0	1	1	1	1	1	1	4	4	0	3	13	19	32
Mito_carr	cluster1246	1	1	1	1	4	1	1	1	1	1	5	1	1	1	1	4	1	1	1	0	1	1	1	1	1	1	3	4	1	2	13	19	32
Gly_transf_sug	cluster1247	1	1	1	1	4	1	1	1	1	1	5	1	1	1	1	4	0	1	1	0	2	2	1	3	2	1	2	2	1	1	13	19	32
Metallophos	cluster1248	1	1	0	1	3	1	1	1	1	1	5	1	1	1	1	4	0	1	1	0	1	1	1	2	2	2	4	2	1	2	12	20	32
AA_permease_2	cluster1249	1	1	1	1	4	1	1	1	1	1	5	1	1	1	1	4	1	1	2	0	1	2	1	2	1	1	3	2	0	2	13	19	32
eRF1_1,eRF1_2,eRF1_3	cluster1250	1	1	1	1	4	1	1	1	1	1	5	1	1	1	1	4	1	1	1	1	1	1	1	1	1	1	5	2	1	1	13	19	32
HCO3_cotransp	cluster1251	1	1	1	1	4	1	1	1	1	1	5	1	1	1	1	4	1	1	1	1	1	1	1	1	1	1	2	5	1	1	13	19	32
noPFAM	cluster1252	1	1	1	1	4	1	1	1	1	1	5	1	1	1	1	4	1	1	1	1	1	1	1	2	1	1	2	4	1	1	13	19	32
Pyr_redox_2	cluster1253	1	1	1	1	4	1	1	1	1	3	7	1	1	2	2	6	1	0	2	0	0	1	1	1	2	2	2	2	1	0	17	15	32
DUF3955,EamA	cluster1254	1	1	1	1	4	1	1	1	1	1	5	1	1	1	1	4	1	1	1	1	1	1	1	1	1	1	6	1	1	1	13	19	32
Mito_carr	cluster1255	1	1	1	1	4	1	1	1	1	1	5	1	1	1	1	4	1	1	1	1	1	1	1	1	1	1	6	1	1	1	13	19	32
PB1,PX,SH3_1	cluster1256	1	1	1	1	4	1	1	1	1	1	5	1	1	1	1	4	1	1	1	1	1	1	1	1	1	1	4	3	1	1	13	19	32
GATase,GMP_synt_C	cluster1257	1	1	1	1	4	1	1	1	1	2	6	1	1	1	2	5	1	2	1	1	1	1	1	2	1	1	2	1	1	1	15	17	32
ADH_zinc_N,MFS_1	cluster1258	1	1	1	1	4	1	1	1	1	1	5	2	2	1	1	6	0	2	2	1	0	1	0	1	2	2	4	2	0	0	15	17	32
Transp_cyt_pur	cluster1259	1	1	1	1	4	1	1	1	1	1	5	1	1	1	1	4	1	2	2	1	2	2	1	1	1	1	1	2	1	1	13	19	32
PI31_Prot_C,PI31_Prot_N	cluster1260	1	1	1	1	4	1	1	1	1	1	5	1	1	1	1	4	1	1	1	0	1	1	1	1	1	1	7	1	1	1	13	19	32
V_ATPase_I	cluster1261	1	1	1	1	4	1	1	1	1	1	5	1	2	1	1	5	1	1	2	1	1	1	1	1	1	1	4	1	1	1	14	18	32
SET	cluster1262	0	0	0	0	0	0	0	0	0	0	0	1	1	1	1	4	0	2	1	1	3	2	0	2	4	3	2	3	4	1	4	28	32
HECT	cluster1263	1	1	1	1	4	1	1	1	1	1	5	1	1	1	1	4	0	1	1	1	1	1	1	1	1	1	3	2	1	4	13	19	32
GCV_H	cluster1264	1	1	1	1	4	1	1	1	1	1	5	1	1	1	1	4	1	1	1	1	1	1	1	2	2	2	2	2	1	1	13	19	32
DEAD,Helicase_C	cluster1265	1	1	1	0	3	1	1	1	1	1	5	1	1	1	1	4	1	1	1	1	1	1	1	1	1	1	4	4	1	1	12	20	32
noPFAM	cluster1266	1	1	1	1	4	1	1	1	1	1	5	1	1	1	1	4	1	1	1	1	1	1	1	1	1	1	4	3	1	1	13	19	32
noPFAM	cluster1267	1	1	1	1	4	1	1	1	1	1	5	1	1	1	1	4	1	1	2	0	1	1	1	1	1	1	6	1	1	1	13	19	32
PDEase_I	cluster1268	1	1	1	1	4	1	1	1	1	1	5	1	1	1	1	4	1	1	1	0	1	1	1	1	1	1	5	2	1	2	13	19	32
Iwr1	cluster1269	1	1	1	1	4	1	1	1	1	1	5	1	1	1	1	4	1	1	1	1	1	1	1	1	1	1	3	4	1	1	13	19	32
RRM_1	cluster1270	1	1	1	1	4	1	1	1	1	1	5	1	1	1	1	4	1	1	1	1	1	1	1	1	1	1	6	1	1	1	13	19	32
F420_oxidored,P5CR_dimer	cluster1271	1	0	1	1	3	1	1	1	1	1	5	1	1	1	1	4	1	1	1	1	1	1	1	5	1	1	2	2	1	1	12	20	32
ANTH	cluster1272	1	1	1	1	4	1	1	1	1	1	5	1	1	1	1	4	1	1	1	1	1	1	1	1	1	1	3	4	1	1	13	19	32
AAA,AAA_11,AAA_12	cluster1273	1	1	1	1	4	1	1	2	1	1	6	1	1	1	1	4	1	1	2	2	1	3	1	1	1	1	1	1	1	1	14	18	32
noPFAM	cluster1274	1	1	1	1	4	1	1	1	1	1	5	1	1	1	1	4	1	1	1	1	1	1	1	1	1	1	4	3	1	1	13	19	32
noPFAM	cluster1275	1	1	1	1	4	1	1	1	1	1	5	1	1	1	1	4	1	1	1	1	1	1	1	1	1	1	4	2	1	2	13	19	32
Chitin_synth_1,Chitin_synth_1N,Chitin_synth_2,UQ_con	cluster1276	1	1	1	1	4	1	1	1	1	1	5	1	1	1	1	4	1	1	1	1	1	1	1	2	2	2	1	3	1	1	13	19	32
noPFAM	cluster1277	1	1	1	1	4	1	1	1	1	1	5	1	1	1	1	4	0	1	1	1	1	1	1	1	1	1	7	1	1	1	13	19	32
MFS_1	cluster1278	2	2	2	2	8	2	2	2	2	2	10	2	2	2	2	8	0	0	1	1	1	1	0	0	0	0	1	0	1	0	26	6	32
ERAP1_C,Peptidase_M1	cluster1279	1	1	1	1	4	2	2	2	2	2	10	1	1	1	1	4	1	1	1	0	1	1	1	1	1	1	2	1	1	1	18	14	32
noPFAM	cluster1280	1	1	1	0	3	1	1	1	1	1	5	1	0	1	1	3	1	1	1	1	1	1	1	1	1	1	5	3	1	2	11	21	32
GMC_oxred_C,GMC_oxred_N	cluster1281	2	2	2	2	8	1	1	1	1	1	5	1	1	1	1	4	1	1	1	0	1	1	1	3	1	1	2	1	1	0	17	15	32
noPFAM	cluster1282	1	1	1	1	4	1	1	1	1	1	5	1	1	1	1	4	0	1	1	1	1	1	1	1	1	1	7	1	1	1	13	19	32
noPFAM	cluster1283	1	1	1	1	4	1	1	1	1	1	5	1	1	1	1	4	1	1	1	1	1	1	1	1	1	1	5	1	1	2	13	19	32
noPFAM	cluster1284	1	1	2	1	5	1	2	1	1	1	6	1	1	1	1	4	1	1	1	0	1	1	1	1	1	1	2	2	1	3	15	17	32
Bromodomain	cluster1285	1	1	1	1	4	1	1	1	1	1	5	1	1	1	1	4	1	1	1	1	2	1	1	2	1	1	3	1	2	1	13	19	32
PQ-loop	cluster1286	1	1	1	1	4	1	1	1	1	1	5	1	1	1	1	4	1	1	1	1	1	1	1	1	1	1	4	3	1	1	13	19	32
Rad4,Transglut_core	cluster1287	1	1	1	1	4	2	2	1	1	1	7	1	1	1	1	4	1	1	1	1	1	1	1	1	1	1	1	1	1	4	15	17	32
MBOAT	cluster1288	1	1	1	1	4	1	1	1	1	1	5	1	1	1	1	4	1	1	1	1	1	1	1	1	1	1	4	2	1	2	13	19	32
SLAC1	cluster1289	1	1	1	1	4	1	1	1	1	1	5	1	1	1	1	4	1	1	1	1	1	1	1	1	2	3	2	3	0	1	13	19	32
Ribosomal_L7Ae	cluster1290	1	1	1	1	4	1	1	1	1	1	5	1	1	1	1	4	1	0	2	1	2	1	3	1	1	1	2	2	1	1	13	19	32
Ribosomal_S6e	cluster1291	1	1	1	1	4	1	1	1	1	1	5	1	1	1	1	4	1	1	1	1	1	1	1	1	1	1	2	3	1	3	13	19	32
E1-E2_ATPase,Hydrolase	cluster1292	1	1	1	1	4	1	1	1	1	1	5	1	1	1	1	4	0	2	2	1	2	2	0	2	1	2	2	2	0	1	13	19	32
Meth_synt_2	cluster1293	1	1	1	1	4	1	1	1	1	1	5	1	1	1	1	4	0	1	1	0	1	1	1	2	2	2	2	4	1	1	13	19	32
Acetyltransf_1,Acetyltransf_3	cluster1294	0	0	0	0	0	1	1	1	1	2	6	1	1	1	2	5	0	1	1	1	3	2	2	2	2	2	2	2	0	1	11	21	32
noPFAM	cluster1295	1	1	1	1	4	1	1	1	1	1	5	1	1	1	1	4	1	1	1	1	1	1	1	1	1	1	3	3	1	2	13	19	32
noPFAM	cluster1296	1	2	2	2	7	2	2	2	1	2	9	2	2	1	2	7	0	1	1	0	1	1	0	1	1	1	1	1	0	0	23	9	32
ING	cluster1297	1	1	1	1	4	1	1	1	1	1	5	1	1	1	1	4	1	1	1	1	1	1	1	1	1	1	1	5	1	2	13	19	32
CPSF_A,MMS1_N	cluster1298	1	1	1	1	4	1	1	1	1	1	5	1	1	1	1	4	1	2	1	1	1	1	1	1	2	1	2	2	1	2	13	19	32
noPFAM	cluster1299	1	1	1	1	4	1	1	1	1	1	5	1	1	1	1	4	1	1	1	0	1	1	1	1	1	1	4	4	1	1	13	19	32
Glyco_hydro_92	cluster1300	2	2	2	2	8	2	2	2	2	2	10	2	2	2	2	8	1	1	1	0	1	1	1	0	0	0	0	0	0	0	26	6	32
UPF0160	cluster1301	1	1	1	1	4	1	1	1	1	1	5	1	1	1	1	4	1	1	1	0	1	1	1	1	1	1	1	7	1	1	13	19	32
CTP_synth_N,GATase	cluster1302	1	1	1	1	4	1	1	1	1	1	5	1	1	1	1	4	0	1	1	1	1	1	1	2	1	1	6	2	0	1	13	19	32
MFS_MOT1	cluster1303	1	1	1	1	4	1	1	1	1	1	5	1	1	1	1	4	1	1	1	1	1	1	1	1	1	1	5	3	0	1	13	19	32
SAM_2,SH3_1,SH3_9	cluster1304	1	1	1	1	4	1	1	1	1	1	5	1	1	1	1	4	1	1	1	1	1	1	1	1	1	1	5	2	1	1	13	19	32
Pyridox_ox_2	cluster1305	1	1	1	1	4	1	1	1	1	1	5	1	1	1	1	4	0	1	1	1	1	1	0	3	2	1	2	4	1	1	13	19	32
Macro	cluster1306	1	1	1	1	4	1	1	1	1	1	5	1	1	1	2	5	1	1	1	1	1	1	1	1	1	1	3	2	1	2	14	18	32
DUF3638,DUF3645	cluster1307	1	1	1	1	4	1	2	1	1	1	6	2	0	1	1	4	1	1	1	1	1	1	0	2	1	3	1	2	2	1	14	18	32
HGTP_anticodon2,Pkinase,RWD,tRNA-synt_His	cluster1308	1	1	1	1	4	1	1	1	1	1	5	1	1	1	1	4	1	1	1	1	1	1	1	1	1	1	3	4	1	1	13	19	32
noPFAM	cluster1309	1	1	1	1	4	1	1	1	1	1	5	1	0	1	1	3	1	1	1	0	1	1	1	1	1	1	8	1	1	1	12	20	32
HSP70	cluster1310	1	1	1	1	4	1	1	1	1	1	5	1	1	1	1	4	1	1	1	0	1	1	1	1	1	1	5	2	1	2	13	19	32
TatD_DNase	cluster1311	1	1	1	1	4	1	1	1	1	1	5	1	1	1	1	4	1	1	1	1	0	1	1	2	2	2	3	2	1	1	13	19	32
Glyco_hydro_76	cluster1312	1	1	1	1	4	1	1	1	1	1	5	1	1	1	1	4	1	2	3	1	2	2	1	1	1	1	1	1	1	1	13	19	32
DnaJ	cluster1313	1	1	1	1	4	1	1	1	1	1	5	1	1	1	1	4	1	1	1	1	1	1	1	1	1	1	3	3	1	2	13	19	32
noPFAM	cluster1314	1	1	1	1	4	1	1	1	1	1	5	1	1	1	1	4	1	1	1	1	1	1	1	1	1	1	1	6	1	1	13	19	32
noPFAM	cluster1315	1	1	1	1	4	1	1	1	1	1	5	1	1	1	1	4	0	1	1	1	1	1	0	2	1	1	7	1	1	1	13	19	32
Pro_isomerase	cluster1316	1	1	1	1	4	1	1	1	0	2	5	2	1	1	1	5	1	1	1	0	1	1	1	1	1	1	3	3	1	2	14	18	32
noPFAM	cluster1317	1	1	1	1	4	1	1	1	0	1	4	1	1	1	1	4	1	1	1	1	1	1	1	1	1	1	5	3	1	1	12	20	32
Mito_carr	cluster1318	1	1	1	1	4	1	1	1	1	1	5	2	2	2	2	8	1	1	1	1	1	1	1	2	1	1	1	1	1	1	17	15	32
His_Phos_1	cluster1319	1	1	1	1	4	1	1	1	1	1	5	1	1	1	1	4	1	1	1	1	1	1	0	1	1	1	4	4	1	1	13	19	32
SET	cluster1320	1	1	2	1	5	1	1	1	2	1	6	0	1	1	1	3	1	1	1	1	1	1	1	1	1	1	4	2	1	1	14	18	32
Pkinase	cluster1321	1	1	1	1	4	1	1	1	1	1	5	1	1	1	1	4	1	1	1	0	1	1	1	1	1	1	5	3	1	1	13	19	32
noPFAM	cluster1322	1	1	1	1	4	1	1	1	1	1	5	1	1	1	1	4	0	1	1	1	1	1	1	1	1	1	2	6	1	1	13	19	32
Pal1	cluster1323	1	1	2	1	5	1	1	1	1	1	5	1	1	1	1	4	1	1	1	0	1	1	1	1	1	1	4	3	1	1	14	18	32
His_Phos_2,TauD	cluster1324	1	1	1	1	4	1	1	1	1	1	5	1	1	1	1	4	2	1	1	1	1	1	1	1	1	1	6	1	0	1	13	19	32
DEAD,Helicase_C,RQC,RecQ_Zn_bind	cluster1325	1	1	1	1	4	1	1	1	0	1	4	1	1	1	1	4	1	1	1	1	1	1	1	3	1	1	4	2	1	1	12	20	32
Met_10	cluster1326	1	1	1	1	4	1	1	1	1	1	5	1	1	1	1	4	1	1	1	1	1	1	1	1	1	1	5	2	1	1	13	19	32
noPFAM	cluster1327	1	1	1	1	4	1	1	1	1	1	5	1	1	1	1	4	1	1	1	1	1	1	1	1	1	1	4	3	1	1	13	19	32
DUF2406	cluster1328	1	1	1	1	4	1	1	1	1	1	5	1	1	1	1	4	0	1	1	0	1	1	1	1	1	1	4	4	1	2	13	19	32
G6PD_C,G6PD_N	cluster1329	1	1	1	1	4	1	1	1	1	1	5	1	1	1	1	4	1	1	1	1	1	1	1	1	1	1	5	2	1	1	13	19	32
Pkinase	cluster1330	1	1	1	0	3	1	1	1	1	1	5	1	1	1	1	4	1	1	1	0	1	1	1	1	1	1	1	8	1	1	12	20	32
Peptidase_M14,Propep_M14	cluster1331	1	1	1	1	4	1	1	1	0	1	4	1	1	1	1	4	1	2	2	0	1	1	1	2	2	2	2	2	1	1	12	20	32
AMP-binding,Cnl2_NKP2,NAD_binding_4	cluster1332	1	1	1	1	4	1	1	1	1	2	6	2	2	1	2	7	1	1	1	1	1	1	1	2	1	1	1	1	1	1	17	15	32
BBE,FAD_binding_4	cluster1333	1	1	1	1	4	1	1	0	1	1	4	1	1	1	1	4	0	1	1	1	1	2	1	3	1	1	2	1	4	1	12	20	32
PA,Peptidase_M28	cluster1334	1	1	1	1	4	1	1	1	1	1	5	1	1	1	1	4	1	1	1	1	1	1	1	2	2	2	2	2	1	1	13	19	32
ADH_zinc_N_2	cluster1335	2	2	2	2	8	2	2	2	2	2	10	1	1	1	1	4	1	1	1	0	1	1	0	1	1	1	1	1	0	0	22	10	32
dCMP_cyt_deam_1	cluster1336	1	0	1	1	3	1	1	1	1	1	5	1	1	1	1	4	1	1	1	1	1	1	1	1	1	1	2	6	1	1	12	20	32
ATG7_N,DUF2462,ThiF	cluster1337	1	1	1	1	4	1	1	1	1	1	5	1	1	1	1	4	1	1	1	1	1	1	1	1	1	1	4	2	1	2	13	19	32
ABC_membrane,ABC_tran	cluster1338	1	1	1	1	4	1	1	1	1	1	5	1	1	1	1	4	1	1	1	1	1	1	1	1	1	1	6	1	1	1	13	19	32
Sugar_tr	cluster1339	1	1	1	1	4	1	1	1	2	1	6	1	2	1	1	5	0	1	1	1	2	1	0	2	1	1	3	1	2	1	15	17	32
Cys_Met_Meta_PP	cluster1340	1	1	1	1	4	1	1	1	1	2	6	1	1	3	1	6	2	1	1	0	1	1	1	1	1	1	2	1	2	1	16	16	32
Pyr_redox_2,Pyr_redox_dim	cluster1341	1	1	1	1	4	1	1	1	0	1	4	1	1	1	1	4	1	1	1	0	1	1	1	1	2	1	3	4	1	2	12	20	32
PAD_porph	cluster1342	1	1	1	1	4	1	1	1	1	1	5	1	1	2	2	6	0	1	2	0	6	2	0	2	1	0	2	1	0	0	15	17	32
MFS_1,Sugar_tr	cluster1343	1	1	1	1	4	2	2	1	2	1	8	1	1	1	1	4	1	2	2	2	1	1	1	1	1	1	1	1	0	1	16	16	32
noPFAM	cluster1344	1	1	1	1	4	1	1	1	1	1	5	1	1	1	1	4	1	1	1	1	1	1	1	1	1	1	2	6	0	1	13	19	32
HAD	cluster1345	1	1	1	1	4	1	1	1	1	1	5	1	1	1	1	4	1	1	1	1	1	1	1	1	1	1	3	4	1	1	13	19	32
Fasciclin,TYW3	cluster1346	1	1	1	1	4	1	0	1	1	1	4	1	1	1	1	4	1	1	1	1	1	1	1	1	1	1	1	7	1	1	12	20	32
Pro_CA	cluster1347	1	1	1	1	4	1	1	1	1	1	5	1	1	1	1	4	1	1	1	0	1	1	0	3	2	2	3	2	1	1	13	19	32
noPFAM	cluster1348	1	1	1	1	4	1	1	1	0	1	4	1	1	1	1	4	0	1	1	1	1	1	1	1	1	0	4	6	1	1	12	20	32
AA_permease_2	cluster1349	1	1	1	1	4	1	1	1	1	1	5	1	1	1	1	4	0	1	1	0	1	1	1	3	4	1	3	2	0	1	13	19	32
FAD_binding_3,Phe_hydrox_dim	cluster1350	1	1	1	1	4	1	1	1	1	1	5	1	1	1	1	4	1	1	1	1	1	2	1	1	1	1	4	2	1	1	13	19	32
noPFAM	cluster1351	1	1	1	1	4	1	1	1	1	1	5	1	1	1	1	4	1	1	1	1	1	1	1	2	2	2	2	2	1	1	13	19	32
U-box,Ufd2P_core	cluster1352	1	1	1	1	4	1	1	1	1	1	5	1	1	1	1	4	1	1	1	1	1	1	1	1	1	1	3	3	1	2	13	19	32
Pyrophosphatase	cluster1353	1	1	1	1	4	1	1	2	2	2	8	2	1	2	1	6	1	1	1	1	1	1	1	1	1	1	1	1	1	1	18	14	32
ABC_membrane,ABC_tran	cluster1354	1	1	1	1	4	2	2	1	1	1	7	1	2	1	1	5	1	1	1	2	1	1	1	1	1	1	1	1	2	1	16	16	32
Flavin_Reduct	cluster1355	1	1	1	1	4	2	2	2	2	1	9	2	1	1	1	5	1	1	1	1	1	1	1	1	1	1	1	1	1	1	18	14	32
noPFAM	cluster1356	1	1	1	1	4	1	1	1	1	1	5	1	1	1	1	4	1	1	1	1	1	1	1	1	1	1	4	2	1	2	13	19	32
2-oxoacid_dh,Biotin_lipoyl	cluster1357	1	1	1	1	4	1	1	1	1	1	5	1	1	1	1	4	1	1	1	1	1	1	1	1	2	2	2	3	1	1	13	19	32
Glyco_hydro_114	cluster1358	0	0	0	0	0	1	1	1	1	1	5	1	1	1	1	4	0	1	1	0	1	1	0	3	1	2	2	10	0	1	9	23	32
GATA,PAS_3,PAS_9	cluster1359	1	1	1	1	4	1	1	1	1	1	5	1	1	1	1	4	1	1	1	1	1	1	1	1	1	1	1	3	1	4	13	19	32
DUF92	cluster1360	1	1	1	1	4	1	1	1	1	1	5	1	1	1	1	4	1	1	1	1	1	0	1	1	1	1	3	5	1	1	13	19	32
noPFAM	cluster1361	0	0	0	0	0	0	0	0	0	0	0	1	0	2	0	3	0	2	5	2	1	0	10	1	0	1	1	0	3	3	3	29	32
noPFAM	cluster1362	1	0	1	1	3	1	1	1	1	1	5	1	1	1	1	4	1	1	1	0	0	0	1	2	2	1	6	3	1	1	12	20	32
Helicase_C,SNF2_N	cluster1363	2	2	1	2	7	2	2	2	2	2	10	1	1	2	2	6	0	0	1	0	0	0	0	1	1	1	1	2	1	1	23	9	32
AAT,MFS_1	cluster1364	0	0	0	0	0	3	3	3	4	2	15	2	1	2	1	6	0	0	0	0	1	0	0	0	3	0	3	3	1	0	21	11	32
adh_short	cluster1365	1	1	1	1	4	2	2	2	2	2	10	2	2	2	2	8	0	0	0	0	0	0	0	1	2	1	2	2	1	1	22	10	32
Acetyltransf_3	cluster1366	2	2	2	2	8	2	2	2	2	2	10	2	2	2	1	7	1	0	0	0	1	0	0	1	1	1	1	1	0	0	25	7	32
FtsJ	cluster1367	1	1	1	1	4	1	1	1	1	1	5	1	0	1	1	3	0	1	1	0	0	0	1	1	0	1	11	4	0	0	12	20	32
BAG	cluster1368	0	0	0	0	0	0	1	0	0	3	4	1	1	1	1	4	0	1	2	0	0	0	0	5	2	2	1	9	0	2	8	24	32
Ribonuc_L-PSP	cluster1369	1	1	1	1	4	2	2	1	1	1	7	1	1	1	1	4	0	0	0	0	0	0	0	10	2	0	2	2	0	1	15	17	32
Sugar_tr	cluster1370	0	0	0	0	0	0	0	0	0	1	1	1	1	1	1	4	0	0	0	0	0	0	0	15	3	0	6	3	0	0	5	27	32
GST_C_3	cluster1371	1	1	1	1	4	2	2	2	2	2	10	2	2	2	2	8	0	0	0	0	0	0	0	1	1	2	3	3	0	0	22	10	32
Ank_2,HET	cluster1372	2	1	2	1	6	2	2	1	1	2	8	6	4	2	3	15	0	0	0	0	0	0	0	0	0	0	1	0	0	2	29	3	32
Abhydrolase_1	cluster1373	1	0	1	0	2	5	5	4	4	4	22	2	1	2	3	8	0	0	0	0	0	0	0	0	0	0	0	0	0	0	32	0	32
IU_nuc_hydro	cluster1374	1	1	1	1	4	1	1	1	1	1	5	1	1	1	1	4	1	1	2	0	1	1	1	1	1	1	1	4	1	2	13	18	31
DEAD	cluster1375	1	1	1	1	4	1	1	2	1	1	6	1	0	1	1	3	1	1	1	1	1	1	1	1	1	1	5	1	1	1	13	18	31
Cyclin_C,Cyclin_N	cluster1376	1	1	1	1	4	1	1	1	1	1	5	1	0	1	1	3	1	1	1	0	1	1	1	2	1	1	2	5	1	1	12	19	31
noPFAM	cluster1377	1	1	1	1	4	1	1	1	1	0	4	1	1	1	1	4	1	1	1	1	1	1	1	1	1	0	5	3	1	1	12	19	31
GIT_SHD	cluster1378	1	1	1	1	4	1	1	1	1	1	5	1	1	1	1	4	1	1	1	0	1	1	1	1	1	1	4	2	1	2	13	18	31
MFS_1	cluster1379	1	1	1	1	4	1	1	1	1	1	5	1	1	1	1	4	1	1	1	1	1	1	1	1	1	1	5	1	1	1	13	18	31
tRNA-synt_2c,tRNA_SAD	cluster1380	1	1	1	1	4	1	1	1	1	1	5	1	1	1	1	4	1	2	1	1	1	1	1	1	1	1	3	2	1	1	13	18	31
noPFAM	cluster1381	1	1	1	1	4	1	1	1	1	1	5	1	1	1	1	4	1	1	1	1	1	1	1	1	1	1	3	2	1	2	13	18	31
LNS2,Lipin_N	cluster1382	1	1	1	1	4	1	1	1	1	1	5	1	1	1	1	4	1	1	1	1	1	1	1	1	1	1	4	2	1	1	13	18	31
MFS_2	cluster1383	1	1	1	0	3	1	1	1	1	1	5	1	1	1	1	4	0	1	1	0	1	1	1	1	1	1	6	3	1	1	12	19	31
Metallophos	cluster1384	1	1	1	1	4	1	1	1	1	1	5	1	1	1	1	4	1	1	1	1	2	2	1	1	1	1	1	2	1	2	13	18	31
FA_hydroxylase	cluster1385	1	1	1	1	4	1	1	1	1	1	5	1	1	1	1	4	1	1	1	1	1	1	1	2	1	1	3	1	1	2	13	18	31
PK,PK_C	cluster1386	1	1	1	1	4	1	1	1	1	1	5	1	1	1	1	4	1	1	1	1	1	1	1	1	1	1	3	3	0	2	13	18	31
noPFAM	cluster1387	1	1	1	1	4	1	1	1	1	1	5	1	1	1	1	4	1	1	1	1	1	1	1	1	1	1	5	1	1	1	13	18	31
AA_permease_2	cluster1388	1	1	1	1	4	1	1	1	1	1	5	1	1	1	1	4	1	1	1	1	1	1	1	3	2	2	2	2	0	0	13	18	31
Glyco_transf_20,Trehalose_PPase	cluster1389	1	1	1	1	4	1	1	1	1	1	5	1	1	1	1	4	1	1	1	1	1	1	1	1	1	1	3	3	1	1	13	18	31
Pyr_redox_2	cluster1390	1	1	1	1	4	1	1	1	1	1	5	1	1	1	1	4	0	0	1	0	1	1	0	4	2	2	3	2	1	1	13	18	31
DNA_pol_E_B	cluster1391	1	1	1	1	4	1	1	1	1	1	5	1	1	1	1	4	1	1	1	1	1	1	1	1	1	1	5	1	1	1	13	18	31
noPFAM	cluster1392	1	1	1	1	4	1	1	1	1	1	5	1	1	1	1	4	1	1	1	0	1	2	1	1	1	1	1	4	1	2	13	18	31
PAC4	cluster1393	1	1	1	1	4	1	1	1	1	1	5	1	1	1	1	4	1	0	1	1	1	1	1	1	1	1	3	4	1	1	13	18	31
noPFAM	cluster1394	1	1	1	1	4	1	2	1	1	1	6	1	1	1	1	4	2	1	1	0	1	1	1	1	1	1	4	1	1	1	14	17	31
MFS_1	cluster1395	1	0	1	1	3	1	1	1	1	1	5	1	1	1	1	4	1	1	1	1	1	1	1	1	1	1	2	4	2	1	12	19	31
MFS_2	cluster1396	1	1	1	1	4	1	1	1	1	1	5	1	1	1	1	4	1	1	1	1	1	1	1	1	1	1	1	4	1	2	13	18	31
PH_10,VWA	cluster1397	1	1	1	1	4	1	1	1	1	1	5	1	1	1	1	4	1	1	1	1	1	1	1	1	1	1	5	1	1	1	13	18	31
CDC37_C,CDC37_M,CDC37_N	cluster1398	1	1	1	1	4	1	1	1	1	1	5	1	1	1	1	4	1	1	1	1	2	1	1	1	1	1	4	1	1	1	13	18	31
Cation_ATPase,E1-E2_ATPase,PhoLip_ATPase_C,PhoLip_ATPase_N	cluster1399	1	1	1	1	4	1	1	1	1	1	5	1	1	1	1	4	1	1	1	1	1	1	1	1	1	1	3	3	1	1	13	18	31
Anillin	cluster1400	1	1	1	1	4	1	1	1	1	1	5	1	1	1	1	4	1	1	1	0	1	1	1	1	1	1	1	5	1	2	13	18	31
Ribosomal_S8	cluster1401	1	1	1	1	4	1	1	1	1	1	5	1	1	1	1	4	1	1	1	1	1	1	1	1	1	2	2	2	1	2	13	18	31
AMP-binding,AMP-binding_C	cluster1402	1	1	1	1	4	1	1	1	1	1	5	1	1	1	1	4	1	1	1	1	1	1	2	1	1	1	4	1	1	1	13	18	31
Transthyretin	cluster1403	1	1	1	1	4	1	1	1	1	1	5	1	1	1	1	4	1	1	2	0	1	2	1	1	1	1	2	2	0	3	13	18	31
LSM	cluster1404	1	1	1	1	4	1	1	1	1	1	5	1	1	1	1	4	1	1	1	1	1	1	3	1	1	1	2	1	1	2	13	18	31
Pkinase	cluster1405	1	1	1	1	4	1	1	1	1	1	5	1	1	1	1	4	1	1	1	1	1	1	1	1	1	1	2	3	1	2	13	18	31
Transglut_core2,YccV-like	cluster1406	1	1	1	1	4	1	1	1	1	1	5	1	0	1	1	3	0	1	3	1	1	1	1	1	1	1	2	4	1	1	12	19	31
Kinesin	cluster1407	1	1	1	1	4	1	1	1	1	1	5	1	1	1	1	4	1	1	1	1	1	1	1	1	1	1	1	5	1	1	13	18	31
Pyridoxal_deC	cluster1408	1	1	1	1	4	1	1	1	1	1	5	1	1	1	1	4	1	1	1	0	1	1	2	3	2	1	1	2	1	1	13	18	31
APH	cluster1409	0	0	0	0	0	0	0	0	0	0	0	0	0	0	0	0	0	3	3	3	5	2	1	2	2	2	2	5	1	0	0	31	31
Redoxin	cluster1410	1	1	1	1	4	1	1	1	1	1	5	1	1	1	1	4	1	1	1	1	0	1	1	1	1	1	6	1	1	1	13	18	31
noPFAM	cluster1411	1	1	1	1	4	1	1	1	1	1	5	1	1	1	1	4	1	1	1	0	1	1	1	2	2	2	2	2	1	1	13	18	31
PfkB	cluster1412	1	1	1	1	4	1	1	1	1	1	5	1	1	1	1	4	1	1	1	0	1	1	1	2	2	2	2	2	1	1	13	18	31
noPFAM	cluster1413	1	1	1	1	4	1	1	1	1	1	5	1	1	1	1	4	1	2	2	0	2	2	1	2	1	1	1	1	0	2	13	18	31
NIF,Sec61_beta	cluster1414	1	1	1	1	4	1	1	1	1	1	5	1	1	1	1	4	1	1	1	1	1	1	1	1	1	1	2	3	0	3	13	18	31
CH,RasGAP,RasGAP_C	cluster1415	1	1	1	1	4	1	1	1	1	1	5	1	0	1	1	3	1	1	1	1	1	1	1	1	1	1	2	2	1	4	12	19	31
CybS	cluster1416	1	1	1	1	4	2	2	1	2	2	9	1	1	1	1	4	1	1	1	1	1	1	1	1	1	1	1	1	1	1	17	14	31
Pro_isomerase	cluster1417	1	1	1	1	4	1	1	1	1	1	5	1	0	1	1	3	1	2	2	1	2	2	1	1	1	1	2	2	0	1	12	19	31
noPFAM	cluster1418	1	1	1	1	4	1	1	1	1	1	5	1	1	1	1	4	1	1	1	1	1	1	1	1	1	1	2	2	1	3	13	18	31
Rad60-SLD_2	cluster1419	1	1	1	1	4	1	1	1	1	1	5	1	1	1	1	4	1	1	1	1	1	1	1	1	1	1	3	3	1	1	13	18	31
DUF2040,PI-PLC-X,PI-PLC-Y	cluster1420	1	1	1	1	4	1	1	1	1	1	5	1	1	1	1	4	1	1	1	1	1	1	1	2	2	2	1	2	1	1	13	18	31
RRM_1	cluster1421	1	1	1	1	4	1	1	1	1	1	5	1	1	1	1	4	1	1	1	0	1	1	1	1	1	1	2	5	1	1	13	18	31
GFO_IDH_MocA	cluster1422	1	1	1	1	4	2	2	1	1	2	8	2	3	1	2	8	0	2	1	0	0	1	0	1	1	1	1	1	1	1	20	11	31
Metallophos	cluster1423	1	1	1	1	4	1	1	1	1	1	5	1	1	1	1	4	1	1	1	1	1	1	1	1	1	1	3	3	1	1	13	18	31
Peptidase_M20	cluster1424	1	1	1	1	4	1	1	1	1	1	5	2	1	1	1	5	1	1	1	1	2	2	0	2	2	1	2	2	0	0	14	17	31
GST_C_2,GST_N_2	cluster1425	1	0	2	1	4	1	1	2	1	1	6	2	1	1	1	5	1	1	1	0	1	1	1	2	1	1	3	1	1	1	15	16	31
Pyridox_oxidase	cluster1426	1	0	0	1	2	1	1	1	1	1	5	1	1	1	1	4	1	1	1	2	1	1	1	0	1	1	2	6	1	1	11	20	31
noPFAM	cluster1427	1	1	1	1	4	2	2	2	1	1	8	2	1	2	0	5	0	1	1	1	1	1	0	3	2	1	1	2	0	0	17	14	31
RRM_1	cluster1428	1	1	1	1	4	1	1	1	1	1	5	1	1	1	1	4	0	1	1	1	1	1	1	1	1	0	1	7	1	1	13	18	31
Homeobox	cluster1429	0	1	1	1	3	1	1	1	1	1	5	1	1	1	1	4	1	0	0	1	1	1	1	1	1	1	3	5	1	1	12	18	30
Pkinase	cluster1430	1	1	1	1	4	1	1	1	1	1	5	1	1	1	1	4	1	1	1	1	1	1	1	1	1	1	2	3	1	2	13	18	31
Vps54	cluster1431	1	1	1	1	4	1	1	1	1	1	5	1	1	1	1	4	1	2	2	1	2	1	1	1	1	1	2	1	1	1	13	18	31
DUF4188	cluster1432	1	1	1	1	4	2	2	2	2	2	10	1	1	1	1	4	0	1	2	0	1	1	1	1	1	1	1	1	1	1	18	13	31
noPFAM	cluster1433	1	1	1	1	4	1	1	1	1	1	5	1	1	1	1	4	0	1	1	1	1	1	1	1	1	1	3	4	1	1	13	18	31
Malic_M,malic	cluster1434	1	1	1	1	4	1	1	1	1	1	5	1	1	1	1	4	1	1	1	1	1	1	1	1	1	1	1	4	1	2	13	18	31
Peptidase_C48	cluster1435	1	1	1	1	4	1	1	1	0	1	4	1	1	1	1	4	1	1	1	1	0	1	1	1	1	1	4	6	0	0	12	19	31
noPFAM	cluster1436	1	1	1	1	4	1	1	2	1	2	7	2	2	2	2	8	1	1	1	0	1	1	0	1	1	1	1	1	1	1	19	12	31
noPFAM	cluster1437	1	1	1	1	4	1	1	1	1	1	5	1	1	1	1	4	1	1	1	1	1	1	1	1	1	1	4	2	1	1	13	18	31
Cupin_8,GTP_EFTU,GTP_EFTU_D3	cluster1438	1	1	1	1	4	1	1	1	1	1	5	1	1	1	1	4	1	1	1	0	1	1	1	1	1	1	4	2	1	2	13	18	31
Cyclin_N	cluster1439	1	1	2	1	5	1	1	1	2	2	7	1	1	1	1	4	1	1	1	1	1	1	1	1	1	1	1	2	1	1	16	15	31
ADH_zinc_N_2	cluster1440	1	1	1	1	4	2	2	1	2	1	8	1	2	1	2	6	1	1	1	0	1	1	1	2	1	0	2	1	1	0	18	13	31
SMK-1	cluster1441	1	1	1	1	4	1	1	1	1	1	5	1	1	1	1	4	1	1	1	1	1	1	1	1	1	1	2	3	1	2	13	18	31
Sugar_tr	cluster1442	0	1	1	1	3	1	1	1	1	1	5	1	1	1	1	4	0	0	0	1	1	1	1	2	2	1	6	2	1	1	12	19	31
DUF1348	cluster1443	1	1	1	1	4	2	2	2	2	2	10	1	1	1	1	4	0	1	1	0	1	1	0	1	1	1	4	1	0	1	18	13	31
Mob1_phocein	cluster1444	1	1	1	1	4	1	1	1	1	1	5	1	1	1	1	4	1	1	1	1	1	1	0	1	1	1	4	4	1	0	13	18	31
noPFAM	cluster1445	1	1	1	1	4	1	1	1	1	1	5	1	1	1	1	4	1	0	1	1	1	1	1	1	1	1	3	4	1	1	13	18	31
noPFAM	cluster1446	1	1	1	1	4	1	1	1	2	1	6	1	1	1	1	4	1	1	1	1	1	2	1	2	1	1	1	3	1	0	14	17	31
PCI,RPN7	cluster1447	1	1	1	1	4	1	1	1	1	1	5	1	1	1	1	4	1	1	1	1	1	1	1	1	1	1	3	3	1	1	13	18	31
noPFAM	cluster1448	1	1	1	1	4	1	1	1	1	1	5	1	1	1	1	4	1	1	1	0	1	1	1	2	2	2	3	2	0	1	13	18	31
DUF1325	cluster1449	1	1	1	1	4	1	1	1	1	1	5	1	1	1	1	4	1	1	1	1	1	1	1	1	1	1	3	4	1	0	13	18	31
noPFAM	cluster1450	0	0	0	0	0	0	0	0	0	2	2	2	2	2	2	8	0	4	3	0	2	1	0	2	2	2	2	1	2	0	10	21	31
PEX11	cluster1451	1	1	1	1	4	1	1	1	1	1	5	1	1	1	1	4	1	1	1	0	1	1	1	1	1	1	1	5	1	2	13	18	31
MR_MLE_C	cluster1452	1	1	1	1	4	1	1	1	1	1	5	1	1	1	1	4	1	1	1	1	1	1	1	2	2	1	2	2	1	1	13	18	31
HMG_CoA_synt_C,HMG_CoA_synt_N	cluster1453	1	1	1	1	4	1	1	1	1	1	5	1	1	1	1	4	1	1	1	1	1	1	1	1	1	1	3	3	1	1	13	18	31
zf-C2H2_2	cluster1454	0	1	1	0	2	1	1	1	1	1	5	1	1	1	1	4	0	0	2	2	2	2	0	1	2	2	2	3	1	0	11	19	30
Sacchrp_dh_C,Sacchrp_dh_NADP	cluster1455	1	1	1	1	4	2	2	1	1	1	7	1	1	1	1	4	1	1	1	1	1	1	1	2	1	1	1	2	1	1	15	16	31
NOT2_3_5,Not3	cluster1456	1	1	1	1	4	1	1	1	1	1	5	1	0	1	1	3	1	1	1	0	1	1	1	1	1	1	5	2	1	2	12	19	31
noPFAM	cluster1457	1	1	1	1	4	1	1	1	1	1	5	1	1	1	1	4	1	1	1	1	1	1	1	1	1	1	2	1	1	4	13	18	31
ELFV_dehydrog	cluster1458	1	1	1	1	4	1	1	1	1	1	5	1	1	1	1	4	1	1	1	1	1	1	1	1	1	1	3	3	1	1	13	18	31
Abhydrolase_1	cluster1459	1	0	0	1	2	2	2	2	2	2	10	2	2	2	2	8	1	0	1	0	1	2	0	1	1	1	2	1	0	0	20	11	31
Cullin_binding,UBA_4	cluster1460	1	1	1	1	4	1	1	1	1	1	5	1	1	1	1	4	1	1	1	1	1	1	1	1	1	1	4	2	1	1	13	18	31
dCMP_cyt_deam_1	cluster1461	1	1	1	1	4	1	1	1	1	1	5	1	1	1	1	4	1	1	1	1	1	1	1	1	1	1	1	5	1	1	13	18	31
Glyco_hydro_81	cluster1462	1	1	1	1	4	1	1	1	1	1	5	1	1	1	1	4	1	1	1	1	1	1	1	1	2	1	3	2	1	1	13	18	31
PAP2	cluster1463	1	1	1	1	4	1	1	1	1	1	5	1	1	1	1	4	0	1	1	2	1	1	2	2	2	2	2	1	0	1	13	18	31
Amino_oxidase,Ribonuc_L-PSP	cluster1464	0	0	0	0	0	1	1	1	1	1	5	1	0	3	1	5	0	0	2	0	1	1	0	2	4	1	5	4	0	1	10	21	31
ATG27	cluster1465	1	1	1	1	4	1	1	1	1	1	5	1	1	1	1	4	1	1	1	1	1	1	1	1	1	1	4	2	1	1	13	18	31
Pkinase	cluster1466	1	1	1	1	4	1	1	1	1	1	5	1	1	1	1	4	1	1	1	1	1	1	1	1	1	1	4	2	1	1	13	18	31
Cyt-b5,FAD_binding_6,NAD_binding_1	cluster1467	1	1	1	1	4	1	1	1	1	1	5	1	1	1	1	4	1	1	1	1	1	1	1	3	1	2	1	2	1	1	13	18	31
RRM_1	cluster1468	1	1	1	1	4	1	1	1	1	1	5	1	1	1	1	4	1	1	1	0	1	1	1	1	1	1	5	2	1	1	13	18	31
zinc_ribbon_16	cluster1469	1	1	1	1	4	1	1	1	1	1	5	1	1	1	1	4	1	1	1	1	1	1	1	1	1	1	3	2	1	2	13	18	31
noPFAM	cluster1470	1	1	1	1	4	1	1	1	1	1	5	1	1	1	1	4	1	1	1	1	1	1	1	1	1	1	3	3	1	1	13	18	31
Pyr_redox_2	cluster1471	1	1	1	1	4	1	1	1	1	1	5	1	1	1	1	4	1	1	1	0	1	1	0	1	2	1	4	3	1	1	13	18	31
Lipase_GDSL_2	cluster1472	1	1	1	1	4	1	1	1	1	1	5	1	1	1	1	4	1	1	1	1	1	1	1	3	1	1	2	2	1	1	13	18	31
Hydrolase_4	cluster1473	1	1	1	1	4	1	1	1	1	1	5	1	1	1	1	4	1	1	1	0	1	1	1	1	1	1	1	5	1	2	13	18	31
HlyIII	cluster1474	1	1	1	1	4	2	3	2	2	2	11	2	1	3	2	8	0	1	0	0	1	2	0	1	0	0	3	0	0	0	23	8	31
noPFAM	cluster1475	1	1	1	2	5	1	1	2	1	1	6	1	1	1	1	4	0	1	1	1	1	1	2	1	1	2	1	1	1	2	15	16	31
Beach,DDOST_48kD,Laminin_G_3,PH_BEACH	cluster1476	1	1	1	1	4	1	1	1	1	1	5	1	1	1	1	4	1	1	1	1	1	1	1	1	1	1	4	2	1	1	13	18	31
CS	cluster1477	1	1	1	1	4	1	1	1	1	1	5	1	1	1	1	4	1	1	1	1	1	1	1	1	1	1	2	2	1	3	13	18	31
LIM,RhoGAP	cluster1478	1	1	1	1	4	1	1	1	1	1	5	1	1	1	1	4	1	1	1	0	1	1	1	1	1	1	2	5	1	1	13	18	31
Arb2,Hist_deacetyl	cluster1479	1	1	1	1	4	1	1	1	1	1	5	1	1	1	1	4	1	1	1	1	1	1	1	1	1	1	5	1	1	1	13	18	31
Nuf2	cluster1480	1	1	1	1	4	1	1	1	1	1	5	1	1	1	1	4	1	1	1	1	1	1	1	1	1	1	4	2	1	1	13	18	31
Aminotran_1_2	cluster1481	1	1	1	1	4	1	1	1	1	1	5	1	1	1	1	4	1	1	1	1	1	1	1	1	1	1	0	6	1	1	13	18	31
noPFAM	cluster1482	1	1	1	0	3	1	1	1	1	1	5	1	1	1	1	4	1	1	2	1	0	1	1	1	1	1	3	4	1	1	12	19	31
Globin,NAD_binding_1	cluster1483	1	0	2	1	4	1	1	1	1	1	5	1	1	1	1	4	0	2	2	1	1	1	1	1	2	1	2	2	1	1	13	18	31
RNA_Me_trans	cluster1484	1	1	1	1	4	1	1	1	1	1	5	1	1	1	1	4	1	1	1	1	1	1	1	1	1	1	5	1	1	1	13	18	31
Folliculin	cluster1485	1	1	1	1	4	1	1	1	1	1	5	1	1	1	1	4	1	1	1	0	1	1	1	1	1	1	4	3	1	1	13	18	31
ECH_1	cluster1486	1	1	1	1	4	1	1	1	1	1	5	1	1	1	1	4	0	1	1	0	1	1	1	1	2	1	3	6	0	0	13	18	31
Voltage_CLC	cluster1487	1	1	1	1	4	1	1	1	1	1	5	1	1	1	1	4	1	1	1	1	1	1	1	1	1	1	2	3	1	2	13	18	31
noPFAM	cluster1488	1	1	1	1	4	1	1	1	1	1	5	1	1	1	1	4	1	1	2	1	1	1	1	1	1	1	3	2	1	1	13	18	31
Fungal_trans	cluster1489	2	2	2	2	8	2	2	2	2	2	10	2	2	2	3	9	0	1	1	0	1	1	0	0	0	0	0	0	0	0	27	4	31
noPFAM	cluster1490	1	1	1	1	4	1	1	1	1	1	5	1	1	1	1	4	1	1	1	0	1	1	1	1	1	1	5	2	1	1	13	18	31
Pribosyl_synth,Pribosyltran,Pribosyltran_N	cluster1491	1	1	1	1	4	1	1	1	1	1	5	1	1	1	1	4	1	1	0	1	1	1	2	2	1	1	2	2	1	2	13	18	31
Alpha-amylase,CBM_20,DUF1966	cluster1492	1	1	1	1	4	1	1	1	1	1	5	2	2	2	2	8	0	0	1	0	0	1	1	1	1	1	2	2	2	2	17	14	31
DUF2470	cluster1493	1	1	1	1	4	1	1	1	1	1	5	1	1	1	1	4	1	1	1	1	2	2	1	1	2	1	2	2	0	1	13	18	31
Ribosomal_S8e	cluster1494	1	1	1	1	4	1	1	1	1	1	5	1	1	1	1	4	1	1	1	1	1	1	2	1	1	1	2	2	1	2	13	18	31
Choline_kin_N,Choline_kinase	cluster1495	1	1	1	1	4	1	1	1	1	1	5	1	1	1	1	4	1	1	1	0	1	1	1	1	1	1	4	1	1	3	13	18	31
Nramp	cluster1496	1	1	1	1	4	1	1	1	1	1	5	1	1	1	1	4	1	1	1	0	1	1	1	1	2	1	2	3	1	2	13	18	31
Amidohydro_1	cluster1497	1	1	1	1	4	1	1	1	1	1	5	1	2	1	1	5	1	1	1	1	1	2	1	2	1	1	1	2	1	1	14	17	31
noPFAM	cluster1498	1	1	1	1	4	1	1	1	1	1	5	1	1	1	1	4	1	1	1	1	1	1	1	2	1	1	2	2	1	2	13	18	31
ADH_zinc_N	cluster1499	1	1	1	1	4	1	1	1	1	1	5	1	1	1	1	4	1	1	1	0	2	2	1	1	3	1	1	2	0	2	13	18	31
eIF2A	cluster1500	1	1	1	1	4	1	1	1	1	1	5	1	1	1	1	4	1	1	1	1	1	1	1	1	1	1	1	5	1	1	13	18	31
Peptidase_M20	cluster1501	1	1	1	1	4	1	1	1	1	1	5	1	1	1	1	4	1	1	1	1	1	1	1	1	1	1	3	3	1	1	13	18	31
G_glu_transpept	cluster1502	1	1	1	1	4	1	1	1	1	1	5	1	1	1	1	4	1	1	2	1	2	1	1	2	1	1	2	1	1	1	13	18	31
NTF2	cluster1503	1	1	1	1	4	1	1	1	1	1	5	1	1	1	1	4	1	1	1	1	1	1	1	1	1	1	4	2	1	1	13	18	31
noPFAM	cluster1504	1	1	1	1	4	1	1	1	1	1	5	1	1	1	1	4	1	1	1	1	1	1	1	1	1	1	6	0	1	1	13	18	31
DUF3818,FAD_binding_2,PX,PXB,Succ_DH_flav_C	cluster1505	1	1	1	1	4	1	1	1	1	1	5	1	1	1	1	4	1	1	1	1	1	1	1	1	1	1	2	2	1	3	13	18	31
G-alpha	cluster1506	1	1	1	1	4	1	1	1	1	1	5	1	1	1	1	4	1	1	1	2	1	1	1	1	1	1	2	2	1	2	13	18	31
Spermine_synth	cluster1507	1	1	1	1	4	1	1	1	1	1	5	1	1	1	1	4	1	1	1	1	1	1	1	1	1	1	3	3	1	1	13	18	31
noPFAM	cluster1508	1	1	1	1	4	1	1	1	1	1	5	1	0	1	1	3	1	1	1	1	1	1	1	1	1	1	3	4	1	1	12	19	31
noPFAM	cluster1509	1	1	1	1	4	1	1	1	1	1	5	1	1	1	1	4	1	1	1	2	1	1	1	1	1	1	2	3	1	1	13	18	31
DHquinase_I	cluster1510	1	1	1	1	4	1	1	1	1	1	5	1	1	1	1	4	0	1	1	0	1	1	1	1	1	1	4	4	1	1	13	18	31
PLN_propep,Peptidase_M4,Peptidase_M4_C,Sec63	cluster1511	2	2	2	2	8	2	2	2	2	1	9	1	1	0	0	2	0	1	1	1	1	1	1	1	1	1	1	1	0	1	19	12	31
Fungal_trans	cluster1512	1	1	1	1	4	1	1	1	1	1	5	1	1	1	1	4	1	1	1	1	1	1	1	1	1	1	4	1	1	2	13	18	31
5_nucleotid_C	cluster1513	1	1	1	1	4	1	1	1	1	1	5	1	1	1	1	4	1	1	1	1	1	1	1	1	1	1	4	2	1	1	13	18	31
tRNA-synt_1c,tRNA-synt_1c_C	cluster1514	1	1	1	1	4	1	1	1	1	1	5	1	1	1	1	4	1	2	2	2	2	1	1	1	1	1	1	1	1	1	13	18	31
CBM_1,Glyco_hydro_18	cluster1515	1	1	1	1	4	2	2	2	2	2	10	2	1	2	2	7	1	2	2	1	1	1	1	0	0	0	0	0	0	1	21	10	31
MHYT	cluster1516	0	0	0	0	0	1	1	1	1	2	6	0	0	1	1	2	0	1	1	2	1	1	1	3	2	2	5	2	1	1	8	23	31
Lysine_decarbox	cluster1517	1	1	1	1	4	1	1	1	1	1	5	1	1	1	1	4	1	1	1	1	1	1	1	2	2	1	3	1	1	1	13	18	31
SGS,SQHop_cyclase_C,SQHop_cyclase_N	cluster1518	1	1	1	1	4	1	1	1	1	1	5	1	1	1	1	4	1	2	3	1	1	1	1	2	1	1	1	1	1	1	13	18	31
RNA_pol_L_2	cluster1519	1	1	1	1	4	1	1	1	1	1	5	1	1	1	1	4	1	1	1	2	1	1	1	1	1	1	4	1	0	2	13	18	31
Pirin	cluster1520	1	0	2	1	4	1	1	1	1	1	5	1	1	1	1	4	1	1	1	0	1	1	1	1	1	1	3	2	1	3	13	18	31
Ctr	cluster1521	1	1	1	1	4	1	1	1	1	1	5	1	1	1	1	4	1	1	1	1	1	1	1	1	1	1	4	2	1	1	13	18	31
Hexokinase_1,Hexokinase_2	cluster1522	1	1	0	1	3	1	1	1	1	1	5	1	1	1	1	4	1	1	1	1	1	1	1	1	1	1	1	6	1	1	12	19	31
p450	cluster1523	1	1	1	1	4	1	1	1	1	1	5	1	1	1	1	4	1	1	1	1	1	1	1	1	1	1	4	2	1	1	13	18	31
noPFAM	cluster1524	1	1	1	1	4	1	1	1	1	1	5	1	1	1	1	4	1	1	1	1	1	1	0	1	1	1	2	5	1	1	13	18	31
Fungal_trans	cluster1525	1	1	1	1	4	1	1	1	1	1	5	1	1	1	1	4	0	2	1	0	1	1	0	1	1	1	2	5	1	2	13	18	31
noPFAM	cluster1526	1	1	1	1	4	1	1	1	1	1	5	1	1	1	1	4	0	1	1	1	1	1	1	1	1	1	3	5	1	0	13	18	31
Glyco_transf_22	cluster1527	1	1	1	1	4	1	1	1	1	1	5	1	1	1	1	4	1	1	1	0	1	1	1	1	1	1	6	1	1	1	13	18	31
Uds1	cluster1528	1	1	1	1	4	1	1	1	1	1	5	1	1	1	1	4	0	1	1	1	0	1	1	2	1	1	6	1	1	1	13	18	31
Aspzincin_M35,Peptidase_M35	cluster1529	1	0	1	1	3	1	1	1	1	1	5	1	1	1	1	4	1	2	1	0	2	1	1	3	1	1	2	2	0	2	12	19	31
DUF2838	cluster1530	1	1	1	1	4	1	1	1	1	1	5	1	1	1	1	4	1	1	1	1	1	1	0	1	1	1	2	4	1	2	13	18	31
RRM_1	cluster1531	1	0	1	1	3	1	1	1	1	1	5	1	1	1	1	4	1	1	1	0	1	1	1	1	1	1	4	3	1	2	12	19	31
Myb_DNA-bind_6,Myb_DNA-binding	cluster1532	1	1	1	1	4	1	1	1	1	1	5	1	1	1	1	4	1	1	1	1	0	1	4	1	1	1	4	1	1	0	13	18	31
DUF3292	cluster1533	1	1	1	1	4	2	2	1	1	1	7	2	2	1	2	7	0	0	0	1	2	1	0	1	1	1	3	2	0	1	18	13	31
UCR_hinge	cluster1534	1	1	1	1	4	1	1	1	1	1	5	1	1	1	1	4	1	1	1	1	1	1	1	1	1	1	2	2	1	3	13	18	31
noPFAM	cluster1535	1	1	1	1	4	1	0	1	1	1	4	1	1	1	1	4	1	1	1	0	1	1	1	1	1	1	6	2	1	1	12	19	31
noPFAM	cluster1536	1	1	1	1	4	1	1	1	1	1	5	1	1	1	1	4	1	1	1	1	1	1	1	1	1	1	3	1	1	3	13	18	31
MFS_1	cluster1537	1	1	1	1	4	1	1	1	1	1	5	1	1	1	1	4	1	1	2	1	1	1	1	1	2	1	2	2	1	1	13	18	31
GATase_6,GATase_7,adh_short	cluster1538	1	1	1	1	4	1	1	1	1	1	5	1	1	1	1	4	1	2	1	1	1	1	1	1	1	1	3	2	1	1	13	18	31
ADH_zinc_N_2	cluster1539	1	1	1	1	4	2	2	2	2	2	10	2	1	1	1	5	0	1	1	0	1	1	1	1	2	1	1	2	0	0	19	12	31
noPFAM	cluster1540	1	1	1	1	4	1	1	1	1	1	5	1	1	1	1	4	1	1	1	1	1	1	1	1	1	1	3	2	1	2	13	18	31
GHMP_kinases_N	cluster1541	1	1	1	1	4	1	1	1	1	1	5	1	1	1	1	4	1	1	2	1	1	1	1	1	1	1	1	4	1	1	13	18	31
Na_Ca_ex	cluster1542	1	1	1	1	4	1	1	2	1	1	6	1	1	1	1	4	1	1	1	0	1	1	1	1	1	1	4	2	1	1	14	17	31
noPFAM	cluster1543	1	1	1	1	4	1	1	1	1	1	5	1	1	1	1	4	1	1	1	1	1	1	1	1	1	1	4	2	1	1	13	18	31
Chitin_synth_2	cluster1544	1	1	1	1	4	1	1	1	1	1	5	1	1	1	1	4	1	1	1	1	1	1	1	1	1	1	4	2	0	2	13	18	31
ATP-synt_ab,ATP-synt_ab_N	cluster1545	1	1	0	1	3	1	1	1	1	1	5	1	2	1	2	6	1	1	2	1	1	1	1	1	1	1	2	2	1	1	14	17	31
MIF4G,eIF_4G1	cluster1546	1	1	1	1	4	1	2	1	2	1	7	1	1	1	1	4	1	1	1	1	1	1	1	1	1	1	1	2	1	2	15	16	31
AAA_11,AAA_12,Aquarius_N	cluster1547	1	1	1	1	4	1	1	1	1	1	5	1	1	1	1	4	1	1	1	1	1	1	1	1	1	1	1	5	1	1	13	18	31
noPFAM	cluster1548	1	0	1	0	2	1	1	1	1	1	5	1	1	1	1	4	1	1	1	2	1	1	1	1	1	1	1	6	1	1	11	20	31
CLTH	cluster1549	1	1	1	1	4	1	1	1	1	1	5	1	1	1	1	4	1	1	1	1	1	1	1	1	1	1	4	2	1	1	13	18	31
FGE-sulfatase,Methyltransf_33	cluster1550	1	1	1	1	4	1	1	1	1	1	5	1	1	1	1	4	1	1	1	0	1	1	1	1	1	1	5	1	2	1	13	18	31
noPFAM	cluster1551	1	1	1	1	4	1	1	1	1	1	5	1	1	1	1	4	0	1	2	1	1	1	1	2	2	3	1	3	0	0	13	18	31
PRMT5	cluster1552	1	1	1	1	4	1	1	1	1	1	5	1	1	1	1	4	1	1	1	1	1	1	1	1	1	1	4	1	1	2	13	18	31
SAPS	cluster1553	1	1	1	1	4	1	1	1	1	1	5	1	1	1	1	4	1	1	1	1	1	1	1	1	1	1	2	2	1	3	13	18	31
HlyIII	cluster1554	1	1	1	1	4	2	2	1	1	1	7	2	2	1	2	7	1	1	1	1	1	1	1	0	1	1	2	1	0	1	18	13	31
HATPase_c,HisKA,PAS_3,Response_reg	cluster1555	1	1	1	1	4	1	1	1	1	1	5	1	1	1	1	4	0	1	1	1	1	1	1	0	1	1	1	6	1	2	13	18	31
Kinesin	cluster1556	1	1	1	1	4	1	1	1	1	1	5	1	1	1	1	4	1	1	1	1	1	1	1	1	1	1	3	2	1	2	13	18	31
NAD_binding_8	cluster1557	0	0	0	0	0	0	0	0	0	1	1	0	0	0	1	1	1	2	3	0	0	1	1	3	3	2	4	4	4	1	2	29	31
AA_permease_2	cluster1558	1	1	1	1	4	1	1	1	1	1	5	1	1	1	1	4	1	1	1	1	1	1	1	2	1	2	3	1	0	2	13	18	31
DUF814	cluster1559	1	1	1	1	4	1	1	1	1	1	5	1	1	1	1	4	1	1	1	1	1	1	1	1	1	1	4	2	1	1	13	18	31
Ammonium_transp	cluster1560	1	0	1	1	3	1	1	1	1	1	5	1	1	1	1	4	0	1	1	1	1	1	1	2	2	2	3	2	1	1	12	19	31
JmjC,JmjN,zf-HC5HC2H,zf-HC5HC2H_2	cluster1561	1	1	1	1	4	1	1	1	1	1	5	1	1	1	1	4	1	1	1	1	1	1	1	1	1	1	3	3	1	1	13	18	31
LANC_like	cluster1562	1	1	1	1	4	1	1	1	1	1	5	0	1	1	1	3	0	1	1	0	1	1	0	1	1	1	5	6	0	1	12	19	31
P_proprotein,Peptidase_S8	cluster1563	1	1	1	1	4	1	1	1	1	1	5	1	1	1	1	4	1	1	1	0	1	1	1	1	1	1	1	4	1	3	13	18	31
zf-H2C2_2	cluster1564	1	1	1	1	4	1	1	1	1	1	5	1	1	1	1	4	1	1	1	0	1	1	1	1	1	1	2	5	1	1	13	18	31
DEAD,HA2,Helicase_C,OB_NTP_bind	cluster1565	1	1	1	1	4	1	1	1	1	1	5	1	1	1	1	4	0	1	1	1	1	1	1	1	1	1	4	3	1	1	13	18	31
Mago_nashi	cluster1566	1	1	1	1	4	1	1	1	1	1	5	1	1	1	1	4	1	1	1	0	1	1	0	1	1	1	7	1	1	1	13	18	31
Ribosom_S12_S23	cluster1567	1	1	1	1	4	1	1	1	1	2	6	1	1	1	1	4	1	2	2	1	1	1	1	1	1	1	1	1	1	2	14	17	31
UCH	cluster1568	1	1	1	1	4	1	1	1	1	1	5	1	1	1	1	4	0	1	1	1	1	1	1	1	1	1	4	3	1	1	13	18	31
noPFAM	cluster1569	1	1	1	1	4	2	2	2	2	1	9	2	3	1	0	6	1	1	0	0	0	0	0	1	1	1	1	3	1	2	19	12	31
FAD_binding_3	cluster1570	1	1	1	1	4	2	2	2	2	1	9	1	1	1	1	4	1	1	4	0	0	0	1	0	1	1	2	2	1	0	17	14	31
Hexapep,MFS_1,Mac	cluster1571	1	1	1	1	4	2	2	2	2	2	10	1	1	1	1	4	1	0	1	1	0	0	0	3	1	2	2	1	1	0	18	13	31
Na_Ca_ex	cluster1572	1	1	1	1	4	1	1	1	1	1	5	1	1	1	1	4	1	0	0	1	1	0	0	2	2	2	3	2	2	2	13	18	31
noPFAM	cluster1573	1	1	1	1	4	1	2	1	1	1	6	1	1	1	1	4	1	1	1	0	0	0	0	1	1	1	6	3	1	1	14	17	31
adh_short	cluster1574	1	1	1	1	4	1	1	1	1	1	5	1	2	1	1	5	0	1	1	0	0	0	1	4	2	2	2	2	1	1	14	17	31
noPFAM	cluster1575	0	0	0	0	0	1	1	1	1	1	5	1	1	1	1	4	0	0	0	0	0	0	0	2	7	3	5	4	1	0	9	22	31
noPFAM	cluster1576	2	1	2	2	7	2	2	2	2	1	9	2	2	1	2	7	0	0	0	0	0	0	0	1	1	1	1	1	1	2	23	8	31
Glyco_hydro_67C,Glyco_hydro_67M,Glyco_hydro_67N	cluster1577	1	1	1	1	4	2	2	2	2	2	10	2	2	2	2	8	1	0	0	0	0	0	0	0	2	1	1	2	1	1	22	9	31
DUF2236	cluster1578	1	1	1	1	4	1	1	1	1	1	5	1	1	1	1	4	0	1	0	0	1	0	0	1	3	2	1	8	0	1	13	18	31
DAO	cluster1579	1	1	1	1	4	2	2	2	2	1	9	1	1	2	1	5	0	1	1	1	1	0	0	1	2	0	2	4	0	0	18	13	31
DUF4238	cluster1580	1	1	1	1	4	4	4	4	3	3	18	1	0	1	1	3	0	0	0	0	0	0	2	1	0	0	0	1	0	2	25	6	31
AMP-binding,Condensation,PP-binding	cluster1581	2	2	2	2	8	2	2	2	2	3	11	1	1	1	2	5	1	1	2	0	0	0	1	0	1	0	0	0	0	0	24	6	30
FAA_hydrolase,Methyltransf_6,Sugar_tr	cluster1582	1	0	1	1	3	1	1	1	1	1	5	1	1	1	3	6	0	2	2	0	0	0	1	3	2	3	2	2	0	0	14	17	31
F420_oxidored,Fungal_trans	cluster1583	1	1	1	0	3	2	2	2	2	2	10	2	2	1	1	6	1	1	1	0	0	0	0	2	2	1	1	3	0	0	19	12	31
noPFAM	cluster1584	0	0	0	0	0	3	3	3	3	2	14	3	2	1	1	7	1	1	1	0	0	0	0	2	1	1	1	1	0	1	21	10	31
adh_short	cluster1585	1	1	1	1	4	1	1	2	2	2	8	2	2	2	2	8	0	0	0	0	0	0	0	3	2	1	3	2	0	0	20	11	31
Epimerase	cluster1586	1	1	1	1	4	3	3	3	2	1	12	2	4	1	2	9	0	0	0	0	0	0	0	1	1	1	2	1	0	0	25	6	31
noPFAM	cluster1587	2	2	2	2	8	2	2	2	2	0	8	1	1	1	1	4	0	0	0	0	0	0	0	2	1	2	3	3	0	0	20	11	31
noPFAM	cluster1588	2	2	2	3	9	2	2	1	1	1	7	1	1	1	1	4	0	1	2	1	0	0	0	3	1	1	0	1	0	0	20	10	30
noPFAM	cluster1589	0	0	0	0	0	2	2	3	1	2	10	5	1	2	3	11	0	0	2	0	0	0	0	2	0	1	5	0	0	0	21	10	31
noPFAM	cluster1590	0	0	0	0	0	0	0	0	0	0	0	0	0	0	0	0	0	0	0	0	0	0	0	0	0	0	1	30	0	0	0	31	31
GFO_IDH_MocA	cluster1591	1	1	1	1	4	4	4	4	4	3	19	2	2	2	2	8	0	0	0	0	0	0	0	0	0	0	0	0	0	0	31	0	31
Oxysterol_BP	cluster1592	1	1	1	1	4	1	1	1	1	1	5	1	1	1	1	4	1	1	1	1	1	1	1	1	1	1	3	1	1	2	13	17	30
RabGAP-TBC	cluster1593	1	1	1	1	4	1	1	1	1	1	5	1	1	1	1	4	1	1	1	1	1	1	1	1	1	1	1	4	1	1	13	17	30
FimP	cluster1594	1	1	1	1	4	1	1	1	1	1	5	1	1	1	1	4	1	1	1	1	1	1	1	1	1	1	2	3	1	1	13	17	30
RNA_pol_Rpb1_1,RNA_pol_Rpb1_2,RNA_pol_Rpb1_3,RNA_pol_Rpb1_4,RNA_pol_Rpb1_5	cluster1595	1	1	1	1	4	1	1	1	1	1	5	1	1	1	1	4	1	1	1	0	1	1	1	1	1	1	3	3	1	1	13	17	30
Methyltransf_28	cluster1596	1	1	1	1	4	1	1	1	1	1	5	1	1	1	1	4	1	1	1	0	1	1	1	1	1	1	2	4	1	1	13	17	30
PALP	cluster1597	1	1	1	1	4	1	1	1	1	1	5	1	1	1	1	4	1	1	1	0	1	1	1	1	1	1	2	4	1	1	13	17	30
noPFAM	cluster1598	1	1	1	1	4	1	1	1	1	2	6	1	1	1	1	4	1	2	2	0	1	1	1	1	1	1	2	1	1	1	14	16	30
PCNA_C,PCNA_N,Vezatin	cluster1599	1	1	1	0	3	1	1	1	1	1	5	1	1	1	1	4	1	1	1	0	1	1	1	1	1	1	1	5	1	2	12	18	30
noPFAM	cluster1600	0	1	1	1	3	1	1	1	1	0	4	1	1	1	1	4	1	1	1	1	1	1	1	1	1	1	3	4	1	1	11	19	30
Cyt-b5,FMN_dh	cluster1601	1	1	1	1	4	1	1	1	1	1	5	1	1	1	1	4	1	1	1	0	1	1	1	2	1	1	4	1	1	1	13	17	30
noPFAM	cluster1602	1	1	1	1	4	1	1	1	1	1	5	1	1	1	1	4	0	1	1	1	1	1	0	1	1	1	3	2	1	3	13	17	30
Reticulon	cluster1603	1	1	1	1	4	1	1	1	1	1	5	1	1	1	1	4	1	1	1	1	1	1	1	1	1	1	1	2	1	3	13	17	30
Methyltransf_24,Methyltransf_3	cluster1604	0	0	0	0	0	1	1	1	1	1	5	2	2	3	2	9	0	0	0	1	1	1	1	1	3	1	4	2	0	1	14	16	30
Longin,Synaptobrevin	cluster1605	1	1	1	1	4	1	1	1	1	1	5	1	1	1	1	4	1	1	1	0	1	1	1	2	1	1	1	4	1	1	13	17	30
RRM_1	cluster1606	1	1	1	1	4	1	1	1	1	1	5	1	1	1	1	4	1	1	1	1	1	1	1	1	1	1	1	4	1	1	13	17	30
RF-1	cluster1607	1	1	1	1	4	1	1	1	1	1	5	1	1	1	1	4	1	1	1	1	1	1	1	1	1	1	4	1	1	1	13	17	30
RPE65	cluster1608	1	1	1	1	4	1	1	1	1	1	5	1	1	1	1	4	2	1	1	1	1	2	1	1	1	1	2	1	1	1	13	17	30
Fungal_trans_2	cluster1609	1	0	2	1	4	1	1	1	1	1	5	1	1	1	1	4	1	1	1	1	1	1	1	1	1	1	2	3	1	1	13	17	30
Gti1_Pac2	cluster1610	1	1	1	1	4	1	1	1	1	1	5	1	1	1	1	4	1	1	1	0	1	1	1	1	1	1	1	5	1	1	13	17	30
Dynamin_M,Dynamin_N,GED	cluster1611	1	1	1	1	4	1	1	1	1	1	5	1	1	1	1	4	1	1	1	1	1	1	1	1	1	1	2	3	1	1	13	17	30
IF4E	cluster1612	1	1	1	1	4	1	1	1	1	1	5	1	1	1	1	4	1	1	1	0	1	1	1	1	1	1	2	4	1	1	13	17	30
noPFAM	cluster1613	0	1	1	1	3	1	1	1	1	1	5	1	1	1	1	4	1	1	1	1	1	1	2	1	1	1	4	1	0	2	12	18	30
noPFAM	cluster1614	1	1	2	1	5	1	1	1	1	1	5	1	1	1	1	4	1	1	1	0	1	1	1	1	1	1	1	4	1	1	14	16	30
Pro_dh	cluster1615	1	1	1	1	4	1	1	1	1	1	5	1	1	1	1	4	1	1	1	1	1	2	1	1	2	2	1	1	1	1	13	17	30
DUF4045	cluster1616	1	1	1	1	4	1	1	1	1	1	5	1	1	1	1	4	1	1	1	0	1	1	1	1	1	1	2	4	1	1	13	17	30
noPFAM	cluster1617	1	0	1	1	3	1	1	1	1	1	5	1	1	1	1	4	1	1	1	0	1	1	1	1	1	1	6	1	1	1	12	18	30
MFS_1,Sds3	cluster1618	1	1	1	1	4	1	1	1	1	1	5	1	1	1	1	4	1	1	1	1	1	1	1	1	1	1	3	2	1	1	13	17	30
Glyco_transf_34	cluster1619	1	1	1	1	4	1	1	1	1	1	5	1	1	1	1	4	1	1	1	1	1	1	1	1	1	1	3	2	1	1	13	17	30
DPBB_1	cluster1620	1	1	1	1	4	2	2	2	2	2	10	1	1	1	1	4	1	2	1	1	0	1	0	1	1	0	1	1	1	1	18	12	30
DUF3535,Helicase_C,SNF2_N	cluster1621	1	1	1	1	4	1	1	1	1	1	5	1	1	1	1	4	1	1	1	1	1	1	1	1	1	1	3	1	1	2	13	17	30
GCV_T	cluster1622	1	1	1	1	4	1	1	1	1	1	5	1	1	2	2	6	1	1	1	0	1	1	1	1	1	1	1	2	2	1	15	15	30
Pkinase	cluster1623	1	1	1	1	4	1	1	1	1	1	5	1	1	1	1	4	1	0	1	1	1	1	1	1	1	1	4	2	1	1	13	17	30
Rax2	cluster1624	1	1	1	1	4	1	1	1	1	1	5	1	1	1	1	4	1	1	1	1	1	1	1	1	1	1	5	1	0	1	13	17	30
DUF1917	cluster1625	1	1	1	1	4	1	1	1	1	1	5	1	1	1	1	4	1	1	1	1	1	1	1	1	1	1	3	2	1	1	13	17	30
Acetyltransf_1	cluster1626	1	1	1	1	4	1	1	1	1	1	5	1	1	1	1	4	1	1	1	1	1	1	1	1	1	1	1	4	1	1	13	17	30
noPFAM	cluster1627	1	1	1	1	4	1	1	1	1	1	5	1	1	1	1	4	0	1	1	1	1	1	1	1	1	1	1	2	1	4	13	17	30
MaoC_dehydratas,adh_short	cluster1628	1	1	1	1	4	1	1	1	1	1	5	1	1	1	1	4	1	1	1	1	1	1	1	2	1	1	2	2	1	1	13	17	30
DALR_1,tRNA-synt_1d	cluster1629	1	1	1	1	4	1	1	1	1	1	5	1	1	1	1	4	1	3	1	2	1	1	1	1	1	1	1	1	1	1	13	17	30
Lgl_C	cluster1630	1	1	1	1	4	1	1	1	1	1	5	1	1	1	1	4	1	1	1	1	1	1	1	1	1	1	2	2	1	2	13	17	30
TFIIA	cluster1631	1	1	1	1	4	1	1	1	1	1	5	1	1	1	1	4	1	1	1	1	1	1	1	1	1	1	3	2	1	1	13	17	30
noPFAM	cluster1632	1	1	1	1	4	1	1	1	1	1	5	1	1	1	0	3	0	1	0	0	1	1	1	1	1	1	6	5	0	0	12	18	30
SUN	cluster1633	1	1	1	1	4	1	1	1	1	1	5	1	1	1	1	4	1	1	1	1	1	1	1	1	1	1	1	4	1	1	13	17	30
DNA_pol_A_exo1,HRDC,PMC2NT	cluster1634	1	1	1	1	4	1	1	1	1	1	5	1	1	1	1	4	1	1	1	1	1	1	1	1	1	1	3	2	1	1	13	17	30
ATP-synt_C	cluster1635	1	1	1	1	4	1	1	1	1	1	5	1	1	1	1	4	1	1	1	1	1	1	1	1	1	1	2	3	1	1	13	17	30
Kinesin	cluster1636	1	1	1	1	4	1	1	1	1	1	5	1	1	1	1	4	1	1	1	1	1	1	1	1	1	1	3	2	1	1	13	17	30
Sld5	cluster1637	1	1	1	1	4	1	1	1	1	1	5	1	1	1	1	4	1	1	1	0	1	1	1	1	1	1	3	3	1	1	13	17	30
DEAD,Helicase_C	cluster1638	1	1	1	1	4	1	1	1	1	1	5	1	1	1	1	4	1	1	1	1	1	1	1	1	1	1	1	4	1	1	13	17	30
Peptidase_M24,zf-C6H2	cluster1639	1	1	1	1	4	1	1	1	1	1	5	1	1	1	1	4	1	1	2	1	2	1	1	1	1	1	2	1	1	1	13	17	30
Zip	cluster1640	1	1	1	0	3	1	1	1	1	1	5	1	0	1	1	3	1	1	1	1	1	1	1	1	1	1	4	3	1	1	11	19	30
Cullin,Cullin_Nedd8	cluster1641	1	1	1	1	4	1	1	1	1	1	5	1	1	1	1	4	1	1	1	1	1	1	1	1	1	1	2	2	1	2	13	17	30
Aconitase,Aconitase_C	cluster1642	1	0	2	1	4	2	2	1	1	1	7	1	1	1	1	4	1	1	1	0	1	1	1	1	1	1	3	1	1	1	15	15	30
E1_DerP2_DerF2	cluster1643	1	1	1	1	4	1	1	1	1	1	5	1	1	1	1	4	1	2	2	1	1	1	2	1	1	1	1	1	1	1	13	17	30
noPFAM	cluster1644	1	1	1	1	4	1	1	1	1	1	5	1	1	1	1	4	1	1	1	1	2	1	1	2	1	1	1	1	1	2	13	17	30
MFS_1	cluster1645	1	1	1	1	4	1	1	1	0	1	4	0	0	0	0	0	0	0	0	0	1	2	1	3	3	3	4	3	2	0	8	22	30
UDPG_MGDP_dh,UDPG_MGDP_dh_C,UDPG_MGDP_dh_N	cluster1646	1	1	1	1	4	1	1	1	1	1	5	1	1	1	1	4	1	1	1	0	1	2	1	1	1	1	2	2	1	2	13	17	30
DUF3517,UCH	cluster1647	1	1	1	1	4	1	1	1	1	1	5	1	1	1	1	4	0	1	1	0	1	1	1	1	1	1	4	1	1	3	13	17	30
F-box-like,WD40	cluster1648	1	1	1	1	4	1	1	1	1	1	5	1	1	1	1	4	1	1	1	1	1	1	1	1	1	1	4	1	1	1	13	17	30
DUF1771	cluster1649	1	1	1	1	4	2	2	2	2	2	10	1	1	1	1	4	1	1	1	0	1	1	1	1	1	1	1	2	0	0	18	12	30
Endonuclease_NS	cluster1650	1	1	1	1	4	1	1	1	1	1	5	1	1	1	1	4	1	1	1	1	1	1	1	1	1	1	1	4	1	1	13	17	30
ICMT	cluster1651	1	1	1	1	4	1	1	1	1	1	5	1	1	1	1	4	1	1	1	1	1	1	1	1	1	1	3	1	1	2	13	17	30
noPFAM	cluster1652	1	1	1	1	4	1	1	1	1	1	5	1	1	1	1	4	1	1	1	1	1	1	1	1	1	1	3	2	1	1	13	17	30
Rhodanese	cluster1653	1	1	1	1	4	1	1	1	1	1	5	1	1	1	1	4	1	1	1	1	0	1	1	1	1	1	4	2	1	1	13	17	30
Fungal_trans	cluster1654	1	1	1	1	4	1	1	1	1	1	5	1	1	1	1	4	1	1	1	0	1	1	1	1	1	1	5	1	1	1	13	17	30
noPFAM	cluster1655	1	1	1	1	4	1	1	1	1	1	5	1	1	1	1	4	1	1	1	1	1	1	1	1	1	1	4	1	1	1	13	17	30
Epimerase	cluster1656	1	1	1	1	4	1	1	1	1	1	5	1	1	1	1	4	1	1	1	1	1	1	1	1	1	1	3	2	1	1	13	17	30
IMS,IMS_C	cluster1657	1	1	1	1	4	1	1	1	1	1	5	1	1	1	1	4	1	1	1	1	1	1	1	1	1	1	4	1	1	1	13	17	30
DENN,dDENN,uDENN	cluster1658	1	1	1	1	4	1	1	1	1	1	5	1	1	1	1	4	1	1	1	0	1	1	1	1	1	1	3	1	1	3	13	17	30
HATPase_c,HisKA,Response_reg	cluster1659	1	1	1	1	4	1	1	1	2	1	6	1	1	1	1	4	0	1	1	1	2	3	1	1	1	1	1	1	1	1	14	16	30
Cyclin	cluster1660	1	1	1	1	4	1	1	1	1	1	5	1	1	1	1	4	1	1	1	1	1	1	0	2	1	1	4	1	1	1	13	17	30
noPFAM	cluster1661	1	1	1	1	4	1	1	1	1	1	5	1	1	1	1	4	1	1	1	1	1	1	1	1	1	1	2	2	1	2	13	17	30
Na_H_Exchanger	cluster1662	1	1	1	1	4	1	1	1	1	1	5	1	1	1	1	4	1	1	1	0	1	1	1	1	1	1	4	2	1	1	13	17	30
DUF3605	cluster1663	1	1	1	1	4	1	1	1	1	1	5	1	1	1	1	4	1	1	1	1	1	1	1	1	1	1	3	2	0	2	13	17	30
Pkinase	cluster1664	1	1	0	1	3	1	1	1	1	1	5	1	1	1	1	4	1	1	1	1	1	1	1	1	1	1	2	3	1	2	12	18	30
DNA_methylase	cluster1665	0	1	1	1	3	1	1	2	2	2	8	2	1	1	1	5	1	1	1	1	1	1	0	1	1	1	1	1	1	1	16	13	29
Abhydrolase_3	cluster1666	1	1	1	1	4	1	1	1	1	2	6	1	1	1	1	4	1	2	1	0	2	1	0	2	2	0	2	2	0	1	14	16	30
HEAT_2,NACHT	cluster1667	0	1	1	1	3	2	2	1	2	1	8	1	1	1	0	3	0	1	4	0	3	4	0	0	1	1	1	1	0	0	14	16	30
adh_short	cluster1668	1	1	1	1	4	2	2	2	3	3	12	0	0	0	1	1	0	0	0	0	1	1	0	3	1	2	3	1	1	0	17	13	30
noPFAM	cluster1669	1	0	2	1	4	1	1	1	1	1	5	1	1	1	1	4	1	1	1	1	1	1	1	1	1	1	2	3	1	1	13	17	30
Acyl-CoA_dh_1,Acyl-CoA_dh_M,Acyl-CoA_dh_N	cluster1670	1	1	1	1	4	1	1	1	1	1	5	1	1	1	1	4	1	1	2	1	1	1	1	2	1	1	2	1	1	1	13	17	30
FAT,PI3_PI4_kinase	cluster1671	1	1	1	1	4	1	1	1	1	1	5	1	1	1	1	4	1	1	1	1	1	1	1	1	1	1	2	3	1	1	13	17	30
PhzC-PhzF	cluster1672	1	1	1	1	4	1	1	1	1	1	5	1	1	1	1	4	0	1	1	1	1	1	0	2	2	3	2	2	0	1	13	17	30
Methyltransf_11,Methyltransf_23	cluster1673	1	1	1	1	4	1	1	1	1	1	5	1	1	1	1	4	1	1	1	0	1	1	1	1	1	1	4	2	1	1	13	17	30
Metallophos	cluster1674	1	1	1	1	4	1	1	1	1	1	5	1	1	1	1	4	1	1	1	0	1	1	1	1	1	1	2	4	1	1	13	17	30
Anticodon_1,tRNA-synt_1	cluster1675	1	1	1	1	4	1	1	1	1	1	5	1	1	1	1	4	1	2	2	1	1	2	1	1	1	1	1	1	1	1	13	17	30
Ion_trans	cluster1676	1	1	1	1	4	1	1	1	1	1	5	1	1	1	1	4	1	1	1	1	1	1	1	1	1	1	2	3	1	1	13	17	30
Mito_carr	cluster1677	1	1	1	1	4	1	1	1	1	1	5	1	1	1	1	4	1	1	1	1	1	1	1	1	1	1	3	2	1	1	13	17	30
EIF_2_alpha,S1	cluster1678	1	1	1	1	4	1	1	1	1	1	5	1	1	1	1	4	1	1	1	1	1	1	1	1	1	1	2	3	1	1	13	17	30
Pkinase	cluster1679	1	1	1	1	4	1	1	1	1	1	5	1	1	1	1	4	1	1	1	0	1	1	1	1	1	1	4	3	0	1	13	17	30
SNO	cluster1680	1	1	1	1	4	1	1	1	1	1	5	1	1	1	1	4	1	1	2	1	1	1	1	1	1	1	3	1	1	1	13	17	30
Flavodoxin_1,NIR_SIR,NIR_SIR_ferr	cluster1681	1	1	1	1	4	1	1	1	1	1	5	1	1	1	1	4	1	1	1	1	1	1	1	1	1	1	2	3	1	1	13	17	30
AMP_N,Peptidase_M24	cluster1682	1	1	1	1	4	1	1	1	1	1	5	1	1	1	1	4	1	1	1	1	1	1	1	1	1	1	2	2	1	2	13	17	30
Actin	cluster1683	1	1	1	1	4	1	1	1	1	1	5	1	1	1	1	4	1	1	1	1	1	1	1	1	1	1	4	1	1	1	13	17	30
Aa_trans	cluster1684	0	0	0	0	0	0	0	0	0	0	0	0	0	0	0	0	0	0	1	0	1	1	1	8	4	5	5	4	0	0	0	30	30
noPFAM	cluster1685	1	1	1	1	4	1	1	1	1	1	5	1	1	1	1	4	1	1	1	1	1	1	1	1	1	1	4	1	1	1	13	17	30
noPFAM	cluster1686	1	1	1	1	4	1	1	1	1	1	5	1	1	1	1	4	1	1	1	1	1	1	1	1	1	1	2	2	1	2	13	17	30
AAA,BCS1_N	cluster1687	1	1	1	1	4	1	1	1	1	1	5	1	1	1	1	4	1	1	2	0	1	1	1	1	1	2	2	1	2	1	13	17	30
noPFAM	cluster1688	1	1	1	1	4	1	1	1	1	1	5	1	1	1	1	4	1	1	1	1	1	1	1	1	1	1	1	1	1	4	13	17	30
Pribosyl_synth,Pribosyltran_N	cluster1689	1	1	1	1	4	1	1	1	1	1	5	1	1	1	1	4	1	1	1	1	1	1	1	1	1	1	2	3	1	1	13	17	30
ThiF	cluster1690	1	1	1	1	4	1	1	1	1	1	5	1	1	1	1	4	1	1	1	1	1	1	1	1	1	1	2	2	1	2	13	17	30
Chitin_synth_1,Chitin_synth_1N,Chitin_synth_2	cluster1691	1	1	1	1	4	1	1	1	1	1	5	1	1	1	1	4	1	1	1	1	1	1	1	1	1	1	4	2	0	1	13	17	30
RasGEF,RasGEF_N	cluster1692	1	1	1	1	4	1	1	1	1	1	5	1	1	1	1	4	0	1	1	1	1	1	1	1	1	1	2	3	1	2	13	17	30
CBS	cluster1693	1	1	1	1	4	1	1	1	1	1	5	1	1	1	1	4	1	1	1	1	1	1	1	1	1	1	3	1	1	2	13	17	30
noPFAM	cluster1694	1	1	1	1	4	1	1	1	1	1	5	1	1	1	1	4	1	0	0	1	1	1	1	1	1	1	5	2	1	1	13	17	30
Rad9	cluster1695	1	1	1	1	4	1	1	1	1	1	5	1	1	1	1	4	1	1	1	1	1	1	1	1	1	1	2	2	1	2	13	17	30
AMP-binding	cluster1696	1	1	1	1	4	1	1	1	1	1	5	1	1	1	1	4	1	1	1	1	1	1	1	1	1	1	5	1	0	1	13	17	30
PP2C	cluster1697	1	1	1	1	4	1	1	1	1	1	5	1	1	1	1	4	1	1	1	1	1	1	1	1	1	1	2	3	1	1	13	17	30
Dynamin_N	cluster1698	1	1	1	1	4	1	1	1	1	1	5	1	1	1	1	4	1	2	1	1	1	1	1	1	1	1	2	2	1	1	13	17	30
Phos_pyr_kin,TENA_THI-4	cluster1699	1	1	1	1	4	1	1	1	1	1	5	1	1	1	1	4	1	0	1	0	1	1	1	1	1	1	3	3	1	2	13	17	30
Methyltransf_3	cluster1700	1	1	1	1	4	1	1	1	1	1	5	1	1	1	1	4	0	2	2	1	2	1	1	1	1	1	1	2	2	0	13	17	30
DUF829	cluster1701	1	1	1	1	4	1	1	1	1	1	5	1	1	1	1	4	0	1	1	1	1	1	1	1	2	2	2	2	1	1	13	17	30
noPFAM	cluster1702	1	1	1	1	4	1	1	1	1	1	5	1	1	1	1	4	1	1	1	1	1	1	1	1	1	1	4	1	1	1	13	17	30
Foie-gras_1,Gryzun	cluster1703	1	1	1	1	4	1	1	1	1	1	5	1	1	1	1	4	2	1	1	1	1	1	1	1	1	1	3	1	1	1	13	17	30
UCH	cluster1704	1	1	1	1	4	1	1	1	1	1	5	1	1	1	1	4	1	1	1	1	1	1	1	1	1	1	1	4	1	1	13	17	30
GTP_EFTU,HBS1_N,HET,HSP70	cluster1705	1	1	1	1	4	1	1	1	1	1	5	1	1	1	1	4	1	1	1	1	1	1	1	1	1	1	2	2	1	2	13	17	30
F-box-like,WD40	cluster1706	1	1	1	1	4	1	1	1	1	1	5	1	1	1	1	4	1	1	1	1	1	1	1	1	1	1	4	1	1	1	13	17	30
Sybindin	cluster1707	1	1	1	1	4	1	1	1	1	1	5	1	1	1	1	4	1	1	1	1	1	1	1	1	1	1	2	2	1	2	13	17	30
Pkinase	cluster1708	1	1	1	1	4	1	1	1	1	1	5	1	1	1	1	4	1	1	1	0	1	1	1	1	1	1	5	1	1	1	13	17	30
noPFAM	cluster1709	1	1	1	1	4	1	1	1	1	1	5	1	1	1	1	4	0	1	1	1	1	1	1	1	1	1	2	3	1	2	13	17	30
G10	cluster1710	1	1	1	0	3	1	1	1	1	1	5	1	1	1	1	4	1	1	1	1	1	1	1	1	1	1	4	2	1	1	12	18	30
DUSP,UCH	cluster1711	1	1	1	1	4	1	1	1	1	1	5	1	1	1	1	4	1	1	1	1	1	1	1	1	1	1	4	1	1	1	13	17	30
zf-CHCC	cluster1712	1	1	1	1	4	1	1	1	1	1	5	1	1	1	1	4	1	1	1	1	1	1	1	1	1	1	4	1	1	1	13	17	30
DNA_binding_1	cluster1713	1	1	2	1	5	2	2	1	0	2	7	2	1	2	2	7	1	1	1	1	1	1	0	1	1	1	1	1	0	0	19	11	30
p450	cluster1714	1	1	1	1	4	2	2	2	2	1	9	1	1	1	1	4	1	1	1	1	1	1	1	1	1	1	2	1	0	0	17	13	30
HSF_DNA-bind	cluster1715	1	1	1	1	4	1	1	1	1	1	5	1	1	1	1	4	0	1	1	1	1	1	1	1	1	1	4	2	1	1	13	17	30
Tubulin,Tubulin_C	cluster1716	1	1	1	1	4	1	1	1	1	1	5	1	1	1	1	4	1	1	1	1	1	1	1	1	1	1	3	3	0	1	13	17	30
Ribosomal_S19	cluster1717	1	1	1	1	4	1	1	1	1	1	5	1	1	1	1	4	1	1	1	1	1	1	1	1	1	1	2	3	1	1	13	17	30
GFO_IDH_MocA	cluster1718	1	1	1	1	4	1	1	1	1	1	5	1	1	1	1	4	1	1	1	0	1	1	1	1	2	2	1	3	1	1	13	17	30
Phosphoesterase	cluster1719	1	1	1	1	4	1	1	1	1	1	5	1	1	1	1	4	1	1	1	1	2	2	1	1	1	1	2	1	1	1	13	17	30
Pkinase	cluster1720	1	1	1	1	4	1	1	1	1	1	5	1	1	1	1	4	1	1	1	1	1	1	1	1	1	1	2	2	1	2	13	17	30
CTK3,CTK3_C	cluster1721	1	1	1	1	4	1	1	1	1	1	5	1	1	1	1	4	1	1	1	1	1	1	1	1	1	1	2	3	1	1	13	17	30
noPFAM	cluster1722	1	1	1	0	3	1	1	1	0	1	4	1	1	1	1	4	1	1	1	1	1	1	1	1	1	1	3	4	1	1	11	19	30
SnoaL,tRNA-synt_2	cluster1723	1	1	1	1	4	1	1	1	1	1	5	1	1	1	1	4	1	1	1	1	1	1	1	1	1	1	2	3	1	1	13	17	30
Ras	cluster1724	1	1	1	1	4	1	1	1	1	1	5	1	1	1	1	4	1	1	1	1	1	1	1	1	1	1	1	4	1	1	13	17	30
Xpo1	cluster1725	1	1	1	1	4	1	1	1	1	1	5	1	1	1	1	4	1	1	1	0	1	1	1	1	1	1	4	2	1	1	13	17	30
CRC_subunit	cluster1726	1	1	1	1	4	1	1	1	1	1	5	1	1	1	1	4	1	1	1	1	1	1	1	1	1	1	3	2	1	1	13	17	30
DUF829	cluster1727	1	0	1	1	3	1	1	1	1	1	5	1	1	1	1	4	1	1	1	0	1	1	0	3	2	2	2	2	1	1	12	18	30
TFB6	cluster1728	1	1	1	1	4	1	1	1	1	1	5	1	1	1	1	4	1	1	1	1	1	1	1	1	1	1	4	1	1	1	13	17	30
FTA4	cluster1729	1	1	1	1	4	1	1	1	1	1	5	1	1	1	1	4	1	1	4	1	1	1	1	1	1	1	1	1	1	1	13	17	30
WD40	cluster1730	1	1	1	1	4	1	1	1	1	1	5	1	1	1	1	4	1	1	1	1	1	1	1	1	1	1	3	2	1	1	13	17	30
Ras	cluster1731	1	1	1	1	4	1	1	1	1	1	5	1	1	1	1	4	1	1	1	1	1	1	1	1	1	1	3	2	1	1	13	17	30
Glycos_transf_1,PIGA	cluster1732	1	1	1	1	4	1	1	1	1	1	5	1	1	1	1	4	1	1	1	1	1	1	1	1	1	1	1	4	1	1	13	17	30
Arrestin_C	cluster1733	1	1	1	1	4	1	1	1	1	1	5	1	1	1	1	4	1	1	1	1	1	1	1	1	1	1	4	1	1	1	13	17	30
Metallophos	cluster1734	1	1	1	1	4	1	1	1	1	1	5	1	1	1	1	4	1	1	1	1	1	1	1	1	1	1	3	2	1	1	13	17	30
Glyco_hydro_72	cluster1735	1	1	1	1	4	1	1	1	1	1	5	1	1	1	1	4	1	1	1	2	1	1	1	1	1	1	1	1	2	2	13	17	30
Aldedh	cluster1736	1	1	1	1	4	1	1	1	1	1	5	1	1	1	1	4	1	1	1	1	1	1	1	1	1	1	2	2	1	2	13	17	30
noPFAM	cluster1737	1	1	1	1	4	1	1	1	1	2	6	1	1	1	1	4	1	1	1	1	1	1	1	1	1	1	1	3	1	1	14	16	30
Glyco_tran_28_C	cluster1738	1	1	1	1	4	1	1	1	1	1	5	1	1	1	1	4	1	1	1	1	1	1	1	1	1	1	2	2	1	2	13	17	30
Pkinase	cluster1739	1	1	1	1	4	1	1	1	1	1	5	1	1	1	1	4	1	1	1	1	1	1	1	1	1	1	1	3	1	2	13	17	30
RAI1	cluster1740	1	1	1	1	4	1	1	1	1	1	5	1	1	1	1	4	1	1	1	1	1	1	1	1	1	1	1	4	1	1	13	17	30
noPFAM	cluster1741	1	1	1	1	4	1	1	1	1	1	5	1	1	1	1	4	1	1	1	1	1	1	1	1	1	1	2	3	1	1	13	17	30
Het-C	cluster1742	1	1	1	1	4	1	1	1	1	1	5	1	1	1	1	4	1	1	1	0	1	1	1	1	1	1	1	5	1	1	13	17	30
Cyt-b5,FA_hydroxylase,RBM39linker,RRM_1	cluster1743	1	1	1	1	4	1	1	1	1	1	5	1	1	1	1	4	1	1	1	1	1	1	1	1	1	1	4	1	1	1	13	17	30
noPFAM	cluster1744	1	1	1	1	4	1	1	1	1	1	5	1	1	1	1	4	1	1	1	0	1	1	0	2	1	1	5	1	1	1	13	17	30
Pirin,Pirin_C	cluster1745	1	1	1	1	4	1	1	1	1	1	5	1	1	1	1	4	1	1	1	0	1	1	0	2	2	1	3	2	1	1	13	17	30
AMP-binding,Condensation,PP-binding	cluster1746	1	1	1	1	4	1	1	1	1	1	5	1	1	1	1	4	0	1	1	1	1	1	1	1	1	1	5	1	1	1	13	17	30
DnaJ	cluster1747	1	1	1	1	4	1	1	1	1	1	5	1	1	1	1	4	1	1	1	1	1	1	1	1	1	1	3	2	1	1	13	17	30
noPFAM	cluster1748	1	1	1	1	4	1	1	1	1	1	5	1	1	1	1	4	1	1	1	1	1	1	1	1	1	1	2	2	1	2	13	17	30
Bromodomain	cluster1749	1	1	1	1	4	1	1	1	1	1	5	1	1	1	1	4	1	1	1	1	1	1	1	1	1	1	2	3	1	1	13	17	30
NDT80_PhoG	cluster1750	1	1	1	1	4	1	1	1	1	1	5	1	1	1	1	4	1	1	1	1	1	1	1	1	1	1	1	2	1	3	13	17	30
ABC_tran	cluster1751	1	1	1	1	4	1	1	1	1	1	5	1	1	1	1	4	1	1	1	0	1	1	1	1	1	1	3	5	0	0	13	17	30
CBFD_NFYB_HMF	cluster1752	1	1	1	1	4	1	1	1	1	1	5	1	1	1	1	4	1	1	1	1	1	1	1	1	1	1	2	3	1	1	13	17	30
AMP-binding,AMP-binding_C	cluster1753	1	0	1	1	3	1	1	1	1	1	5	1	0	1	1	3	1	1	1	0	1	1	1	1	2	2	3	3	1	1	11	19	30
Grp1_Fun34_YaaH	cluster1754	1	1	1	1	4	1	1	1	1	1	5	1	1	1	1	4	1	1	1	1	1	1	1	2	1	2	1	2	1	1	13	17	30
noPFAM	cluster1755	1	1	1	1	4	1	1	1	1	1	5	1	1	1	1	4	1	1	1	1	1	1	1	1	1	1	3	1	1	2	13	17	30
Abhydrolase_1,Abhydrolase_6,Hydrolase_4	cluster1756	1	1	1	1	4	1	1	1	1	1	5	1	1	1	1	4	1	0	1	1	1	1	1	1	1	1	2	4	1	1	13	17	30
HIG_1_N	cluster1757	1	1	1	1	4	1	1	1	1	1	5	1	1	1	1	4	1	1	1	1	1	1	1	1	1	1	3	2	1	1	13	17	30
SQS_PSY	cluster1758	1	1	1	1	4	1	1	1	1	1	5	1	1	1	1	4	1	1	2	1	1	1	1	1	1	1	2	1	1	2	13	17	30
noPFAM	cluster1759	1	1	1	1	4	1	1	1	1	1	5	1	1	1	1	4	1	1	1	0	1	1	1	1	1	1	3	3	1	1	13	17	30
AltA1	cluster1760	1	1	1	1	4	1	1	1	1	1	5	1	1	1	1	4	1	1	2	1	1	1	1	1	1	1	1	1	2	2	13	17	30
DEAD,Helicase_C,RecQ_Zn_bind	cluster1761	1	1	1	1	4	1	1	1	1	1	5	1	1	1	1	4	1	1	1	1	1	1	1	1	1	1	1	3	1	2	13	17	30
HTH_9,RNA_pol_Rpc82	cluster1762	1	1	1	1	4	1	1	1	1	1	5	1	1	1	1	4	1	1	1	1	1	1	1	1	1	1	2	3	1	1	13	17	30
Mito_carr	cluster1763	1	1	1	1	4	1	1	1	1	1	5	1	1	1	1	4	1	1	1	1	1	1	1	1	1	1	3	2	1	1	13	17	30
PAPS_reduct	cluster1764	1	1	1	1	4	1	1	1	1	1	5	1	1	1	1	4	1	1	0	1	1	1	1	1	1	1	2	5	0	1	13	17	30
CAP	cluster1765	1	1	1	1	4	1	1	1	1	1	5	1	1	1	1	4	1	1	1	1	1	1	1	1	1	1	3	2	1	1	13	17	30
CBFD_NFYB_HMF,SIR2	cluster1766	1	1	1	1	4	1	1	1	1	1	5	1	1	1	1	4	1	1	1	1	1	1	1	1	1	1	4	1	1	1	13	17	30
Cyt-b5	cluster1767	1	1	1	1	4	2	2	1	1	1	7	1	1	1	1	4	1	1	2	0	1	1	1	2	1	1	1	1	1	1	15	15	30
DAO	cluster1768	1	1	1	1	4	1	1	1	1	1	5	1	1	1	1	4	0	1	1	1	1	1	0	2	2	2	2	2	1	1	13	17	30
MFS_1	cluster1769	1	1	1	1	4	1	1	1	1	1	5	1	1	1	1	4	1	1	1	1	1	1	1	4	2	1	1	2	0	0	13	17	30
Hemerythrin	cluster1770	2	2	2	2	8	1	1	1	1	0	4	1	1	1	1	4	0	2	1	0	0	1	1	1	1	0	3	1	2	1	16	14	30
Methyltransf_24	cluster1771	1	1	1	1	4	1	1	1	1	1	5	1	1	1	1	4	1	1	1	0	1	1	0	2	2	2	3	2	1	0	13	17	30
Glutaredoxin	cluster1772	1	1	1	1	4	1	1	1	1	1	5	1	1	1	1	4	1	1	1	1	1	1	1	1	1	1	1	4	1	1	13	17	30
XPG_I	cluster1773	1	1	0	1	3	1	1	1	1	1	5	1	1	1	1	4	1	1	1	1	1	1	1	1	1	1	2	4	1	1	12	18	30
LRR_8	cluster1774	1	1	1	1	4	1	1	1	1	1	5	1	1	1	1	4	1	1	1	1	0	1	1	1	1	1	3	2	1	2	13	17	30
noPFAM	cluster1775	1	1	1	1	4	1	1	1	1	1	5	1	1	1	1	4	1	1	1	0	1	1	1	1	1	1	2	3	1	2	13	17	30
noPFAM	cluster1776	1	0	1	1	3	1	1	1	1	1	5	1	1	1	1	4	0	1	1	1	1	1	0	3	2	2	2	2	1	1	12	18	30
ArfGap,BAR_3,PH	cluster1777	1	1	1	1	4	1	1	1	1	1	5	1	1	1	1	4	1	1	1	1	1	1	1	1	1	1	3	2	1	1	13	17	30
Proteasome,Proteasome_A_N	cluster1778	1	1	1	1	4	1	1	1	1	1	5	1	1	1	1	4	1	1	1	1	1	1	1	1	1	1	3	2	1	1	13	17	30
noPFAM	cluster1779	1	1	1	1	4	1	1	1	0	1	4	1	1	1	1	4	0	1	1	1	1	1	1	1	1	1	5	2	1	1	12	18	30
FAD_binding_8,Ferric_reduct,NAD_binding_6	cluster1780	1	1	1	1	4	1	1	1	1	1	5	1	1	1	1	4	1	1	1	1	1	1	1	2	1	1	2	2	1	1	13	17	30
SHNi-TPR	cluster1781	1	1	1	1	4	1	1	1	1	1	5	1	1	1	1	4	1	1	1	1	1	1	1	1	1	1	3	2	1	1	13	17	30
Inositol_P,Ribosomal_L6	cluster1782	1	0	1	1	3	1	1	1	1	1	5	1	1	1	1	4	1	1	1	0	1	1	1	1	1	1	1	6	1	1	12	18	30
adh_short_C2	cluster1783	1	1	1	1	4	1	1	1	1	1	5	1	1	1	1	4	1	1	1	1	1	1	1	1	1	1	3	1	1	2	13	17	30
noPFAM	cluster1784	1	1	1	1	4	1	1	1	1	1	5	1	1	1	1	4	1	1	2	2	1	2	1	1	1	1	1	1	1	1	13	17	30
noPFAM	cluster1785	0	0	1	0	1	1	1	1	1	0	4	1	1	0	1	3	0	1	2	0	0	1	2	3	3	0	6	0	1	3	8	22	30
Fungal_trans	cluster1786	1	1	1	1	4	2	2	1	2	2	9	2	1	1	2	6	1	1	1	0	1	1	0	1	1	1	1	1	1	0	19	11	30
Fungal_trans	cluster1787	1	1	1	1	4	1	1	1	1	1	5	1	1	1	1	4	0	1	1	1	1	1	1	1	1	1	2	3	1	2	13	17	30
PINIT,TRAPP,zf-MIZ	cluster1788	1	1	1	1	4	1	1	1	1	1	5	1	0	1	1	3	1	1	1	1	1	1	1	1	1	1	3	2	1	2	12	18	30
Hus1	cluster1789	1	1	1	1	4	1	1	1	1	1	5	1	1	1	1	4	1	1	1	1	1	1	1	1	1	1	2	3	1	1	13	17	30
SBF	cluster1790	1	1	1	1	4	1	1	1	1	2	6	1	1	1	1	4	1	1	1	1	1	1	1	1	1	1	3	1	1	1	14	16	30
tRNA-synt_1c,tRNA-synt_1c_C	cluster1791	1	1	1	1	4	1	1	1	1	1	5	1	0	1	1	3	1	2	2	1	2	2	1	1	1	1	1	1	1	1	12	18	30
PHM7_cyt,PHM7_ext,RSN1_7TM,RSN1_TM	cluster1792	1	1	1	1	4	1	1	1	1	1	5	1	1	1	1	4	1	1	1	1	1	1	1	1	1	1	4	1	1	1	13	17	30
DNA_pol_A_exo1,RNA_pol_L_2	cluster1793	1	1	1	1	4	1	1	1	1	1	5	1	1	1	1	4	1	1	1	1	1	1	1	1	1	1	3	2	1	1	13	17	30
noPFAM	cluster1794	1	1	1	1	4	1	1	1	1	1	5	0	0	0	0	0	1	1	1	0	1	1	0	1	1	1	7	5	0	1	9	21	30
DNA_ligase_A_M,DNA_ligase_A_N	cluster1795	1	1	1	1	4	1	1	1	1	1	5	1	1	1	1	4	1	1	1	1	1	1	1	1	1	1	2	3	1	1	13	17	30
GGACT	cluster1796	1	1	1	1	4	1	1	1	1	1	5	1	1	1	1	4	1	1	1	1	1	1	1	1	1	1	3	2	1	1	13	17	30
Septin	cluster1797	1	1	1	1	4	1	1	1	1	1	5	1	1	1	1	4	1	1	1	1	1	1	1	1	1	1	3	2	1	1	13	17	30
noPFAM	cluster1798	1	1	1	1	4	1	1	1	1	1	5	1	1	1	1	4	0	1	1	1	1	1	1	1	1	1	1	5	1	1	13	17	30
vATP-synt_E	cluster1799	1	1	1	1	4	1	1	1	1	1	5	1	1	1	1	4	1	1	1	1	1	1	1	1	1	1	3	1	1	2	13	17	30
PQ-loop	cluster1800	1	1	1	1	4	1	1	1	1	1	5	1	1	1	1	4	1	1	1	0	1	1	1	2	1	1	4	1	1	1	13	17	30
Semialdhyde_dh,Semialdhyde_dhC	cluster1801	1	1	1	1	4	1	1	1	1	1	5	1	1	1	1	4	1	1	1	0	1	1	1	2	1	1	4	1	1	1	13	17	30
His_Phos_2	cluster1802	1	1	1	1	4	1	1	1	1	1	5	1	1	1	1	4	1	1	1	1	1	1	4	1	1	1	1	1	1	1	13	17	30
TFCD_C	cluster1803	1	1	1	1	4	1	1	1	1	1	5	1	1	1	1	4	1	1	1	1	1	1	1	1	1	1	4	1	1	1	13	17	30
AAA	cluster1804	1	1	1	1	4	1	1	1	1	1	5	1	1	1	1	4	1	1	1	1	1	1	1	1	1	1	3	2	1	1	13	17	30
Glutaredoxin,Thioredoxin	cluster1805	1	1	1	1	4	1	1	1	1	1	5	1	1	1	1	4	1	1	1	1	1	1	1	1	2	2	1	2	1	1	13	17	30
Fungal_trans,Zn_clus	cluster1806	1	1	1	1	4	1	1	1	1	1	5	1	1	1	1	4	1	1	1	1	1	1	0	2	2	1	2	3	0	1	13	17	30
Ank_2,Asparaginase	cluster1807	1	1	1	1	4	1	1	1	1	1	5	1	1	1	1	4	1	1	1	1	1	1	1	1	1	1	1	1	1	4	13	17	30
noPFAM	cluster1808	1	1	1	1	4	1	1	1	1	1	5	1	1	1	1	4	0	1	1	0	1	1	0	1	1	1	6	3	1	0	13	17	30
noPFAM	cluster1809	1	1	1	1	4	1	1	1	0	1	4	1	1	1	1	4	1	1	1	0	1	1	1	1	1	1	3	4	1	1	12	18	30
UPRTase	cluster1810	1	1	1	1	4	1	1	1	1	1	5	1	1	1	1	4	1	1	1	1	1	1	1	1	1	1	2	1	1	3	13	17	30
2-Hacid_dh_C,DUF21	cluster1811	1	1	1	1	4	1	1	1	1	1	5	1	1	1	1	4	1	1	1	1	1	1	1	1	1	1	2	3	1	1	13	17	30
MFS_1	cluster1812	1	1	1	1	4	1	1	1	1	1	5	1	1	1	2	5	1	1	1	1	1	1	1	1	1	1	1	1	1	3	14	16	30
KH_1	cluster1813	1	1	1	1	4	1	1	1	1	1	5	1	1	1	1	4	1	1	1	1	1	1	1	1	1	1	3	1	1	2	13	17	30
PX,Ribosomal_L27A	cluster1814	1	1	1	1	4	1	1	1	1	1	5	1	1	1	1	4	1	1	1	1	1	1	1	1	1	1	2	1	1	3	13	17	30
TGT	cluster1815	1	1	1	1	4	1	1	1	1	1	5	1	1	1	1	4	1	1	1	1	1	1	1	1	1	1	2	2	1	2	13	17	30
Pkinase	cluster1816	1	1	1	1	4	1	1	1	1	1	5	1	1	1	1	4	1	1	1	1	1	1	1	1	1	1	1	4	1	1	13	17	30
Cyt-b5,FA_desaturase	cluster1817	1	0	1	1	3	1	1	1	1	1	5	1	2	1	1	5	1	1	1	1	1	2	1	3	1	1	1	1	1	1	13	17	30
noPFAM	cluster1818	1	1	1	1	4	2	2	1	0	1	6	1	1	1	1	4	1	1	1	1	1	1	1	2	2	1	1	1	1	1	14	16	30
Ribosomal_L21e	cluster1819	1	1	1	1	4	1	1	1	1	1	5	1	1	1	1	4	1	1	1	1	1	1	1	1	1	1	2	3	1	1	13	17	30
COX6A	cluster1820	1	1	1	1	4	1	1	1	1	1	5	1	1	1	1	4	1	1	1	1	1	1	1	1	1	1	2	2	1	2	13	17	30
WH1	cluster1821	1	0	2	1	4	1	1	1	1	1	5	1	1	1	1	4	1	1	1	0	1	1	1	1	1	1	4	3	0	1	13	17	30
Sec2p	cluster1822	1	1	2	1	5	1	1	1	1	1	5	1	1	1	1	4	1	1	1	1	1	1	1	1	1	1	1	3	1	1	14	16	30
PI-PLC-X,PI-PLC-Y	cluster1823	1	1	1	1	4	1	1	1	1	1	5	1	1	1	1	4	1	1	1	1	1	1	1	1	1	1	4	1	1	1	13	17	30
NUDIX	cluster1824	1	1	1	1	4	1	1	1	1	1	5	1	1	2	1	5	1	2	3	0	1	1	0	1	1	1	2	1	1	1	14	16	30
Peptidase_S9	cluster1825	1	1	1	1	4	1	1	1	1	1	5	1	1	1	1	4	1	1	1	1	1	1	1	1	1	1	2	2	1	2	13	17	30
noPFAM	cluster1826	1	1	1	1	4	1	1	1	1	1	5	1	1	1	1	4	1	1	1	1	1	1	1	1	1	1	2	3	1	1	13	17	30
noPFAM	cluster1827	1	1	1	1	4	1	1	1	1	1	5	1	1	1	1	4	1	1	1	1	1	1	1	1	1	1	0	3	1	3	13	17	30
TPT	cluster1828	1	1	1	1	4	1	1	1	1	1	5	1	1	1	1	4	1	1	1	1	2	2	1	1	1	1	2	1	1	1	13	17	30
Gtr1_RagA	cluster1829	1	1	1	1	4	1	1	1	1	1	5	1	1	1	1	4	1	1	1	1	1	1	1	1	1	1	3	1	1	2	13	17	30
TauD	cluster1830	1	1	1	1	4	1	1	1	1	1	5	1	1	1	1	4	0	1	2	0	1	1	0	2	2	1	2	2	1	2	13	17	30
Glyco_hyd_65N_2	cluster1831	1	1	1	1	4	2	2	2	2	1	9	1	1	1	2	5	2	0	0	0	0	1	0	2	2	1	2	1	1	0	18	12	30
noPFAM	cluster1832	1	1	1	1	4	1	1	1	1	1	5	1	1	1	1	4	1	1	1	1	1	1	1	1	1	1	3	2	1	1	13	17	30
Vfa1	cluster1833	1	1	1	1	4	1	1	1	1	1	5	1	1	1	1	4	1	1	1	1	1	1	1	1	1	1	3	1	1	2	13	17	30
ADSL_C,Lyase_1	cluster1834	1	1	1	1	4	1	1	1	1	1	5	1	1	1	1	4	1	1	1	1	1	1	2	1	1	1	3	1	1	1	13	17	30
noPFAM	cluster1835	1	1	1	1	4	1	1	1	1	1	5	1	1	1	1	4	1	1	1	1	1	1	1	1	1	1	2	3	1	1	13	17	30
Glyco_transf_8	cluster1836	1	1	1	1	4	1	1	1	0	1	4	1	1	1	1	4	1	1	1	0	0	1	1	2	2	2	2	2	1	2	12	18	30
Pkinase	cluster1837	1	1	1	1	4	1	1	1	1	1	5	1	1	1	1	4	0	1	1	0	1	1	1	1	1	1	3	4	1	1	13	17	30
Chs3p	cluster1838	1	1	1	1	4	1	1	1	1	1	5	1	1	1	1	4	1	1	1	0	1	1	1	1	1	1	4	2	1	1	13	17	30
GHMP_kinases_C,GHMP_kinases_N,GalKase_gal_bdg	cluster1839	1	0	2	1	4	1	1	1	1	1	5	1	1	1	1	4	1	1	1	1	1	1	1	1	1	1	4	1	1	1	13	17	30
FA_desaturase	cluster1840	1	1	1	1	4	1	1	1	1	1	5	1	1	1	1	4	0	0	1	0	1	1	0	1	1	1	7	2	1	1	13	17	30
RRM_1	cluster1841	1	1	1	1	4	1	1	1	1	1	5	1	1	1	1	4	1	1	1	1	1	1	1	1	1	1	1	4	1	1	13	17	30
SURF1	cluster1842	1	1	1	1	4	1	1	1	1	1	5	1	1	1	1	4	1	1	1	1	1	1	1	1	1	1	4	1	1	1	13	17	30
noPFAM	cluster1843	1	1	1	1	4	1	1	1	1	1	5	1	1	1	1	4	1	1	1	0	1	1	1	1	1	1	3	2	1	2	13	17	30
Rogdi_lz	cluster1844	1	1	1	1	4	1	1	1	1	1	5	1	1	1	1	4	1	1	1	1	1	1	1	1	1	1	2	2	1	2	13	17	30
FAD_binding_8,Ferric_reduct,NAD_binding_6	cluster1845	1	1	1	1	4	1	1	1	1	1	5	1	1	1	1	4	1	1	1	1	1	1	1	1	1	1	2	3	1	1	13	17	30
AMP_N,Peptidase_M24	cluster1846	1	1	1	1	4	1	1	1	1	1	5	1	1	1	1	4	1	1	1	1	1	1	1	3	1	1	1	1	1	2	13	17	30
Ecm33	cluster1847	1	1	1	1	4	1	1	1	1	1	5	1	1	1	1	4	1	1	1	1	1	1	1	1	1	1	1	3	1	2	13	17	30
G-patch	cluster1848	1	1	1	1	4	1	1	1	1	1	5	1	1	1	1	4	1	1	1	1	1	1	1	1	1	1	3	2	1	1	13	17	30
noPFAM	cluster1849	1	1	1	1	4	1	1	1	1	1	5	1	1	1	1	4	1	1	1	1	1	1	1	1	1	1	4	1	1	1	13	17	30
Methyltransf_23	cluster1850	1	1	0	1	3	2	2	1	1	2	8	2	2	1	1	6	0	1	1	1	1	1	1	1	1	1	1	1	1	1	17	13	30
Vac14_Fab1_bd,Vac14_Fig4_bd	cluster1851	1	1	1	1	4	1	1	1	1	1	5	1	1	1	1	4	1	1	1	1	1	1	1	1	1	1	1	2	1	3	13	17	30
EMG1	cluster1852	1	1	1	1	4	1	1	1	1	1	5	1	1	1	1	4	1	1	1	1	1	1	0	1	1	1	1	4	1	2	13	17	30
noPFAM	cluster1853	1	1	0	1	3	1	1	1	1	1	5	1	1	1	1	4	1	1	1	1	1	1	1	1	1	1	4	2	1	1	12	18	30
Aminotran_5	cluster1854	1	1	1	1	4	2	2	1	1	1	7	1	1	1	1	4	1	2	1	1	1	1	1	1	1	1	1	1	1	1	15	15	30
Exo_endo_phos,LRR_8	cluster1855	1	1	1	1	4	1	1	1	1	1	5	1	1	1	1	4	1	1	1	1	1	1	1	1	1	1	3	1	1	2	13	17	30
UbiA	cluster1856	1	1	1	1	4	2	2	2	2	1	9	2	2	2	2	8	1	0	1	1	0	1	0	0	1	1	0	1	0	2	21	9	30
Methyltransf_31	cluster1857	1	1	1	1	4	1	1	1	1	1	5	1	2	1	2	6	1	2	2	0	0	0	1	1	1	1	3	1	1	1	15	15	30
noPFAM	cluster1858	2	2	2	2	8	2	2	2	1	2	9	2	2	2	1	7	1	1	1	0	0	0	0	1	0	0	0	0	1	1	24	6	30
Amino_oxidase	cluster1859	0	0	1	0	1	1	1	1	1	1	5	0	0	0	0	0	0	0	4	1	0	0	0	1	3	3	4	4	3	1	6	24	30
noPFAM	cluster1860	1	1	1	1	4	1	1	1	1	1	5	1	1	1	1	4	1	1	1	1	1	0	1	1	1	1	4	1	1	2	13	17	30
RNase_T	cluster1861	3	3	3	2	11	2	2	2	2	2	10	1	1	1	1	4	0	0	0	0	0	0	0	0	1	1	1	1	1	0	25	5	30
KR,adh_short	cluster1862	2	2	2	2	8	2	2	2	2	3	11	2	2	2	2	8	0	0	0	0	0	0	0	0	1	1	0	0	1	0	27	3	30
DUF3176	cluster1863	0	1	0	1	2	3	3	2	1	0	9	2	2	2	4	10	0	0	1	0	0	0	0	2	1	1	1	1	1	0	21	8	29
NmrA	cluster1864	0	0	0	0	0	1	1	1	1	0	4	1	1	1	1	4	0	0	1	2	1	0	0	1	4	2	4	4	2	1	8	22	30
CRC_subunit	cluster1865	1	1	1	0	3	3	3	1	1	3	11	3	2	2	2	9	0	0	0	0	0	0	0	2	1	0	0	1	1	2	23	7	30
zf-RING_2	cluster1866	1	1	1	1	4	1	1	1	1	1	5	1	2	1	1	5	1	1	1	1	1	0	1	1	1	0	4	2	1	1	14	16	30
NAD_binding_10,NmrA	cluster1867	1	0	1	0	2	1	1	2	1	1	6	1	1	1	1	4	0	0	0	1	0	0	0	5	2	2	3	3	2	0	12	18	30
Cu-oxidase,Cu-oxidase_2,Cu-oxidase_3	cluster1868	1	1	1	1	4	1	1	1	1	1	5	1	1	2	1	5	1	1	2	2	0	0	2	1	1	1	1	1	1	2	14	16	30
Helo_like_N	cluster1869	1	1	1	1	4	1	1	1	1	3	7	1	3	3	3	10	0	0	0	0	0	0	0	3	2	0	2	1	1	0	21	9	30
Glyco_hydro_115	cluster1870	1	1	1	1	4	1	1	1	1	1	5	1	1	1	1	4	1	1	1	0	0	0	1	2	2	2	2	2	2	1	13	17	30
RRM_1	cluster1871	1	1	1	1	4	1	1	1	1	1	5	1	1	1	1	4	1	1	1	0	1	0	1	1	1	1	2	6	0	1	13	17	30
PA14_2	cluster1872	1	2	2	1	6	2	2	2	2	2	10	1	1	0	1	3	1	0	1	0	0	0	0	1	2	2	1	2	0	0	19	10	29
Glyco_hyd_65N_2	cluster1873	2	2	2	2	8	2	2	2	2	2	10	2	2	2	2	8	1	0	1	0	0	0	0	1	0	1	0	0	0	0	26	4	30
DUF3533	cluster1874	1	1	1	1	4	1	1	1	1	2	6	1	1	1	1	4	0	1	1	0	0	0	0	5	3	1	3	2	0	0	14	16	30
Pyridoxal_deC,Tannase	cluster1875	0	0	0	0	0	1	1	0	1	1	4	1	1	1	1	4	0	2	2	0	0	0	0	5	2	4	3	3	0	1	8	22	30
MIR,PMT,PMT_4TMC	cluster1876	1	1	1	1	4	1	1	1	1	1	5	1	1	1	1	4	1	1	1	1	1	1	1	1	1	1	2	2	1	1	13	16	29
FHA,Pkinase	cluster1877	1	1	1	1	4	1	1	1	1	1	5	1	1	1	1	4	1	1	1	1	1	1	1	1	1	1	2	2	1	1	13	16	29
PH,RhoGAP	cluster1878	1	1	1	1	4	1	1	1	1	1	5	1	1	1	1	4	1	1	1	1	1	1	1	1	1	1	2	3	0	1	13	16	29
noPFAM	cluster1879	1	1	1	1	4	1	1	1	1	1	5	1	1	1	1	4	0	1	1	0	1	1	1	1	1	1	3	3	1	1	13	16	29
HlyIII	cluster1880	1	1	1	1	4	1	1	1	1	1	5	1	1	1	1	4	1	1	1	1	1	1	1	1	1	1	1	2	1	2	13	16	29
Ribosomal_60s,Ribosomal_L10	cluster1881	1	1	1	1	4	1	1	1	1	1	5	1	1	1	1	4	1	1	1	1	1	1	1	1	1	1	2	1	1	2	13	16	29
AAA	cluster1882	1	1	1	1	4	1	1	1	1	1	5	1	1	1	1	4	1	1	1	1	1	1	1	1	1	1	2	2	1	1	13	16	29
Cpn60_TCP1	cluster1883	1	1	1	1	4	1	1	1	1	1	5	1	1	1	1	4	1	1	1	1	1	1	1	1	1	1	1	3	1	1	13	16	29
Peptidase_M28,TFR_dimer	cluster1884	1	1	1	1	4	1	1	1	1	1	5	1	1	1	1	4	1	1	1	1	1	1	1	1	1	1	2	2	1	1	13	16	29
Sel1	cluster1885	1	1	1	1	4	1	1	1	1	1	5	1	1	1	1	4	1	1	1	1	1	1	1	1	1	1	2	2	1	1	13	16	29
Raffinose_syn	cluster1886	1	1	1	1	4	1	1	1	1	1	5	1	1	1	1	4	0	1	1	1	1	1	1	1	1	1	4	1	1	1	13	16	29
noPFAM	cluster1887	1	1	1	1	4	1	1	1	1	1	5	1	1	1	1	4	1	1	1	1	1	1	1	1	1	1	2	2	1	1	13	16	29
Pyr_redox_2,Vps53_N	cluster1888	1	1	1	1	4	1	1	1	1	1	5	1	1	1	1	4	1	1	1	1	1	1	1	1	1	1	3	1	1	1	13	16	29
IMPDH	cluster1889	1	1	1	1	4	1	1	1	1	1	5	1	1	1	1	4	1	1	1	1	1	1	1	1	1	1	2	2	1	1	13	16	29
Acetyltransf_1	cluster1890	1	1	1	1	4	1	1	1	1	1	5	1	1	1	1	4	1	1	1	1	1	1	1	1	1	1	3	1	1	1	13	16	29
HATPase_c,Response_reg	cluster1891	1	1	1	1	4	1	1	1	1	1	5	1	1	1	1	4	1	1	1	0	1	1	2	1	1	1	2	2	1	1	13	16	29
SUR7	cluster1892	1	1	1	1	4	1	1	1	1	1	5	1	1	1	1	4	1	1	1	0	1	1	1	1	2	1	2	2	1	1	13	16	29
MBOAT_2	cluster1893	1	1	1	1	4	1	1	1	1	1	5	1	1	1	1	4	1	1	1	1	1	1	1	1	1	1	1	3	1	1	13	16	29
Mito_carr	cluster1894	1	1	1	1	4	1	1	1	1	1	5	1	1	1	1	4	1	1	1	0	1	1	1	1	1	1	3	2	1	1	13	16	29
IU_nuc_hydro	cluster1895	1	1	1	1	4	1	1	1	1	1	5	1	1	1	1	4	1	1	1	0	1	1	1	1	1	1	4	2	0	1	13	16	29
Aldose_epim	cluster1896	1	1	1	1	4	1	1	1	1	1	5	1	1	1	1	4	1	1	1	1	1	1	1	1	1	1	1	2	1	2	13	16	29
Sugar_tr	cluster1897	1	1	1	1	4	1	1	1	1	1	5	1	1	1	1	4	1	1	1	1	1	1	1	1	1	1	2	2	1	1	13	16	29
noPFAM	cluster1898	1	1	1	1	4	1	1	1	1	1	5	1	1	1	1	4	0	1	1	1	1	1	1	1	1	1	1	4	1	1	13	16	29
KH_1	cluster1899	1	1	1	1	4	1	1	1	1	1	5	1	1	1	1	4	1	1	1	1	1	1	1	1	1	1	2	2	1	1	13	16	29
DNA_gyraseB,DNA_topoisoIV,HATPase_c,TAP42,TOPRIM_C	cluster1900	1	1	1	1	4	1	1	1	1	1	5	1	1	1	1	4	1	1	1	1	1	1	1	1	1	1	2	1	1	2	13	16	29
noPFAM	cluster1901	0	1	1	1	3	1	1	1	1	1	5	1	1	1	1	4	0	1	1	1	1	1	1	1	1	1	5	1	1	0	12	16	28
Metallophos	cluster1902	2	1	1	1	5	1	0	1	1	1	4	1	1	1	1	4	1	1	1	0	1	1	1	1	1	1	1	4	1	1	13	16	29
MAS20	cluster1903	1	1	1	1	4	1	1	1	1	1	5	1	1	1	1	4	1	1	1	1	1	1	1	1	1	1	2	2	1	1	13	16	29
SUR7	cluster1904	1	1	1	1	4	1	1	1	1	1	5	2	1	2	1	6	1	1	1	1	1	1	1	1	1	1	1	1	1	1	15	14	29
SHMT	cluster1905	1	1	1	1	4	1	1	1	1	1	5	1	1	1	1	4	1	1	1	1	1	1	1	1	1	1	2	2	1	1	13	16	29
Het-C	cluster1906	1	1	1	1	4	1	1	1	1	1	5	1	1	1	1	4	1	1	1	1	1	1	1	1	1	1	3	1	1	1	13	16	29
DUF1748	cluster1907	1	1	1	1	4	1	1	1	1	1	5	1	1	1	1	4	1	1	0	0	0	1	1	1	1	1	3	2	0	4	13	16	29
Pkinase	cluster1908	1	1	1	1	4	1	1	1	1	1	5	1	1	1	1	4	1	1	1	1	1	1	1	1	1	1	1	2	1	2	13	16	29
DUF1769	cluster1909	1	1	1	1	4	1	1	1	1	1	5	1	1	1	1	4	1	1	1	1	1	1	1	1	1	1	2	2	1	1	13	16	29
noPFAM	cluster1910	1	1	1	1	4	1	1	1	1	1	5	1	1	1	1	4	1	1	1	1	1	1	1	1	1	1	2	2	1	1	13	16	29
Glyco_hydro_47	cluster1911	1	1	1	1	4	1	1	1	1	1	5	1	1	1	1	4	1	1	1	1	1	1	1	1	1	1	2	2	1	1	13	16	29
DUF3336,Patatin,UbiA	cluster1912	1	1	1	1	4	1	1	1	1	1	5	1	1	1	1	4	1	1	1	1	1	1	1	1	1	1	1	3	1	1	13	16	29
GRAM,Glyco_transf_28,PH	cluster1913	1	1	1	1	4	1	1	1	1	1	5	1	1	1	1	4	1	1	1	0	1	1	1	1	1	1	2	1	1	3	13	16	29
ADH_N_2,ADH_zinc_N	cluster1914	1	1	1	1	4	1	1	1	2	1	6	1	1	1	1	4	1	1	1	1	1	1	1	1	1	1	2	1	1	1	14	15	29
DUF2263	cluster1915	1	1	1	1	4	1	1	1	1	1	5	1	1	1	1	4	1	1	1	1	1	1	2	1	1	1	1	1	1	2	13	16	29
tRNA-synt_2	cluster1916	1	1	1	1	4	1	1	1	1	1	5	1	1	1	1	4	1	1	1	1	1	1	1	1	1	1	3	1	1	1	13	16	29
Beta-Casp,CPSF100_C,Lactamase_B_6,RMMBL	cluster1917	1	1	1	0	3	1	1	1	1	1	5	1	1	1	1	4	1	1	1	1	1	1	1	1	1	1	1	3	1	2	12	17	29
NDT80_PhoG	cluster1918	1	1	1	1	4	1	1	1	1	1	5	1	1	1	1	4	1	1	1	0	1	1	1	1	1	1	2	2	1	2	13	16	29
NAD_kinase	cluster1919	1	1	1	1	4	1	1	1	1	1	5	1	1	1	1	4	1	1	1	1	1	1	1	1	1	1	2	2	1	1	13	16	29
Fungal_trans	cluster1920	1	1	1	1	4	1	1	1	1	1	5	1	1	1	1	4	1	0	1	1	1	1	1	1	1	1	4	1	1	1	13	16	29
LCCL	cluster1921	1	0	1	1	3	1	1	1	1	1	5	1	1	1	1	4	1	1	1	1	1	1	1	2	1	1	1	1	2	2	12	17	29
HEAT_EZ,IBN_N	cluster1922	1	1	1	1	4	1	1	1	1	1	5	1	1	1	1	4	1	1	1	1	1	1	1	1	1	1	2	2	1	1	13	16	29
noPFAM	cluster1923	1	1	1	1	4	1	1	1	1	1	5	1	1	1	1	4	0	1	1	0	1	1	1	2	2	2	2	2	0	1	13	16	29
Stm1_N	cluster1924	1	1	1	1	4	1	1	1	1	1	5	1	1	1	1	4	1	1	1	1	1	1	1	1	1	1	2	2	1	1	13	16	29
noPFAM	cluster1925	1	1	1	1	4	1	1	1	1	1	5	1	1	1	1	4	1	1	1	1	1	1	1	1	1	1	2	2	1	1	13	16	29
Xpo1	cluster1926	1	1	1	1	4	1	1	1	1	1	5	1	1	1	1	4	1	1	1	1	1	1	1	1	1	1	2	1	1	2	13	16	29
SGL	cluster1927	1	1	1	1	4	1	1	1	1	2	6	1	1	1	1	4	0	1	1	1	1	1	1	1	1	1	2	1	1	2	14	15	29
ATP_bind_1	cluster1928	1	1	1	1	4	1	1	1	1	1	5	1	1	1	1	4	1	1	1	1	1	1	1	1	1	1	2	2	1	1	13	16	29
S-AdoMet_synt_C,S-AdoMet_synt_M,S-AdoMet_synt_N	cluster1929	1	0	1	1	3	1	1	1	1	1	5	1	1	1	1	4	1	1	1	1	1	1	1	1	1	1	2	2	1	2	12	17	29
ApoO	cluster1930	1	1	1	1	4	1	1	1	1	1	5	1	1	1	1	4	1	1	1	0	1	1	1	1	1	1	2	3	1	1	13	16	29
ATP-synt	cluster1931	1	1	1	1	4	1	1	1	1	1	5	1	1	1	1	4	1	1	1	0	1	1	1	1	1	1	3	2	1	1	13	16	29
noPFAM	cluster1932	1	1	1	1	4	1	1	1	1	1	5	1	1	1	1	4	1	1	1	1	1	1	1	1	1	1	2	2	1	1	13	16	29
His_biosynth	cluster1933	1	1	1	1	4	1	1	1	1	1	5	1	1	1	1	4	1	1	1	1	1	1	1	1	1	1	1	1	1	3	13	16	29
VPS9	cluster1934	1	1	1	0	3	1	1	1	1	1	5	1	1	1	1	4	1	1	1	1	1	1	1	1	1	1	3	1	1	2	12	17	29
CDC50	cluster1935	1	1	1	1	4	1	1	1	1	1	5	1	1	1	1	4	1	1	1	1	1	1	1	2	1	1	2	1	1	1	13	16	29
E2_bind,ThiF	cluster1936	1	1	1	1	4	1	1	1	1	1	5	1	1	1	1	4	1	1	1	1	1	1	1	1	1	1	1	2	1	2	13	16	29
Ctr	cluster1937	1	1	1	1	4	1	1	1	1	1	5	1	1	1	1	4	1	1	1	1	1	1	1	1	1	1	2	2	0	2	13	16	29
DRMBL	cluster1938	1	1	1	1	4	1	1	1	1	1	5	1	1	1	1	4	1	1	1	1	1	1	1	1	1	1	1	3	1	1	13	16	29
Cnd2	cluster1939	1	1	1	1	4	1	1	1	1	1	5	1	1	1	1	4	1	1	1	1	1	1	1	1	1	1	1	3	1	1	13	16	29
HMG_box,SAM_1	cluster1940	0	1	1	0	2	1	1	1	2	1	6	1	1	1	2	5	0	1	1	1	1	1	1	1	1	1	1	2	0	3	13	15	28
HATPase_c,HisKA,Response_reg	cluster1941	1	1	1	1	4	1	1	1	1	1	5	1	1	1	1	4	1	1	1	0	1	1	1	1	1	1	1	4	1	1	13	16	29
noPFAM	cluster1942	1	1	1	1	4	1	1	1	0	1	4	1	1	1	1	4	1	1	1	1	1	1	1	1	1	1	2	2	1	2	12	17	29
noPFAM	cluster1943	1	1	1	1	4	1	1	1	1	1	5	1	1	1	1	4	1	1	1	1	1	1	1	1	1	1	2	2	1	1	13	16	29
LCAT	cluster1944	1	1	1	1	4	1	1	1	1	1	5	1	1	1	1	4	1	1	1	1	1	1	1	1	1	1	2	2	1	1	13	16	29
noPFAM	cluster1945	1	1	1	1	4	1	1	1	1	1	5	1	1	1	1	4	1	1	1	0	1	1	1	1	1	1	4	1	1	1	13	16	29
CBS,Ribosomal_S2	cluster1946	1	1	1	1	4	1	1	1	1	1	5	1	1	1	1	4	1	1	1	1	1	1	1	1	1	1	2	2	1	1	13	16	29
zf-H2C2	cluster1947	1	1	1	1	4	1	1	1	1	1	5	1	1	1	1	4	1	1	1	1	1	1	1	1	1	1	2	2	1	1	13	16	29
Cpn60_TCP1	cluster1948	1	1	1	1	4	1	1	1	1	1	5	1	1	1	1	4	1	1	1	1	1	1	1	1	1	1	2	2	1	1	13	16	29
DNA_ligase_A_C,DNA_ligase_A_M,DNA_ligase_A_N	cluster1949	1	1	1	1	4	1	1	1	1	1	5	1	1	1	1	4	1	1	1	1	1	1	1	1	1	1	1	3	1	1	13	16	29
Adaptin_N	cluster1950	1	1	1	1	4	1	1	1	1	1	5	1	1	1	1	4	1	1	1	1	1	1	1	1	1	1	2	2	1	1	13	16	29
noPFAM	cluster1951	1	1	1	1	4	1	1	3	3	1	9	1	1	1	2	5	0	1	1	0	1	1	2	0	1	1	2	1	0	0	18	11	29
noPFAM	cluster1952	1	1	1	1	4	1	1	1	1	2	6	1	1	2	1	5	1	0	1	0	1	1	1	1	1	1	2	1	1	2	15	14	29
Na_Ca_ex,Pkinase	cluster1953	1	1	1	1	4	1	1	1	1	1	5	1	1	1	1	4	1	1	1	1	1	1	1	1	1	1	2	1	1	2	13	16	29
Na_Ca_ex	cluster1954	0	1	1	1	3	1	1	1	1	1	5	1	1	1	1	4	1	1	1	1	1	1	1	0	1	1	2	1	1	4	12	17	29
noPFAM	cluster1955	1	1	1	1	4	1	1	1	1	1	5	1	1	1	1	4	1	1	1	1	1	1	1	1	1	1	1	3	1	1	13	16	29
noPFAM	cluster1956	1	1	1	1	4	1	1	1	1	1	5	1	1	1	1	4	1	0	1	1	1	1	1	1	1	1	1	4	1	1	13	16	29
Peroxin-13_N,SH3_2	cluster1957	1	1	1	1	4	1	1	1	1	1	5	1	1	1	1	4	1	1	1	0	1	1	1	1	1	1	2	3	1	1	13	16	29
noPFAM	cluster1958	1	1	1	1	4	1	1	1	1	1	5	1	1	1	1	4	1	1	1	1	1	1	1	1	1	1	3	1	1	1	13	16	29
Fungal_trans	cluster1959	1	1	1	1	4	1	1	1	1	1	5	1	1	1	2	5	0	1	1	0	1	1	0	3	1	1	5	1	0	0	14	15	29
MOSC,MOSC_N	cluster1960	1	1	1	1	4	1	1	1	1	1	5	1	1	1	1	4	1	1	1	1	1	1	1	1	1	1	2	1	1	2	13	16	29
INCENP_ARK-bind	cluster1961	1	1	1	1	4	1	1	1	1	1	5	1	1	1	1	4	1	1	1	1	1	1	1	1	1	1	2	2	1	1	13	16	29
Fungal_trans	cluster1962	1	1	1	1	4	1	1	1	1	1	5	1	1	1	1	4	1	2	2	0	1	1	0	1	1	1	2	2	1	1	13	16	29
Spc97_Spc98	cluster1963	1	1	1	1	4	1	1	1	1	1	5	1	1	1	1	4	1	1	1	1	1	1	1	1	1	1	2	2	1	1	13	16	29
Frag1	cluster1964	1	1	1	1	4	1	1	1	1	1	5	1	1	1	1	4	1	1	1	0	1	1	1	1	1	1	3	2	1	1	13	16	29
Gpi1,TBCC,UPF0203	cluster1965	1	1	1	1	4	1	1	1	1	1	5	2	1	1	1	5	1	1	1	1	1	1	1	1	1	1	1	2	1	1	14	15	29
iPGM_N	cluster1966	1	1	1	1	4	1	1	1	1	1	5	1	1	1	1	4	1	1	1	1	1	1	1	1	1	1	1	3	1	1	13	16	29
HET	cluster1967	1	1	1	1	4	1	1	1	1	1	5	1	1	1	1	4	1	1	2	0	1	1	0	0	1	0	3	2	1	3	13	16	29
Clathrin	cluster1968	1	1	1	1	4	1	1	1	1	1	5	1	1	1	1	4	1	1	1	1	1	1	1	1	1	1	2	2	1	1	13	16	29
ANAPC1	cluster1969	1	1	1	1	4	1	1	1	1	1	5	1	1	1	1	4	1	1	1	1	1	1	1	1	1	1	3	1	1	1	13	16	29
Glyco_transf_28,Sec61_beta	cluster1970	1	1	1	1	4	1	1	1	1	1	5	1	1	1	2	5	1	1	1	0	1	1	1	3	1	1	1	1	1	1	14	15	29
noPFAM	cluster1971	1	1	1	1	4	1	1	1	1	1	5	1	0	1	1	3	1	2	1	1	1	1	1	1	2	2	2	2	0	0	12	17	29
STAS,Sulfate_transp,cNMP_binding	cluster1972	1	1	1	1	4	1	1	1	1	1	5	1	1	1	1	4	1	1	1	0	0	1	1	1	1	1	4	2	1	1	13	16	29
Ribosomal_L6e	cluster1973	1	1	1	1	4	1	1	1	1	1	5	1	1	1	1	4	1	1	1	1	1	1	1	1	1	1	3	1	1	1	13	16	29
Peptidase_M49	cluster1974	1	1	1	1	4	1	1	1	1	1	5	1	1	1	1	4	1	1	1	1	1	1	1	1	1	1	2	2	1	1	13	16	29
ENTH	cluster1975	1	1	1	1	4	1	1	1	1	1	5	1	0	1	1	3	1	1	1	0	1	1	1	1	1	1	2	4	1	1	12	17	29
Slx4	cluster1976	0	1	1	1	3	1	1	1	1	1	5	1	0	1	1	3	0	1	1	1	1	1	1	1	1	1	5	1	1	1	11	17	28
Avl9	cluster1977	1	1	1	1	4	1	1	1	1	1	5	1	1	1	1	4	1	1	1	0	1	1	1	1	1	1	2	2	1	2	13	16	29
noPFAM	cluster1978	1	1	1	1	4	1	1	1	1	1	5	1	1	1	1	4	0	1	1	1	1	1	0	1	1	1	2	3	1	2	13	16	29
noPFAM	cluster1979	1	1	1	1	4	1	1	1	1	1	5	1	1	1	1	4	1	1	2	0	2	2	1	1	1	1	1	1	1	1	13	16	29
Ank_2,NACHT	cluster1980	1	1	1	1	4	1	1	1	1	1	5	1	1	1	1	4	1	1	1	0	1	1	1	1	1	1	1	4	1	1	13	16	29
ETF	cluster1981	1	1	1	1	4	1	1	1	1	1	5	1	1	1	1	4	1	1	1	1	1	1	1	1	1	1	3	1	1	1	13	16	29
CPSase_L_D2,CPSase_L_D3,CPSase_sm_chain,GATase,MGS,OTCace,OTCace_N	cluster1982	1	1	1	1	4	1	1	1	1	1	5	1	1	1	1	4	1	1	1	1	1	1	1	1	1	1	1	2	2	1	13	16	29
DJ-1_PfpI	cluster1983	1	1	1	1	4	1	1	1	1	1	5	1	1	1	1	4	1	1	1	1	1	1	1	1	1	1	2	2	1	1	13	16	29
noPFAM	cluster1984	1	1	1	1	4	1	1	1	1	1	5	1	1	1	1	4	1	1	1	1	1	1	1	1	1	1	1	3	1	1	13	16	29
DNA_mis_repair,HATPase_c_3,Mlh1_C	cluster1985	1	1	1	1	4	1	1	1	1	1	5	1	1	1	1	4	1	1	1	1	1	1	1	1	1	1	1	2	1	2	13	16	29
Tmemb_14	cluster1986	1	1	1	1	4	1	1	1	1	1	5	1	1	1	1	4	1	1	1	1	1	1	1	1	1	1	3	1	1	1	13	16	29
DUF4110,Kelch_3,Kelch_4,Methyltransf_15	cluster1987	1	1	1	1	4	1	1	1	1	1	5	1	1	1	1	4	1	1	1	1	1	1	1	1	1	1	2	2	1	1	13	16	29
SAGA-Tad1	cluster1988	1	1	1	1	4	1	1	1	1	1	5	1	1	1	1	4	1	1	1	1	0	1	1	1	1	1	3	3	0	1	13	16	29
RRM_1	cluster1989	1	1	1	1	4	1	1	1	1	1	5	1	1	1	1	4	1	1	1	1	1	1	1	1	1	1	2	3	0	1	13	16	29
BCDHK_Adom3,HATPase_c	cluster1990	1	0	1	0	2	1	1	1	1	1	5	1	1	1	1	4	1	1	1	0	1	1	1	1	1	1	3	4	1	1	11	18	29
CRIM,SIN1_PH	cluster1991	1	0	2	1	4	1	1	1	1	1	5	1	1	1	1	4	1	1	1	0	1	1	1	1	1	1	3	2	1	1	13	16	29
Neurochondrin	cluster1992	1	1	0	1	3	1	1	1	1	1	5	1	1	1	1	4	1	1	1	1	1	1	1	1	1	1	1	3	1	2	12	17	29
ABC_membrane,ABC_tran	cluster1993	1	1	1	0	3	1	1	1	1	1	5	1	1	1	1	4	1	1	1	1	1	1	1	1	1	1	4	1	1	1	12	17	29
FDF,YjeF_N	cluster1994	1	1	1	1	4	1	1	1	1	1	5	1	1	1	1	4	1	1	1	1	1	1	1	1	1	1	2	2	1	1	13	16	29
G-alpha	cluster1995	1	1	1	1	4	1	1	1	1	1	5	1	1	1	1	4	1	1	1	1	1	1	1	1	1	1	2	2	1	1	13	16	29
[truncated: 17,336 more rows]

## Sheet: Additional File 6B
Accession numbers of proteins detected in the OrthoMCL (see additional File 6)
		Species
		SL				HV					ST				Close relatives												Sordariales
ID	PFAM domains	T. reesei	T. longibrachiatum	T. citrinoviride	T. parareesei	T.harzianum		T. guizhouense	T. afroharzianum	T. virens	T. atroviride	T.gamsii	T. asperellum	T. hamatum	Escovopsis weberi	Metarhizium acridum	Metarhizium robertsii	Ophiocordiceps sinensis	Cordyceps minitis	Beauveria bassiana	Claviceps purpurea	Haemonectria haematococca	Fusarium fujikuroi	Fusarium graminearum	Fusarium oxisporum	Fusarium verticilliodes	Chaetomium globosum	Neurospora crassa
						ThT	Th
0	Methyltransf_23	Trire|107490, Trire|110877, Trire|60758, Trire|6108, Trire|61284, Trire|68348, Trire|70355	1033267|Trilo3, 1058870|Trilo3, 1332282|Trilo3, 1337205|Trilo3, 1402491|Trilo3, 1449122|Trilo3, 3903|Trilo3	1111977|Trici4, 1113394|Trici4, 1123687|Trici4, 1136547|Trici4, 1160100|Trici4, 1179868|Trici4, 4742|Trici4, 64186|Trici4	OTA00629, OTA02397, OTA03932, OTA03949, OTA04310, OTA04451, OTA07571, OTA07704	10454|Triha1, 408759|Triha1, 493840|Triha1, 507195|Triha1, 5397|Triha1, 87134|Triha1, 91431|Triha1	703177|Trihar1, 723365|Trihar1, 756552|Trihar1, 782439|Trihar1, 783209|Trihar1, 783384|Trihar1, 806929|Trihar1	OPB36615, OPB36816, OPB37838, OPB44020, OPB44064, OPB45391, OPB45835, OPB46732	00008|Tafro, 00323|Tafro, 02491|Tafro, 05622|Tafro, 98642|Tafro, 99335|Tafro	128702|Trivi2, 177575|Trivi2, 190556|Trivi2, 192570|Trivi2, 194798|Trivi2, 82442|Trivi2, 87441|Trivi2	131281|Triat2, 152876|Triat2, 232659|Triat2, 292180|Triat2, 300351|Triat2, 302967|Triat2, 305325|Triat2, 53245|Triat2	18656241|Tgamsii, 18656266|Tgamsii, 18657319|Tgamsii, 18658769|Tgamsii, 18659868|Tgamsii, 18664564|Tgamsii, 18664868|Tgamsii	133023|Trias1, 142566|Trias1, 27433|Trias1, 347809|Trias1, 57777|Trias1, 60576|Trias1, 60987|Trias1, 69368|Trias1, 81117|Trias1	002464|Triham1, 005744|Triham1, 006783|Triham1, 007422|Triham1, 007674|Triham1, 007737|Triham1, 008027|Triham1, 008231|Triham1	168081|Eweberi, 198761|Eweberi, 228981|Eweberi	1540|Metac1, 2248|Metac1, 344|Metac1, 4303|Metac1, 9602|Metac1	10529|Metro1, 6754|Metro1, 7025|Metro1, 7529|Metro1	029941|Osinensis, 037901|Osinensis, 988661|Osinensis	1892|Cormi1, 8492|Cormi1	8935|Beaba1, 9285|Beaba1	268271|Cpurpurea, 269271|Cpurpurea, 276141|Cpurpurea, 280411|Cpurpurea, 280421|Cpurpurea, 280431|Cpurpurea, 280441|Cpurpurea, 280451|Cpurpurea, 280461|Cpurpurea, 280471|Cpurpurea, 280481|Cpurpurea, 280491|Cpurpurea, 280501|Cpurpurea, 280511|Cpurpurea, 280521|Cpurpurea, 280531|Cpurpurea, 280541|Cpurpurea, 280561|Cpurpurea, 280581|Cpurpurea, 280591|Cpurpurea, 280601|Cpurpurea, 280611|Cpurpurea, 280…	101990|Necha2, 103202|Necha2, 103915|Necha2, 104598|Necha2, 104604|Necha2, 104891|Necha2, 105613|Necha2, 105674|Necha2, 26554|Necha2, 30036|Necha2, 34942|Necha2, 35890|Necha2, 37090|Necha2, 39496|Necha2, 42626|Necha2, 44771|Necha2, 45201|Necha2, 45621|Necha2, 45631|Necha2, 45657|Necha2, 45711|Necha2, 45720|Necha2, 45772|Necha2, 45900|Necha2, 46272|Necha2, 47669|Necha2, 51668|Necha2, 52439|Necha2,…	10286|Fusfu1, 10368|Fusfu1, 10382|Fusfu1, 10453|Fusfu1, 10484|Fusfu1, 11101|Fusfu1, 11220|Fusfu1, 11222|Fusfu1, 11235|Fusfu1, 11296|Fusfu1, 11371|Fusfu1, 11439|Fusfu1, 11443|Fusfu1, 11528|Fusfu1, 12199|Fusfu1, 12377|Fusfu1, 12471|Fusfu1, 12717|Fusfu1, 12898|Fusfu1, 13003|Fusfu1, 13039|Fusfu1, 13127|Fusfu1, 13234|Fusfu1, 13408|Fusfu1, 13879|Fusfu1, 13982|Fusfu1, 14002|Fusfu1, 14005|Fusfu1, 14315|F…	1123|Fusgr1, 12459|Fusgr1, 12583|Fusgr1, 13035|Fusgr1, 13153|Fusgr1, 13213|Fusgr1, 1861|Fusgr1, 2007|Fusgr1, 2769|Fusgr1, 3246|Fusgr1, 3795|Fusgr1, 4261|Fusgr1, 4262|Fusgr1, 4276|Fusgr1, 4314|Fusgr1, 4331|Fusgr1, 4479|Fusgr1, 4554|Fusgr1, 4598|Fusgr1, 4889|Fusgr1, 4986|Fusgr1, 5140|Fusgr1, 5193|Fusgr1, 5224|Fusgr1, 5286|Fusgr1, 5627|Fusgr1, 5631|Fusgr1, 6596|Fusgr1, 6752|Fusgr1, 6769|Fusgr1, 8816…	10211|Fusox2, 10212|Fusox2, 10235|Fusox2, 10236|Fusox2, 10422|Fusox2, 10423|Fusox2, 10424|Fusox2, 10425|Fusox2, 10514|Fusox2, 10550|Fusox2, 10551|Fusox2, 10553|Fusox2, 10568|Fusox2, 10638|Fusox2, 12613|Fusox2, 12614|Fusox2, 13804|Fusox2, 14062|Fusox2, 14125|Fusox2, 14201|Fusox2, 14202|Fusox2, 14208|Fusox2, 14209|Fusox2, 14210|Fusox2, 14282|Fusox2, 14530|Fusox2, 14531|Fusox2, 14532|Fusox2, 14533|F…	10791|Fusve2, 10884|Fusve2, 10885|Fusve2, 10886|Fusve2, 10887|Fusve2, 10919|Fusve2, 10920|Fusve2, 11170|Fusve2, 11175|Fusve2, 11176|Fusve2, 11177|Fusve2, 11204|Fusve2, 11316|Fusve2, 11593|Fusve2, 11689|Fusve2, 11690|Fusve2, 11722|Fusve2, 11797|Fusve2, 11798|Fusve2, 11865|Fusve2, 11866|Fusve2, 11867|Fusve2, 11868|Fusve2, 11874|Fusve2, 11875|Fusve2, 11933|Fusve2, 12191|Fusve2, 12411|Fusve2, 12476|F…	12073|Chagl1, 12455|Chagl1, 13210|Chagl1, 14709|Chagl1, 14933|Chagl1, 15036|Chagl1, 15146|Chagl1, 15903|Chagl1, 16913|Chagl1, 18550|Chagl1, 9893|Chagl1	10708|Neucr2, 10709|Neucr2, 10710|Neucr2, 10722|Neucr2, 10723|Neucr2, 3940|Neucr2, 4106|Neucr2, 4615|Neucr2, 4782|Neucr2, 4855|Neucr2, 5352|Neucr2, 5353|Neucr2, 5354|Neucr2, 5356|Neucr2, 5360|Neucr2, 5361|Neucr2, 5368|Neucr2, 6144|Neucr2, 8487|Neucr2, 8560|Neucr2, 8589|Neucr2
1	HET-S,NACHT,NACHT_N,PNP_UDP_1,WD40	Trire_124299_11149, Trire|104359, Trire|105330, Trire|56211, Trire|58814, Trire|62121, Trire|63240, Trire|65771	1073406|Trilo3, 1322326|Trilo3, 1347061|Trilo3, 1401676|Trilo3, 1465435|Trilo3, 332259|Trilo3	1036363|Trici4, 1117386|Trici4, 1121895|Trici4, 1121907|Trici4, 1128156|Trici4, 1169054|Trici4, 1171358|Trici4, 1199004|Trici4	OTA00415, OTA02490, OTA02491, OTA05103, OTA06883, OTA07302, OTA07541	105125|Triha1, 108380|Triha1, 145668|Triha1, 146006|Triha1, 17224|Triha1, 273607|Triha1, 479145|Triha1, 483313|Triha1, 485765|Triha1, 496001|Triha1, 500173|Triha1, 500767|Triha1, 501581|Triha1, 516127|Triha1, 517202|Triha1, 523060|Triha1, 52860|Triha1	563795|Trihar1, 639091|Trihar1, 659041|Trihar1, 677034|Trihar1, 700048|Trihar1, 713260|Trihar1, 761396|Trihar1, 766574|Trihar1, 800410|Trihar1, 822125|Trihar1, 823144|Trihar1, 824896|Trihar1, 825527|Trihar1, 831402|Trihar1, 833284|Trihar1, 842787|Trihar1, 843390|Trihar1, 848268|Trihar1	OPB37023, OPB37027, OPB38161, OPB39616, OPB39830, OPB40895, OPB40908, OPB43187, OPB43286, OPB43287, OPB43531, OPB43886, OPB46050, OPB46236, OPB46634, OPB46931	00035|Tafro, 00106|Tafro, 00577|Tafro, 01509|Tafro, 01520|Tafro, 03037|Tafro, 03395|Tafro, 03746|Tafro, 06489|Tafro, 06788|Tafro, 96425|Tafro, 96442|Tafro, 96662|Tafro, 96923|Tafro, 97220|Tafro, 98113|Tafro, 98172|Tafro, 98596|Tafro	10543|Trivi2, 122850|Trivi2, 132302|Trivi2, 132350|Trivi2, 132488|Trivi2, 132552|Trivi2, 132567|Trivi2, 139387|Trivi2, 149469|Trivi2, 155684|Trivi2, 160506|Trivi2, 160869|Trivi2, 165017|Trivi2, 193671|Trivi2, 195814|Trivi2, 202479|Trivi2, 203408|Trivi2, 209827|Trivi2, 213228|Trivi2, 230743|Trivi2, 231034|Trivi2, 32883|Trivi2, 46863|Trivi2, 46923|Trivi2, 49087|Trivi2, 67191|Trivi2, 68192|Trivi2	10225|Triat2, 12616|Triat2, 133230|Triat2, 181379|Triat2, 181383|Triat2, 181405|Triat2, 181472|Triat2, 186084|Triat2, 191639|Triat2, 21187|Triat2, 214533|Triat2, 215011|Triat2, 216469|Triat2, 217787|Triat2, 219595|Triat2, 220064|Triat2, 285969|Triat2, 292965|Triat2, 322236|Triat2, 33537|Triat2, 38238|Triat2, 47624|Triat2, 53809|Triat2, 88849|Triat2	18655867|Tgamsii, 18655993|Tgamsii, 18656017|Tgamsii, 18656350|Tgamsii, 18657623|Tgamsii, 18658657|Tgamsii, 18658781|Tgamsii, 18659176|Tgamsii, 18660339|Tgamsii, 18661192|Tgamsii, 18661499|Tgamsii, 18662799|Tgamsii, 18663241|Tgamsii, 18664922|Tgamsii, 18664980|Tgamsii, 18665185|Tgamsii, 18665249|Tgamsii, 18665557|Tgamsii, 18665691|Tgamsii, 18665754|Tgamsii, 18665768|Tgamsii, 18666293|Tgamsii	100264|Trias1, 130876|Trias1, 142816|Trias1, 163181|Trias1, 169595|Trias1, 170604|Trias1, 172096|Trias1, 196081|Trias1, 199224|Trias1, 205216|Trias1, 43668|Trias1, 56623|Trias1, 59154|Trias1, 59520|Trias1, 60566|Trias1, 61452|Trias1, 68472|Trias1, 72863|Trias1, 74416|Trias1	000192|Triham1, 000483|Triham1, 001577|Triham1, 001890|Triham1, 003994|Triham1, 004371|Triham1, 005461|Triham1, 005732|Triham1, 007458|Triham1, 008647|Triham1, 009112|Triham1, 009113|Triham1, 009770|Triham1, 010086|Triham1, 010350|Triham1, 010358|Triham1, 010498|Triham1, 010615|Triham1, 010681|Triham1, 010721|Triham1, 010722|Triham1		526|Metac1, 6107|Metac1, 7116|Metac1, 8494|Metac1, 8980|Metac1	1859|Metro1, 2323|Metro1, 2690|Metro1, 6730|Metro1, 9119|Metro1, 9461|Metro1	013721|Osinensis, 039911|Osinensis	8664|Cormi1	4348|Beaba1, 7718|Beaba1, 8457|Beaba1	306481|Cpurpurea	40379|Necha2, 41312|Necha2, 48128|Necha2, 52111|Necha2, 70532|Necha2, 77314|Necha2, 85058|Necha2, 89121|Necha2	10397|Fusfu1, 10596|Fusfu1, 11560|Fusfu1, 11564|Fusfu1	10160|Fusgr1, 12262|Fusgr1, 12279|Fusgr1, 12591|Fusgr1, 254|Fusgr1, 2924|Fusgr1, 3408|Fusgr1, 5665|Fusgr1	14311|Fusox2, 14619|Fusox2, 14969|Fusox2, 15713|Fusox2, 18827|Fusox2, 21219|Fusox2, 21358|Fusox2, 21507|Fusox2, 21764|Fusox2, 24859|Fusox2, 24860|Fusox2, 25011|Fusox2, 25240|Fusox2, 25355|Fusox2, 26759|Fusox2, 26763|Fusox2, 27130|Fusox2, 27227|Fusox2, 27330|Fusox2	11951|Fusve2, 11953|Fusve2, 14057|Fusve2, 20438|Fusve2, 8013|Fusve2	10824|Chagl1, 12087|Chagl1, 12858|Chagl1, 12900|Chagl1, 14020|Chagl1, 16207|Chagl1, 16795|Chagl1, 18024|Chagl1, 18676|Chagl1, 19267|Chagl1
2	Ank_2,Ank_4,Ank_5,Asp,NACHT,PNP_UDP_1	Trire|111332, Trire|120927, Trire|35186, Trire|67795	1321875|Trilo3, 1334530|Trilo3, 1418069|Trilo3, 1423342|Trilo3, 1429076|Trilo3, 44104|Trilo3	1168761|Trici4, 1168784|Trici4, 1169900|Trici4, 1172080|Trici4, 1172698|Trici4, 66625|Trici4	OTA00924, OTA01354, OTA01361, OTA01688, OTA02586, OTA03559, OTA08248	120935|Triha1, 335626|Triha1, 412378|Triha1, 42815|Triha1, 44438|Triha1, 491762|Triha1, 508483|Triha1, 524041|Triha1, 542869|Triha1, 551129|Triha1, 554495|Triha1, 556676|Triha1, 63203|Triha1, 77404|Triha1, 96787|Triha1	348232|Trihar1, 501586|Trihar1, 653771|Trihar1, 669550|Trihar1, 693242|Trihar1, 710218|Trihar1, 728419|Trihar1, 736699|Trihar1, 757561|Trihar1, 787463|Trihar1, 807951|Trihar1, 826186|Trihar1, 834472|Trihar1, 863155|Trihar1, 871286|Trihar1	OPB35975, OPB36500, OPB37001, OPB38114, OPB39165, OPB40202, OPB40228, OPB41681, OPB41799, OPB42857, OPB42886, OPB43637, OPB44314, OPB44478, OPB44479, OPB45095, OPB45419, OPB45737, OPB46466, OPB46656, OPB46716	00086|Tafro, 00157|Tafro, 01340|Tafro, 01775|Tafro, 03106|Tafro, 03349|Tafro, 03831|Tafro, 04532|Tafro, 04618|Tafro, 06874|Tafro, 07655|Tafro, 96409|Tafro, 97617|Tafro, 97824|Tafro, 98255|Tafro, 98547|Tafro, 99367|Tafro, 99476|Tafro	112473|Trivi2, 112497|Trivi2, 112704|Trivi2, 122480|Trivi2, 132430|Trivi2, 132487|Trivi2, 132539|Trivi2, 143504|Trivi2, 147201|Trivi2, 148268|Trivi2, 153015|Trivi2, 154391|Trivi2, 157244|Trivi2, 159440|Trivi2, 160183|Trivi2, 162206|Trivi2, 162434|Trivi2, 163751|Trivi2, 171764|Trivi2, 225823|Trivi2, 227323|Trivi2, 229138|Trivi2	12080|Triat2, 154409|Triat2, 173359|Triat2, 211690|Triat2, 220486|Triat2, 223198|Triat2, 225185|Triat2, 225310|Triat2, 231658|Triat2, 263887|Triat2, 305868|Triat2, 321796|Triat2, 90741|Triat2	18655994|Tgamsii, 18656385|Tgamsii, 18661803|Tgamsii, 18661848|Tgamsii, 18662008|Tgamsii, 18662695|Tgamsii, 18664332|Tgamsii, 18665124|Tgamsii, 18665512|Tgamsii, 18665880|Tgamsii, 18666028|Tgamsii, 18666059|Tgamsii, 18666479|Tgamsii	102771|Trias1, 142325|Trias1, 154932|Trias1, 203510|Trias1, 39485|Trias1, 58908|Trias1, 96584|Trias1	000484|Triham1, 000796|Triham1, 001724|Triham1, 002830|Triham1, 003135|Triham1, 004058|Triham1, 004956|Triham1, 005291|Triham1, 006332|Triham1, 006720|Triham1, 006935|Triham1, 006967|Triham1, 007007|Triham1, 009109|Triham1, 009603|Triham1, 009897|Triham1		2784|Metac1, 3250|Metac1, 3257|Metac1, 3670|Metac1, 9752|Metac1	11521|Metro1, 1958|Metro1, 3016|Metro1, 3675|Metro1, 64|Metro1, 6555|Metro1, 6664|Metro1, 8129|Metro1, 8361|Metro1, 8449|Metro1, 9327|Metro1	010361|Osinensis, 016451|Osinensis, 980661|Osinensis	4285|Cormi1, 9188|Cormi1	3472|Beaba1, 4945|Beaba1, 7476|Beaba1, 9915|Beaba1		20595|Necha2, 48126|Necha2, 52483|Necha2, 55600|Necha2, 74034|Necha2, 85502|Necha2, 85540|Necha2, 87616|Necha2, 88282|Necha2	11640|Fusfu1, 12461|Fusfu1, 13677|Fusfu1, 2043|Fusfu1, 3896|Fusfu1, 3956|Fusfu1, 8158|Fusfu1, 9619|Fusfu1	10149|Fusgr1, 13099|Fusgr1, 3475|Fusgr1, 3501|Fusgr1	10009|Fusox2, 13474|Fusox2, 14026|Fusox2, 14056|Fusox2, 14066|Fusox2, 14486|Fusox2, 14487|Fusox2, 14490|Fusox2, 14491|Fusox2, 15008|Fusox2, 15367|Fusox2, 16185|Fusox2, 21123|Fusox2, 21334|Fusox2, 25130|Fusox2, 27140|Fusox2, 3650|Fusox2, 9899|Fusox2	11612|Fusve2, 11791|Fusve2, 17660|Fusve2, 17661|Fusve2, 17662|Fusve2, 17663|Fusve2, 18951|Fusve2, 3400|Fusve2, 4812|Fusve2, 5508|Fusve2, 5713|Fusve2	11297|Chagl1, 12236|Chagl1, 12250|Chagl1, 13136|Chagl1, 13576|Chagl1, 17956|Chagl1, 18648|Chagl1, 18649|Chagl1, 19072|Chagl1, 19580|Chagl1, 20594|Chagl1	6609|Neucr2
3	HET,Ribonuc_L-PSP	Trire|112496, Trire|38274	1439533|Trilo3, 1473259|Trilo3, 319895|Trilo3	1104977|Trici4, 1125415|Trici4, 1158769|Trici4, 1202058|Trici4	OTA02517, OTA03013	16427|Triha1, 20799|Triha1, 352198|Triha1, 485424|Triha1, 490786|Triha1, 500507|Triha1, 511787|Triha1, 513368|Triha1, 526026|Triha1, 528908|Triha1, 6128|Triha1	689325|Trihar1, 761392|Trihar1, 778684|Trihar1, 783240|Trihar1, 819944|Trihar1, 820680|Trihar1, 821978|Trihar1, 822270|Trihar1, 833562|Trihar1, 870239|Trihar1	OPB37489, OPB39101, OPB40553, OPB40980, OPB41022, OPB46585, OPB47103	00491|Tafro, 06653|Tafro, 07322|Tafro, 97948|Tafro, 98458|Tafro	118478|Trivi2, 123879|Trivi2, 128433|Trivi2, 128562|Trivi2, 128645|Trivi2, 133234|Trivi2, 157620|Trivi2, 194514|Trivi2, 32492|Trivi2, 79618|Trivi2	163575|Triat2, 167983|Triat2, 168126|Triat2, 173093|Triat2, 196811|Triat2, 283772|Triat2, 289148|Triat2	18660025|Tgamsii, 18661521|Tgamsii, 18661533|Tgamsii, 18663764|Tgamsii, 18665463|Tgamsii, 18665805|Tgamsii, 18666125|Tgamsii	145211|Trias1, 171065|Trias1, 173117|Trias1, 205471|Trias1, 26932|Trias1, 452735|Trias1, 66450|Trias1, 89475|Trias1	001331|Triham1, 001507|Triham1, 002659|Triham1, 003257|Triham1, 005688|Triham1, 008387|Triham1	202981|Eweberi	3986|Metac1, 7547|Metac1	3348|Metro1, 3425|Metro1, 5060|Metro1, 6825|Metro1, 9349|Metro1		2513|Cormi1, 597|Cormi1	2628|Beaba1, 4737|Beaba1, 6578|Beaba1		23862|Necha2, 3490|Necha2, 48202|Necha2, 52118|Necha2, 52222|Necha2, 52287|Necha2, 53332|Necha2, 62329|Necha2, 73986|Necha2, 75851|Necha2, 76026|Necha2, 76523|Necha2, 77212|Necha2, 77345|Necha2, 77358|Necha2, 78380|Necha2, 78444|Necha2, 78531|Necha2, 80116|Necha2, 80745|Necha2, 80919|Necha2, 81177|Necha2, 81484|Necha2, 82410|Necha2, 82418|Necha2, 82423|Necha2, 82999|Necha2, 83075|Necha2, 83551|Ne…	10802|Fusfu1, 11182|Fusfu1, 11815|Fusfu1, 12874|Fusfu1, 13177|Fusfu1, 13375|Fusfu1, 14466|Fusfu1, 14735|Fusfu1, 3860|Fusfu1, 51|Fusfu1, 5312|Fusfu1, 6365|Fusfu1, 6689|Fusfu1, 6818|Fusfu1, 7864|Fusfu1, 9320|Fusfu1, 9348|Fusfu1	10165|Fusgr1, 10215|Fusgr1, 11244|Fusgr1, 12104|Fusgr1, 12378|Fusgr1, 160|Fusgr1, 2341|Fusgr1, 2449|Fusgr1, 2495|Fusgr1, 3191|Fusgr1, 3324|Fusgr1, 4442|Fusgr1, 4544|Fusgr1, 4766|Fusgr1, 5201|Fusgr1, 8846|Fusgr1	12661|Fusox2, 13678|Fusox2, 18903|Fusox2, 19945|Fusox2, 19991|Fusox2, 20574|Fusox2, 21872|Fusox2, 22041|Fusox2, 25711|Fusox2, 27066|Fusox2, 4919|Fusox2, 8148|Fusox2, 8299|Fusox2, 8300|Fusox2, 9635|Fusox2	10845|Fusve2, 12531|Fusve2, 13737|Fusve2, 13897|Fusve2, 15466|Fusve2, 18755|Fusve2, 20197|Fusve2, 3711|Fusve2, 3936|Fusve2, 6484|Fusve2, 8222|Fusve2, 9037|Fusve2, 9088|Fusve2	10038|Chagl1, 12207|Chagl1, 14046|Chagl1, 20379|Chagl1, 20882|Chagl1	10721|Neucr2, 2283|Neucr2, 2284|Neucr2, 2764|Neucr2, 2775|Neucr2, 3594|Neucr2, 3697|Neucr2, 6344|Neucr2, 6370|Neucr2, 8718|Neucr2, 8823|Neucr2, 9655|Neucr2
4	ABC_membrane,ABC_tran	Trire|55636, Trire|60116, Trire|62611, Trire|66111	1341270|Trilo3, 1398196|Trilo3, 1420564|Trilo3, 1436028|Trilo3	1109514|Trici4, 1175168|Trici4, 145970|Trici4	OTA01532, OTA06123, OTA07898	110019|Triha1, 11520|Triha1, 148033|Triha1, 154472|Triha1, 15710|Triha1, 501296|Triha1, 501910|Triha1, 515266|Triha1, 547019|Triha1, 77311|Triha1, 92543|Triha1	581078|Trihar1, 708775|Trihar1, 715053|Trihar1, 751474|Trihar1, 756930|Trihar1, 781317|Trihar1, 812721|Trihar1, 816427|Trihar1, 818133|Trihar1, 826159|Trihar1, 860204|Trihar1	OPB37390, OPB38353, OPB40682, OPB42763, OPB43681, OPB43731, OPB45512, OPB45894, OPB46524	00299|Tafro, 00962|Tafro, 02966|Tafro, 02977|Tafro, 04890|Tafro, 07895|Tafro, 98428|Tafro	154161|Trivi2, 155403|Trivi2, 187765|Trivi2, 188797|Trivi2, 191833|Trivi2, 192417|Trivi2, 195099|Trivi2, 200622|Trivi2, 20223|Trivi2, 36031|Trivi2, 39246|Trivi2, 59905|Trivi2	238588|Triat2, 289170|Triat2, 294283|Triat2, 29756|Triat2, 40701|Triat2	18659595|Tgamsii, 18659707|Tgamsii, 18661535|Tgamsii, 18662583|Tgamsii, 18666156|Tgamsii	166239|Trias1, 38146|Trias1, 457746|Trias1, 59384|Trias1, 60292|Trias1, 65153|Trias1, 78932|Trias1	002967|Triham1, 003103|Triham1, 003254|Triham1, 005003|Triham1, 007962|Triham1, 008912|Triham1, 009854|Triham1		1512|Metac1, 2470|Metac1, 2880|Metac1, 4018|Metac1, 4408|Metac1, 4879|Metac1, 5682|Metac1	10008|Metro1, 10259|Metro1, 11272|Metro1, 2401|Metro1, 24|Metro1, 5414|Metro1, 6234|Metro1, 6718|Metro1, 6843|Metro1, 9828|Metro1	000631|Osinensis, 024031|Osinensis, 024491|Osinensis, 027051|Osinensis, 030111|Osinensis, 030881|Osinensis, 036041|Osinensis	190|Cormi1, 255|Cormi1, 3244|Cormi1, 3273|Cormi1, 3436|Cormi1, 3596|Cormi1, 3749|Cormi1, 3750|Cormi1, 4811|Cormi1, 4971|Cormi1, 6119|Cormi1, 6131|Cormi1, 6291|Cormi1, 6387|Cormi1, 6520|Cormi1, 6636|Cormi1, 6897|Cormi1, 7179|Cormi1, 7482|Cormi1, 7716|Cormi1, 7972|Cormi1, 8273|Cormi1, 9239|Cormi1, 9364|Cormi1	2018|Beaba1, 2073|Beaba1, 2546|Beaba1, 2606|Beaba1, 3408|Beaba1, 3573|Beaba1, 3574|Beaba1, 3662|Beaba1, 3666|Beaba1, 4245|Beaba1, 4650|Beaba1, 5841|Beaba1, 6558|Beaba1, 6560|Beaba1, 6725|Beaba1, 6751|Beaba1, 6806|Beaba1, 7551|Beaba1, 7748|Beaba1, 8451|Beaba1, 8563|Beaba1, 8625|Beaba1, 8656|Beaba1, 9123|Beaba1	301721|Cpurpurea, 332241|Cpurpurea	44430|Necha2, 50921|Necha2, 52409|Necha2, 67039|Necha2, 96302|Necha2	10434|Fusfu1, 10661|Fusfu1, 11050|Fusfu1, 12641|Fusfu1, 14550|Fusfu1, 2373|Fusfu1, 2632|Fusfu1, 2|Fusfu1, 5743|Fusfu1, 9019|Fusfu1	11237|Fusgr1, 12203|Fusgr1, 12674|Fusgr1, 2448|Fusgr1, 2654|Fusgr1, 63|Fusgr1, 7110|Fusgr1, 9974|Fusgr1	20172|Fusox2, 20752|Fusox2, 20753|Fusox2, 20754|Fusox2, 26261|Fusox2, 26262|Fusox2, 2918|Fusox2, 2919|Fusox2, 3337|Fusox2, 3338|Fusox2, 3339|Fusox2, 3340|Fusox2, 3341|Fusox2, 3342|Fusox2, 6610|Fusox2, 8214|Fusox2, 8215|Fusox2, 9435|Fusox2, 9436|Fusox2	13886|Fusve2, 16032|Fusve2, 17958|Fusve2, 18395|Fusve2, 18396|Fusve2, 18397|Fusve2, 19827|Fusve2, 20380|Fusve2, 434|Fusve2, 5565|Fusve2, 6370|Fusve2, 8054|Fusve2, 9417|Fusve2, 9418|Fusve2	16614|Chagl1, 17318|Chagl1, 18363|Chagl1	7347|Neucr2
5	Ank_2,Ank_4,Ank_5	TriRUT90372, Trire|32478, Trire|32712, Trire|32716	1299404|Trilo3, 1304722|Trilo3, 1308630|Trilo3, 1317291|Trilo3, 1331926|Trilo3	1088876|Trici4, 1095860|Trici4, 1097712|Trici4, 1119671|Trici4	OTA02574, OTA02621, OTA03645, OTA04880	11220|Triha1, 39922|Triha1, 40469|Triha1, 43202|Triha1, 44203|Triha1, 47874|Triha1, 479222|Triha1, 52570|Triha1, 53121|Triha1, 66778|Triha1, 67504|Triha1, 68770|Triha1, 70585|Triha1, 85951|Triha1, 93944|Triha1, 98872|Triha1	152987|Trihar1, 653049|Trihar1, 653927|Trihar1, 653971|Trihar1, 655210|Trihar1, 658401|Trihar1, 658568|Trihar1, 664679|Trihar1, 665207|Trihar1, 678006|Trihar1, 679838|Trihar1, 683779|Trihar1, 686666|Trihar1, 691003|Trihar1, 699306|Trihar1, 704579|Trihar1, 859571|Trihar1	OPB35997, OPB37098, OPB37377, OPB38814, OPB39343, OPB40453, OPB42534, OPB46465	01749|Tafro, 07501|Tafro, 97610|Tafro, 98510|Tafro	120503|Trivi2, 130245|Trivi2, 131798|Trivi2, 137356|Trivi2, 138216|Trivi2, 138511|Trivi2, 148944|Trivi2, 155075|Trivi2, 155252|Trivi2, 156341|Trivi2, 156699|Trivi2, 160495|Trivi2, 162632|Trivi2, 163007|Trivi2, 163799|Trivi2, 8350|Trivi2	178339|Triat2, 180216|Triat2, 185053|Triat2, 186587|Triat2, 190696|Triat2, 194077|Triat2, 201838|Triat2, 203737|Triat2, 205818|Triat2, 214847|Triat2, 217780|Triat2, 224344|Triat2, 229044|Triat2, 239629|Triat2, 300710|Triat2, 316836|Triat2, 317538|Triat2, 317874|Triat2, 318690|Triat2	18656332|Tgamsii, 18656334|Tgamsii, 18658455|Tgamsii, 18659693|Tgamsii, 18660900|Tgamsii, 18661665|Tgamsii, 18663469|Tgamsii, 18663835|Tgamsii, 18666390|Tgamsii	104622|Trias1, 105538|Trias1, 105587|Trias1, 108041|Trias1, 111136|Trias1, 117683|Trias1, 149258|Trias1, 154844|Trias1, 156476|Trias1, 98531|Trias1	001398|Triham1, 003648|Triham1, 004258|Triham1, 005459|Triham1, 005655|Triham1, 007578|Triham1	196431|Eweberi	323|Metac1, 4438|Metac1, 7560|Metac1, 7578|Metac1, 7754|Metac1, 8987|Metac1	10727|Metro1, 10802|Metro1, 10866|Metro1, 2540|Metro1, 2783|Metro1, 3198|Metro1, 3676|Metro1, 5093|Metro1, 5255|Metro1, 527|Metro1, 5868|Metro1, 6945|Metro1, 8027|Metro1, 8182|Metro1, 8236|Metro1, 8362|Metro1, 9622|Metro1	980651|Osinensis	5532|Cormi1, 8684|Cormi1	10104|Beaba1, 1129|Beaba1, 2042|Beaba1, 4210|Beaba1, 4211|Beaba1, 5095|Beaba1, 5131|Beaba1, 6566|Beaba1, 7478|Beaba1, 7555|Beaba1, 7673|Beaba1		19007|Necha2, 19236|Necha2, 28616|Necha2, 28732|Necha2, 56710|Necha2, 8516|Necha2, 8556|Necha2, 8627|Necha2, 87396|Necha2	11393|Fusfu1, 2034|Fusfu1, 25|Fusfu1	12297|Fusgr1, 5611|Fusgr1	14148|Fusox2, 15093|Fusox2, 16317|Fusox2, 19059|Fusox2, 19111|Fusox2, 19112|Fusox2, 21852|Fusox2, 23316|Fusox2, 23317|Fusox2, 24849|Fusox2, 25151|Fusox2, 25656|Fusox2, 5285|Fusox2, 6464|Fusox2, 9478|Fusox2	11257|Fusve2, 11416|Fusve2, 11459|Fusve2, 11820|Fusve2, 12261|Fusve2, 18952|Fusve2, 20484|Fusve2, 7921|Fusve2, 8854|Fusve2	12044|Chagl1, 16052|Chagl1, 17382|Chagl1, 17969|Chagl1, 18222|Chagl1, 18706|Chagl1, 19604|Chagl1, 20411|Chagl1
6	PNP_UDP_1	Trire|111680, Trire|30068, Trire|30084, Trire|41152, Trire|55666, Trire|58016, Trire|60028, Trire|66261, Trire|70599, Trire|82469	1364242|Trilo3, 1421438|Trilo3, 1424376|Trilo3, 1428318|Trilo3, 22538|Trilo3	1121049|Trici4, 1121899|Trici4, 1126217|Trici4, 1131018|Trici4, 1186285|Trici4, 57964|Trici4	OTA00436, OTA02192, OTA03027, OTA03889, OTA05305, OTA08249	1946|Triha1, 280352|Triha1, 335667|Triha1, 343913|Triha1, 359382|Triha1, 390088|Triha1, 492934|Triha1, 503557|Triha1, 505779|Triha1, 508137|Triha1, 509803|Triha1, 512633|Triha1, 512764|Triha1, 513979|Triha1, 78545|Triha1, 85425|Triha1, 93666|Triha1, 96429|Triha1	173901|Trihar1, 341286|Trihar1, 456548|Trihar1, 484915|Trihar1, 530395|Trihar1, 702310|Trihar1, 702904|Trihar1, 710180|Trihar1, 747683|Trihar1, 755860|Trihar1, 780531|Trihar1, 782553|Trihar1, 787502|Trihar1, 814169|Trihar1, 820844|Trihar1, 825199|Trihar1, 826497|Trihar1, 834496|Trihar1, 838770|Trihar1, 851960|Trihar1, 862922|Trihar1, 867500|Trihar1, 871280|Trihar1	OPB35998, OPB37581, OPB39839, OPB39958, OPB40468, OPB42115, OPB43858, OPB46456, OPB46669	00087|Tafro, 01024|Tafro, 02360|Tafro, 02874|Tafro, 03984|Tafro, 05647|Tafro, 05981|Tafro, 07020|Tafro, 96410|Tafro, 96651|Tafro, 96833|Tafro, 97014|Tafro, 97567|Tafro, 99781|Tafro	118997|Trivi2, 129013|Trivi2, 129217|Trivi2, 129385|Trivi2, 136184|Trivi2, 136609|Trivi2, 142964|Trivi2, 153345|Trivi2, 154698|Trivi2, 155229|Trivi2, 156208|Trivi2, 163280|Trivi2, 185355|Trivi2, 188308|Trivi2, 191997|Trivi2, 192990|Trivi2, 224984|Trivi2, 29593|Trivi2, 45660|Trivi2, 46556|Trivi2, 7987|Trivi2	149910|Triat2, 178036|Triat2, 178317|Triat2, 222602|Triat2, 25029|Triat2, 251018|Triat2, 289146|Triat2, 29040|Triat2, 293784|Triat2, 295612|Triat2, 296441|Triat2, 298024|Triat2, 299100|Triat2, 310795|Triat2, 322621|Triat2, 40959|Triat2, 54774|Triat2, 83699|Triat2	18657472|Tgamsii, 18658456|Tgamsii, 18664058|Tgamsii, 18664533|Tgamsii, 18665268|Tgamsii, 18666603|Tgamsii	105535|Trias1, 127961|Trias1, 132120|Trias1, 133080|Trias1, 136832|Trias1, 155084|Trias1, 58844|Trias1, 70019|Trias1	001683|Triham1, 005317|Triham1, 006934|Triham1, 007268|Triham1, 008210|Triham1, 010529|Triham1, 010639|Triham1, 010688|Triham1, 010694|Triham1	211071|Eweberi	2323|Metac1, 4140|Metac1, 5818|Metac1, 6075|Metac1, 7673|Metac1, 7753|Metac1	10788|Metro1, 1817|Metro1, 9686|Metro1	029431|Osinensis		10317|Beaba1, 3088|Beaba1, 9204|Beaba1		16735|Necha2, 48275|Necha2, 53987|Necha2, 56707|Necha2, 67685|Necha2, 72796|Necha2		12231|Fusgr1, 3273|Fusgr1	13894|Fusox2, 13896|Fusox2, 13897|Fusox2, 13898|Fusox2, 14207|Fusox2, 14936|Fusox2, 14937|Fusox2, 6599|Fusox2	10940|Fusve2, 11872|Fusve2, 18950|Fusve2
7	BBE,FAD_binding_4	Trire|105874, Trire|54997, Trire|60784, Trire|73631	1330723|Trilo3, 1389527|Trilo3, 1473316|Trilo3	1128361|Trici4, 1129204|Trici4, 1164752|Trici4, 1168284|Trici4, 67071|Trici4	OTA00728, OTA03445, OTA03695, OTA07476	145790|Triha1, 17170|Triha1, 17842|Triha1, 488933|Triha1, 507229|Triha1, 522092|Triha1, 526009|Triha1, 540746|Triha1	105689|Trihar1, 352820|Trihar1, 364863|Trihar1, 784037|Trihar1, 800863|Trihar1, 817774|Trihar1, 818529|Trihar1, 836370|Trihar1	OPB36798, OPB38870, OPB40493, OPB43351, OPB44506, OPB45644, OPB46145, OPB46282	00555|Tafro, 01263|Tafro, 02215|Tafro, 05644|Tafro, 97699|Tafro, 98680|Tafro, 99102|Tafro, 99416|Tafro	152258|Trivi2, 29663|Trivi2, 36910|Trivi2, 45231|Trivi2, 53640|Trivi2, 58448|Trivi2, 59399|Trivi2	264681|Triat2, 284581|Triat2, 293872|Triat2, 42070|Triat2, 44348|Triat2, 83859|Triat2, 84116|Triat2, 91991|Triat2	18656788|Tgamsii, 18657187|Tgamsii, 18657632|Tgamsii, 18662507|Tgamsii, 18664887|Tgamsii, 18665079|Tgamsii, 18666535|Tgamsii	199933|Trias1, 454182|Trias1, 454429|Trias1, 57280|Trias1, 76005|Trias1	003915|Triham1, 005457|Triham1, 007204|Triham1, 008393|Triham1, 009814|Triham1	181531|Eweberi, 181541|Eweberi, 230551|Eweberi	1321|Metac1, 2155|Metac1, 6986|Metac1, 9513|Metac1, 9703|Metac1	11628|Metro1, 2585|Metro1, 5182|Metro1, 6637|Metro1, 9901|Metro1	013251|Osinensis, 013561|Osinensis, 019761|Osinensis, 023291|Osinensis	2439|Cormi1, 4400|Cormi1, 7993|Cormi1, 8748|Cormi1	2034|Beaba1, 3807|Beaba1, 5726|Beaba1, 7612|Beaba1, 9994|Beaba1, 9996|Beaba1	302311|Cpurpurea	33775|Necha2, 37407|Necha2, 42095|Necha2, 44551|Necha2, 45381|Necha2, 45771|Necha2, 46056|Necha2, 48452|Necha2, 55923|Necha2, 85037|Necha2, 88288|Necha2, 97716|Necha2, 98044|Necha2	101|Fusfu1, 10530|Fusfu1, 11145|Fusfu1, 12527|Fusfu1, 13227|Fusfu1, 13264|Fusfu1, 13562|Fusfu1, 2093|Fusfu1, 6352|Fusfu1	10287|Fusgr1, 12448|Fusgr1, 2074|Fusgr1, 2741|Fusgr1, 4103|Fusgr1, 4848|Fusgr1, 7444|Fusgr1, 9038|Fusgr1, 9072|Fusgr1	10245|Fusox2, 14604|Fusox2, 15728|Fusox2, 19935|Fusox2, 19936|Fusox2, 19994|Fusox2, 20035|Fusox2, 20872|Fusox2, 23344|Fusox2, 4989|Fusox2, 5035|Fusox2, 5036|Fusox2, 5103|Fusox2, 6724|Fusox2, 7900|Fusox2	19712|Fusve2, 20491|Fusve2, 3498|Fusve2, 3499|Fusve2, 3500|Fusve2, 3832|Fusve2, 3876|Fusve2, 5749|Fusve2, 6301|Fusve2, 6302|Fusve2, 8237|Fusve2, 8238|Fusve2, 8726|Fusve2	13549|Chagl1, 14763|Chagl1, 15042|Chagl1, 15958|Chagl1, 16206|Chagl1, 17157|Chagl1, 17361|Chagl1, 19073|Chagl1, 19827|Chagl1, 20521|Chagl1, 20614|Chagl1, 9941|Chagl1	5256|Neucr2, 7517|Neucr2, 8099|Neucr2
8	p450	Trire|109237, Trire|5789, Trire|58772, Trire|62231, Trire|65141, Trire|70339	1332541|Trilo3, 1378902|Trilo3, 1385341|Trilo3, 1426484|Trilo3, 1431728|Trilo3, 1435464|Trilo3	1120935|Trici4, 1121511|Trici4, 1122862|Trici4, 1126145|Trici4, 1127518|Trici4, 1171862|Trici4	OTA01087, OTA02156, OTA03924, OTA07368, OTA08199, OTA08280	125634|Triha1, 126750|Triha1, 497344|Triha1, 501206|Triha1, 501866|Triha1, 507006|Triha1, 514484|Triha1, 521588|Triha1, 521979|Triha1, 535230|Triha1, 541147|Triha1	468239|Trihar1, 630626|Trihar1, 702888|Trihar1, 764524|Trihar1, 783645|Trihar1, 787389|Trihar1, 819510|Trihar1, 844242|Trihar1, 853607|Trihar1, 854752|Trihar1, 869803|Trihar1	OPB36128, OPB37780, OPB39841, OPB40730, OPB41007, OPB41811, OPB44033, OPB44509, OPB45826, OPB46485	00207|Tafro, 02032|Tafro, 02796|Tafro, 04970|Tafro, 05494|Tafro, 05827|Tafro, 06687|Tafro, 06718|Tafro, 98773|Tafro, 99099|Tafro, 99938|Tafro	190955|Trivi2, 191731|Trivi2, 193186|Trivi2, 193582|Trivi2, 194303|Trivi2, 212112|Trivi2, 222494|Trivi2, 230779|Trivi2, 74289|Trivi2	210572|Triat2, 214420|Triat2, 295125|Triat2, 302452|Triat2, 304119|Triat2, 37750|Triat2, 83818|Triat2, 90002|Triat2	18657272|Tgamsii, 18657309|Tgamsii, 18660785|Tgamsii, 18663711|Tgamsii, 18665708|Tgamsii, 18666267|Tgamsii	147033|Trias1, 156434|Trias1, 200670|Trias1, 59072|Trias1, 61095|Trias1, 61269|Trias1, 69940|Trias1, 70140|Trias1	001415|Triham1, 004882|Triham1, 007433|Triham1, 007563|Triham1, 009128|Triham1, 010316|Triham1	209081|Eweberi	188|Metac1, 2806|Metac1, 512|Metac1, 5189|Metac1, 7357|Metac1, 7845|Metac1	11543|Metro1, 2280|Metro1, 3650|Metro1, 4305|Metro1, 6782|Metro1, 8225|Metro1, 9134|Metro1	002451|Osinensis, 012901|Osinensis, 023421|Osinensis	3040|Cormi1, 3044|Cormi1, 4948|Cormi1, 5970|Cormi1	3002|Beaba1, 8662|Beaba1, 8705|Beaba1, 8706|Beaba1		45567|Necha2, 53444|Necha2, 90568|Necha2, 90852|Necha2, 94380|Necha2	12647|Fusfu1, 13034|Fusfu1, 13545|Fusfu1, 14591|Fusfu1, 3813|Fusfu1, 6468|Fusfu1, 9370|Fusfu1	10297|Fusgr1, 12363|Fusgr1, 2003|Fusgr1, 4583|Fusgr1, 4983|Fusgr1, 8989|Fusgr1	13765|Fusox2, 13766|Fusox2, 13767|Fusox2, 16350|Fusox2, 21547|Fusox2, 21635|Fusox2, 21636|Fusox2, 23224|Fusox2, 23225|Fusox2, 23285|Fusox2, 23286|Fusox2, 23287|Fusox2, 23288|Fusox2, 26753|Fusox2, 27346|Fusox2, 4738|Fusox2, 5383|Fusox2, 6627|Fusox2, 9503|Fusox2	12689|Fusve2, 14070|Fusve2, 14091|Fusve2, 14092|Fusve2, 3519|Fusve2, 424|Fusve2, 8585|Fusve2, 8993|Fusve2	11130|Chagl1, 13332|Chagl1, 15149|Chagl1, 19352|Chagl1, 19813|Chagl1	10542|Neucr2, 1983|Neucr2
9	Amidase	Trire|121154, Trire|70375, Trire|80645	1341211|Trilo3, 1342758|Trilo3, 16248|Trilo3	1136913|Trici4, 1171115|Trici4, 1172462|Trici4, 153733|Trici4	OTA02507, OTA03925, OTA06972	115413|Triha1, 14757|Triha1, 486469|Triha1, 546370|Triha1, 71561|Triha1, 96488|Triha1, 98474|Triha1, 99316|Triha1	194014|Trihar1, 701966|Trihar1, 747491|Trihar1, 752204|Trihar1, 766586|Trihar1, 779129|Trihar1, 816864|Trihar1, 821923|Trihar1	OPB37548, OPB38822, OPB41223, OPB41255, OPB41842, OPB41855, OPB43969, OPB45829	01438|Tafro, 01757|Tafro, 01931|Tafro, 03942|Tafro, 03955|Tafro, 04770|Tafro, 99329|Tafro, 99607|Tafro	232505|Trivi2, 41634|Trivi2, 45962|Trivi2, 47782|Trivi2, 53223|Trivi2, 62326|Trivi2, 83814|Trivi2, 88532|Trivi2	145861|Triat2, 29526|Triat2, 298756|Triat2, 300775|Triat2, 31975|Triat2, 45224|Triat2	18657326|Tgamsii, 18659909|Tgamsii, 18659934|Tgamsii, 18662933|Tgamsii, 18665126|Tgamsii, 18666577|Tgamsii	152515|Trias1, 189769|Trias1, 429856|Trias1, 64565|Trias1, 72401|Trias1, 79210|Trias1	003318|Triham1, 007415|Triham1, 007842|Triham1, 008612|Triham1, 009499|Triham1, 009609|Triham1, 010587|Triham1, 010689|Triham1		329|Metac1, 3377|Metac1, 4172|Metac1, 6829|Metac1, 7445|Metac1	11616|Metro1, 1542|Metro1, 7608|Metro1, 788|Metro1, 9035|Metro1	035211|Osinensis	1315|Cormi1, 1967|Cormi1, 7331|Cormi1, 8332|Cormi1, 9648|Cormi1	1332|Beaba1, 2438|Beaba1, 4676|Beaba1, 7387|Beaba1, 8168|Beaba1, 9789|Beaba1	280691|Cpurpurea	105749|Necha2, 34866|Necha2, 42349|Necha2, 56190|Necha2, 59558|Necha2, 70611|Necha2, 70883|Necha2, 72692|Necha2, 75861|Necha2, 90489|Necha2	11425|Fusfu1, 11540|Fusfu1, 11701|Fusfu1, 12537|Fusfu1, 13294|Fusfu1, 14095|Fusfu1, 2247|Fusfu1, 3374|Fusfu1, 3884|Fusfu1, 6949|Fusfu1, 9203|Fusfu1, 9409|Fusfu1	10235|Fusgr1, 10818|Fusgr1, 118|Fusgr1, 11934|Fusgr1, 4112|Fusgr1, 4735|Fusgr1, 4801|Fusgr1, 8806|Fusgr1	10273|Fusox2, 10290|Fusox2, 1312|Fusox2, 1313|Fusox2, 13776|Fusox2, 14183|Fusox2, 14293|Fusox2, 14572|Fusox2, 15294|Fusox2, 15757|Fusox2, 21374|Fusox2, 21595|Fusox2, 21652|Fusox2, 22252|Fusox2, 23859|Fusox2, 23860|Fusox2, 23861|Fusox2, 3496|Fusox2, 3742|Fusox2, 5066|Fusox2, 7891|Fusox2, 7892|Fusox2, 8758|Fusox2, 8759|Fusox2, 9499|Fusox2	10867|Fusve2, 11852|Fusve2, 11942|Fusve2, 13536|Fusve2, 14538|Fusve2, 17807|Fusve2, 18716|Fusve2, 3331|Fusve2, 3338|Fusve2, 3799|Fusve2, 5771|Fusve2, 6860|Fusve2, 6961|Fusve2, 8684|Fusve2, 8702|Fusve2, 9209|Fusve2	13319|Chagl1	6584|Neucr2
10	MFS_1	Trire|59272, Trire|64874, Trire|74953	1324875|Trilo3, 1386126|Trilo3, 1400807|Trilo3	1107786|Trici4, 1107992|Trici4, 49399|Trici4	OTA01487, OTA03194, OTA05882	100519|Triha1, 17379|Triha1, 70791|Triha1, 82401|Triha1	780628|Trihar1, 797693|Trihar1, 824335|Trihar1, 824772|Trihar1, 828364|Trihar1, 850423|Trihar1	OPB36277, OPB36334, OPB37947, OPB38132, OPB45969, OPB47004	00181|Tafro, 02454|Tafro, 06752|Tafro, 06983|Tafro, 07253|Tafro, 97358|Tafro	223898|Trivi2, 226278|Trivi2, 47173|Trivi2, 48610|Trivi2, 58016|Trivi2, 60010|Trivi2	128030|Triat2, 201457|Triat2, 225948|Triat2, 34271|Triat2	18657185|Tgamsii, 18658041|Tgamsii, 18658176|Tgamsii, 18659424|Tgamsii, 18662807|Tgamsii, 18665007|Tgamsii, 18666404|Tgamsii	144406|Trias1, 154241|Trias1, 28564|Trias1, 456851|Trias1, 54777|Trias1, 55122|Trias1, 74443|Trias1, 84050|Trias1	001644|Triham1, 003181|Triham1, 004522|Triham1, 006578|Triham1, 009469|Triham1, 010555|Triham1	198351|Eweberi, 199471|Eweberi, 211381|Eweberi	1521|Metac1, 3518|Metac1, 4468|Metac1, 4560|Metac1, 7601|Metac1, 7826|Metac1, 9132|Metac1	10917|Metro1, 11669|Metro1, 1328|Metro1, 1973|Metro1, 2064|Metro1, 2434|Metro1, 4823|Metro1, 4876|Metro1, 5893|Metro1, 6869|Metro1	006891|Osinensis	1921|Cormi1, 4177|Cormi1, 4645|Cormi1, 5032|Cormi1, 6141|Cormi1, 7268|Cormi1, 8323|Cormi1, 847|Cormi1, 9490|Cormi1	3862|Beaba1, 5198|Beaba1, 5764|Beaba1, 7031|Beaba1, 8540|Beaba1, 9719|Beaba1	288961|Cpurpurea, 289841|Cpurpurea, 315691|Cpurpurea	34100|Necha2, 36043|Necha2, 44897|Necha2, 44960|Necha2, 47081|Necha2, 52599|Necha2, 55819|Necha2, 67330|Necha2, 78512|Necha2, 78630|Necha2, 90686|Necha2, 97193|Necha2	13764|Fusfu1, 13973|Fusfu1, 2094|Fusfu1, 2191|Fusfu1, 2966|Fusfu1, 6030|Fusfu1, 6325|Fusfu1, 8033|Fusfu1, 8992|Fusfu1, 9792|Fusfu1	11118|Fusgr1, 12564|Fusgr1, 13142|Fusgr1, 2660|Fusgr1, 4228|Fusgr1, 5577|Fusgr1, 6517|Fusgr1, 6669|Fusgr1, 9469|Fusgr1	10095|Fusox2, 16787|Fusox2, 19374|Fusox2, 19375|Fusox2, 19903|Fusox2, 19904|Fusox2, 21442|Fusox2, 21443|Fusox2, 21444|Fusox2, 24506|Fusox2, 24507|Fusox2, 26689|Fusox2, 3566|Fusox2, 4236|Fusox2	11213|Fusve2, 11423|Fusve2, 11752|Fusve2, 15103|Fusve2, 16533|Fusve2, 17750|Fusve2, 19172|Fusve2, 8266|Fusve2, 8887|Fusve2, 9450|Fusve2	11888|Chagl1, 12131|Chagl1, 14696|Chagl1, 15221|Chagl1, 17467|Chagl1, 18628|Chagl1, 18920|Chagl1, 19222|Chagl1, 20879|Chagl1	5179|Neucr2, 6127|Neucr2, 739|Neucr2, 9697|Neucr2, 9698|Neucr2
11	GMC_oxred_C,GMC_oxred_N	Trire|120008, Trire|22915, Trire|61066, Trire|70910, Trire|73016, Trire|80746	1403569|Trilo3, 1431776|Trilo3, 1435889|Trilo3, 1441805|Trilo3, 51455|Trilo3	1109048|Trici4, 1122551|Trici4, 1134726|Trici4, 1143940|Trici4, 1185278|Trici4, 149160|Trici4	OTA00412, OTA01046, OTA04618, OTA04881, OTA05349, OTA06037	130227|Triha1, 486877|Triha1, 512322|Triha1, 512860|Triha1, 73409|Triha1, 88915|Triha1, 91657|Triha1, 93671|Triha1, 96909|Triha1	212953|Trihar1, 377626|Trihar1, 780046|Trihar1, 781987|Trihar1, 784002|Trihar1, 807929|Trihar1, 814201|Trihar1, 814863|Trihar1, 817462|Trihar1	OPB36130, OPB36879, OPB38507, OPB40911, OPB41881, OPB44891, OPB45112, OPB45654, OPB46284	00902|Tafro, 02563|Tafro, 03751|Tafro, 04548|Tafro, 06713|Tafro, 07759|Tafro, 97938|Tafro, 98273|Tafro, 98678|Tafro	196120|Trivi2, 196126|Trivi2, 216354|Trivi2, 29353|Trivi2, 36446|Trivi2, 46709|Trivi2, 58449|Trivi2, 71023|Trivi2, 88883|Trivi2	158537|Triat2, 218815|Triat2, 300194|Triat2, 300982|Triat2, 302655|Triat2, 40685|Triat2	18656186|Tgamsii, 18657630|Tgamsii, 18658297|Tgamsii, 18658489|Tgamsii, 18664797|Tgamsii, 18665334|Tgamsii	148044|Trias1, 187612|Trias1, 205655|Trias1, 43362|Trias1, 57517|Trias1, 60365|Trias1	000399|Triham1, 003620|Triham1, 004858|Triham1, 005460|Triham1, 006829|Triham1, 007202|Triham1, 009704|Triham1, 009745|Triham1	181151|Eweberi	1193|Metac1, 2002|Metac1, 2877|Metac1, 2934|Metac1, 5829|Metac1	117|Metro1, 2391|Metro1, 2|Metro1, 4271|Metro1, 649|Metro1, 6545|Metro1	035071|Osinensis	7461|Cormi1, 7711|Cormi1, 9058|Cormi1	2306|Beaba1, 9111|Beaba1	271731|Cpurpurea	46494|Necha2, 53917|Necha2, 76904|Necha2, 77781|Necha2, 85373|Necha2, 86331|Necha2, 87097|Necha2, 87433|Necha2, 94455|Necha2, 95080|Necha2, 97832|Necha2	11902|Fusfu1, 12974|Fusfu1, 13250|Fusfu1, 14483|Fusfu1, 14802|Fusfu1, 3858|Fusfu1, 8793|Fusfu1, 9758|Fusfu1	12684|Fusgr1, 4366|Fusgr1, 4488|Fusgr1, 4652|Fusgr1, 9860|Fusgr1	10162|Fusox2, 13057|Fusox2, 13992|Fusox2, 14024|Fusox2, 15270|Fusox2, 17187|Fusox2, 19030|Fusox2, 5017|Fusox2, 5018|Fusox2	10847|Fusve2, 12097|Fusve2, 19123|Fusve2, 3847|Fusve2, 6448|Fusve2, 7126|Fusve2, 8828|Fusve2, 8829|Fusve2, 9835|Fusve2	10979|Chagl1, 14150|Chagl1, 14272|Chagl1, 15077|Chagl1, 15082|Chagl1, 19258|Chagl1, 19321|Chagl1, 20670|Chagl1, 20702|Chagl1	8854|Neucr2
12	MFS_1	Trire|6103, Trire|62488, Trire|70829	1393739|Trilo3, 1406146|Trilo3, 1471127|Trilo3	1131609|Trici4, 1163591|Trici4, 1169280|Trici4, 1202788|Trici4	OTA01595, OTA03017, OTA07321	100425|Triha1, 132741|Triha1, 487806|Triha1, 508975|Triha1, 511781|Triha1, 513504|Triha1, 546031|Triha1, 551729|Triha1	176218|Trihar1, 780122|Trihar1, 783517|Trihar1, 784260|Trihar1, 818749|Trihar1, 820209|Trihar1, 863605|Trihar1	OPB37995, OPB40540, OPB40669, OPB41042, OPB41194, OPB44680, OPB46009, OPB47028	03897|Tafro, 05764|Tafro, 06305|Tafro, 06537|Tafro, 98978|Tafro, 99264|Tafro	125019|Trivi2, 191800|Trivi2, 192034|Trivi2, 196765|Trivi2, 48515|Trivi2, 69975|Trivi2	233373|Triat2, 290740|Triat2, 292375|Triat2, 34225|Triat2, 41240|Triat2, 41962|Triat2, 54943|Triat2, 84876|Triat2, 94197|Triat2	18658309|Tgamsii, 18658383|Tgamsii, 18661530|Tgamsii, 18662084|Tgamsii, 18663574|Tgamsii, 18663883|Tgamsii, 18665468|Tgamsii	126397|Trias1, 135148|Trias1, 153597|Trias1, 194352|Trias1, 41640|Trias1, 60870|Trias1, 68771|Trias1, 81736|Trias1	000737|Triham1, 001892|Triham1, 002664|Triham1, 003259|Triham1, 004139|Triham1, 004750|Triham1, 005229|Triham1, 010254|Triham1	216311|Eweberi	4122|Metac1, 4440|Metac1, 6785|Metac1	10694|Metro1, 11082|Metro1, 2111|Metro1, 2446|Metro1, 6445|Metro1, 6606|Metro1	998631|Osinensis	176|Cormi1, 2561|Cormi1, 2966|Cormi1, 3462|Cormi1, 4162|Cormi1, 6043|Cormi1, 6449|Cormi1	1693|Beaba1, 4182|Beaba1, 544|Beaba1, 6867|Beaba1, 8522|Beaba1	314601|Cpurpurea	13650|Necha2, 37155|Necha2, 39169|Necha2, 39233|Necha2, 44232|Necha2, 47622|Necha2, 48247|Necha2, 51294|Necha2, 86456|Necha2, 91140|Necha2, 94955|Necha2, 95146|Necha2, 97619|Necha2, 97726|Necha2, 98255|Necha2	12117|Fusfu1, 12634|Fusfu1, 13800|Fusfu1, 13945|Fusfu1, 3369|Fusfu1, 3705|Fusfu1, 3867|Fusfu1, 4040|Fusfu1, 5023|Fusfu1, 7840|Fusfu1, 8194|Fusfu1	3207|Fusgr1, 3711|Fusgr1, 4251|Fusgr1, 5352|Fusgr1, 8714|Fusgr1	12404|Fusox2, 13411|Fusox2, 13412|Fusox2, 15280|Fusox2, 15477|Fusox2, 16153|Fusox2, 19533|Fusox2, 21413|Fusox2, 21767|Fusox2, 23470|Fusox2, 23471|Fusox2, 6356|Fusox2, 6617|Fusox2	10836|Fusve2, 11053|Fusve2, 11248|Fusve2, 11575|Fusve2, 14129|Fusve2, 17273|Fusve2, 4729|Fusve2, 5640|Fusve2, 7431|Fusve2, 8093|Fusve2	12030|Chagl1, 18580|Chagl1, 19745|Chagl1	10144|Neucr2, 8938|Neucr2
13	ADH_zinc_N,ADH_zinc_N_2,Acyl_transf_1,Carn_acyltransf,KAsynt_C_assoc,KR,Ketoacyl-synt_C,MFS_1,Methyltransf_12,Methyltransf_23,Methyltransf_31,PP-binding,PS-DH,ketoacyl-synt	Trire|106272, Trire|60118, Trire|65172, Trire|73618	1326481|Trilo3, 1328215|Trilo3, 1373146|Trilo3, 1470852|Trilo3	1107885|Trici4, 1110523|Trici4, 1158066|Trici4, 1183243|Trici4, 1186863|Trici4	OTA01557, OTA06409, OTA07354, OTA07481	102198|Triha1, 120155|Triha1, 120760|Triha1, 130367|Triha1, 146575|Triha1, 19014|Triha1, 548468|Triha1, 553585|Triha1, 79390|Triha1	702090|Trihar1, 709515|Trihar1, 800849|Trihar1, 813057|Trihar1, 816597|Trihar1, 821420|Trihar1, 824216|Trihar1, 841567|Trihar1	OPB36200, OPB37351, OPB37527, OPB37944, OPB41436, OPB43931, OPB44035, OPB45495, OPB46501	00944|Tafro, 01970|Tafro, 02310|Tafro, 03565|Tafro, 03793|Tafro, 04168|Tafro, 04811|Tafro, 05566|Tafro, 96951|Tafro, 98470|Tafro	149212|Trivi2, 161339|Trivi2, 204731|Trivi2, 223622|Trivi2, 35498|Trivi2, 47828|Trivi2, 51044|Trivi2, 53518|Trivi2, 53633|Trivi2	217234|Triat2, 224288|Triat2, 229437|Triat2, 267549|Triat2, 32458|Triat2, 83179|Triat2	18657959|Tgamsii, 18662290|Tgamsii, 18663939|Tgamsii, 18665093|Tgamsii, 18665163|Tgamsii, 18666269|Tgamsii, 18666436|Tgamsii	166252|Trias1, 178876|Trias1, 191249|Trias1, 456732|Trias1, 62043|Trias1, 84067|Trias1	003016|Triham1, 003163|Triham1, 003295|Triham1, 003929|Triham1, 004008|Triham1, 006179|Triham1, 008916|Triham1, 009856|Triham1, 010457|Triham1	171281|Eweberi, 217001|Eweberi, 222331|Eweberi, 225761|Eweberi	5893|Metac1, 8219|Metac1, 9497|Metac1	2151|Metro1, 2290|Metro1, 2381|Metro1, 3630|Metro1, 6698|Metro1, 6710|Metro1, 6952|Metro1, 98|Metro1	009801|Osinensis, 016091|Osinensis, 021771|Osinensis, 025121|Osinensis, 989261|Osinensis, 990421|Osinensis	1278|Cormi1, 1941|Cormi1	10302|Beaba1, 1841|Beaba1, 3616|Beaba1, 4374|Beaba1, 4649|Beaba1, 8219|Beaba1	318621|Cpurpurea, 324351|Cpurpurea, 331951|Cpurpurea	106233|Necha2, 106259|Necha2, 123123|Necha2, 123282|Necha2, 37058|Necha2, 42353|Necha2, 46230|Necha2, 72858|Necha2	12654|Fusfu1, 12870|Fusfu1, 13725|Fusfu1, 14549|Fusfu1, 14595|Fusfu1, 1979|Fusfu1	10090|Fusgr1, 2059|Fusgr1, 4807|Fusgr1, 5466|Fusgr1	14878|Fusox2, 16438|Fusox2, 18292|Fusox2, 6540|Fusox2, 8217|Fusox2	110|Fusve2, 12220|Fusve2, 17326|Fusve2, 416|Fusve2, 5584|Fusve2, 6371|Fusve2	12925|Chagl1, 14971|Chagl1, 17462|Chagl1, 19409|Chagl1, 20471|Chagl1, 9912|Chagl1	5177|Neucr2, 5309|Neucr2
14	ADH_N,ADH_zinc_N	Trire|22271, Trire|23292, Trire|30759, Trire|59649	1323752|Trilo3, 1334764|Trilo3, 1405864|Trilo3, 1464121|Trilo3	1122160|Trici4, 1130109|Trici4, 1164854|Trici4, 1171138|Trici4, 153727|Trici4, 161944|Trici4	OTA01247, OTA02679, OTA03903	128266|Triha1, 142307|Triha1, 155448|Triha1, 44736|Triha1, 489084|Triha1, 499971|Triha1, 501001|Triha1, 501811|Triha1, 506933|Triha1, 524494|Triha1, 76630|Triha1, 84579|Triha1, 99668|Triha1	328874|Trihar1, 486702|Trihar1, 558899|Trihar1, 656336|Trihar1, 700411|Trihar1, 751599|Trihar1, 781781|Trihar1, 785586|Trihar1, 799275|Trihar1, 801971|Trihar1, 823303|Trihar1, 824465|Trihar1, 856691|Trihar1	OPB38745, OPB39053, OPB40769, OPB40845, OPB41858, OPB42741, OPB43748, OPB43806, OPB43964, OPB44587, OPB45772	00602|Tafro, 01804|Tafro, 01926|Tafro, 02336|Tafro, 04654|Tafro, 04903|Tafro, 05712|Tafro, 06122|Tafro, 97756|Tafro, 99200|Tafro	150697|Trivi2, 32897|Trivi2, 49141|Trivi2, 52718|Trivi2, 55037|Trivi2, 56510|Trivi2, 64989|Trivi2	267813|Triat2, 34322|Triat2, 34965|Triat2, 40597|Triat2, 43274|Triat2, 48567|Triat2, 50730|Triat2, 79539|Triat2, 90644|Triat2	18657245|Tgamsii, 18657524|Tgamsii, 18658115|Tgamsii, 18660147|Tgamsii, 18661400|Tgamsii, 18661523|Tgamsii, 18664208|Tgamsii, 18664480|Tgamsii, 18666445|Tgamsii	133555|Trias1, 146571|Trias1, 154784|Trias1, 41159|Trias1, 444695|Trias1, 60320|Trias1, 80446|Trias1, 81126|Trias1	002730|Triham1, 003156|Triham1, 003474|Triham1, 004938|Triham1, 005200|Triham1, 005577|Triham1, 006449|Triham1, 009039|Triham1, 009521|Triham1, 010035|Triham1, 010233|Triham1, 010646|Triham1	185201|Eweberi	222|Metac1	1826|Metro1, 3194|Metro1, 3601|Metro1		1801|Cormi1	1613|Beaba1, 4089|Beaba1		36808|Necha2, 37345|Necha2, 37513|Necha2, 45382|Necha2, 47041|Necha2, 52268|Necha2, 52764|Necha2, 56121|Necha2, 79526|Necha2, 80924|Necha2, 92328|Necha2, 97906|Necha2	14045|Fusfu1, 1787|Fusfu1, 5054|Fusfu1, 6101|Fusfu1, 6568|Fusfu1, 9324|Fusfu1, 9488|Fusfu1	10261|Fusgr1, 293|Fusgr1, 7622|Fusgr1	12467|Fusox2, 16302|Fusox2, 16333|Fusox2, 19355|Fusox2, 19597|Fusox2, 2346|Fusox2, 25626|Fusox2, 3771|Fusox2	11119|Fusve2, 11734|Fusve2, 17312|Fusve2, 17313|Fusve2, 18790|Fusve2, 8525|Fusve2, 9015|Fusve2	19822|Chagl1	9650|Neucr2
15	HET	Trire|41660, Trire|41664, Trire|41690, Trire|41699, Trire|45503, Trire|57112	1334551|Trilo3, 1442111|Trilo3, 353693|Trilo3, 53979|Trilo3	1104673|Trici4, 1117635|Trici4, 1118578|Trici4, 67459|Trici4	OTA00932, OTA02206, OTA07726	38775|Triha1, 492394|Triha1, 514519|Triha1, 540773|Triha1, 546317|Triha1, 58546|Triha1, 61524|Triha1, 66894|Triha1, 67798|Triha1, 71263|Triha1, 73826|Triha1, 87059|Triha1	247079|Trihar1, 653471|Trihar1, 663733|Trihar1, 671249|Trihar1, 784135|Trihar1, 820891|Trihar1, 822637|Trihar1, 822823|Trihar1, 824358|Trihar1, 824367|Trihar1, 827086|Trihar1, 834241|Trihar1, 847458|Trihar1	OPB37118, OPB41277, OPB43718, OPB45319, OPB46912, OPB47139	01118|Tafro, 03723|Tafro, 99176|Tafro, 99574|Tafro	119392|Trivi2, 119408|Trivi2, 119616|Trivi2, 129595|Trivi2, 129603|Trivi2, 129610|Trivi2, 130613|Trivi2, 137139|Trivi2, 137229|Trivi2, 137250|Trivi2, 155528|Trivi2, 222361|Trivi2, 227164|Trivi2, 231821|Trivi2	158198|Triat2, 178920|Triat2, 184737|Triat2, 229477|Triat2, 232182|Triat2, 263631|Triat2, 292246|Triat2, 44345|Triat2, 51065|Triat2	18657487|Tgamsii, 18663149|Tgamsii, 18665137|Tgamsii, 18666158|Tgamsii	59532|Trias1	001377|Triham1, 003308|Triham1, 004305|Triham1, 006601|Triham1, 008416|Triham1, 009624|Triham1	167791|Eweberi, 187471|Eweberi, 216341|Eweberi	3042|Metac1, 9454|Metac1	10514|Metro1, 1734|Metro1, 8742|Metro1		8720|Cormi1, 9504|Cormi1	6783|Beaba1, 703|Beaba1, 7595|Beaba1		16903|Necha2, 16940|Necha2, 17698|Necha2, 18017|Necha2, 18070|Necha2, 28110|Necha2, 28122|Necha2, 28132|Necha2, 35001|Necha2, 39749|Necha2, 44368|Necha2, 47276|Necha2, 52245|Necha2, 52327|Necha2, 77285|Necha2, 78015|Necha2, 82249|Necha2, 83471|Necha2, 90506|Necha2, 91508|Necha2, 93752|Necha2, 94537|Necha2	1008|Fusfu1, 13942|Fusfu1, 1797|Fusfu1, 3926|Fusfu1, 6718|Fusfu1, 6924|Fusfu1	11954|Fusgr1, 12481|Fusgr1, 4872|Fusgr1, 5596|Fusgr1, 693|Fusgr1, 8817|Fusgr1, 8892|Fusgr1	15340|Fusox2, 19503|Fusox2, 21900|Fusox2, 21901|Fusox2, 22217|Fusox2, 25667|Fusox2, 928|Fusox2	10762|Fusve2, 10896|Fusve2, 11250|Fusve2, 13565|Fusve2, 13863|Fusve2, 15418|Fusve2, 1631|Fusve2, 313|Fusve2	12080|Chagl1, 15065|Chagl1, 18424|Chagl1	3554|Neucr2, 5955|Neucr2, 9431|Neucr2
16	RTA1	Trire|74215, Trire|82214	1377851|Trilo3, 1406843|Trilo3	1115588|Trici4, 68733|Trici4	OTA01261	153133|Triha1, 498938|Triha1, 518874|Triha1, 88668|Triha1	715345|Trihar1, 731962|Trihar1, 794382|Trihar1, 847897|Trihar1	OPB40483, OPB41871, OPB42718	07844|Tafro, 98416|Tafro	151637|Trivi2, 151640|Trivi2, 191638|Trivi2, 193645|Trivi2, 24959|Trivi2, 46560|Trivi2, 52793|Trivi2, 59885|Trivi2	128834|Triat2, 178509|Triat2, 190116|Triat2, 31590|Triat2, 34505|Triat2, 93901|Triat2	18660786|Tgamsii, 18663632|Tgamsii, 18665884|Tgamsii	146321|Trias1, 146528|Trias1, 147395|Trias1, 154740|Trias1, 154752|Trias1, 164521|Trias1, 41720|Trias1, 63786|Trias1	006364|Triham1, 007448|Triham1, 008201|Triham1, 009025|Triham1, 009026|Triham1, 010112|Triham1, 010113|Triham1, 010338|Triham1, 010339|Triham1, 010423|Triham1	200151|Eweberi	5097|Metac1	7279|Metro1		203|Cormi1, 3497|Cormi1, 9013|Cormi1	498|Beaba1, 7454|Beaba1, 7456|Beaba1, 8291|Beaba1, 9362|Beaba1		17487|Necha2, 27931|Necha2, 33462|Necha2, 34742|Necha2, 35141|Necha2, 36730|Necha2, 41210|Necha2, 42828|Necha2, 44031|Necha2, 44812|Necha2, 45160|Necha2, 45362|Necha2, 50118|Necha2, 53847|Necha2, 54853|Necha2, 56097|Necha2, 77125|Necha2, 7715|Necha2, 7774|Necha2, 82430|Necha2, 82850|Necha2, 87593|Necha2, 87735|Necha2, 93271|Necha2, 93370|Necha2, 96966|Necha2	10746|Fusfu1, 11819|Fusfu1, 13722|Fusfu1, 14040|Fusfu1, 14432|Fusfu1, 14433|Fusfu1, 1783|Fusfu1, 2856|Fusfu1, 3777|Fusfu1, 6499|Fusfu1, 6501|Fusfu1, 6579|Fusfu1, 9193|Fusfu1	13304|Fusgr1, 13306|Fusgr1, 2388|Fusgr1, 263|Fusgr1, 4343|Fusgr1, 5477|Fusgr1, 5478|Fusgr1, 5656|Fusgr1, 6190|Fusgr1, 7447|Fusgr1	10389|Fusox2, 10391|Fusox2, 12971|Fusox2, 14426|Fusox2, 15057|Fusox2, 15164|Fusox2, 19359|Fusox2, 20655|Fusox2, 21766|Fusox2, 2336|Fusox2, 2343|Fusox2, 24693|Fusox2, 24694|Fusox2, 25685|Fusox2, 26871|Fusox2, 5105|Fusox2, 6598|Fusox2, 8334|Fusox2, 8335|Fusox2, 8356|Fusox2, 9421|Fusox2	10752|Fusve2, 11124|Fusve2, 15284|Fusve2, 15285|Fusve2, 20272|Fusve2, 324|Fusve2, 6454|Fusve2, 7033|Fusve2, 8614|Fusve2, 8616|Fusve2	16498|Chagl1, 18748|Chagl1, 19307|Chagl1	6727|Neucr2, 8861|Neucr2
17	Nuc_deoxyri_tr2,TPR_10,TPR_12					13482|Triha1, 18416|Triha1, 486642|Triha1, 486775|Triha1, 501586|Triha1, 507958|Triha1, 524886|Triha1, 534889|Triha1, 552482|Triha1	746510|Trihar1, 762056|Trihar1, 781318|Trihar1, 817324|Trihar1, 820151|Trihar1, 822533|Trihar1, 829543|Trihar1, 870517|Trihar1	OPB36662, OPB39038, OPB40964, OPB43536, OPB46100	01442|Tafro, 02375|Tafro, 03208|Tafro, 05676|Tafro, 06315|Tafro, 07044|Tafro, 98042|Tafro, 98251|Tafro, 98298|Tafro	113898|Trivi2, 133938|Trivi2, 155683|Trivi2, 190511|Trivi2, 231280|Trivi2, 30879|Trivi2, 33293|Trivi2, 34594|Trivi2, 38089|Trivi2, 46904|Trivi2, 65724|Trivi2, 68183|Trivi2, 70596|Trivi2	173849|Triat2, 182498|Triat2, 189067|Triat2, 198933|Triat2, 226514|Triat2, 262222|Triat2, 293811|Triat2, 315551|Triat2, 321683|Triat2	18657048|Tgamsii, 18657206|Tgamsii, 18657387|Tgamsii, 18659210|Tgamsii, 18659251|Tgamsii, 18661376|Tgamsii, 18662969|Tgamsii, 18663428|Tgamsii, 18665756|Tgamsii	139476|Trias1, 145446|Trias1, 156718|Trias1, 189723|Trias1, 192683|Trias1, 248957|Trias1, 42008|Trias1, 447446|Trias1, 459641|Trias1, 56598|Trias1, 71922|Trias1	000380|Triham1, 002286|Triham1, 002459|Triham1, 003452|Triham1, 004955|Triham1, 005273|Triham1, 006672|Triham1, 006745|Triham1, 006764|Triham1, 006765|Triham1, 007375|Triham1, 009467|Triham1, 009940|Triham1, 010385|Triham1, 010532|Triham1, 010735|Triham1			2678|Metro1, 8355|Metro1, 9668|Metro1		9161|Cormi1	7130|Beaba1		47331|Necha2, 48380|Necha2, 75671|Necha2, 83615|Necha2, 86103|Necha2	12046|Fusfu1, 12569|Fusfu1, 6585|Fusfu1, 6787|Fusfu1	10377|Fusgr1, 2757|Fusgr1, 5115|Fusgr1	10196|Fusox2, 13282|Fusox2, 14708|Fusox2, 14763|Fusox2, 14764|Fusox2, 14765|Fusox2, 15551|Fusox2, 15618|Fusox2, 15619|Fusox2, 15620|Fusox2, 16135|Fusox2, 18361|Fusox2, 18449|Fusox2, 18450|Fusox2, 18681|Fusox2, 18684|Fusox2, 22003|Fusox2, 25485|Fusox2, 25488|Fusox2	13770|Fusve2, 7315|Fusve2, 7316|Fusve2, 7317|Fusve2, 8784|Fusve2	11238|Chagl1, 11550|Chagl1, 13059|Chagl1, 14357|Chagl1, 15203|Chagl1, 16741|Chagl1, 17915|Chagl1, 18370|Chagl1, 19488|Chagl1, 20049|Chagl1, 20255|Chagl1, 20358|Chagl1	145|Neucr2, 2783|Neucr2
18	no PFAM domain detected	TriRUT43839, TriRUT46318, TriRUT46460, TriRUT47278, TriRUT57717, TriRUT58932, TriRUT59285, TriRUT60349, TriRUT72598, TriRUT75976, TriRUT80646, TriRUT84204, TriRUT85484, TriRUT88568, TriRUT88773, TriRUT89725, TriRUT89954, TriRUT90869, TriRUT91888, TriRUT92634, TriRUT92846, Trire|43398, Trire|43401, Trire|54052, Trire|56593, Trire|70918	1329089|Trilo3, 1336096|Trilo3, 1336292|Trilo3, 1342914|Trilo3, 1459070|Trilo3	1111938|Trici4, 1129694|Trici4, 1129993|Trici4, 1131279|Trici4, 1186271|Trici4, 1203349|Trici4		100644|Triha1, 262711|Triha1, 45248|Triha1, 48587|Triha1, 50989|Triha1, 51675|Triha1, 52489|Triha1, 53100|Triha1, 546103|Triha1, 54644|Triha1, 546779|Triha1, 547238|Triha1, 550071|Triha1, 56396|Triha1, 60466|Triha1, 60574|Triha1, 60616|Triha1, 63236|Triha1, 65817|Triha1, 76278|Triha1, 78100|Triha1, 78338|Triha1, 80285|Triha1, 88503|Triha1, 88782|Triha1, 89215|Triha1, 89308|Triha1, 89329|Triha1, 8…				140098|Trivi2, 143374|Trivi2, 144008|Trivi2, 157048|Trivi2, 158384|Trivi2, 160433|Trivi2, 160782|Trivi2, 162249|Trivi2, 165738|Trivi2	171143|Triat2, 171148|Triat2, 19790|Triat2, 19947|Triat2, 202499|Triat2, 34959|Triat2, 36082|Triat2, 45757|Triat2, 45997|Triat2, 46492|Triat2, 46517|Triat2, 46640|Triat2, 48449|Triat2, 50186|Triat2, 50609|Triat2, 50724|Triat2, 54178|Triat2, 9789|Triat2, 9797|Triat2, 9835|Triat2, 9846|Triat2, 9919|Triat2, 9934|Triat2, 9959|Triat2		107539|Trias1, 108697|Trias1, 108738|Trias1, 110533|Trias1, 110731|Trias1, 111490|Trias1, 112415|Trias1, 112534|Trias1, 112838|Trias1, 114692|Trias1, 121999|Trias1, 135662|Trias1, 138304|Trias1, 139097|Trias1, 140442|Trias1, 146803|Trias1, 148415|Trias1, 148962|Trias1, 149044|Trias1, 149306|Trias1, 149424|Trias1, 149468|Trias1, 149472|Trias1, 153519|Trias1, 153651|Trias1, 153825|Trias1, 153843|Tr…
19	Pkinase					524377|Triha1	762508|Trihar1	OPB41810	00047|Tafro, 02031|Tafro	147331|Trivi2	231146|Triat2	18666597|Tgamsii	193625|Trias1	010477|Triham1		2304|Metac1, 2480|Metac1, 284|Metac1, 4418|Metac1, 4441|Metac1, 6064|Metac1, 6583|Metac1, 6956|Metac1, 7599|Metac1, 8743|Metac1, 8989|Metac1, 9148|Metac1, 9188|Metac1, 9674|Metac1	11261|Metro1, 11346|Metro1, 1951|Metro1, 2015|Metro1, 3342|Metro1, 5216|Metro1, 5424|Metro1, 7035|Metro1, 7104|Metro1, 7951|Metro1, 9358|Metro1, 9507|Metro1	000261|Osinensis, 000271|Osinensis, 001271|Osinensis, 011251|Osinensis, 017861|Osinensis, 032661|Osinensis, 035901|Osinensis, 985221|Osinensis, 990941|Osinensis	1980|Cormi1, 2076|Cormi1, 2125|Cormi1, 3484|Cormi1, 3503|Cormi1, 3661|Cormi1, 3810|Cormi1, 577|Cormi1, 5896|Cormi1, 7330|Cormi1, 8445|Cormi1, 9151|Cormi1, 9489|Cormi1	2186|Beaba1, 2470|Beaba1, 4423|Beaba1, 4721|Beaba1, 5786|Beaba1, 6300|Beaba1, 8525|Beaba1, 9130|Beaba1, 9774|Beaba1	272551|Cpurpurea, 272581|Cpurpurea, 292111|Cpurpurea, 292131|Cpurpurea, 292141|Cpurpurea, 292171|Cpurpurea, 292191|Cpurpurea, 292261|Cpurpurea, 292271|Cpurpurea, 293911|Cpurpurea, 293921|Cpurpurea, 294131|Cpurpurea, 305401|Cpurpurea, 305431|Cpurpurea, 305441|Cpurpurea, 305451|Cpurpurea, 305561|Cpurpurea, 305571|Cpurpurea, 305621|Cpurpurea, 305641|Cpurpurea, 305651|Cpurpurea, 315481|Cpurpurea, 337…	43700|Necha2, 54574|Necha2, 78065|Necha2, 78359|Necha2, 78370|Necha2, 82323|Necha2, 88695|Necha2	10800|Fusfu1, 11824|Fusfu1, 11894|Fusfu1, 13061|Fusfu1, 13648|Fusfu1, 13814|Fusfu1, 5208|Fusfu1, 7632|Fusfu1, 8238|Fusfu1, 8424|Fusfu1	12487|Fusgr1, 2845|Fusgr1	12685|Fusox2, 12977|Fusox2, 13048|Fusox2, 17812|Fusox2, 20577|Fusox2, 5509|Fusox2, 5961|Fusox2	10454|Fusve2, 11369|Fusve2, 11534|Fusve2, 12386|Fusve2, 17527|Fusve2, 20199|Fusve2, 3407|Fusve2, 4057|Fusve2, 4058|Fusve2, 4376|Fusve2, 7038|Fusve2, 7117|Fusve2	12167|Chagl1, 15214|Chagl1, 16711|Chagl1, 17430|Chagl1, 19105|Chagl1	3849|Neucr2, 3855|Neucr2, 3858|Neucr2, 3861|Neucr2
20	HAD_2,p450	Trire|57555, Trire|70956, Trire|70984	1321427|Trilo3, 1342672|Trilo3, 1405776|Trilo3	1122457|Trici4, 1171084|Trici4, 145021|Trici4	OTA00199, OTA01150	105629|Triha1, 19263|Triha1, 488675|Triha1, 490219|Triha1, 513297|Triha1, 540491|Triha1	565539|Trihar1, 690924|Trihar1, 820645|Trihar1, 825227|Trihar1, 859756|Trihar1, 866095|Trihar1	OPB36091, OPB42893, OPB44969, OPB45870	00164|Tafro, 03812|Tafro, 06689|Tafro, 99705|Tafro, 99907|Tafro	193511|Trivi2, 201459|Trivi2, 228211|Trivi2, 39153|Trivi2	263486|Triat2, 288687|Triat2, 51470|Triat2	18657298|Tgamsii, 18659032|Tgamsii, 18666270|Tgamsii	195933|Trias1	008066|Triham1, 008683|Triham1	210451|Eweberi, 227191|Eweberi	142|Metac1, 1628|Metac1, 4555|Metac1, 7852|Metac1	1031|Metro1, 4583|Metro1, 4871|Metro1, 591|Metro1		3101|Cormi1	2698|Beaba1	266121|Cpurpurea	19176|Necha2, 30295|Necha2, 3047|Necha2, 36590|Necha2, 43561|Necha2, 46257|Necha2, 46422|Necha2, 50013|Necha2, 50929|Necha2, 51828|Necha2, 52095|Necha2, 52289|Necha2, 52492|Necha2, 52508|Necha2, 53387|Necha2, 54162|Necha2, 56319|Necha2, 64937|Necha2, 87469|Necha2, 88923|Necha2, 89570|Necha2, 91479|Necha2, 92993|Necha2, 93933|Necha2, 95420|Necha2, 97459|Necha2	10496|Fusfu1, 11712|Fusfu1, 11748|Fusfu1, 12950|Fusfu1, 13433|Fusfu1, 2049|Fusfu1, 31|Fusfu1, 3407|Fusfu1, 6624|Fusfu1, 8048|Fusfu1	10315|Fusgr1, 10354|Fusgr1, 10838|Fusgr1, 11946|Fusgr1, 2008|Fusgr1, 4905|Fusgr1, 5226|Fusgr1	12919|Fusox2, 14383|Fusox2, 19001|Fusox2, 19002|Fusox2, 20912|Fusox2, 23263|Fusox2, 23819|Fusox2, 25654|Fusox2, 5261|Fusox2, 5586|Fusox2, 6573|Fusox2, 6635|Fusox2	12126|Fusve2, 12575|Fusve2, 13944|Fusve2, 14500|Fusve2, 15404|Fusve2, 18687|Fusve2, 3641|Fusve2, 4847|Fusve2, 5513|Fusve2, 6470|Fusve2, 6992|Fusve2, 6|Fusve2	10064|Chagl1, 13928|Chagl1, 14186|Chagl1, 17249|Chagl1, 18618|Chagl1, 19100|Chagl1, 19168|Chagl1, 19957|Chagl1, 20570|Chagl1	5539|Neucr2, 5929|Neucr2, 9301|Neucr2
21	Sugar_tr	Trire|46819	1343496|Trilo3	1164681|Trici4	OTA01520	111997|Triha1, 130330|Triha1, 19751|Triha1, 500193|Triha1	65607|Trihar1, 724216|Trihar1, 76064|Trihar1, 790453|Trihar1	OPB36180, OPB40651, OPB40913, OPB42335	03754|Tafro, 04307|Tafro, 07667|Tafro, 96675|Tafro	27972|Trivi2, 29924|Trivi2, 33735|Trivi2, 52669|Trivi2	215408|Triat2, 34851|Triat2, 83920|Triat2	18664440|Tgamsii, 18666398|Tgamsii	134871|Trias1, 203393|Trias1, 52363|Trias1	001877|Triham1, 003187|Triham1, 009507|Triham1	185921|Eweberi, 188421|Eweberi							39246|Necha2, 39978|Necha2, 40128|Necha2, 41614|Necha2, 42015|Necha2, 42351|Necha2, 44799|Necha2, 52381|Necha2, 53223|Necha2, 53390|Necha2, 54845|Necha2, 55927|Necha2, 56107|Necha2, 56714|Necha2, 77348|Necha2, 81178|Necha2, 86235|Necha2, 86869|Necha2, 86985|Necha2, 87037|Necha2, 89031|Necha2, 94890|Necha2, 95726|Necha2	10508|Fusfu1, 13098|Fusfu1, 13203|Fusfu1, 13374|Fusfu1, 13627|Fusfu1, 13641|Fusfu1, 13797|Fusfu1, 14393|Fusfu1, 14577|Fusfu1, 14617|Fusfu1, 1932|Fusfu1, 1952|Fusfu1, 2248|Fusfu1, 3394|Fusfu1, 5194|Fusfu1, 5269|Fusfu1, 5325|Fusfu1, 9330|Fusfu1, 9369|Fusfu1	112|Fusgr1, 12353|Fusgr1, 12462|Fusgr1, 12601|Fusgr1, 13016|Fusgr1, 26|Fusgr1, 4508|Fusgr1, 4850|Fusgr1, 5041|Fusgr1, 6635|Fusgr1, 8810|Fusgr1, 8895|Fusgr1, 91|Fusgr1	12667|Fusox2, 12754|Fusox2, 12821|Fusox2, 14310|Fusox2, 16239|Fusox2, 16382|Fusox2, 23832|Fusox2, 2525|Fusox2, 3495|Fusox2, 4820|Fusox2, 5170|Fusox2, 5489|Fusox2, 5500|Fusox2, 5513|Fusox2, 5596|Fusox2, 6536|Fusox2, 8155|Fusox2, 8382|Fusox2, 9385|Fusox2	11952|Fusve2, 127|Fusve2, 14076|Fusve2, 14093|Fusve2, 14153|Fusve2, 14513|Fusve2, 155|Fusve2, 17505|Fusve2, 17620|Fusve2, 17808|Fusve2, 20540|Fusve2, 3405|Fusve2, 3414|Fusve2, 3421|Fusve2, 3712|Fusve2, 4018|Fusve2, 6329|Fusve2, 9020|Fusve2	10893|Chagl1, 14146|Chagl1, 16715|Chagl1, 18166|Chagl1	10733|Neucr2, 8482|Neucr2, 84|Neucr2
22	adh_short	Trire|121478, Trire|2200, Trire|5112, Trire|65021, Trire|67627	1339467|Trilo3, 1399998|Trilo3, 1433456|Trilo3, 55747|Trilo3	1110747|Trici4, 1114914|Trici4, 1128944|Trici4, 1144174|Trici4, 52917|Trici4	OTA00738, OTA00973, OTA01388, OTA05186, OTA05573	230747|Triha1, 477718|Triha1, 490123|Triha1, 505838|Triha1, 522488|Triha1, 8656|Triha1, 89147|Triha1, 89969|Triha1	548729|Trihar1, 626414|Trihar1, 781971|Trihar1, 782479|Trihar1, 784685|Trihar1, 813449|Trihar1, 839046|Trihar1, 842806|Trihar1	OPB37641, OPB40271, OPB40335, OPB41285, OPB42813, OPB42818, OPB44759, OPB45268, OPB46313, OPB46383	01726|Tafro, 01731|Tafro, 02744|Tafro, 04172|Tafro, 98833|Tafro, 99563|Tafro, 99661|Tafro	213849|Trivi2, 216440|Trivi2, 46158|Trivi2, 47276|Trivi2, 51738|Trivi2, 52857|Trivi2, 53595|Trivi2, 55260|Trivi2, 62845|Trivi2, 66259|Trivi2	229748|Triat2, 299411|Triat2, 38807|Triat2, 50472|Triat2, 50506|Triat2, 90252|Triat2	18659931|Tgamsii, 18661568|Tgamsii, 18661617|Tgamsii, 18662517|Tgamsii, 18664189|Tgamsii, 18664216|Tgamsii, 18665009|Tgamsii, 18665198|Tgamsii	356960|Trias1, 46667|Trias1, 50433|Trias1, 57340|Trias1, 60065|Trias1, 72428|Trias1, 74047|Trias1, 88438|Trias1	002256|Triham1, 002304|Triham1, 004361|Triham1, 004646|Triham1, 006423|Triham1, 006455|Triham1, 007168|Triham1, 008578|Triham1, 009612|Triham1, 010500|Triham1		146|Metac1, 6618|Metac1		989441|Osinensis	1937|Cormi1, 2752|Cormi1			104681|Necha2, 41660|Necha2, 44710|Necha2, 49045|Necha2, 49795|Necha2, 53052|Necha2, 74998|Necha2, 75517|Necha2, 97722|Necha2	12188|Fusfu1, 13376|Fusfu1, 13886|Fusfu1, 3542|Fusfu1, 7997|Fusfu1	3782|Fusgr1, 4309|Fusgr1, 4877|Fusgr1, 5700|Fusgr1	15135|Fusox2, 19464|Fusox2, 23355|Fusox2, 23648|Fusox2, 5171|Fusox2, 6525|Fusox2, 7380|Fusox2	11310|Fusve2, 14343|Fusve2, 3710|Fusve2, 4875|Fusve2, 6247|Fusve2	10089|Chagl1, 11747|Chagl1, 15114|Chagl1, 9846|Chagl1	3693|Neucr2, 7122|Neucr2
23	ADH_zinc_N	Trire|2362, Trire|58289, Trire|59322, Trire|81019	1378154|Trilo3, 1397120|Trilo3, 1460023|Trilo3	1108109|Trici4, 1119718|Trici4, 1163695|Trici4	OSZ99860, OTA02471, OTA04770	100273|Triha1, 102329|Triha1, 137979|Triha1, 144053|Triha1, 152743|Triha1, 370|Triha1, 70966|Triha1, 75778|Triha1	106454|Trihar1, 213085|Trihar1, 558449|Trihar1, 694522|Trihar1, 753834|Trihar1, 780099|Trihar1, 812484|Trihar1, 837249|Trihar1	OPB36123, OPB37668, OPB38784, OPB39087, OPB40674, OPB41702, OPB43451	02142|Tafro, 02952|Tafro, 03095|Tafro, 04335|Tafro, 04596|Tafro, 04695|Tafro, 06720|Tafro	149423|Trivi2, 154292|Trivi2, 28956|Trivi2, 29016|Trivi2, 38621|Trivi2, 42542|Trivi2, 48208|Trivi2, 49526|Trivi2, 55711|Trivi2, 61701|Trivi2	259372|Triat2, 34406|Triat2, 51786|Triat2, 81382|Triat2	18656230|Tgamsii, 18657691|Tgamsii, 18659664|Tgamsii, 18666265|Tgamsii	126557|Trias1, 130160|Trias1, 151843|Trias1	004549|Triham1, 005627|Triham1, 009585|Triham1, 009830|Triham1		2299|Metac1, 8195|Metac1	11549|Metro1, 2978|Metro1, 3089|Metro1, 5545|Metro1, 7100|Metro1	025141|Osinensis	1936|Cormi1, 2590|Cormi1, 4401|Cormi1, 4710|Cormi1, 6452|Cormi1, 9319|Cormi1	3098|Beaba1, 4165|Beaba1, 5177|Beaba1, 7337|Beaba1, 966|Beaba1, 9861|Beaba1	345111|Cpurpurea	56442|Necha2, 56444|Necha2, 94888|Necha2, 98217|Necha2	10416|Fusfu1, 10974|Fusfu1, 11446|Fusfu1, 13174|Fusfu1, 14151|Fusfu1, 3864|Fusfu1, 6324|Fusfu1, 7911|Fusfu1	12095|Fusgr1, 4724|Fusgr1	12119|Fusox2, 12884|Fusox2, 14213|Fusox2, 15275|Fusox2, 16373|Fusox2, 19902|Fusox2, 21549|Fusox2, 4915|Fusox2, 6438|Fusox2, 8152|Fusox2, 8734|Fusox2, 9395|Fusox2	10841|Fusve2, 14068|Fusve2, 3940|Fusve2, 4817|Fusve2, 6325|Fusve2, 6695|Fusve2, 8033|Fusve2, 8268|Fusve2	11064|Chagl1, 12194|Chagl1, 13891|Chagl1, 14858|Chagl1, 15107|Chagl1, 19847|Chagl1
24	MFS_1	Trire|105565, Trire|70319	1100704|Trilo3, 1396772|Trilo3	1170032|Trici4, 58289|Trici4	OTA00216, OTA00645	1677|Triha1, 499888|Triha1, 505743|Triha1, 72018|Triha1, 98649|Triha1	230680|Trihar1, 527313|Trihar1, 703881|Trihar1, 785093|Trihar1, 853957|Trihar1	OPB37547, OPB38972, OPB41792, OPB45849	00431|Tafro, 02833|Tafro, 02946|Tafro, 04769|Tafro, 98552|Tafro	184629|Trivi2, 38447|Trivi2, 39699|Trivi2, 45410|Trivi2	210609|Triat2, 30150|Triat2, 54316|Triat2, 78388|Triat2	18657285|Tgamsii, 18660761|Tgamsii, 18661048|Tgamsii	142755|Trias1, 64178|Trias1	000234|Triham1, 007445|Triham1	177091|Eweberi	6933|Metac1	174|Metro1, 3375|Metro1, 4057|Metro1, 4862|Metro1, 8342|Metro1	014781|Osinensis, 976641|Osinensis	2338|Cormi1, 8330|Cormi1	7385|Beaba1, 985|Beaba1		105471|Necha2, 30383|Necha2, 40481|Necha2, 41544|Necha2, 42094|Necha2, 44502|Necha2, 45906|Necha2, 50969|Necha2, 51888|Necha2, 55517|Necha2, 70613|Necha2, 78282|Necha2, 79109|Necha2, 94856|Necha2	11541|Fusfu1, 11762|Fusfu1, 13295|Fusfu1, 3679|Fusfu1, 3912|Fusfu1, 5358|Fusfu1, 5535|Fusfu1, 8068|Fusfu1, 9202|Fusfu1, 9410|Fusfu1	10343|Fusgr1, 10572|Fusgr1, 4802|Fusgr1, 5591|Fusgr1, 8804|Fusgr1	10289|Fusox2, 12915|Fusox2, 13768|Fusox2, 13769|Fusox2, 13770|Fusox2, 13771|Fusox2, 13772|Fusox2, 13773|Fusox2, 13774|Fusox2, 13775|Fusox2, 14295|Fusox2, 14571|Fusox2, 15322|Fusox2, 15758|Fusox2, 15759|Fusox2, 16279|Fusox2, 21729|Fusox2, 23508|Fusox2, 25730|Fusox2, 25943|Fusox2, 3743|Fusox2, 5068|Fusox2, 5069|Fusox2, 5404|Fusox2, 6594|Fusox2, 9500|Fusox2, 9501|Fusox2, 9502|Fusox2	10915|Fusve2, 11711|Fusve2, 11943|Fusve2, 15486|Fusve2, 15697|Fusve2, 18717|Fusve2, 3798|Fusve2, 5578|Fusve2, 6987|Fusve2, 7043|Fusve2, 8685|Fusve2, 9002|Fusve2, 9210|Fusve2	11128|Chagl1	1986|Neucr2
25	Abhydrolase_3,DPM2,FAD_binding_4	Trire|109201, Trire|58333, Trire|64683, Trire|69650	1368177|Trilo3, 1438268|Trilo3, 1470055|Trilo3	1122899|Trici4, 1142136|Trici4, 1166821|Trici4, 1172043|Trici4, 1172452|Trici4, 66619|Trici4	OTA01681, OTA02426, OTA05430, OTA07334	119276|Triha1, 120754|Triha1, 500840|Triha1, 525901|Triha1, 8324|Triha1	369313|Trihar1, 386358|Trihar1, 750232|Trihar1, 755131|Trihar1, 845641|Trihar1	OPB41126, OPB41265, OPB45066, OPB45498, OPB46505	03796|Tafro, 05395|Tafro, 05569|Tafro, 97135|Tafro, 99042|Tafro	182568|Trivi2, 189843|Trivi2, 193312|Trivi2, 227182|Trivi2, 69355|Trivi2	132671|Triat2, 140544|Triat2, 225071|Triat2, 45723|Triat2	18655865|Tgamsii, 18659948|Tgamsii, 18663643|Tgamsii	152668|Trias1, 158888|Trias1, 447643|Trias1, 448570|Trias1, 93568|Trias1	000808|Triham1, 001898|Triham1, 003727|Triham1, 008794|Triham1	166051|Eweberi, 167131|Eweberi, 231511|Eweberi	1067|Metac1, 6947|Metac1, 7029|Metac1	3061|Metro1, 4140|Metro1, 7836|Metro1, 8246|Metro1	013201|Osinensis, 991041|Osinensis, 993421|Osinensis	4351|Cormi1, 5835|Cormi1, 6968|Cormi1, 8439|Cormi1	3303|Beaba1, 4062|Beaba1, 5746|Beaba1, 8057|Beaba1, 8355|Beaba1	280131|Cpurpurea	35620|Necha2, 39434|Necha2, 41792|Necha2, 42078|Necha2, 51832|Necha2, 80997|Necha2, 83233|Necha2, 88659|Necha2, 88738|Necha2, 88947|Necha2, 97646|Necha2	10810|Fusfu1, 14236|Fusfu1, 8791|Fusfu1, 9141|Fusfu1, 9479|Fusfu1	2334|Fusgr1, 2490|Fusgr1, 5512|Fusgr1, 8861|Fusgr1, 9858|Fusgr1	10254|Fusox2, 10255|Fusox2, 10256|Fusox2, 13564|Fusox2, 14520|Fusox2, 17184|Fusox2, 17185|Fusox2, 18840|Fusox2, 20561|Fusox2, 3781|Fusox2, 9787|Fusox2, 9788|Fusox2, 9789|Fusox2	18783|Fusve2, 20188|Fusve2, 6791|Fusve2, 8716|Fusve2, 8717|Fusve2, 9833|Fusve2	17225|Chagl1, 17371|Chagl1, 17634|Chagl1, 19654|Chagl1	7545|Neucr2, 9665|Neucr2
26	adh_short,adh_short_C2	Trire|60517, Trire|66117	1399930|Trilo3, 1465439|Trilo3	1121084|Trici4, 1134166|Trici4, 1136479|Trici4	OTA00833, OTA07802	119365|Triha1, 476439|Triha1, 510918|Triha1, 513807|Triha1, 514271|Triha1, 79001|Triha1	782183|Trihar1, 824198|Trihar1, 833161|Trihar1, 835109|Trihar1, 843538|Trihar1, 868749|Trihar1	OPB36099, OPB37585, OPB41467, OPB44497, OPB44672, OPB46555	01020|Tafro, 02172|Tafro, 02729|Tafro, 04954|Tafro, 07210|Tafro, 97385|Tafro, 97852|Tafro	218893|Trivi2, 42563|Trivi2, 53423|Trivi2, 58563|Trivi2	28537|Triat2, 52266|Triat2, 80449|Triat2	18659363|Tgamsii, 18659741|Tgamsii, 18663585|Tgamsii, 18665073|Tgamsii	137891|Trias1, 151258|Trias1, 200250|Trias1	000744|Triham1, 000876|Triham1, 003909|Triham1	233161|Eweberi	6985|Metac1, 9463|Metac1	1875|Metro1, 2586|Metro1, 2924|Metro1		3103|Cormi1, 4898|Cormi1, 6016|Cormi1	1215|Beaba1, 2695|Beaba1, 3916|Beaba1, 532|Beaba1	272501|Cpurpurea, 272521|Cpurpurea, 272531|Cpurpurea, 302321|Cpurpurea	50752|Necha2, 54423|Necha2, 56375|Necha2, 80607|Necha2, 81149|Necha2, 84867|Necha2, 85176|Necha2, 86200|Necha2, 90579|Necha2, 94917|Necha2, 97054|Necha2	10422|Fusfu1, 10959|Fusfu1, 11977|Fusfu1, 14343|Fusfu1, 3815|Fusfu1, 509|Fusfu1, 6453|Fusfu1, 6457|Fusfu1, 6655|Fusfu1	13286|Fusgr1, 2183|Fusgr1, 8686|Fusgr1	10448|Fusox2, 12831|Fusox2, 13169|Fusox2, 18307|Fusox2, 20335|Fusox2, 21575|Fusox2, 21624|Fusox2, 26183|Fusox2, 26184|Fusox2, 26185|Fusox2, 26186|Fusox2, 26187|Fusox2, 26188|Fusox2, 26189|Fusox2, 26190|Fusox2, 26191|Fusox2, 5507|Fusox2, 7332|Fusox2, 7333|Fusox2, 7334|Fusox2, 8441|Fusox2, 9380|Fusox2	14063|Fusve2, 15399|Fusve2, 15964|Fusve2, 17708|Fusve2, 19972|Fusve2, 4893|Fusve2, 5601|Fusve2, 6586|Fusve2, 7229|Fusve2, 8050|Fusve2, 8128|Fusve2, 8131|Fusve2	10063|Chagl1
27	MFS_1	Trire|59190	1343500|Trilo3	1173400|Trici4	OTA01479	99074|Triha1	689069|Trihar1	OPB46027	97920|Tafro	51160|Trivi2	83645|Triat2, 83866|Triat2	18656008|Tgamsii	153482|Trias1, 57234|Trias1	004760|Triham1, 007571|Triham1, 009526|Triham1		1773|Metac1, 2464|Metac1, 2559|Metac1, 9661|Metac1	2044|Metro1, 4397|Metro1, 5407|Metro1, 7822|Metro1		274|Cormi1, 6382|Cormi1, 8237|Cormi1, 9264|Cormi1, 9545|Cormi1	5881|Beaba1, 5963|Beaba1, 7349|Beaba1, 98|Beaba1	320601|Cpurpurea	23989|Necha2, 31007|Necha2, 31745|Necha2, 37100|Necha2, 43528|Necha2, 46259|Necha2, 46648|Necha2, 49709|Necha2, 49824|Necha2, 53469|Necha2, 53791|Necha2, 54279|Necha2, 76057|Necha2, 86983|Necha2, 87727|Necha2, 95151|Necha2, 96580|Necha2	10666|Fusfu1, 11317|Fusfu1, 11357|Fusfu1, 11485|Fusfu1, 11986|Fusfu1, 13614|Fusfu1, 13674|Fusfu1, 14221|Fusfu1, 14586|Fusfu1, 14606|Fusfu1, 14636|Fusfu1, 2227|Fusfu1, 3996|Fusfu1, 5213|Fusfu1, 6266|Fusfu1, 6458|Fusfu1, 7906|Fusfu1	10268|Fusgr1, 12348|Fusgr1, 12569|Fusgr1, 13026|Fusgr1, 181|Fusgr1, 2722|Fusgr1, 5213|Fusgr1, 6650|Fusgr1, 6733|Fusgr1, 7460|Fusgr1, 7476|Fusgr1, 8887|Fusgr1	10141|Fusox2, 10165|Fusox2, 10280|Fusox2, 10442|Fusox2, 10668|Fusox2, 12690|Fusox2, 12691|Fusox2, 12722|Fusox2, 13178|Fusox2, 14112|Fusox2, 15416|Fusox2, 19829|Fusox2, 20765|Fusox2, 25706|Fusox2, 3521|Fusox2, 5474|Fusox2, 5530|Fusox2, 6434|Fusox2, 6543|Fusox2, 8165|Fusox2, 8186|Fusox2, 8194|Fusox2, 8650|Fusox2, 9373|Fusox2	10997|Fusve2, 11783|Fusve2, 12381|Fusve2, 15459|Fusve2, 17532|Fusve2, 17785|Fusve2, 3397|Fusve2, 3435|Fusve2, 4799|Fusve2, 6342|Fusve2, 6772|Fusve2, 7238|Fusve2, 8126|Fusve2, 8334|Fusve2, 8695|Fusve2, 8812|Fusve2, 8832|Fusve2	10371|Chagl1	3656|Neucr2, 7149|Neucr2
28	Pro-kuma_activ	Trire|111838, Trire|70962	1332696|Trilo3, 1385441|Trilo3	1125842|Trici4, 1177923|Trici4, 62885|Trici4	OTA00191, OTA01090	12059|Triha1, 154554|Triha1, 479338|Triha1, 491981|Triha1, 510269|Triha1, 528472|Triha1, 548213|Triha1, 93113|Triha1, 99104|Triha1	235815|Trihar1, 512165|Trihar1, 747596|Trihar1, 781797|Trihar1, 811718|Trihar1, 821523|Trihar1, 821822|Trihar1, 840516|Trihar1, 848760|Trihar1	OPB36178, OPB37026, OPB37173, OPB37200, OPB37201, OPB44927, OPB45626, OPB45862, OPB46007	02060|Tafro, 04305|Tafro, 04651|Tafro, 96588|Tafro, 97500|Tafro, 97929|Tafro, 98032|Tafro, 98171|Tafro, 98997|Tafro, 99266|Tafro	150453|Trivi2, 180959|Trivi2, 188365|Trivi2, 192452|Trivi2, 36006|Trivi2, 87425|Trivi2	145909|Triat2, 145930|Triat2, 182195|Triat2, 220221|Triat2, 264058|Triat2, 282604|Triat2, 288190|Triat2, 36914|Triat2, 54454|Triat2, 54981|Triat2	18657306|Tgamsii, 18657348|Tgamsii, 18658292|Tgamsii, 18658382|Tgamsii, 18660137|Tgamsii, 18661422|Tgamsii, 18661939|Tgamsii, 18662467|Tgamsii, 18665564|Tgamsii, 18665953|Tgamsii	141873|Trias1, 141890|Trias1, 153489|Trias1, 47636|Trias1, 72569|Trias1, 89557|Trias1	002870|Triham1, 004749|Triham1, 005463|Triham1, 005588|Triham1, 006284|Triham1, 008687|Triham1, 009054|Triham1, 009710|Triham1	167631|Eweberi, 198661|Eweberi	2025|Metac1, 2922|Metac1, 6811|Metac1, 8828|Metac1	2936|Metro1, 618|Metro1, 6322|Metro1, 96|Metro1		199|Cormi1, 2086|Cormi1, 4947|Cormi1, 7299|Cormi1, 7865|Cormi1, 7908|Cormi1, 8290|Cormi1	3965|Beaba1, 5879|Beaba1, 6700|Beaba1, 7294|Beaba1, 7809|Beaba1, 8791|Beaba1, 9176|Beaba1	296321|Cpurpurea, 317701|Cpurpurea, 317711|Cpurpurea		10589|Fusfu1		12920|Fusox2, 20809|Fusox2	20446|Fusve2	12005|Chagl1, 15240|Chagl1, 18377|Chagl1	6322|Neucr2
29	p450	Trire|56687, Trire|66453, Trire|69883	1441869|Trilo3	1126184|Trici4, 1158929|Trici4, 1169219|Trici4	OTA00936, OTA07011	21965|Triha1, 498331|Triha1, 94359|Triha1	741147|Trihar1, 779234|Trihar1, 787229|Trihar1	OPB40645, OPB45043	00051|Tafro, 00202|Tafro, 02510|Tafro, 96515|Tafro, 96881|Tafro	196674|Trivi2, 214982|Trivi2, 38198|Trivi2, 53366|Trivi2, 60000|Trivi2, 91346|Trivi2	156885|Triat2, 293815|Triat2	18661103|Tgamsii, 18666416|Tgamsii	149507|Trias1, 200792|Trias1, 51693|Trias1	005860|Triham1	197111|Eweberi, 198851|Eweberi, 198881|Eweberi	5077|Metac1, 6944|Metac1, 6945|Metac1	2148|Metro1, 2387|Metro1, 5013|Metro1, 8326|Metro1, 8327|Metro1, 8335|Metro1	003761|Osinensis, 011421|Osinensis, 974751|Osinensis, 984011|Osinensis	1938|Cormi1, 3046|Cormi1, 334|Cormi1, 3509|Cormi1	3078|Beaba1, 3400|Beaba1	266821|Cpurpurea, 266831|Cpurpurea, 277621|Cpurpurea, 281551|Cpurpurea, 308181|Cpurpurea, 308191|Cpurpurea, 328871|Cpurpurea	32184|Necha2, 41985|Necha2, 50522|Necha2, 77014|Necha2, 85225|Necha2, 88783|Necha2, 88936|Necha2, 95128|Necha2	10919|Fusfu1, 12822|Fusfu1, 14272|Fusfu1, 1785|Fusfu1, 7565|Fusfu1, 7933|Fusfu1, 7934|Fusfu1, 7935|Fusfu1, 8029|Fusfu1, 9411|Fusfu1, 95|Fusfu1	10116|Fusgr1, 12667|Fusgr1, 2055|Fusgr1, 2146|Fusgr1, 3052|Fusgr1, 3218|Fusgr1, 5495|Fusgr1, 95|Fusgr1	20395|Fusox2, 21002|Fusox2, 2338|Fusox2, 3744|Fusox2, 5853|Fusox2, 6716|Fusox2, 8560|Fusox2	11748|Fusve2, 12264|Fusve2, 17390|Fusve2, 18718|Fusve2, 20038|Fusve2, 322|Fusve2, 4291|Fusve2, 4820|Fusve2, 5464|Fusve2, 8602|Fusve2	14252|Chagl1, 15109|Chagl1, 19216|Chagl1, 19221|Chagl1, 19283|Chagl1, 20541|Chagl1, 9857|Chagl1	2965|Neucr2, 9608|Neucr2, 9664|Neucr2
30	CFEM,LIP	Trire|27983, Trire|27992, Trire|62462	1199969|Trilo3, 1424402|Trilo3	1090400|Trici4, 1107638|Trici4, 1121275|Trici4	OTA00751, OTA02373, OTA06105	476|Triha1, 495639|Triha1, 505314|Triha1, 513646|Triha1	253151|Trihar1, 696990|Trihar1, 765828|Trihar1, 819749|Trihar1	OPB37178, OPB38677, OPB43350, OPB44547	01264|Tafro, 06165|Tafro, 99830|Tafro	218092|Trivi2, 28615|Trivi2, 44825|Trivi2, 51635|Trivi2	252553|Triat2, 300847|Triat2, 30137|Triat2	18657650|Tgamsii, 18658734|Tgamsii, 18665080|Tgamsii	147703|Trias1, 43164|Trias1, 88949|Trias1	003501|Triham1, 003916|Triham1, 005908|Triham1, 009535|Triham1	217071|Eweberi	1393|Metac1, 1569|Metac1, 5731|Metac1, 6698|Metac1, 8834|Metac1, 9015|Metac1, 9359|Metac1	1090|Metro1, 2039|Metro1, 2623|Metro1, 3180|Metro1, 411|Metro1, 5145|Metro1, 6351|Metro1, 6940|Metro1, 7934|Metro1, 8074|Metro1, 9982|Metro1	003581|Osinensis, 033981|Osinensis, 977421|Osinensis, 990931|Osinensis	3986|Cormi1, 4341|Cormi1, 5713|Cormi1, 7932|Cormi1, 8010|Cormi1, 9191|Cormi1	3824|Beaba1, 5711|Beaba1, 6341|Beaba1, 7783|Beaba1, 8726|Beaba1	267491|Cpurpurea, 267661|Cpurpurea, 276291|Cpurpurea, 302931|Cpurpurea, 323981|Cpurpurea	18440|Necha2, 3203|Necha2, 4350|Necha2, 49855|Necha2, 50557|Necha2, 55092|Necha2, 56726|Necha2, 87371|Necha2, 88258|Necha2	10679|Fusfu1, 11146|Fusfu1, 11531|Fusfu1, 12762|Fusfu1, 14504|Fusfu1	2465|Fusgr1, 2714|Fusgr1, 3472|Fusgr1, 4184|Fusgr1, 6753|Fusgr1, 9073|Fusgr1	14284|Fusox2, 20033|Fusox2, 20034|Fusox2, 20728|Fusox2, 20729|Fusox2, 21083|Fusox2, 8259|Fusox2	11935|Fusve2, 12324|Fusve2, 19711|Fusve2, 20369|Fusve2, 6434|Fusve2	15957|Chagl1, 18895|Chagl1, 9917|Chagl1	5544|Neucr2, 9545|Neucr2
31	p450	Trire|78223, Trire|78387	1343980|Trilo3, 1446562|Trilo3	1117735|Trici4, 1120614|Trici4, 1120797|Trici4, 1128974|Trici4, 5917|Trici4	OTA02619, OTA08200	105846|Triha1, 490220|Triha1, 500906|Triha1, 507008|Triha1, 532775|Triha1, 5|Triha1, 99853|Triha1	508755|Trihar1, 701461|Trihar1, 725230|Trihar1, 768604|Trihar1, 814122|Trihar1, 824298|Trihar1	OPB36089, OPB37781, OPB41220, OPB42894, OPB44615, OPB45493	00165|Tafro, 00206|Tafro, 00208|Tafro, 03791|Tafro, 05495|Tafro, 07154|Tafro, 99604|Tafro	181847|Trivi2, 193209|Trivi2, 193333|Trivi2, 53201|Trivi2, 74291|Trivi2, 90966|Trivi2	302580|Triat2, 32157|Triat2, 81147|Triat2	18657113|Tgamsii, 18663637|Tgamsii	149245|Trias1, 174741|Trias1, 64158|Trias1	000802|Triham1, 008018|Triham1, 010041|Triham1, 010460|Triham1	176081|Eweberi, 204891|Eweberi	2207|Metac1, 4437|Metac1, 6983|Metac1, 8534|Metac1, 961|Metac1	10826|Metro1, 2026|Metro1, 2432|Metro1, 2588|Metro1, 2982|Metro1, 3678|Metro1, 5831|Metro1, 7033|Metro1, 7911|Metro1	008301|Osinensis, 992071|Osinensis, 998111|Osinensis	3048|Cormi1, 3577|Cormi1, 7992|Cormi1, 8639|Cormi1	2384|Beaba1, 2747|Beaba1, 3477|Beaba1, 3806|Beaba1, 8698|Beaba1, 8784|Beaba1, 9573|Beaba1	267141|Cpurpurea, 302341|Cpurpurea	54105|Necha2, 77981|Necha2, 85150|Necha2, 87909|Necha2, 97198|Necha2	11450|Fusfu1, 14265|Fusfu1, 3368|Fusfu1, 8477|Fusfu1, 9272|Fusfu1	10117|Fusgr1, 12621|Fusgr1, 2002|Fusgr1, 2682|Fusgr1, 4588|Fusgr1, 9402|Fusgr1	14217|Fusox2, 16475|Fusox2, 17729|Fusox2, 6537|Fusox2, 8567|Fusox2	10376|Fusve2, 17327|Fusve2, 17331|Fusve2, 9143|Fusve2	11289|Chagl1, 12129|Chagl1, 13414|Chagl1	230|Neucr2, 3589|Neucr2, 5172|Neucr2
32	FMO-like,NAD_binding_8,Pyr_redox_3	Trire|108783	1059515|Trilo3	1195540|Trici4	OTA05140	102314|Triha1, 116346|Triha1, 126095|Triha1, 501935|Triha1, 73179|Triha1	698350|Trihar1, 710057|Trihar1, 807506|Trihar1, 831599|Trihar1, 861455|Trihar1	OPB40756, OPB41896, OPB44335, OPB45694	02329|Tafro, 02803|Tafro, 96957|Tafro	191681|Trivi2, 211887|Trivi2, 222475|Trivi2	296350|Triat2, 79502|Triat2	18657575|Tgamsii, 18662206|Tgamsii	167924|Trias1	007638|Triham1, 008239|Triham1, 009352|Triham1		2132|Metac1, 6186|Metac1, 6990|Metac1, 7929|Metac1, 8849|Metac1, 9737|Metac1	2230|Metro1, 2581|Metro1, 5557|Metro1, 8457|Metro1, 9407|Metro1		4345|Cormi1, 6886|Cormi1	5741|Beaba1		43773|Necha2, 45368|Necha2, 45843|Necha2, 45864|Necha2, 45940|Necha2, 48557|Necha2, 52232|Necha2, 55865|Necha2, 56509|Necha2, 75799|Necha2, 82186|Necha2, 82328|Necha2, 84328|Necha2, 86543|Necha2, 95905|Necha2, 98200|Necha2	10425|Fusfu1, 11416|Fusfu1, 11418|Fusfu1, 11481|Fusfu1, 12662|Fusfu1, 12729|Fusfu1, 12772|Fusfu1, 2160|Fusfu1, 3811|Fusfu1, 5272|Fusfu1, 6314|Fusfu1, 6463|Fusfu1, 7544|Fusfu1, 8075|Fusfu1, 9039|Fusfu1, 9145|Fusfu1	10565|Fusgr1, 13277|Fusgr1, 3233|Fusgr1, 3253|Fusgr1, 5017|Fusgr1	10441|Fusox2, 12757|Fusox2, 14174|Fusox2, 14176|Fusox2, 16269|Fusox2, 16602|Fusox2, 16729|Fusox2, 19887|Fusox2, 21072|Fusox2, 26786|Fusox2, 3611|Fusox2, 5831|Fusox2, 6518|Fusox2, 8044|Fusox2	11703|Fusve2, 11843|Fusve2, 11845|Fusve2, 12313|Fusve2, 15396|Fusve2, 17568|Fusve2, 17705|Fusve2, 17707|Fusve2, 17714|Fusve2, 4269|Fusve2, 5651|Fusve2, 8047|Fusve2, 8120|Fusve2, 8279|Fusve2, 9396|Fusve2	10733|Chagl1, 15779|Chagl1	10767|Neucr2, 1736|Neucr2, 2246|Neucr2, 3620|Neucr2
33	Ank_2	Trire|107773, Trire|57776, Trire|58535, Trire|67470, Trire|67958, Trire|80685	1358270|Trilo3, 1359939|Trilo3, 1361150|Trilo3, 1368300|Trilo3, 1420184|Trilo3, 1445090|Trilo3	1110106|Trici4, 1141869|Trici4, 1166529|Trici4, 1170978|Trici4, 1172722|Trici4, 1194095|Trici4, 1204094|Trici4	OTA00900, OTA03557, OTA04437, OTA04697, OTA05004, OTA05945, OTA05946	109701|Triha1, 2489|Triha1, 496324|Triha1, 501861|Triha1, 522696|Triha1, 83103|Triha1, 85847|Triha1	688810|Trihar1, 749121|Trihar1, 810302|Trihar1, 829766|Trihar1, 838502|Trihar1, 841059|Trihar1, 864000|Trihar1	OPB37873, OPB41505, OPB44499	03179|Tafro, 04157|Tafro, 04864|Tafro, 06624|Tafro, 96488|Tafro, 97387|Tafro	114998|Trivi2, 127669|Trivi2, 161862|Trivi2, 49485|Trivi2, 54988|Trivi2, 63341|Trivi2	191778|Triat2, 227390|Triat2, 294379|Triat2, 317209|Triat2, 317758|Triat2, 85454|Triat2, 89168|Triat2	18656059|Tgamsii, 18659256|Tgamsii, 18660296|Tgamsii, 18660386|Tgamsii, 18663512|Tgamsii, 18665401|Tgamsii	142744|Trias1, 28572|Trias1, 64297|Trias1, 72208|Trias1	001771|Triham1, 002499|Triham1, 004536|Triham1	222151|Eweberi	8452|Metac1, 9407|Metac1, 9826|Metac1	2972|Metro1, 3331|Metro1	031031|Osinensis, 032951|Osinensis, 998871|Osinensis	2356|Cormi1, 3685|Cormi1, 6272|Cormi1	1000|Beaba1, 480|Beaba1, 5289|Beaba1, 7805|Beaba1		25554|Necha2, 76005|Necha2, 84563|Necha2, 86390|Necha2, 92265|Necha2	10826|Fusfu1, 13520|Fusfu1, 165|Fusfu1, 2945|Fusfu1, 6711|Fusfu1, 6961|Fusfu1	10663|Fusgr1, 2435|Fusgr1, 2439|Fusgr1, 4948|Fusgr1, 616|Fusgr1	20538|Fusox2, 20539|Fusox2, 21894|Fusox2, 22272|Fusox2, 7698|Fusox2	13524|Fusve2, 13869|Fusve2, 20169|Fusve2, 5396|Fusve2, 5833|Fusve2
34	WD40	Trire|120231, Trire|35109, Trire|35137, Trire|70028, Trire|70639	1099538|Trilo3, 1151770|Trilo3, 1251973|Trilo3, 1436233|Trilo3	1165408|Trici4, 1179956|Trici4, 1186315|Trici4, 1198452|Trici4, 140008|Trici4	OTA00928, OTA02533, OTA05304, OTA05306	107397|Triha1, 123724|Triha1, 132402|Triha1, 476586|Triha1, 488891|Triha1, 495786|Triha1, 512750|Triha1, 538258|Triha1	666749|Trihar1, 716386|Trihar1, 731996|Trihar1, 756135|Trihar1, 807064|Trihar1, 813092|Trihar1, 827201|Trihar1, 837227|Trihar1	OPB36242, OPB38914, OPB40516, OPB45775, OPB47118	01537|Tafro, 04274|Tafro, 07235|Tafro, 07332|Tafro, 96506|Tafro, 97026|Tafro	132466|Trivi2, 132634|Trivi2, 132703|Trivi2, 144674|Trivi2, 154638|Trivi2, 159771|Trivi2, 192502|Trivi2, 199513|Trivi2, 224513|Trivi2, 48578|Trivi2	181620|Triat2, 188008|Triat2, 214124|Triat2, 262568|Triat2, 283530|Triat2, 291692|Triat2	18662909|Tgamsii, 18663450|Tgamsii, 18663815|Tgamsii, 18666108|Tgamsii	41334|Trias1, 456676|Trias1, 49800|Trias1, 70414|Trias1, 88369|Trias1	001144|Triham1, 005708|Triham1, 007708|Triham1, 008983|Triham1, 008984|Triham1		6006|Metac1, 647|Metac1	2179|Metro1, 5247|Metro1, 9792|Metro1	019481|Osinensis, 038461|Osinensis		9503|Beaba1, 9675|Beaba1, 9912|Beaba1		20553|Necha2, 34879|Necha2, 36603|Necha2, 51778|Necha2, 72141|Necha2, 83562|Necha2	11241|Fusfu1, 11361|Fusfu1, 3476|Fusfu1, 6783|Fusfu1	10362|Fusgr1, 10366|Fusgr1, 10370|Fusgr1, 12296|Fusgr1, 13088|Fusgr1, 5625|Fusgr1	10576|Fusox2, 13893|Fusox2, 14115|Fusox2, 21541|Fusox2, 22002|Fusox2, 25136|Fusox2, 25146|Fusox2, 27137|Fusox2, 3670|Fusox2, 8757|Fusox2	11786|Fusve2, 13774|Fusve2	11667|Chagl1, 11748|Chagl1, 15412|Chagl1, 17667|Chagl1
35	Fungal_trans,adh_short	Trire|2570, Trire|59763, Trire|70912	1358223|Trilo3, 1368725|Trilo3, 1377457|Trilo3	1136979|Trici4, 1140589|Trici4, 1163330|Trici4	OTA02511, OTA03415, OTA04882	10705|Triha1, 501890|Triha1, 502215|Triha1, 509527|Triha1, 514788|Triha1, 520782|Triha1, 548720|Triha1, 85786|Triha1, 96100|Triha1	278885|Trihar1, 328953|Trihar1, 59299|Trihar1, 692482|Trihar1, 704441|Trihar1, 766958|Trihar1, 779938|Trihar1, 866840|Trihar1	OPB36279, OPB37540, OPB38744, OPB40985, OPB41172, OPB43247, OPB46286, OPB47096	01091|Tafro, 03691|Tafro, 04763|Tafro, 04995|Tafro, 05748|Tafro, 06981|Tafro, 97755|Tafro, 98676|Tafro	159950|Trivi2, 27806|Trivi2, 55103|Trivi2, 70550|Trivi2, 77150|Trivi2	231181|Triat2, 231183|Triat2, 302658|Triat2, 305160|Triat2, 309936|Triat2, 34984|Triat2, 35372|Triat2, 48630|Triat2, 90413|Triat2, 93682|Triat2	18657541|Tgamsii, 18657628|Tgamsii, 18658784|Tgamsii, 18659379|Tgamsii, 18659629|Tgamsii, 18662525|Tgamsii, 18664494|Tgamsii, 18666127|Tgamsii, 18666321|Tgamsii	129950|Trias1, 147087|Trias1, 151783|Trias1, 154517|Trias1, 183832|Trias1, 205754|Trias1, 26437|Trias1, 28448|Trias1, 60736|Trias1, 69420|Trias1, 76289|Trias1	000682|Triham1, 002715|Triham1, 005687|Triham1, 005697|Triham1, 005727|Triham1, 005947|Triham1, 007200|Triham1, 009265|Triham1, 009817|Triham1, 009818|Triham1					9073|Cormi1			34725|Necha2, 55027|Necha2, 73318|Necha2, 75779|Necha2, 95296|Necha2	11385|Fusfu1, 14623|Fusfu1, 3963|Fusfu1, 9591|Fusfu1	10420|Fusgr1, 10528|Fusgr1, 3394|Fusgr1, 4945|Fusgr1, 8757|Fusgr1	10337|Fusox2, 14137|Fusox2, 3951|Fusox2, 8173|Fusox2	11814|Fusve2, 18913|Fusve2, 6321|Fusve2, 8650|Fusve2	12949|Chagl1
36	adh_short	Trire|3287, Trire|56838, Trire|62439	1343633|Trilo3, 53990|Trilo3, 62206|Trilo3	1108856|Trici4, 1121075|Trici4, 52739|Trici4	OTA04474, OTA05601, OTA08202	476446|Triha1, 493779|Triha1, 508937|Triha1, 536146|Triha1, 536452|Triha1, 72785|Triha1, 88948|Triha1, 88957|Triha1	623170|Trihar1, 725316|Trihar1, 733895|Trihar1, 737361|Trihar1, 758643|Trihar1, 780987|Trihar1, 782999|Trihar1, 855616|Trihar1	OPB36106, OPB36153, OPB37783, OPB38862, OPB44507, OPB46141, OPB46395, OPB47068	00424|Tafro, 02211|Tafro, 05497|Tafro, 06693|Tafro, 98354|Tafro, 98525|Tafro, 99101|Tafro	193305|Trivi2, 28182|Trivi2, 45164|Trivi2, 47152|Trivi2, 52177|Trivi2, 53901|Trivi2, 59294|Trivi2, 66322|Trivi2, 67129|Trivi2	152807|Triat2, 33634|Triat2, 81202|Triat2, 81454|Triat2	18658313|Tgamsii, 18665868|Tgamsii, 18666152|Tgamsii, 18666547|Tgamsii	129621|Trias1, 175271|Trias1, 30517|Trias1, 59379|Trias1, 74531|Trias1	005447|Triham1, 005662|Triham1, 006168|Triham1, 009127|Triham1	227301|Eweberi	2534|Metac1, 5088|Metac1, 9539|Metac1	5023|Metro1, 5657|Metro1, 6189|Metro1		6825|Cormi1	2991|Beaba1	285071|Cpurpurea	32256|Necha2, 45833|Necha2, 51931|Necha2, 54507|Necha2, 56763|Necha2, 81654|Necha2, 92295|Necha2, 95027|Necha2	11539|Fusfu1, 11960|Fusfu1, 12919|Fusfu1, 2125|Fusfu1, 6105|Fusfu1, 6255|Fusfu1, 9438|Fusfu1	2703|Fusgr1, 3568|Fusgr1, 6700|Fusgr1, 8941|Fusgr1	13146|Fusox2, 14292|Fusox2, 18971|Fusox2, 19603|Fusox2, 19604|Fusox2, 19605|Fusox2, 19814|Fusox2, 3641|Fusox2, 3826|Fusox2	11941|Fusve2, 17672|Fusve2, 7213|Fusve2, 8341|Fusve2, 8519|Fusve2	13607|Chagl1
37	no PFAM domain detected	Trire|104368, Trire|66329	1333574|Trilo3, 1341860|Trilo3, 347930|Trilo3	1126953|Trici4, 1143982|Trici4, 1199032|Trici4	OTA00462, OTA05091	122560|Triha1, 482897|Triha1, 506775|Triha1, 521548|Triha1, 6926|Triha1, 88571|Triha1	338678|Trihar1, 682984|Trihar1, 779587|Trihar1, 783276|Trihar1, 831868|Trihar1, 855324|Trihar1	OPB45012, OPB46451, OPB46452, OPB46919	00396|Tafro, 98626|Tafro, 98627|Tafro, 99183|Tafro	121135|Trivi2, 164228|Trivi2, 181786|Trivi2, 225835|Trivi2, 34151|Trivi2, 47629|Trivi2, 58336|Trivi2	166834|Triat2, 214995|Triat2, 228199|Triat2, 322171|Triat2, 45781|Triat2	18659551|Tgamsii, 18662353|Tgamsii, 18665179|Tgamsii	165754|Trias1, 210831|Trias1, 54598|Trias1, 73931|Trias1	006992|Triham1	171161|Eweberi	3223|Metac1, 3281|Metac1	6992|Metro1, 9460|Metro1	033571|Osinensis, 976991|Osinensis	1959|Cormi1	4909|Beaba1, 9328|Beaba1	266351|Cpurpurea, 306151|Cpurpurea, 306161|Cpurpurea, 306171|Cpurpurea, 306191|Cpurpurea, 306211|Cpurpurea, 306221|Cpurpurea	25866|Necha2, 55114|Necha2, 81272|Necha2	14176|Fusfu1, 14624|Fusfu1, 14644|Fusfu1, 14771|Fusfu1, 1740|Fusfu1, 1741|Fusfu1, 1742|Fusfu1, 1743|Fusfu1, 1744|Fusfu1, 6619|Fusfu1, 8140|Fusfu1, 9477|Fusfu1	13206|Fusgr1, 2700|Fusgr1, 320|Fusgr1, 322|Fusgr1, 324|Fusgr1, 325|Fusgr1, 3378|Fusgr1, 5025|Fusgr1, 8976|Fusgr1	14195|Fusox2, 19148|Fusox2, 21253|Fusox2, 21813|Fusox2, 2291|Fusox2, 2292|Fusox2, 2294|Fusox2, 2295|Fusox2, 3783|Fusox2, 8706|Fusox2	11637|Fusve2, 11684|Fusve2, 11859|Fusve2, 11860|Fusve2, 13964|Fusve2, 18781|Fusve2, 373|Fusve2, 374|Fusve2, 375|Fusve2, 376|Fusve2, 6721|Fusve2	12221|Chagl1
38	adh_short	Trire|109349, Trire|123681, Trire|32087, Trire|64720	1402730|Trilo3, 1403886|Trilo3, 1439739|Trilo3	1117223|Trici4, 1120139|Trici4, 1144130|Trici4	OTA04242, OTA08259, OTA08269	146213|Triha1, 511746|Triha1, 543009|Triha1, 83989|Triha1, 87227|Triha1, 88529|Triha1	110323|Trihar1, 437464|Trihar1, 437633|Trihar1, 695323|Trihar1, 836688|Trihar1, 836851|Trihar1	OPB36368, OPB40503, OPB40903, OPB43309, OPB46324	03449|Tafro, 03458|Tafro, 03742|Tafro, 04285|Tafro, 97899|Tafro, 98196|Tafro	137476|Trivi2, 147785|Trivi2, 192808|Trivi2, 225746|Trivi2, 47454|Trivi2, 52907|Trivi2, 60168|Trivi2, 72937|Trivi2	195762|Triat2, 223486|Triat2, 275833|Triat2, 299636|Triat2, 306768|Triat2	18656192|Tgamsii, 18656323|Tgamsii, 18657551|Tgamsii, 18659065|Tgamsii, 18665499|Tgamsii	24299|Trias1, 39994|Trias1, 59848|Trias1, 71535|Trias1	004852|Triham1, 007994|Triham1, 008198|Triham1, 009484|Triham1, 009586|Triham1, 010109|Triham1	220401|Eweberi	3354|Metac1, 9158|Metac1, 9709|Metac1	10|Metro1, 1565|Metro1, 6684|Metro1		5108|Cormi1, 6821|Cormi1, 855|Cormi1	2901|Beaba1, 4633|Beaba1, 5779|Beaba1, 5857|Beaba1	307641|Cpurpurea, 339031|Cpurpurea	103294|Necha2, 75956|Necha2, 82446|Necha2, 86494|Necha2, 88119|Necha2, 90830|Necha2	13558|Fusfu1, 13784|Fusfu1, 14094|Fusfu1, 14602|Fusfu1, 6182|Fusfu1	2574|Fusgr1, 4736|Fusgr1	15970|Fusox2, 18219|Fusox2, 18266|Fusox2, 19727|Fusox2, 19728|Fusox2, 21432|Fusox2, 25022|Fusox2, 25226|Fusox2, 27217|Fusox2, 8760|Fusox2	11406|Fusve2, 3505|Fusve2, 6861|Fusve2, 8416|Fusve2	13933|Chagl1, 19642|Chagl1, 19853|Chagl1	2375|Neucr2, 5511|Neucr2
39	MFS_1	Trire|105798, Trire|62171	1404190|Trilo3	1084249|Trici4, 1136808|Trici4, 1203056|Trici4	OTA01510, OTA04861	10921|Triha1, 363028|Triha1, 488109|Triha1, 509726|Triha1, 510385|Triha1, 549110|Triha1, 80775|Triha1	537900|Trihar1, 639132|Trihar1, 694002|Trihar1, 764294|Trihar1, 779430|Trihar1, 781768|Trihar1, 826251|Trihar1	OPB36217, OPB37678, OPB42570, OPB43535, OPB44500, OPB44603, OPB45492, OPB46201, OPB46503	00236|Tafro, 03790|Tafro, 05568|Tafro, 07045|Tafro, 98103|Tafro, 99408|Tafro, 99530|Tafro, 99872|Tafro	191595|Trivi2, 192420|Trivi2, 213302|Trivi2, 48199|Trivi2, 68115|Trivi2	251581|Triat2, 291851|Triat2, 35187|Triat2, 41726|Triat2, 53091|Triat2	18660105|Tgamsii, 18662082|Tgamsii, 18663640|Tgamsii, 18665088|Tgamsii, 18666377|Tgamsii	137025|Trias1, 255052|Trias1, 32676|Trias1, 82191|Trias1	000805|Triham1, 003924|Triham1, 010136|Triham1, 010449|Triham1	177771|Eweberi		11545|Metro1, 3546|Metro1, 6383|Metro1, 6658|Metro1, 7935|Metro1	990371|Osinensis	8053|Cormi1, 9020|Cormi1	4248|Beaba1, 4371|Beaba1, 7351|Beaba1, 9858|Beaba1		100870|Necha2, 32449|Necha2, 38651|Necha2, 45233|Necha2, 50663|Necha2, 53410|Necha2, 74179|Necha2	10754|Fusfu1, 11841|Fusfu1, 13237|Fusfu1, 297|Fusfu1, 3103|Fusfu1, 4465|Fusfu1	10968|Fusgr1, 1828|Fusgr1, 4381|Fusgr1, 8132|Fusgr1, 9031|Fusgr1	11332|Fusox2, 20645|Fusox2, 24265|Fusox2, 5002|Fusox2, 6625|Fusox2, 6972|Fusox2	14899|Fusve2, 20264|Fusve2, 3088|Fusve2, 3863|Fusve2, 5213|Fusve2, 7056|Fusve2, 7057|Fusve2	11952|Chagl1, 16622|Chagl1, 19657|Chagl1, 19791|Chagl1	10026|Neucr2, 1848|Neucr2
40	PNP_UDP_1,SesA	Trire|105393, Trire|55559, Trire|56804, Trire|58910, Trire|69316, Trire|70377, Trire|78391	1324317|Trilo3, 1382023|Trilo3, 1385326|Trilo3	1109416|Trici4, 1116960|Trici4, 20609|Trici4	OTA01685, OTA02514, OTA02623, OTA03857	118362|Triha1, 125875|Triha1, 127387|Triha1, 239520|Triha1, 487027|Triha1, 553709|Triha1, 76304|Triha1, 8927|Triha1	699109|Trihar1, 700027|Trihar1, 712447|Trihar1, 716218|Trihar1, 725999|Trihar1, 750563|Trihar1, 755661|Trihar1, 787415|Trihar1, 820215|Trihar1, 828028|Trihar1	OPB37480, OPB40551, OPB41049, OPB45794, OPB46687	00536|Tafro, 01095|Tafro, 03038|Tafro, 06312|Tafro	133076|Trivi2, 136177|Trivi2, 143376|Trivi2, 153334|Trivi2, 15807|Trivi2, 16112|Trivi2, 187852|Trivi2, 231918|Trivi2, 28197|Trivi2, 28411|Trivi2, 36030|Trivi2, 40000|Trivi2, 42949|Trivi2, 44914|Trivi2, 45190|Trivi2, 46137|Trivi2, 46254|Trivi2, 46543|Trivi2, 49960|Trivi2	134181|Triat2, 145443|Triat2, 199130|Triat2, 239796|Triat2, 266978|Triat2, 290253|Triat2, 295046|Triat2, 319921|Triat2, 33697|Triat2, 54132|Triat2, 54264|Triat2	18656638|Tgamsii, 18658771|Tgamsii, 18661270|Tgamsii, 18662978|Tgamsii, 18666423|Tgamsii	159717|Trias1, 199624|Trias1, 391203|Trias1, 432059|Trias1, 60574|Trias1, 60657|Trias1, 60659|Trias1	002576|Triham1, 002725|Triham1, 002800|Triham1, 005290|Triham1, 006744|Triham1, 010085|Triham1		2457|Metac1				9925|Beaba1		16360|Necha2, 39585|Necha2	11153|Fusfu1, 11197|Fusfu1, 13624|Fusfu1, 13825|Fusfu1, 6788|Fusfu1	10132|Fusgr1, 10375|Fusgr1	10520|Fusox2, 22004|Fusox2, 5475|Fusox2	12515|Fusve2, 13769|Fusve2, 3434|Fusve2		144|Neucr2, 2782|Neucr2
41	Epimerase	Trire|111716, Trire|22510, Trire|80335	1342166|Trilo3, 1466906|Trilo3, 67953|Trilo3	1128844|Trici4, 1171664|Trici4, 1190738|Trici4, 144386|Trici4	OSZ99917, OTA00122, OTA05849	10814|Triha1, 253105|Triha1, 485097|Triha1, 500216|Triha1, 507869|Triha1, 546387|Triha1, 77718|Triha1, 93375|Triha1, 99735|Triha1	730823|Trihar1, 751047|Trihar1, 782063|Trihar1, 807542|Trihar1, 834111|Trihar1, 850011|Trihar1, 856739|Trihar1, 862159|Trihar1, 869192|Trihar1	OPB39780, OPB40546, OPB40781, OPB40875, OPB40936, OPB41219, OPB43696, OPB43784, OPB44819, OPB44933	00487|Tafro, 01041|Tafro, 01549|Tafro, 01626|Tafro, 02067|Tafro, 02699|Tafro, 05784|Tafro, 06881|Tafro, 99086|Tafro	111299|Trivi2, 16279|Trivi2, 32650|Trivi2, 46744|Trivi2, 68007|Trivi2, 70733|Trivi2	216948|Triat2, 296468|Triat2, 299063|Triat2, 53261|Triat2, 82756|Triat2, 94161|Triat2	18655719|Tgamsii, 18656794|Tgamsii, 18657168|Tgamsii, 18658803|Tgamsii, 18658847|Tgamsii, 18659936|Tgamsii, 18662488|Tgamsii, 18662739|Tgamsii	204476|Trias1, 58787|Trias1, 69608|Trias1, 73918|Trias1	001758|Triham1, 006012|Triham1, 006083|Triham1, 006266|Triham1, 009608|Triham1	225371|Eweberi	77|Metac1	1750|Metro1, 2995|Metro1		5132|Cormi1	4602|Beaba1	286581|Cpurpurea	41995|Necha2, 65266|Necha2, 91452|Necha2, 96506|Necha2, 98229|Necha2	2079|Fusfu1, 404|Fusfu1, 7983|Fusfu1, 8063|Fusfu1, 8110|Fusfu1	12370|Fusgr1, 1713|Fusgr1	16228|Fusox2, 20980|Fusox2, 21647|Fusox2, 6492|Fusox2, 6521|Fusox2, 7149|Fusox2	5049|Fusve2, 9004|Fusve2	15029|Chagl1, 19242|Chagl1	2900|Neucr2, 5229|Neucr2
42	ABC2_membrane,ABC_tran,ABC_trans_N,PDR_CDR	Trire|47897, Trire|76682, Trire|82105	1140320|Trilo3, 1343167|Trilo3, 65547|Trilo3	1134693|Trici4, 1136859|Trici4, 1202053|Trici4	OTA01456, OTA03012, OTA07372	499017|Triha1, 73524|Triha1, 83576|Triha1	689730|Trihar1, 692694|Trihar1, 716867|Trihar1	OPB36591, OPB38902, OPB40554	01412|Tafro, 04458|Tafro, 04901|Tafro, 98737|Tafro	83793|Trivi2, 85589|Trivi2, 86623|Trivi2	131379|Triat2, 246378|Triat2, 88381|Triat2	18660181|Tgamsii, 18665462|Tgamsii, 18666500|Tgamsii	183505|Trias1, 197594|Trias1, 55388|Trias1	002025|Triham1, 002658|Triham1, 007213|Triham1	173771|Eweberi, 212661|Eweberi	1536|Metac1, 7971|Metac1, 9040|Metac1, 9600|Metac1	1124|Metro1, 1638|Metro1, 3295|Metro1, 6756|Metro1	026641|Osinensis	1691|Cormi1, 6600|Cormi1	1781|Beaba1, 5015|Beaba1, 8779|Beaba1	297161|Cpurpurea, 300591|Cpurpurea, 350951|Cpurpurea	103644|Necha2, 31707|Necha2, 34427|Necha2, 35467|Necha2, 37125|Necha2, 48689|Necha2, 56589|Necha2, 63187|Necha2, 73279|Necha2, 82055|Necha2, 83034|Necha2, 95029|Necha2	11847|Fusfu1, 13819|Fusfu1, 14501|Fusfu1, 3363|Fusfu1, 6462|Fusfu1, 7846|Fusfu1, 8135|Fusfu1, 9015|Fusfu1	10806|Fusgr1, 13275|Fusgr1, 13315|Fusgr1, 3418|Fusgr1, 4201|Fusgr1, 4371|Fusgr1, 5375|Fusgr1, 9970|Fusgr1	10446|Fusox2, 12989|Fusox2, 16214|Fusox2, 16759|Fusox2, 18938|Fusox2, 20854|Fusox2, 21716|Fusox2, 23871|Fusox2, 6369|Fusox2, 6370|Fusox2, 6371|Fusox2, 8262|Fusox2	11375|Fusve2, 11645|Fusve2, 14549|Fusve2, 4739|Fusve2, 6430|Fusve2, 7065|Fusve2, 8121|Fusve2, 9424|Fusve2	15285|Chagl1	8926|Neucr2
43	DUF924,DnaJ,Glyco_hydro_47	Trire|111953, Trire|65380, Trire|79044, Trire|79960	1230698|Trilo3, 1332605|Trilo3, 1351522|Trilo3, 1425778|Trilo3	1122789|Trici4, 1126943|Trici4, 1166017|Trici4, 140909|Trici4	OTA00778, OTA02039, OTA03638, OTA04966	346395|Triha1, 511431|Triha1, 81428|Triha1, 96127|Triha1	783594|Trihar1, 784701|Trihar1, 819778|Trihar1, 838393|Trihar1	OPB37089, OPB41941, OPB44848, OPB45248	03245|Tafro, 05109|Tafro, 06583|Tafro	157800|Trivi2, 193426|Trivi2, 54636|Trivi2, 86342|Trivi2	155013|Triat2, 161121|Triat2, 40546|Triat2, 50338|Triat2	18663968|Tgamsii, 18664097|Tgamsii, 18665216|Tgamsii	145427|Trias1, 25005|Trias1, 62680|Trias1, 89287|Trias1	000518|Triham1, 001407|Triham1, 006054|Triham1, 008059|Triham1	201721|Eweberi, 208361|Eweberi, 225231|Eweberi, 230311|Eweberi	1164|Metac1, 1742|Metac1, 2504|Metac1, 7352|Metac1	4242|Metro1, 4312|Metro1, 6219|Metro1	000611|Osinensis, 012751|Osinensis, 974811|Osinensis	2736|Cormi1, 2894|Cormi1, 4705|Cormi1	4057|Beaba1, 5172|Beaba1, 5858|Beaba1	289791|Cpurpurea, 313141|Cpurpurea, 319371|Cpurpurea, 338561|Cpurpurea	105779|Necha2, 123345|Necha2, 31115|Necha2, 75646|Necha2, 90164|Necha2	10942|Fusfu1, 1506|Fusfu1, 172|Fusfu1, 3597|Fusfu1, 7348|Fusfu1	11494|Fusgr1, 2170|Fusgr1, 5742|Fusgr1, 6718|Fusgr1, 780|Fusgr1	1910|Fusox2, 20363|Fusox2, 22978|Fusox2, 23582|Fusox2, 6801|Fusox2	12882|Fusve2, 14265|Fusve2, 19996|Fusve2, 5383|Fusve2, 781|Fusve2	10699|Chagl1, 14175|Chagl1, 17288|Chagl1, 20499|Chagl1, 20621|Chagl1	10714|Neucr2, 1177|Neucr2, 7479|Neucr2, 9718|Neucr2
44	MFS_1	Trire|65114	1379296|Trilo3	1168730|Trici4, 1171821|Trici4	OTA08228	488753|Triha1, 496483|Triha1, 498746|Triha1, 498750|Triha1, 513160|Triha1, 541678|Triha1, 555212|Triha1, 74988|Triha1, 81214|Triha1, 96749|Triha1	696296|Trihar1, 698010|Trihar1, 701994|Trihar1, 763971|Trihar1, 811778|Trihar1, 822635|Trihar1, 826213|Trihar1, 858451|Trihar1, 859294|Trihar1, 871435|Trihar1	OPB36168, OPB41047, OPB42702, OPB42804, OPB43243, OPB44724, OPB46266, OPB47064	01719|Tafro, 02579|Tafro, 03804|Tafro, 04296|Tafro, 06310|Tafro, 07828|Tafro, 98529|Tafro	194160|Trivi2, 28823|Trivi2, 47330|Trivi2	231166|Triat2, 262121|Triat2, 290072|Triat2, 293743|Triat2, 298879|Triat2, 304426|Triat2, 314371|Triat2, 45675|Triat2, 46189|Triat2, 50478|Triat2, 88153|Triat2	18656490|Tgamsii, 18656701|Tgamsii, 18657543|Tgamsii, 18659381|Tgamsii, 18661612|Tgamsii, 18662259|Tgamsii, 18662265|Tgamsii, 18662515|Tgamsii, 18663982|Tgamsii, 18664199|Tgamsii, 18664214|Tgamsii, 18665149|Tgamsii	136665|Trias1, 149094|Trias1, 446200|Trias1, 79211|Trias1	002300|Triham1, 005342|Triham1, 005701|Triham1, 005945|Triham1, 006445|Triham1, 006452|Triham1, 008299|Triham1, 009240|Triham1	204021|Eweberi		10748|Metro1, 10775|Metro1, 8184|Metro1	014451|Osinensis	43|Cormi1, 608|Cormi1	7590|Beaba1, 9348|Beaba1		34124|Necha2, 44607|Necha2, 53620|Necha2, 98378|Necha2	70|Fusfu1, 9126|Fusfu1		14011|Fusox2, 14815|Fusox2, 16614|Fusox2, 18431|Fusox2, 18432|Fusox2, 18433|Fusox2, 18695|Fusox2, 25497|Fusox2, 6695|Fusox2	5486|Fusve2, 9301|Fusve2	10068|Chagl1, 11356|Chagl1, 20469|Chagl1, 20573|Chagl1
45	CHORD,Cu_amine_oxid,Cu_amine_oxidN2,Cu_amine_oxidN3	Trire|121156, Trire|122963	1332320|Trilo3, 1435638|Trilo3	1108383|Trici4, 1142650|Trici4	OTA02508, OTA08364	331|Triha1, 488748|Triha1, 91325|Triha1	369271|Trihar1, 622284|Trihar1, 778928|Trihar1, 781905|Trihar1	OPB36163, OPB38821, OPB45312, OPB45488	01756|Tafro, 02996|Tafro, 03731|Tafro, 04291|Tafro	28132|Trivi2, 53922|Trivi2, 78714|Trivi2, 80736|Trivi2	224516|Triat2, 231418|Triat2, 88743|Triat2	18659114|Tgamsii, 18662404|Tgamsii, 18663981|Tgamsii, 18666578|Tgamsii	401158|Trias1, 53976|Trias1, 69520|Trias1	008754|Triham1, 009500|Triham1, 009733|Triham1, 010610|Triham1	210501|Eweberi	2145|Metac1, 2351|Metac1, 6866|Metac1, 8480|Metac1	10823|Metro1, 2698|Metro1, 5101|Metro1, 9317|Metro1, 9386|Metro1	031001|Osinensis	2606|Cormi1, 5203|Cormi1, 6893|Cormi1, 8173|Cormi1	2106|Beaba1, 4150|Beaba1, 5553|Beaba1, 609|Beaba1	299481|Cpurpurea	104867|Necha2, 34648|Necha2, 54669|Necha2, 55285|Necha2, 63123|Necha2, 66020|Necha2, 72647|Necha2, 72998|Necha2, 78479|Necha2, 84204|Necha2, 93985|Necha2, 94904|Necha2, 98248|Necha2	12775|Fusfu1, 12829|Fusfu1, 13404|Fusfu1, 14249|Fusfu1, 14649|Fusfu1, 6278|Fusfu1, 7898|Fusfu1	11067|Fusgr1, 2606|Fusgr1, 2615|Fusgr1, 2747|Fusgr1, 4884|Fusgr1	10343|Fusox2, 14575|Fusox2, 15753|Fusox2, 19839|Fusox2, 20997|Fusox2, 21069|Fusox2, 25715|Fusox2, 5226|Fusox2, 6423|Fusox2, 6560|Fusox2, 8594|Fusox2	12257|Fusve2, 15470|Fusve2, 3674|Fusve2, 4790|Fusve2, 6806|Fusve2, 8323|Fusve2, 8643|Fusve2	16536|Chagl1, 19415|Chagl1	9008|Neucr2
46	no PFAM domain detected	Trire|102996, Trire|110150	1327199|Trilo3, 1394600|Trilo3	1115997|Trici4, 1172324|Trici4	OTA01298, OTA03519	496765|Triha1, 503554|Triha1, 514235|Triha1, 551378|Triha1, 92991|Triha1	694273|Trihar1, 779358|Trihar1, 822397|Trihar1, 839684|Trihar1, 841389|Trihar1	OPB41438, OPB42664, OPB42878, OPB43745, OPB46509	00154|Tafro, 04809|Tafro, 04899|Tafro, 05574|Tafro	195738|Trivi2, 42299|Trivi2, 51874|Trivi2, 61023|Trivi2	238663|Triat2, 246044|Triat2, 290052|Triat2	18657534|Tgamsii, 18657944|Tgamsii, 18663490|Tgamsii	135204|Trias1, 191146|Trias1, 62031|Trias1	003002|Triham1, 004240|Triham1		2283|Metac1	11136|Metro1, 7080|Metro1	014411|Osinensis, 020881|Osinensis	4041|Cormi1, 6434|Cormi1, 676|Cormi1, 6983|Cormi1, 8022|Cormi1, 8656|Cormi1	1811|Beaba1, 2038|Beaba1, 3278|Beaba1, 3459|Beaba1, 3835|Beaba1, 8428|Beaba1, 8644|Beaba1	267631|Cpurpurea, 315131|Cpurpurea, 338491|Cpurpurea	34277|Necha2, 45960|Necha2, 49708|Necha2, 7929|Necha2, 81259|Necha2, 89517|Necha2, 93184|Necha2, 94150|Necha2, 97095|Necha2	12399|Fusfu1, 13281|Fusfu1, 13947|Fusfu1, 2337|Fusfu1, 3588|Fusfu1, 3620|Fusfu1, 3755|Fusfu1	4002|Fusgr1, 4250|Fusgr1, 4838|Fusgr1, 5680|Fusgr1, 5732|Fusgr1, 5869|Fusgr1	12876|Fusox2, 18963|Fusox2, 19535|Fusox2, 23223|Fusox2, 23560|Fusox2, 23591|Fusox2, 3402|Fusox2, 5054|Fusox2, 7722|Fusox2	11246|Fusve2, 14240|Fusve2, 14277|Fusve2, 17901|Fusve2, 17902|Fusve2, 17903|Fusve2, 5917|Fusve2, 8871|Fusve2	10100|Chagl1, 17317|Chagl1, 20402|Chagl1	3716|Neucr2
47	ADH_N,ADH_zinc_N,DUF1304	Trire|3447, Trire|58466, Trire|69956	1364813|Trilo3, 1390139|Trilo3, 1467286|Trilo3	1110572|Trici4, 1120928|Trici4, 1135650|Trici4, 67059|Trici4	OSZ99886, OTA03006, OTA03822	129930|Triha1, 151149|Triha1, 21005|Triha1, 21220|Triha1, 479531|Triha1, 484121|Triha1, 82147|Triha1, 90623|Triha1	181731|Trihar1, 535156|Trihar1, 590546|Trihar1, 717330|Trihar1, 740572|Trihar1, 779537|Trihar1, 824574|Trihar1, 849341|Trihar1	OPB37383, OPB40322, OPB40563, OPB40824, OPB41886, OPB42701, OPB45629, OPB46031	01460|Tafro, 02567|Tafro, 03173|Tafro, 05731|Tafro, 07827|Tafro, 96728|Tafro, 98746|Tafro, 99000|Tafro	187844|Trivi2, 202754|Trivi2, 28882|Trivi2, 34032|Trivi2, 49696|Trivi2, 79679|Trivi2	292317|Triat2, 38182|Triat2, 41088|Triat2, 43714|Triat2, 45964|Triat2, 49169|Triat2, 53674|Triat2, 77728|Triat2, 94020|Triat2	18658756|Tgamsii, 18659048|Tgamsii, 18659360|Tgamsii, 18660131|Tgamsii, 18661412|Tgamsii, 18661419|Tgamsii, 18662579|Tgamsii, 18665452|Tgamsii	137650|Trias1, 201111|Trias1, 39183|Trias1, 460343|Trias1, 59813|Trias1, 79934|Trias1, 82510|Trias1	002651|Triham1, 002873|Triham1, 002877|Triham1, 004213|Triham1, 005366|Triham1, 005595|Triham1, 007979|Triham1, 008920|Triham1, 010073|Triham1	187501|Eweberi	174|Metac1, 5289|Metac1	8962|Metro1		3428|Cormi1	2357|Beaba1, 8832|Beaba1		56446|Necha2, 91437|Necha2, 97892|Necha2	11049|Fusfu1, 11534|Fusfu1, 14491|Fusfu1	2477|Fusgr1, 5158|Fusgr1	14286|Fusox2, 20173|Fusox2, 8273|Fusox2	19828|Fusve2, 6438|Fusve2	15488|Chagl1
48	MFS_1	Trire|2068, Trire|70972, Trire|78585	1342079|Trilo3, 347132|Trilo3	1129847|Trici4, 1181084|Trici4, 1181421|Trici4	OTA01152, OTA03681	123214|Triha1, 499037|Triha1, 499963|Triha1, 516391|Triha1, 525365|Triha1, 556789|Triha1, 557634|Triha1, 71199|Triha1, 88645|Triha1	690577|Trihar1, 703918|Trihar1, 830536|Trihar1, 837235|Trihar1, 847285|Trihar1, 847734|Trihar1, 852621|Trihar1, 854056|Trihar1, 870206|Trihar1	OPB38031, OPB40572, OPB44521, OPB46156, OPB46557	02226|Tafro, 02903|Tafro, 03820|Tafro, 04952|Tafro, 97365|Tafro, 98365|Tafro	151280|Trivi2, 154984|Trivi2, 191828|Trivi2, 200458|Trivi2, 34853|Trivi2, 43018|Trivi2, 56332|Trivi2	173880|Triat2, 190544|Triat2, 194657|Triat2, 320793|Triat2, 38612|Triat2, 46267|Triat2, 84182|Triat2, 86593|Triat2	18659359|Tgamsii, 18659887|Tgamsii, 18660784|Tgamsii, 18661244|Tgamsii, 18662269|Tgamsii, 18665147|Tgamsii, 18665450|Tgamsii, 18665881|Tgamsii, 18666439|Tgamsii	127599|Trias1, 137562|Trias1, 145515|Trias1, 43836|Trias1, 448516|Trias1, 50358|Trias1, 73605|Trias1, 74534|Trias1	000347|Triham1, 002649|Triham1, 003159|Triham1, 003302|Triham1, 004214|Triham1, 005047|Triham1, 005714|Triham1, 008302|Triham1, 009749|Triham1, 010279|Triham1, 010543|Triham1	213781|Eweberi	6009|Metac1	11106|Metro1, 9414|Metro1		2993|Cormi1	6890|Beaba1, 9424|Beaba1		14339|Necha2, 37041|Necha2, 42233|Necha2, 43202|Necha2, 49951|Necha2, 98344|Necha2	11200|Fusfu1, 2872|Fusfu1	5356|Fusgr1, 6172|Fusgr1	10527|Fusox2, 15237|Fusox2, 24660|Fusox2	10802|Fusve2, 12511|Fusve2, 15259|Fusve2
49	Abhydrolase_3	Trire|104102, Trire|107835	1404188|Trilo3	1169581|Trici4, 68224|Trici4	OTA04862	101984|Triha1, 112808|Triha1, 3575|Triha1, 495617|Triha1, 496512|Triha1, 501584|Triha1	696535|Trihar1, 706451|Trihar1, 752271|Trihar1, 821761|Trihar1, 828877|Trihar1, 849759|Trihar1	OPB40753, OPB41158, OPB42062, OPB43366, OPB43534	00128|Tafro, 02888|Tafro, 07046|Tafro, 07807|Tafro, 97335|Tafro, 98482|Tafro, 99434|Tafro	118304|Trivi2, 129952|Trivi2, 61611|Trivi2, 68116|Trivi2	155156|Triat2, 200252|Triat2	18657578|Tgamsii, 18663851|Tgamsii	162927|Trias1, 205869|Trias1, 65665|Trias1, 91621|Trias1	008237|Triham1, 009460|Triham1	204051|Eweberi			974991|Osinensis		8700|Beaba1	265471|Cpurpurea	26685|Necha2, 27279|Necha2, 40931|Necha2, 51936|Necha2, 54723|Necha2, 6775|Necha2, 74384|Necha2, 78475|Necha2, 81642|Necha2, 82810|Necha2, 83266|Necha2, 84185|Necha2, 88034|Necha2, 90103|Necha2	1024|Fusfu1, 11063|Fusfu1, 12540|Fusfu1, 12753|Fusfu1, 13378|Fusfu1, 14338|Fusfu1, 2155|Fusfu1, 3231|Fusfu1, 9131|Fusfu1	10110|Fusgr1, 2540|Fusgr1, 3238|Fusgr1, 4082|Fusgr1, 664|Fusgr1	14656|Fusox2, 14665|Fusox2, 15327|Fusox2, 15663|Fusox2, 15672|Fusox2, 16629|Fusox2, 20158|Fusox2, 21094|Fusox2, 21587|Fusox2, 24072|Fusox2, 3605|Fusox2, 5173|Fusox2, 7888|Fusox2, 8446|Fusox2, 976|Fusox2, 977|Fusox2	10905|Fusve2, 12339|Fusve2, 14744|Fusve2, 14745|Fusve2, 1607|Fusve2, 1608|Fusve2, 17709|Fusve2, 17719|Fusve2, 19815|Fusve2, 3708|Fusve2, 5774|Fusve2, 6598|Fusve2	18258|Chagl1
50	Oxidored_FMN	Trire|103015	1466545|Trilo3	51327|Trici4	OTA01167, OTA01279	102114|Triha1, 481575|Triha1, 496805|Triha1, 502141|Triha1, 540402|Triha1, 544552|Triha1, 80963|Triha1	127772|Trihar1, 483496|Trihar1, 714373|Trihar1, 780702|Trihar1, 855429|Trihar1, 866650|Trihar1, 869493|Trihar1	OPB36071, OPB36155, OPB36323, OPB39162, OPB41884, OPB42688, OPB44760, OPB46553	02566|Tafro, 04931|Tafro, 04956|Tafro, 05824|Tafro, 06683|Tafro, 06741|Tafro, 07816|Tafro	28863|Trivi2, 31415|Trivi2, 46335|Trivi2, 47320|Trivi2	297928|Triat2, 31295|Triat2, 33231|Triat2, 36717|Triat2, 45408|Triat2, 54480|Triat2, 92488|Triat2	18656798|Tgamsii, 18657107|Tgamsii, 18659349|Tgamsii, 18659373|Tgamsii, 18660322|Tgamsii, 18661833|Tgamsii, 18664188|Tgamsii, 18664957|Tgamsii, 18666130|Tgamsii	31771|Trias1, 435499|Trias1, 46382|Trias1, 56683|Trias1, 65801|Trias1	001567|Triham1, 004220|Triham1, 006424|Triham1, 006610|Triham1, 010134|Triham1		3660|Metac1, 6981|Metac1	2590|Metro1, 7224|Metro1, 8004|Metro1, 8194|Metro1		4103|Cormi1, 8782|Cormi1, 8999|Cormi1	1748|Beaba1	302361|Cpurpurea	39670|Necha2, 45190|Necha2, 46448|Necha2, 48303|Necha2, 53813|Necha2, 54107|Necha2, 54988|Necha2	12708|Fusfu1, 13343|Fusfu1, 13438|Fusfu1, 13522|Fusfu1, 1947|Fusfu1	4791|Fusgr1, 4903|Fusgr1, 4962|Fusgr1, 89|Fusgr1	15124|Fusox2, 5127|Fusox2, 5265|Fusox2, 5358|Fusox2, 7998|Fusox2	132|Fusve2, 17576|Fusve2, 3546|Fusve2, 3636|Fusve2, 3741|Fusve2, 5671|Fusve2	14041|Chagl1	6059|Neucr2
51	Glyco_hydro_18,Hce2	Trire|108346, Trire|53949, Trire|56894, Trire|72339	1326396|Trilo3, 1470525|Trilo3, 66100|Trilo3, 8286|Trilo3	1125475|Trici4, 1200054|Trici4, 59955|Trici4	OTA01391, OTA05027, OTA05108, OTA07484, OTA07931	129628|Triha1, 477708|Triha1, 517960|Triha1, 524670|Triha1, 532417|Triha1, 550905|Triha1, 98303|Triha1, 99322|Triha1	655866|Trihar1, 683138|Trihar1, 693801|Trihar1, 706086|Trihar1, 751263|Trihar1, 848578|Trihar1, 854645|Trihar1, 858700|Trihar1	OPB40095, OPB41061, OPB42356, OPB42807, OPB46640	02892|Tafro, 05585|Tafro, 06327|Tafro, 07688|Tafro, 97391|Tafro	112097|Trivi2, 152158|Trivi2, 194859|Trivi2, 201336|Trivi2, 204370|Trivi2, 49587|Trivi2, 53606|Trivi2, 66617|Trivi2	10286|Triat2, 247300|Triat2	18660327|Tgamsii, 18662732|Tgamsii, 18663843|Tgamsii, 18666433|Tgamsii	49043|Trias1, 85103|Trias1, 91827|Trias1	006728|Triham1, 007097|Triham1, 010438|Triham1	197271|Eweberi	5145|Metac1	2814|Metro1, 36|Metro1, 5450|Metro1, 5537|Metro1, 9420|Metro1	017801|Osinensis, 020781|Osinensis, 039031|Osinensis	4804|Cormi1, 5102|Cormi1, 9096|Cormi1, 9153|Cormi1	2230|Beaba1, 297|Beaba1, 8982|Beaba1, 9406|Beaba1		11453|Necha2, 123214|Necha2, 78500|Necha2, 86897|Necha2	3961|Fusfu1	12217|Fusgr1, 7434|Fusgr1, 8758|Fusgr1	15372|Fusox2, 25578|Fusox2, 3476|Fusox2	10950|Fusve2, 17818|Fusve2, 19053|Fusve2, 20338|Fusve2, 8359|Fusve2	14498|Chagl1, 16184|Chagl1, 16185|Chagl1, 19163|Chagl1	124|Neucr2, 6608|Neucr2
52	3Beta_HSD,Epimerase			1169211|Trici4		100008|Triha1, 100309|Triha1, 129393|Triha1, 138875|Triha1, 490096|Triha1, 501029|Triha1, 502007|Triha1, 511858|Triha1, 544914|Triha1, 91734|Triha1	218841|Trihar1, 468244|Trihar1, 696825|Trihar1, 780651|Trihar1, 809181|Trihar1, 81988|Trihar1, 854928|Trihar1, 862559|Trihar1, 865705|Trihar1, 867387|Trihar1	OPB37939, OPB39303, OPB40658, OPB40817, OPB41121, OPB42191, OPB42787, OPB44524	00634|Tafro, 01644|Tafro, 02305|Tafro, 05389|Tafro, 97176|Tafro, 98361|Tafro, 98983|Tafro	188987|Trivi2, 202746|Trivi2, 33143|Trivi2, 34270|Trivi2	195136|Triat2, 217087|Triat2, 283824|Triat2, 298114|Triat2, 43140|Triat2	18657085|Tgamsii, 18659219|Tgamsii, 18660103|Tgamsii, 18662189|Tgamsii, 18663809|Tgamsii, 18665531|Tgamsii	140155|Trias1, 142253|Trias1, 205860|Trias1, 29615|Trias1	004879|Triham1, 006729|Triham1, 008278|Triham1, 009626|Triham1, 010334|Triham1, 010624|Triham1			10934|Metro1, 9402|Metro1					103289|Necha2, 44319|Necha2, 44664|Necha2, 45643|Necha2, 46394|Necha2, 52063|Necha2, 53006|Necha2, 53386|Necha2, 54734|Necha2, 55822|Necha2, 86629|Necha2	10558|Fusfu1, 11440|Fusfu1, 12622|Fusfu1, 13949|Fusfu1, 8453|Fusfu1	12421|Fusgr1, 13034|Fusgr1	10341|Fusox2, 14203|Fusox2, 14204|Fusox2, 15858|Fusox2, 17782|Fusox2, 18110|Fusox2, 18255|Fusox2, 19537|Fusox2, 20838|Fusox2, 8063|Fusox2	10421|Fusve2, 11244|Fusve2, 11869|Fusve2, 20417|Fusve2, 5635|Fusve2, 8645|Fusve2	10111|Chagl1, 13377|Chagl1, 16752|Chagl1	1912|Neucr2, 8485|Neucr2
53	FMO-like,Methyltransf_12,Pyr_redox_2,Pyr_redox_3,adh_short	Trire|76230	1388237|Trilo3	1139001|Trici4, 1160232|Trici4	OSZ99900	19445|Triha1, 481576|Triha1, 525304|Triha1	127666|Trihar1, 833113|Trihar1, 866127|Trihar1	OPB36322, OPB40836, OPB44765	05721|Tafro, 06740|Tafro	193358|Trivi2, 53582|Trivi2, 67551|Trivi2, 77573|Trivi2	137391|Triat2, 154787|Triat2, 250440|Triat2, 265387|Triat2, 297097|Triat2, 299249|Triat2, 53410|Triat2, 88456|Triat2	18656016|Tgamsii, 18656465|Tgamsii, 18661968|Tgamsii, 18662292|Tgamsii, 18664781|Tgamsii, 18666517|Tgamsii	130481|Trias1, 141653|Trias1, 162172|Trias1, 32256|Trias1, 444584|Trias1, 51880|Trias1, 60315|Trias1, 71445|Trias1	002489|Triham1, 005586|Triham1, 007228|Triham1, 008115|Triham1, 009838|Triham1, 010019|Triham1, 010359|Triham1, 010458|Triham1, 010550|Triham1		2342|Metac1	1983|Metro1, 2420|Metro1, 3009|Metro1, 3060|Metro1, 5190|Metro1, 5262|Metro1		2581|Cormi1, 2787|Cormi1, 3623|Cormi1	4160|Beaba1, 4926|Beaba1, 8472|Beaba1		101492|Necha2, 44330|Necha2, 48101|Necha2, 51160|Necha2, 54743|Necha2, 79991|Necha2, 82172|Necha2, 85175|Necha2, 95069|Necha2	2156|Fusfu1, 3528|Fusfu1, 6454|Fusfu1, 8187|Fusfu1	10556|Fusgr1, 13288|Fusgr1, 3237|Fusgr1	10450|Fusox2, 12830|Fusox2, 13967|Fusox2, 13968|Fusox2, 13969|Fusox2, 13970|Fusox2, 13972|Fusox2, 13974|Fusox2, 13976|Fusox2, 13978|Fusox2, 13979|Fusox2, 16143|Fusox2, 21044|Fusox2, 21559|Fusox2, 23681|Fusox2, 3606|Fusox2	11583|Fusve2, 14362|Fusve2, 17718|Fusve2, 8130|Fusve2, 8937|Fusve2
54	Inhibitor_I9,Peptidase_S8	Trire|121495, Trire|58698, Trire|64719	1352832|Trilo3, 1440000|Trilo3, 1441032|Trilo3	1113428|Trici4, 1163677|Trici4, 1194998|Trici4	OTA00426, OTA05667, OTA06283	110777|Triha1, 522070|Triha1, 5561|Triha1	201710|Trihar1, 757200|Trihar1, 785321|Trihar1	OPB37691, OPB40312, OPB44227	01451|Tafro, 01594|Tafro, 96730|Tafro	143434|Trivi2, 33902|Trivi2, 41430|Trivi2, 77334|Trivi2	198568|Triat2, 302419|Triat2, 47941|Triat2	18661607|Tgamsii, 18664954|Tgamsii, 18666634|Tgamsii	140866|Trias1, 145850|Trias1, 166201|Trias1	002295|Triham1, 004689|Triham1, 007535|Triham1	206231|Eweberi, 216271|Eweberi	1571|Metac1, 5383|Metac1, 8600|Metac1, 8984|Metac1	1088|Metro1, 2269|Metro1, 5211|Metro1, 6472|Metro1, 7093|Metro1	018511|Osinensis, 030811|Osinensis, 999271|Osinensis	5406|Cormi1, 7617|Cormi1	319|Beaba1, 5303|Beaba1	288221|Cpurpurea	31736|Necha2, 51284|Necha2, 52137|Necha2, 58928|Necha2, 75440|Necha2, 75729|Necha2	11219|Fusfu1, 13278|Fusfu1, 1672|Fusfu1, 3200|Fusfu1, 6564|Fusfu1, 6741|Fusfu1, 8728|Fusfu1	10870|Fusgr1, 12175|Fusgr1, 13123|Fusgr1, 4839|Fusgr1, 947|Fusgr1, 9794|Fusgr1	10549|Fusox2, 17303|Fusox2, 21742|Fusox2, 21926|Fusox2, 2195|Fusox2, 24124|Fusox2, 24125|Fusox2, 3575|Fusox2, 5050|Fusox2	12491|Fusve2, 13836|Fusve2, 14781|Fusve2, 14782|Fusve2, 3816|Fusve2, 42|Fusve2, 495|Fusve2, 9987|Fusve2	19910|Chagl1, 20691|Chagl1	10172|Neucr2, 9867|Neucr2
55	no PFAM domain detected	Trire|67084, Trire|69537	1355373|Trilo3, 1393300|Trilo3	1142795|Trici4, 64623|Trici4	OTA02418, OTA04057	102548|Triha1, 510377|Triha1, 68872|Triha1, 95852|Triha1	167613|Trihar1, 514055|Trihar1, 705699|Trihar1, 830634|Trihar1	OPB36764, OPB43254, OPB45504	03700|Tafro, 06729|Tafro, 96915|Tafro	172383|Trivi2, 17799|Trivi2, 49659|Trivi2, 5724|Trivi2, 5725|Trivi2	167309|Triat2, 299325|Triat2	18661544|Tgamsii, 18665390|Tgamsii, 18665509|Tgamsii	68325|Trias1, 70974|Trias1, 79831|Trias1	003245|Triham1, 004113|Triham1, 007567|Triham1, 009419|Triham1	187991|Eweberi	2946|Metac1, 5827|Metac1, 9139|Metac1	131|Metro1, 4830|Metro1, 6547|Metro1		7981|Cormi1, 9254|Cormi1	2133|Beaba1, 3798|Beaba1	302141|Cpurpurea, 302181|Cpurpurea	26721|Necha2, 35547|Necha2, 45041|Necha2, 47747|Necha2, 51153|Necha2, 51340|Necha2, 56385|Necha2, 6312|Necha2, 90670|Necha2	11966|Fusfu1, 13937|Fusfu1, 14294|Fusfu1, 2301|Fusfu1, 3739|Fusfu1, 4028|Fusfu1, 4071|Fusfu1, 8666|Fusfu1	3580|Fusgr1, 4281|Fusgr1, 5265|Fusgr1, 6605|Fusgr1, 8717|Fusgr1, 9052|Fusgr1, 9728|Fusgr1	13153|Fusox2, 13154|Fusox2, 15460|Fusox2, 15881|Fusox2, 17425|Fusox2, 18131|Fusox2, 19216|Fusox2, 19301|Fusox2, 19507|Fusox2, 26882|Fusox2, 26883|Fusox2, 3442|Fusox2, 3697|Fusox2, 8536|Fusox2	10089|Fusve2, 11038|Fusve2, 11102|Fusve2, 11254|Fusve2, 17866|Fusve2, 6840|Fusve2, 7218|Fusve2, 7219|Fusve2	20421|Chagl1
56	no PFAM domain detected	Trire|108530	1189066|Trilo3	1166011|Trici4	OTA03644	136485|Triha1	766419|Trihar1	OPB37083		35214|Trivi2	128093|Triat2		173315|Trias1	007611|Triham1	216861|Eweberi	1158|Metac1	4235|Metro1	991941|Osinensis	516|Cormi1	6089|Beaba1	275081|Cpurpurea, 293041|Cpurpurea, 293101|Cpurpurea, 293131|Cpurpurea, 293191|Cpurpurea, 293201|Cpurpurea, 293211|Cpurpurea, 293231|Cpurpurea, 293241|Cpurpurea, 293261|Cpurpurea, 293381|Cpurpurea, 293391|Cpurpurea, 293411|Cpurpurea, 293431|Cpurpurea, 293441|Cpurpurea, 293451|Cpurpurea, 293801|Cpurpurea, 293811|Cpurpurea, 293821|Cpurpurea, 294081|Cpurpurea, 294091|Cpurpurea, 294111|Cpurpurea, 294…	80354|Necha2	7354|Fusfu1	11488|Fusgr1	22987|Fusox2, 22988|Fusox2, 22989|Fusox2, 22990|Fusox2	12871|Fusve2, 12872|Fusve2
57	HET	Trire|63093	1462802|Trilo3	1180417|Trici4	OTA08795	19239|Triha1, 268432|Triha1, 476466|Triha1, 499356|Triha1, 514531|Triha1, 535538|Triha1	266474|Trihar1, 756015|Trihar1, 760045|Trihar1, 762472|Trihar1, 824024|Trihar1, 847302|Trihar1	OPB36121, OPB39703, OPB41806, OPB44633, OPB44996	02027|Tafro, 06722|Tafro, 07170|Tafro, 98598|Tafro, 98793|Tafro	153219|Trivi2, 39727|Trivi2, 67737|Trivi2	218517|Triat2, 288129|Triat2, 290387|Triat2	18656566|Tgamsii, 18656984|Tgamsii, 18664330|Tgamsii, 18664834|Tgamsii	168146|Trias1, 37931|Trias1	000779|Triham1, 004020|Triham1, 006126|Triham1		6633|Metac1, 9014|Metac1	2484|Metro1, 3179|Metro1, 4902|Metro1, 7798|Metro1		44|Cormi1, 7238|Cormi1, 9022|Cormi1	7051|Beaba1		102011|Necha2, 102164|Necha2, 30134|Necha2, 44769|Necha2, 45214|Necha2, 52036|Necha2, 52103|Necha2, 54320|Necha2, 74031|Necha2, 77031|Necha2, 79878|Necha2, 84407|Necha2, 85554|Necha2, 86716|Necha2, 86875|Necha2, 89512|Necha2	13130|Fusfu1, 13334|Fusfu1, 14209|Fusfu1, 2011|Fusfu1, 324|Fusfu1, 3402|Fusfu1, 8074|Fusfu1	10189|Fusgr1, 10837|Fusgr1, 1796|Fusgr1, 4130|Fusgr1, 4999|Fusgr1, 5589|Fusgr1	16502|Fusox2, 23823|Fusox2, 4858|Fusox2, 4859|Fusox2, 6456|Fusox2, 7021|Fusox2, 8132|Fusox2, 8666|Fusox2	14505|Fusve2, 3754|Fusve2, 3986|Fusve2, 5158|Fusve2, 6757|Fusve2, 9246|Fusve2	14780|Chagl1, 17446|Chagl1, 19065|Chagl1	8579|Neucr2
58	Abhydrolase_6	Trire|69742	1405746|Trilo3	1126448|Trici4, 1168156|Trici4	OTA01182	242130|Triha1, 507275|Triha1, 535199|Triha1, 551488|Triha1, 72463|Triha1, 82392|Triha1	486997|Trihar1, 64119|Trihar1, 694346|Trihar1, 718339|Trihar1, 787162|Trihar1, 842107|Trihar1	OPB36366, OPB36765, OPB38214, OPB42735, OPB44780, OPB45860	05297|Tafro, 06925|Tafro, 07293|Tafro, 07862|Tafro, 96586|Tafro, 98198|Tafro	120065|Trivi2, 147410|Trivi2, 29562|Trivi2, 36617|Trivi2, 40028|Trivi2, 46141|Trivi2	291757|Triat2, 33769|Triat2, 82720|Triat2	18660340|Tgamsii, 18663716|Tgamsii, 18664191|Tgamsii	199068|Trias1, 451974|Trias1, 74032|Trias1	001578|Triham1, 004887|Triham1, 006436|Triham1, 008067|Triham1		9472|Metac1	1865|Metro1		7780|Cormi1	5709|Beaba1, 6482|Beaba1		105405|Necha2, 53835|Necha2, 56035|Necha2, 97604|Necha2	10454|Fusfu1, 10533|Fusfu1, 11095|Fusfu1, 11402|Fusfu1, 13009|Fusfu1, 13189|Fusfu1, 13398|Fusfu1, 14210|Fusfu1, 3489|Fusfu1, 3612|Fusfu1, 6378|Fusfu1	11675|Fusgr1, 2486|Fusgr1, 3230|Fusgr1, 4455|Fusgr1, 4626|Fusgr1, 4879|Fusgr1, 5068|Fusgr1	14158|Fusox2, 19964|Fusox2, 20116|Fusox2, 23570|Fusox2, 23721|Fusox2, 4709|Fusox2, 4933|Fusox2, 5212|Fusox2, 8664|Fusox2, 9450|Fusox2	11828|Fusve2, 12718|Fusve2, 14248|Fusve2, 14406|Fusve2, 19781|Fusve2, 3682|Fusve2, 3921|Fusve2, 6760|Fusve2, 8072|Fusve2, 8210|Fusve2	14191|Chagl1	8400|Neucr2
59	NmrA	Trire|5855	1343280|Trilo3	1120931|Trici4, 1172707|Trici4	OTA00334	123954|Triha1, 130371|Triha1, 132|Triha1, 2550|Triha1, 363326|Triha1, 536484|Triha1, 538626|Triha1, 542967|Triha1, 88712|Triha1, 91664|Triha1	160600|Trihar1, 1979|Trihar1, 25735|Trihar1, 326984|Trihar1, 739834|Trihar1, 824012|Trihar1, 847220|Trihar1, 850735|Trihar1, 851528|Trihar1, 862561|Trihar1	OPB36167, OPB36203, OPB36206, OPB37702, OPB40636, OPB40883, OPB43687, OPB45376, OPB45598, OPB46183	00632|Tafro, 02519|Tafro, 04624|Tafro, 96402|Tafro, 97803|Tafro, 98473|Tafro, 98476|Tafro, 98699|Tafro	151534|Trivi2, 192659|Trivi2, 204444|Trivi2, 28826|Trivi2, 34059|Trivi2, 38638|Trivi2, 48837|Trivi2	290131|Triat2, 45767|Triat2, 52015|Triat2, 54978|Triat2, 92491|Triat2	18657088|Tgamsii, 18657267|Tgamsii, 18658253|Tgamsii, 18659771|Tgamsii, 18660109|Tgamsii, 18664171|Tgamsii, 18665711|Tgamsii, 18665899|Tgamsii, 18666462|Tgamsii	449325|Trias1, 47482|Trias1, 49455|Trias1, 62973|Trias1, 74050|Trias1	000904|Triham1, 002710|Triham1, 006420|Triham1, 008795|Triham1, 009217|Triham1, 010016|Triham1, 010108|Triham1, 010335|Triham1, 010625|Triham1	195121|Eweberi	7919|Metac1, 9382|Metac1	11232|Metro1, 6581|Metro1		2326|Cormi1	972|Beaba1		52693|Necha2, 89052|Necha2, 97965|Necha2	2012|Fusfu1, 6639|Fusfu1	9040|Fusgr1	21833|Fusox2, 26745|Fusox2, 3691|Fusox2	13935|Fusve2, 79|Fusve2
60	NAD_binding_10,NmrA	Trire|110276	1465328|Trilo3	147841|Trici4	OTA00974	102087|Triha1, 487355|Triha1, 550578|Triha1, 551913|Triha1, 92361|Triha1	390131|Trihar1, 708536|Trihar1, 741803|Trihar1, 869411|Trihar1, 91119|Trihar1	OPB41287, OPB42119, OPB44718, OPB46109	02746|Tafro, 98518|Tafro, 99786|Tafro	152877|Trivi2, 41936|Trivi2, 52870|Trivi2	184861|Triat2, 45276|Triat2, 45727|Triat2, 46420|Triat2, 7111|Triat2	18656019|Tgamsii, 18659954|Tgamsii, 18665703|Tgamsii	153855|Trias1, 427723|Trias1, 450239|Trias1, 50654|Trias1	003732|Triham1, 006137|Triham1, 007249|Triham1, 009448|Triham1		9551|Metac1	10895|Metro1, 1890|Metro1		8447|Cormi1	4123|Beaba1, 7415|Beaba1		34150|Necha2, 37069|Necha2, 39413|Necha2, 42193|Necha2, 42269|Necha2, 44399|Necha2, 46266|Necha2, 51182|Necha2, 51335|Necha2, 52062|Necha2, 54174|Necha2, 55588|Necha2, 70763|Necha2, 7302|Necha2, 73228|Necha2, 81637|Necha2, 92336|Necha2, 95181|Necha2	10563|Fusfu1, 11580|Fusfu1, 13384|Fusfu1, 13747|Fusfu1, 1813|Fusfu1, 3795|Fusfu1, 5056|Fusfu1	3261|Fusgr1, 4875|Fusgr1	12469|Fusox2, 15033|Fusox2, 15117|Fusox2, 18257|Fusox2, 18792|Fusox2, 21463|Fusox2, 21465|Fusox2, 2369|Fusox2, 24804|Fusox2, 24916|Fusox2, 25315|Fusox2, 27297|Fusox2, 5191|Fusox2, 8326|Fusox2, 9340|Fusox2, 9430|Fusox2	10773|Fusve2, 11443|Fusve2, 11967|Fusve2, 17315|Fusve2, 295|Fusve2, 3698|Fusve2	19756|Chagl1
61	MFS_1	Trire|60889, Trire|64920, Trire|69771	1335905|Trilo3, 1364012|Trilo3, 1429866|Trilo3	1127375|Trici4, 1185255|Trici4, 67726|Trici4	OTA01172, OTA06043, OTA07364	126470|Triha1, 129965|Triha1, 498694|Triha1, 500965|Triha1, 89501|Triha1	690640|Trihar1, 744769|Trihar1, 818620|Trihar1, 828266|Trihar1, 833476|Trihar1	OPB37938, OPB40873, OPB44766, OPB46488	01547|Tafro, 02304|Tafro, 07753|Tafro, 98777|Tafro	36973|Trivi2, 50865|Trivi2, 58189|Trivi2, 58844|Trivi2	293107|Triat2, 45499|Triat2, 50887|Triat2	18662098|Tgamsii, 18662301|Tgamsii, 18664182|Tgamsii, 18664804|Tgamsii	152677|Trias1, 178974|Trias1, 44692|Trias1	006835|Triham1, 008548|Triham1		1493|Metac1, 4660|Metac1, 5042|Metac1, 8394|Metac1	2349|Metro1, 487|Metro1, 859|Metro1	007481|Osinensis	1295|Cormi1, 2426|Cormi1, 6071|Cormi1, 7554|Cormi1	1298|Beaba1, 2215|Beaba1, 65|Beaba1	286161|Cpurpurea	103279|Necha2, 37738|Necha2, 72176|Necha2, 86810|Necha2, 90272|Necha2, 94933|Necha2	10976|Fusfu1, 14358|Fusfu1, 3880|Fusfu1, 5977|Fusfu1, 6763|Fusfu1, 8106|Fusfu1	12154|Fusgr1, 39|Fusgr1, 7332|Fusgr1	10099|Fusox2, 14594|Fusox2, 15305|Fusox2, 15739|Fusox2, 16232|Fusox2, 21965|Fusox2, 26598|Fusox2, 26599|Fusox2, 26600|Fusox2, 8420|Fusox2	10862|Fusve2, 11670|Fusve2, 13808|Fusve2, 16447|Fusve2, 6312|Fusve2, 6569|Fusve2	13888|Chagl1, 19958|Chagl1
62	Fn3-like,Glyco_hydro_3,Glyco_hydro_3_C	Trire|46816, Trire|82227	1344583|Trilo3, 1434324|Trilo3	1130330|Trici4, 1164680|Trici4	OTA01521, OTA02850	103121|Triha1, 523343|Triha1, 96503|Triha1	25442|Trihar1, 335780|Trihar1, 782962|Trihar1	OPB36181, OPB41826, OPB44723	04308|Tafro, 97705|Tafro	201309|Trivi2, 45882|Trivi2	245984|Triat2, 35140|Triat2	18656071|Tgamsii, 18666399|Tgamsii	151429|Trias1, 65584|Trias1	003186|Triham1, 005174|Triham1, 008790|Triham1	200291|Eweberi		2166|Metro1		6714|Cormi1	4511|Beaba1		105864|Necha2, 122418|Necha2, 123279|Necha2, 21273|Necha2, 35749|Necha2, 39407|Necha2, 39687|Necha2, 44831|Necha2, 52477|Necha2, 55920|Necha2, 56711|Necha2, 70519|Necha2, 72948|Necha2, 84017|Necha2, 86579|Necha2, 86986|Necha2, 87950|Necha2, 88556|Necha2, 90516|Necha2, 94882|Necha2	13097|Fusfu1, 13799|Fusfu1, 14154|Fusfu1, 14576|Fusfu1, 1627|Fusfu1, 1931|Fusfu1, 3582|Fusfu1, 7775|Fusfu1	113|Fusgr1, 3009|Fusgr1, 4509|Fusgr1, 4727|Fusgr1, 5723|Fusgr1, 906|Fusgr1	10281|Fusox2, 2108|Fusox2, 2109|Fusox2, 21414|Fusox2, 23599|Fusox2, 23600|Fusox2, 23601|Fusox2, 23602|Fusox2, 23603|Fusox2, 2523|Fusox2, 2524|Fusox2, 4819|Fusox2, 6260|Fusox2, 6555|Fusox2, 8730|Fusox2, 9383|Fusox2	14286|Fusve2, 14287|Fusve2, 156|Fusve2, 20541|Fusve2, 4019|Fusve2, 4637|Fusve2, 564|Fusve2, 6699|Fusve2, 8694|Fusve2	10883|Chagl1	121|Neucr2
63	LysM	Trire|105336, Trire|54723	1398863|Trilo3	147417|Trici4	OTA05029, OTA07486	500522|Triha1, 510362|Triha1, 516527|Triha1, 543143|Triha1	355027|Trihar1, 368583|Trihar1, 794498|Trihar1, 864306|Trihar1	OPB41063, OPB44504, OPB45519	02189|Tafro, 02890|Tafro, 02984|Tafro, 06329|Tafro, 96521|Tafro	124493|Trivi2, 128337|Trivi2, 128781|Trivi2, 66683|Trivi2	205877|Triat2, 297859|Triat2, 43321|Triat2	18655795|Tgamsii	193630|Trias1, 446680|Trias1, 452337|Trias1	004834|Triham1	197211|Eweberi, 231501|Eweberi		2752|Metro1, 2816|Metro1, 35|Metro1, 5536|Metro1, 9438|Metro1	017821|Osinensis, 023881|Osinensis, 030841|Osinensis, 981151|Osinensis	2094|Cormi1, 3644|Cormi1, 3647|Cormi1, 4803|Cormi1, 7206|Cormi1, 9033|Cormi1, 9094|Cormi1, 9152|Cormi1	2744|Beaba1, 2945|Beaba1, 3138|Beaba1, 8602|Beaba1, 8979|Beaba1, 9350|Beaba1		42325|Necha2, 56796|Necha2, 84348|Necha2, 86238|Necha2, 90567|Necha2	12810|Fusfu1, 14638|Fusfu1, 14639|Fusfu1, 2259|Fusfu1, 2309|Fusfu1, 3535|Fusfu1, 3540|Fusfu1	10530|Fusgr1, 12219|Fusgr1, 12537|Fusgr1, 7435|Fusgr1	21013|Fusox2, 23642|Fusox2, 23673|Fusox2, 25580|Fusox2, 3478|Fusox2, 8080|Fusox2	12277|Fusve2, 14349|Fusve2, 14355|Fusve2, 17820|Fusve2, 19051|Fusve2, 20336|Fusve2	13379|Chagl1, 15247|Chagl1, 18412|Chagl1, 19724|Chagl1	122|Neucr2, 6526|Neucr2, 6606|Neucr2
64	Aminotran_1_2	Trire|54160, Trire|56572, Trire|59351, Trire|69823	1250593|Trilo3, 1406268|Trilo3, 1439880|Trilo3, 1442027|Trilo3	1126413|Trici4, 1129768|Trici4, 1168381|Trici4	OTA01199, OTA01476, OTA08503	150068|Triha1, 206|Triha1, 508956|Triha1, 511494|Triha1, 555938|Triha1	62572|Trihar1, 784523|Trihar1, 815147|Trihar1, 820702|Trihar1, 821296|Trihar1	OPB38941, OPB44802, OPB44937, OPB47047	00668|Tafro, 02071|Tafro, 06900|Tafro, 97089|Tafro	191817|Trivi2, 203716|Trivi2, 29026|Trivi2, 44837|Trivi2, 46648|Trivi2, 53497|Trivi2	297477|Triat2, 316156|Triat2, 90366|Triat2	18656246|Tgamsii, 18662798|Tgamsii, 18664153|Tgamsii, 18666176|Tgamsii	48532|Trias1, 62636|Trias1	004983|Triham1, 008475|Triham1	229101|Eweberi	4497|Metac1, 4900|Metac1, 7481|Metac1, 8901|Metac1	10243|Metro1, 10913|Metro1, 2189|Metro1, 3645|Metro1, 5620|Metro1	997721|Osinensis	3719|Cormi1	4838|Beaba1	289881|Cpurpurea	101716|Necha2, 33099|Necha2, 56621|Necha2, 87258|Necha2, 91247|Necha2, 97406|Necha2, 97577|Necha2	3116|Fusfu1, 3847|Fusfu1, 5827|Fusfu1, 6319|Fusfu1, 8026|Fusfu1	10955|Fusgr1, 6029|Fusgr1, 8798|Fusgr1	15246|Fusox2, 19893|Fusox2, 21827|Fusox2, 24248|Fusox2, 24249|Fusox2, 26380|Fusox2, 5557|Fusox2, 8169|Fusox2	14885|Fusve2, 14886|Fusve2, 14887|Fusve2, 15483|Fusve2, 16158|Fusve2, 8274|Fusve2	19879|Chagl1
65	OPT,Ribosomal_L37e	Trire|120017, Trire|58158, Trire|74601	1324161|Trilo3, 1434986|Trilo3, 1435902|Trilo3	1107112|Trici4, 1132821|Trici4, 1170869|Trici4	OTA03224, OTA05329, OTA05336	477106|Triha1, 489411|Triha1, 73829|Triha1	704844|Trihar1, 716370|Trihar1, 819218|Trihar1	OPB38488, OPB38496, OPB39397, OPB41162	02284|Tafro, 02290|Tafro, 04891|Tafro, 05737|Tafro, 99851|Tafro	29182|Trivi2, 40872|Trivi2, 84034|Trivi2	127525|Triat2, 31997|Triat2, 320350|Triat2	18658469|Tgamsii, 18658477|Tgamsii, 18659996|Tgamsii	126972|Trias1, 131123|Trias1, 158991|Trias1	001475|Triham1, 003596|Triham1, 003607|Triham1	183111|Eweberi	4431|Metac1, 6818|Metac1, 6874|Metac1, 8667|Metac1, 876|Metac1, 901|Metac1	10993|Metro1, 11247|Metro1, 2929|Metro1, 3795|Metro1, 5739|Metro1, 5768|Metro1	004221|Osinensis, 010001|Osinensis, 025721|Osinensis	1805|Cormi1, 3168|Cormi1, 5615|Cormi1, 6029|Cormi1, 6605|Cormi1, 7928|Cormi1	1779|Beaba1, 5940|Beaba1, 6659|Beaba1, 7788|Beaba1, 851|Beaba1	314261|Cpurpurea, 336441|Cpurpurea, 336471|Cpurpurea	38996|Necha2, 59307|Necha2, 89428|Necha2, 94906|Necha2	4883|Fusfu1, 8861|Fusfu1	8367|Fusgr1, 9563|Fusgr1	12161|Fusox2, 17020|Fusox2, 17021|Fusox2	17053|Fusve2, 17054|Fusve2, 9685|Fusve2, 9686|Fusve2	15591|Chagl1, 16142|Chagl1	1217|Neucr2, 4329|Neucr2
66	no PFAM domain detected	Trire|70500	1392835|Trilo3	1130661|Trici4	OTA07330	11361|Triha1, 13592|Triha1	750947|Trihar1, 853323|Trihar1	OPB39152, OPB45992	99886|Tafro	128086|Trivi2, 5609|Trivi2	167279|Triat2	18658371|Tgamsii	153465|Trias1	004737|Triham1		6814|Metac1	2933|Metro1, 8416|Metro1		3452|Cormi1, 8868|Cormi1	7523|Beaba1	325741|Cpurpurea	17424|Necha2, 26695|Necha2, 26710|Necha2, 39473|Necha2, 43317|Necha2, 43326|Necha2, 45174|Necha2, 47370|Necha2, 54903|Necha2, 85263|Necha2, 87702|Necha2, 94393|Necha2, 96513|Necha2	11172|Fusfu1, 12087|Fusfu1, 12687|Fusfu1, 13129|Fusfu1, 13478|Fusfu1, 14141|Fusfu1, 5059|Fusfu1, 7564|Fusfu1, 7635|Fusfu1	12620|Fusgr1, 2730|Fusgr1, 3064|Fusgr1, 3682|Fusgr1, 4475|Fusgr1, 4900|Fusgr1, 6744|Fusgr1, 7618|Fusgr1, 8829|Fusgr1	12472|Fusox2, 12473|Fusox2, 13360|Fusox2, 14660|Fusox2, 14693|Fusox2, 14938|Fusox2, 15072|Fusox2, 15636|Fusox2, 15874|Fusox2, 18124|Fusox2, 20012|Fusox2, 23274|Fusox2, 25696|Fusox2, 26925|Fusox2, 4856|Fusox2, 5319|Fusox2, 5851|Fusox2, 5852|Fusox2, 5968|Fusox2, 5969|Fusox2, 5970|Fusox2, 5971|Fusox2, 6437|Fusox2, 8024|Fusox2, 8749|Fusox2	12543|Fusve2, 15445|Fusve2, 17318|Fusve2, 3594|Fusve2, 3988|Fusve2, 4290|Fusve2, 4380|Fusve2, 5689|Fusve2, 6678|Fusve2, 7384|Fusve2		6003|Neucr2
67	Aldedh	Trire|123274, Trire|61910, Trire|65142	1335407|Trilo3, 1357275|Trilo3, 1383708|Trilo3	1118739|Trici4, 1127626|Trici4, 1128741|Trici4	OTA05756, OTA06973, OTA07345	102019|Triha1, 106340|Triha1, 127637|Triha1, 88746|Triha1	748056|Trihar1, 764665|Trihar1, 780267|Trihar1, 81481|Trihar1	OPB40763, OPB41254, OPB43072, OPB46540	01437|Tafro, 05598|Tafro, 97065|Tafro, 98009|Tafro, 98926|Tafro	196415|Trivi2, 53146|Trivi2, 75875|Trivi2, 83576|Trivi2	128708|Triat2, 154796|Triat2, 295308|Triat2	18659908|Tgamsii, 18661313|Tgamsii, 18662279|Tgamsii	127519|Trias1, 295289|Trias1, 83042|Trias1	005505|Triham1, 008312|Triham1, 008611|Triham1, 010432|Triham1	193091|Eweberi, 225061|Eweberi	231|Metac1, 2349|Metac1, 4257|Metac1, 6861|Metac1	3721|Metro1, 7211|Metro1, 7475|Metro1, 9319|Metro1		8175|Cormi1	607|Beaba1	299461|Cpurpurea	41063|Necha2, 44403|Necha2, 54204|Necha2, 70076|Necha2, 72458|Necha2, 82976|Necha2, 94167|Necha2, 98069|Necha2	10877|Fusfu1, 12259|Fusfu1, 13475|Fusfu1, 1901|Fusfu1, 6276|Fusfu1	170|Fusgr1, 2471|Fusgr1, 2608|Fusgr1, 3847|Fusgr1	19837|Fusox2, 20474|Fusox2, 21030|Fusox2, 21042|Fusox2, 21402|Fusox2, 2483|Fusox2, 5316|Fusox2, 7484|Fusox2	192|Fusve2, 20112|Fusve2, 6147|Fusve2, 8325|Fusve2	12730|Chagl1	4696|Neucr2
68	adh_short	Trire|107526, Trire|4990, Trire|55671	1387199|Trilo3, 1402534|Trilo3, 1448657|Trilo3	1119391|Trici4, 1126590|Trici4, 1186170|Trici4	OSZ99945, OTA00124, OTA03370	509339|Triha1, 542302|Triha1, 93966|Triha1	107872|Trihar1, 782062|Trihar1, 784996|Trihar1	OPB41759, OPB44935, OPB46700	02069|Tafro, 02849|Tafro, 03023|Tafro	40045|Trivi2, 45740|Trivi2, 46238|Trivi2, 57467|Trivi2	266022|Triat2, 289607|Triat2, 34441|Triat2, 83546|Triat2, 86611|Triat2	18656626|Tgamsii, 18657169|Tgamsii, 18657582|Tgamsii, 18666447|Tgamsii	133838|Trias1, 152205|Trias1, 449828|Trias1, 71823|Trias1	001759|Triham1, 007943|Triham1, 008234|Triham1, 008562|Triham1, 010680|Triham1		2663|Metac1	1379|Metro1	010391|Osinensis			272061|Cpurpurea	32426|Necha2, 41010|Necha2, 43218|Necha2, 49798|Necha2, 53150|Necha2, 56431|Necha2, 73270|Necha2, 75545|Necha2, 75805|Necha2, 75922|Necha2, 89149|Necha2, 94811|Necha2, 97586|Necha2	10414|Fusfu1, 11431|Fusfu1, 13170|Fusfu1, 13232|Fusfu1, 13519|Fusfu1, 13936|Fusfu1, 2101|Fusfu1	4280|Fusgr1, 4967|Fusgr1	14191|Fusox2, 15927|Fusox2, 16284|Fusox2, 18178|Fusox2, 19508|Fusox2, 24813|Fusox2, 3489|Fusox2, 3790|Fusox2, 4911|Fusox2, 4996|Fusox2, 5356|Fusox2, 9397|Fusox2	11255|Fusve2, 11856|Fusve2, 3550|Fusve2, 3870|Fusve2, 3944|Fusve2, 8031|Fusve2
69	adh_short	Trire|3283, Trire|54223, Trire|80019	1337475|Trilo3, 1354908|Trilo3, 1386011|Trilo3	1123049|Trici4, 1164754|Trici4	OTA00730, OTA05477, OTA07859	16487|Triha1, 499664|Triha1, 71189|Triha1, 73785|Triha1, 91651|Triha1	698806|Trihar1, 757430|Trihar1, 782771|Trihar1, 821136|Trihar1, 828913|Trihar1	OPB36243, OPB38868, OPB43859, OPB45205, OPB45366	00199|Tafro, 02612|Tafro, 07019|Tafro, 96905|Tafro, 97697|Tafro	118992|Trivi2, 150143|Trivi2, 209800|Trivi2, 32783|Trivi2, 43673|Trivi2	152345|Triat2, 211944|Triat2, 214997|Triat2, 34678|Triat2	18656140|Tgamsii, 18659169|Tgamsii, 18659216|Tgamsii, 18666295|Tgamsii, 18666537|Tgamsii	167149|Trias1, 198763|Trias1, 23171|Trias1, 63031|Trias1, 70493|Trias1, 82419|Trias1	004978|Triham1, 005455|Triham1, 006734|Triham1, 007698|Triham1, 010557|Triham1	183621|Eweberi	5219|Metac1, 8439|Metac1	2396|Metro1, 3137|Metro1, 3545|Metro1	004521|Osinensis				48811|Necha2, 56536|Necha2, 72184|Necha2, 83140|Necha2, 84147|Necha2	10377|Fusfu1, 4176|Fusfu1	12608|Fusgr1, 12680|Fusgr1, 8563|Fusgr1	10837|Fusox2, 23394|Fusox2, 25671|Fusox2, 3760|Fusox2, 3840|Fusox2, 9336|Fusox2	15401|Fusve2, 18688|Fusve2, 2624|Fusve2, 7991|Fusve2	11069|Chagl1, 12018|Chagl1, 14783|Chagl1, 15108|Chagl1, 17008|Chagl1, 20347|Chagl1
70	Sugar_tr	Trire|109677, Trire|55077, Trire|69957	1405276|Trilo3, 1442306|Trilo3	1107620|Trici4, 1120523|Trici4, 1128638|Trici4	OTA00340, OTA00835, OTA02499	151293|Triha1, 510916|Triha1, 513737|Triha1, 514511|Triha1, 74799|Triha1, 95086|Triha1	445400|Trihar1, 483557|Trihar1, 704314|Trihar1, 716092|Trihar1, 818117|Trihar1, 835602|Trihar1	OPB36159, OPB39091, OPB39853, OPB40641, OPB40698, OPB41469	02514|Tafro, 02727|Tafro, 03091|Tafro, 06679|Tafro, 99733|Tafro, 99926|Tafro	34676|Trivi2, 39349|Trivi2, 53157|Trivi2, 57150|Trivi2, 68782|Trivi2	317313|Triat2, 52380|Triat2, 78906|Triat2, 81681|Triat2, 83926|Triat2	18658267|Tgamsii, 18658644|Tgamsii, 18659740|Tgamsii, 18662242|Tgamsii, 18662291|Tgamsii, 18666367|Tgamsii	142670|Trias1, 205375|Trias1, 61949|Trias1, 63023|Trias1, 73547|Trias1	000875|Triham1, 004817|Triham1, 005927|Triham1, 008808|Triham1, 010442|Triham1	225281|Eweberi							42243|Necha2, 80744|Necha2, 88655|Necha2, 88951|Necha2, 95845|Necha2, 97753|Necha2	11683|Fusfu1, 2052|Fusfu1, 3222|Fusfu1, 72|Fusfu1, 8203|Fusfu1, 9000|Fusfu1	10855|Fusgr1, 5390|Fusgr1, 9412|Fusgr1, 94|Fusgr1	16118|Fusox2, 16776|Fusox2, 24084|Fusox2, 6698|Fusox2	10|Fusve2, 11561|Fusve2, 12051|Fusve2, 14757|Fusve2, 5490|Fusve2, 9441|Fusve2	19247|Chagl1
71	no PFAM domain detected	Trire|106082, Trire|66786	1110277|Trilo3, 1425336|Trilo3	1092245|Trici4, 1164931|Trici4	OTA03124, OTA08647	501|Triha1, 522867|Triha1	767674|Trihar1, 857598|Trihar1	OPB38653	06388|Tafro, 99683|Tafro	221904|Trivi2, 42454|Trivi2, 53566|Trivi2, 53608|Trivi2	316718|Triat2, 320199|Triat2	18658709|Tgamsii	184059|Trias1, 73449|Trias1	000997|Triham1, 010668|Triham1		6934|Metac1, 7004|Metac1	2566|Metro1, 8341|Metro1					16483|Necha2, 33373|Necha2, 36119|Necha2, 37170|Necha2, 45204|Necha2, 45902|Necha2, 49707|Necha2, 52316|Necha2, 54313|Necha2, 55359|Necha2, 76849|Necha2, 79928|Necha2, 89467|Necha2, 98298|Necha2	10305|Fusfu1, 11731|Fusfu1, 11971|Fusfu1, 13417|Fusfu1, 14082|Fusfu1, 14367|Fusfu1, 2186|Fusfu1, 3846|Fusfu1	12727|Fusgr1, 3318|Fusgr1, 4765|Fusgr1, 4814|Fusgr1, 4895|Fusgr1, 5016|Fusgr1, 6638|Fusgr1, 6678|Fusgr1, 75|Fusgr1, 8793|Fusgr1	13156|Fusox2, 14578|Fusox2, 14995|Fusox2, 15247|Fusox2, 16319|Fusox2, 18576|Fusox2, 18593|Fusox2, 25385|Fusox2, 26881|Fusox2, 3573|Fusox2, 5243|Fusox2, 5244|Fusox2, 8414|Fusox2, 8774|Fusox2, 8775|Fusox2, 8776|Fusox2, 9254|Fusox2, 9255|Fusox2, 9256|Fusox2	10807|Fusve2, 17743|Fusve2, 3658|Fusve2, 6557|Fusve2, 6875|Fusve2, 6935|Fusve2, 7221|Fusve2, 7910|Fusve2
72	Fungal_trans	Trire|119986, Trire|121252	1435810|Trilo3, 1441016|Trilo3	1114532|Trici4, 1174242|Trici4	OTA00562, OTA05552	184170|Triha1, 20401|Triha1, 510214|Triha1	717186|Trihar1, 812666|Trihar1, 813781|Trihar1	OPB38609, OPB40292, OPB41845	03952|Tafro, 04198|Tafro, 98434|Tafro	179499|Trivi2, 21401|Trivi2, 27992|Trivi2, 60564|Trivi2	139368|Triat2, 203473|Triat2, 21764|Triat2, 53848|Triat2	18655860|Tgamsii, 18658799|Tgamsii, 18661589|Tgamsii, 18665766|Tgamsii	130946|Trias1, 145031|Trias1	001999|Triham1, 002275|Triham1		3834|Metac1, 7212|Metac1	279|Metro1, 7708|Metro1	981931|Osinensis	4896|Cormi1, 7122|Cormi1	1499|Beaba1, 3954|Beaba1, 4393|Beaba1, 7098|Beaba1, 71|Beaba1	277061|Cpurpurea, 335061|Cpurpurea	11983|Necha2, 47693|Necha2, 85205|Necha2	12982|Fusfu1, 14064|Fusfu1, 2270|Fusfu1, 8460|Fusfu1	4768|Fusgr1	14792|Fusox2, 16379|Fusox2, 16380|Fusox2, 17771|Fusox2, 17772|Fusox2, 17773|Fusox2, 17774|Fusox2, 18574|Fusox2, 18575|Fusox2, 18594|Fusox2, 18595|Fusox2, 18802|Fusox2, 19038|Fusox2, 19039|Fusox2, 23415|Fusox2, 25326|Fusox2, 25386|Fusox2, 25387|Fusox2, 26975|Fusox2, 27306|Fusox2, 3474|Fusox2, 8795|Fusox2	10414|Fusve2, 12089|Fusve2, 17833|Fusve2, 17834|Fusve2, 6893|Fusve2	10687|Chagl1	1160|Neucr2, 1161|Neucr2
73	no PFAM domain detected	Trire|121990, Trire|5647	1146586|Trilo3, 1464183|Trilo3	1156725|Trici4, 1203540|Trici4	OTA01752, OTA08198	127194|Triha1, 507005|Triha1, 84846|Triha1	720459|Trihar1, 787123|Trihar1, 839482|Trihar1	OPB37779, OPB43855, OPB45859	02845|Tafro, 05493|Tafro, 97994|Tafro	143640|Trivi2, 15465|Trivi2, 39567|Trivi2	91914|Triat2	18662433|Tgamsii	47598|Trias1	008662|Triham1	232961|Eweberi	7823|Metac1, 7831|Metac1	5157|Metro1, 570|Metro1, 6287|Metro1	025131|Osinensis		2314|Beaba1	265791|Cpurpurea	32592|Necha2, 56055|Necha2, 79864|Necha2, 84327|Necha2	12831|Fusfu1, 12866|Fusfu1, 13385|Fusfu1, 14457|Fusfu1, 2342|Fusfu1, 3610|Fusfu1, 7946|Fusfu1, 9268|Fusfu1	11674|Fusgr1, 4620|Fusgr1, 5200|Fusgr1, 5861|Fusgr1, 8863|Fusgr1	13808|Fusox2, 18298|Fusox2, 18836|Fusox2, 18837|Fusox2, 18882|Fusox2, 18883|Fusox2, 21240|Fusox2, 23239|Fusox2, 23572|Fusox2, 25114|Fusox2, 25115|Fusox2, 25116|Fusox2, 25117|Fusox2, 25118|Fusox2, 25120|Fusox2, 25160|Fusox2, 27149|Fusox2, 3394|Fusox2, 3395|Fusox2, 5192|Fusox2, 6477|Fusox2, 6478|Fusox2, 8309|Fusox2	12223|Fusve2, 12255|Fusve2, 14250|Fusve2, 17824|Fusve2, 17912|Fusve2, 3697|Fusve2, 4830|Fusve2, 6474|Fusve2, 9139|Fusve2	12049|Chagl1, 14192|Chagl1, 14943|Chagl1
74	FAD_binding_3	Trire|59095	85685|Trilo3	1121878|Trici4	OTA04349	129314|Triha1, 490332|Triha1, 498730|Triha1, 556160|Triha1, 9950|Triha1	705328|Trihar1, 763394|Trihar1, 848265|Trihar1, 850394|Trihar1, 863067|Trihar1	OPB40570, OPB42976, OPB45696, OPB46226	03445|Tafro, 04936|Tafro, 96736|Tafro, 97427|Tafro	126766|Trivi2, 158591|Trivi2, 228034|Trivi2, 42950|Trivi2	28687|Triat2, 93889|Triat2	18660941|Tgamsii, 18665706|Tgamsii	147305|Trias1, 53510|Trias1, 74368|Trias1	000595|Triham1, 009445|Triham1, 009475|Triham1		1535|Metac1, 4029|Metac1, 6288|Metac1, 8224|Metac1	1125|Metro1, 11528|Metro1, 5540|Metro1, 8300|Metro1	979641|Osinensis	8253|Cormi1	2702|Beaba1, 8182|Beaba1	301421|Cpurpurea	32404|Necha2, 42474|Necha2, 51747|Necha2, 82406|Necha2, 82520|Necha2, 87338|Necha2, 89486|Necha2, 90741|Necha2, 91482|Necha2, 97501|Necha2, 98155|Necha2, 98423|Necha2	11549|Fusfu1, 11697|Fusfu1, 12668|Fusfu1, 2366|Fusfu1, 6523|Fusfu1, 6641|Fusfu1	12275|Fusgr1, 12307|Fusgr1, 5561|Fusgr1, 5887|Fusgr1	21545|Fusox2, 21591|Fusox2, 21714|Fusox2, 21835|Fusox2, 2541|Fusox2, 3359|Fusox2, 8038|Fusox2	13932|Fusve2, 14028|Fusve2, 17949|Fusve2, 5658|Fusve2, 6965|Fusve2	12503|Chagl1, 14486|Chagl1	5789|Neucr2
75	Catalase,Catalase-rel	Trire|106245, Trire|58472, Trire|67013, Trire|73818	1041466|Trilo3, 1328317|Trilo3, 1404373|Trilo3, 1436667|Trilo3	1134999|Trici4, 1157503|Trici4, 1187762|Trici4, 1194965|Trici4	OTA02060, OTA03824, OTA05547	120345|Triha1, 486085|Triha1, 79577|Triha1, 81842|Triha1	207985|Trihar1, 785603|Trihar1, 786427|Trihar1, 862232|Trihar1	OPB37380, OPB40299, OPB42210, OPB45111	03176|Tafro, 04206|Tafro, 04547|Tafro, 05221|Tafro	166093|Trivi2, 63462|Trivi2, 71997|Trivi2, 88881|Trivi2	152289|Triat2, 283309|Triat2, 297668|Triat2, 84469|Triat2, 88135|Triat2	18661548|Tgamsii, 18661594|Tgamsii, 18662576|Tgamsii, 18664305|Tgamsii, 18665336|Tgamsii	136964|Trias1, 36716|Trias1, 369646|Trias1, 46857|Trias1, 71163|Trias1	000214|Triham1, 000398|Triham1, 002281|Triham1, 003242|Triham1, 007976|Triham1		1194|Metac1, 3117|Metac1, 4470|Metac1, 6984|Metac1	2587|Metro1, 4016|Metro1, 4272|Metro1, 6871|Metro1	035601|Osinensis	7713|Cormi1	9109|Beaba1	302331|Cpurpurea	57795|Necha2, 66046|Necha2, 85374|Necha2, 87797|Necha2	2298|Fusfu1, 3859|Fusfu1, 6295|Fusfu1	5339|Fusgr1, 6608|Fusgr1	15271|Fusox2, 19411|Fusox2, 19860|Fusox2, 3444|Fusox2	10846|Fusve2, 17864|Fusve2, 8301|Fusve2, 8302|Fusve2	13820|Chagl1	6772|Neucr2
76	DEAD,Helicase_C					526130|Triha1	829693|Trihar1					18656145|Tgamsii, 18664863|Tgamsii		010751|Triham1		5393|Metac1, 5838|Metac1, 8476|Metac1	5105|Metro1, 5506|Metro1, 6535|Metro1, 6536|Metro1	005481|Osinensis, 034211|Osinensis	3792|Cormi1, 4185|Cormi1, 5067|Cormi1, 6024|Cormi1, 9348|Cormi1, 9580|Cormi1	10001|Beaba1, 10287|Beaba1, 693|Beaba1, 7703|Beaba1, 9066|Beaba1, 9607|Beaba1, 9963|Beaba1	291741|Cpurpurea, 291761|Cpurpurea, 291771|Cpurpurea, 291791|Cpurpurea, 291801|Cpurpurea, 291831|Cpurpurea, 291841|Cpurpurea, 291861|Cpurpurea, 291881|Cpurpurea, 291891|Cpurpurea, 291921|Cpurpurea, 291941|Cpurpurea, 294011|Cpurpurea, 323061|Cpurpurea, 323071|Cpurpurea, 323081|Cpurpurea, 323091|Cpurpurea, 323491|Cpurpurea, 345341|Cpurpurea, 345351|Cpurpurea, 345371|Cpurpurea	12141|Necha2, 19715|Necha2, 19726|Necha2, 36088|Necha2, 55320|Necha2, 82228|Necha2, 94028|Necha2			13554|Fusox2, 13812|Fusox2, 13991|Fusox2, 14022|Fusox2, 14054|Fusox2, 15075|Fusox2, 19093|Fusox2, 19098|Fusox2, 19175|Fusox2, 21201|Fusox2, 21222|Fusox2, 21224|Fusox2, 21315|Fusox2, 23220|Fusox2, 23440|Fusox2, 24846|Fusox2, 25570|Fusox2, 25609|Fusox2, 26923|Fusox2, 26998|Fusox2, 26999|Fusox2, 27000|Fusox2, 27001|Fusox2, 27002|Fusox2, 27340|Fusox2, 6563|Fusox2, 9803|Fusox2, 9908|Fusox2	19356|Fusve2	14992|Chagl1
77	Fungal_trans	Trire|36913, Trire|62297	1344160|Trilo3	1160141|Trici4, 1166328|Trici4	OTA03325	10698|Triha1, 113149|Triha1, 125807|Triha1, 85551|Triha1	702026|Trihar1, 751040|Trihar1, 818599|Trihar1, 826225|Trihar1	OPB37796, OPB41184, OPB43786	00488|Tafro, 02558|Tafro, 05510|Tafro, 05754|Tafro	113147|Trivi2, 123194|Trivi2, 144929|Trivi2, 52958|Trivi2	172200|Triat2, 172547|Triat2, 214314|Triat2	18657117|Tgamsii, 18659409|Tgamsii	148293|Trias1, 190008|Trias1, 52468|Trias1	008294|Triham1, 009118|Triham1, 010425|Triham1		5495|Metac1	4625|Metro1, 9419|Metro1	977671|Osinensis	8705|Cormi1, 8986|Cormi1	1669|Beaba1, 3405|Beaba1, 9125|Beaba1	312231|Cpurpurea	11213|Necha2, 13054|Necha2, 65901|Necha2, 80970|Necha2, 80973|Necha2, 88015|Necha2, 88782|Necha2, 88930|Necha2, 91416|Necha2, 94408|Necha2	10610|Fusfu1, 12996|Fusfu1, 1663|Fusfu1, 2839|Fusfu1, 6561|Fusfu1, 7530|Fusfu1	3076|Fusgr1, 4571|Fusgr1, 6208|Fusgr1, 941|Fusgr1	19062|Fusox2, 20855|Fusox2, 21745|Fusox2, 2186|Fusox2, 23367|Fusox2, 23368|Fusox2, 24719|Fusox2, 24720|Fusox2, 24721|Fusox2, 5816|Fusox2, 5817|Fusox2	12067|Fusve2, 14008|Fusve2, 15308|Fusve2, 4254|Fusve2, 505|Fusve2, 506|Fusve2	11844|Chagl1	2402|Neucr2
78	Aldedh,RRF	Trire|22741	1375616|Trilo3	168147|Trici4	OTA02902	116765|Triha1, 140175|Triha1, 495261|Triha1, 520518|Triha1, 538798|Triha1	824917|Trihar1, 834876|Trihar1, 837117|Trihar1, 860739|Trihar1, 869375|Trihar1	OPB42727, OPB43448, OPB43471, OPB44287, OPB45490	04692|Tafro, 04716|Tafro, 05026|Tafro, 07854|Tafro, 98829|Tafro	194915|Trivi2, 85098|Trivi2	128472|Triat2, 29283|Triat2	18655781|Tgamsii, 18656849|Tgamsii, 18658503|Tgamsii, 18663980|Tgamsii	40220|Trias1, 41441|Trias1, 46065|Trias1, 80110|Trias1	006248|Triham1, 007332|Triham1, 009447|Triham1, 009997|Triham1	189341|Eweberi	6209|Metac1	10417|Metro1, 5248|Metro1	988801|Osinensis	1796|Cormi1, 5394|Cormi1	2344|Beaba1, 330|Beaba1	297941|Cpurpurea	31648|Necha2, 41484|Necha2, 45299|Necha2, 61817|Necha2, 64833|Necha2, 79248|Necha2, 82678|Necha2, 97776|Necha2	12252|Fusfu1, 1427|Fusfu1, 1882|Fusfu1, 2105|Fusfu1, 4771|Fusfu1, 9198|Fusfu1	1006|Fusgr1, 3846|Fusgr1, 7804|Fusgr1	11960|Fusox2, 11961|Fusox2, 1590|Fusox2, 2463|Fusox2, 7470|Fusox2	15397|Fusve2, 16850|Fusve2, 16851|Fusve2, 16852|Fusve2, 216|Fusve2, 6160|Fusve2, 9214|Fusve2, 926|Fusve2	11732|Chagl1	1758|Neucr2, 1759|Neucr2, 1760|Neucr2
79	Tyrosinase					97154|Triha1	718959|Trihar1			29649|Trivi2	291326|Triat2	18665954|Tgamsii	27043|Trias1, 57967|Trias1, 83183|Trias1	007947|Triham1, 009053|Triham1, 010102|Triham1, 010201|Triham1		5716|Metac1	2142|Metro1, 3770|Metro1, 6677|Metro1, 6922|Metro1, 8044|Metro1, 9464|Metro1	002581|Osinensis, 009201|Osinensis, 037941|Osinensis	2052|Cormi1, 7371|Cormi1	4659|Beaba1, 7640|Beaba1	334981|Cpurpurea, 334991|Cpurpurea, 335021|Cpurpurea	83487|Necha2, 85924|Necha2	10407|Fusfu1, 10561|Fusfu1, 10862|Fusfu1, 11899|Fusfu1, 12793|Fusfu1, 13912|Fusfu1, 3565|Fusfu1, 9273|Fusfu1	10316|Fusgr1, 12550|Fusgr1, 13068|Fusgr1, 2281|Fusgr1, 3199|Fusgr1, 3211|Fusgr1, 3492|Fusgr1, 4299|Fusgr1, 4592|Fusgr1, 4799|Fusgr1	13054|Fusox2, 16474|Fusox2, 19477|Fusox2, 20488|Fusox2, 20834|Fusox2, 20835|Fusox2, 21051|Fusox2, 25644|Fusox2	11282|Fusve2, 12290|Fusve2, 14307|Fusve2, 20129|Fusve2, 20420|Fusve2, 3358|Fusve2, 7123|Fusve2, 8024|Fusve2, 8864|Fusve2, 9144|Fusve2	10976|Chagl1, 13280|Chagl1, 13865|Chagl1, 14876|Chagl1, 15202|Chagl1, 15918|Chagl1, 15961|Chagl1, 16698|Chagl1, 19593|Chagl1, 19750|Chagl1, 20316|Chagl1	10014|Neucr2, 10600|Neucr2, 10624|Neucr2, 1537|Neucr2, 1538|Neucr2, 2637|Neucr2
80	adh_short	Trire|109548, Trire|59700, Trire|63435	1364985|Trilo3, 1372832|Trilo3, 1421833|Trilo3	1122834|Trici4, 1173505|Trici4, 1188213|Trici4	OTA02296, OTA04472, OTA06415	264324|Triha1, 498660|Triha1, 72868|Triha1, 77368|Triha1, 99836|Triha1	23264|Trihar1, 257421|Trihar1, 448710|Trihar1, 827964|Trihar1, 838153|Trihar1	OPB37149, OPB38860, OPB44702, OPB44794, OPB45241	05480|Tafro, 06909|Tafro, 97508|Tafro, 97740|Tafro, 98352|Tafro, 98914|Tafro	28082|Trivi2, 63579|Trivi2	219500|Triat2, 224460|Triat2, 269919|Triat2, 38831|Triat2, 45376|Triat2	18662079|Tgamsii, 18665223|Tgamsii, 18666061|Tgamsii, 18666549|Tgamsii	131227|Trias1, 173127|Trias1, 68502|Trias1	000511|Triham1, 001337|Triham1, 005445|Triham1, 006969|Triham1, 010114|Triham1, 010234|Triham1		9315|Metac1		001031|Osinensis		7413|Beaba1	315651|Cpurpurea	41583|Necha2, 53268|Necha2, 80781|Necha2, 91096|Necha2, 92278|Necha2	12904|Fusfu1, 13059|Fusfu1, 14385|Fusfu1, 6371|Fusfu1, 6529|Fusfu1	13002|Fusgr1, 13186|Fusgr1, 4643|Fusgr1, 5327|Fusgr1	13980|Fusox2, 18953|Fusox2, 19956|Fusox2, 4768|Fusox2, 8390|Fusox2, 9394|Fusox2	12185|Fusve2, 4060|Fusve2, 6537|Fusve2, 8217|Fusve2	15274|Chagl1	5127|Neucr2, 5128|Neucr2
81	ABC2_membrane,ABC_tran,ABC_trans_N,PDR_CDR	Trire|59014, Trire|82327	1322547|Trilo3, 1434045|Trilo3	1121966|Trici4, 1171105|Trici4	OTA03935, OTA04643	154608|Triha1, 546970|Triha1, 97417|Triha1	780744|Trihar1, 786017|Trihar1, 855769|Trihar1	OPB40694, OPB40926, OPB45838	02822|Tafro, 03767|Tafro, 99729|Tafro	219643|Trivi2, 52608|Trivi2, 64931|Trivi2	10258|Triat2, 314045|Triat2, 314979|Triat2, 53468|Triat2	18657163|Tgamsii, 18657278|Tgamsii, 18658797|Tgamsii, 18664211|Tgamsii	146459|Trias1, 154588|Trias1, 28132|Trias1, 84661|Trias1	005716|Triham1, 006451|Triham1, 007438|Triham1, 009104|Triham1	228971|Eweberi	1226|Metac1, 2167|Metac1	2123|Metro1, 9364|Metro1	024101|Osinensis	1463|Cormi1, 4428|Cormi1, 8812|Cormi1	1103|Beaba1, 2556|Beaba1, 7660|Beaba1	299221|Cpurpurea, 319211|Cpurpurea	104100|Necha2, 35089|Necha2, 48703|Necha2, 54624|Necha2, 67597|Necha2, 92267|Necha2	13786|Fusfu1, 4220|Fusfu1, 8193|Fusfu1, 8446|Fusfu1	10290|Fusgr1, 12234|Fusgr1, 12376|Fusgr1, 5351|Fusgr1, 8557|Fusgr1, 9375|Fusgr1	10891|Fusox2, 16152|Fusox2, 17789|Fusox2, 21346|Fusox2, 21430|Fusox2	10428|Fusve2, 11404|Fusve2, 11576|Fusve2, 2666|Fusve2	13514|Chagl1, 16605|Chagl1, 20348|Chagl1	25|Neucr2, 6932|Neucr2
82	Alpha-amylase	Trire|108477, Trire|59578	174437|Trilo3, 64839|Trilo3	1164829|Trici4, 151423|Trici4	OTA05617, OTA07956	103631|Triha1, 79426|Triha1	779118|Trihar1, 814326|Trihar1	OPB37044, OPB38773	97503|Tafro, 98215|Tafro, 99378|Tafro	53956|Trivi2, 55697|Trivi2	128066|Triat2	18656048|Tgamsii, 18656049|Tgamsii, 18658911|Tgamsii, 18664249|Tgamsii	61727|Trias1, 89506|Trias1	002203|Triham1, 002812|Triham1	224941|Eweberi	567|Metac1, 5843|Metac1, 9140|Metac1	4831|Metro1, 6531|Metro1, 9075|Metro1	007181|Osinensis, 029961|Osinensis	6912|Cormi1, 8672|Cormi1	2123|Beaba1, 6427|Beaba1	306691|Cpurpurea, 330791|Cpurpurea	101162|Necha2, 105966|Necha2, 40401|Necha2, 52845|Necha2, 74531|Necha2, 96509|Necha2	12658|Fusfu1, 13204|Fusfu1, 1896|Fusfu1, 662|Fusfu1, 6699|Fusfu1, 6777|Fusfu1, 9484|Fusfu1	10521|Fusgr1, 12328|Fusgr1, 1438|Fusgr1, 4191|Fusgr1, 4405|Fusgr1	15050|Fusox2, 21883|Fusox2, 23382|Fusox2, 25679|Fusox2, 293|Fusox2, 294|Fusox2, 3776|Fusox2, 4955|Fusox2, 8048|Fusox2	12589|Fusve2, 13885|Fusve2, 15425|Fusve2, 18787|Fusve2, 2221|Fusve2, 2222|Fusve2, 310|Fusve2, 3903|Fusve2, 5647|Fusve2	15096|Chagl1, 15382|Chagl1	3989|Neucr2, 5536|Neucr2
83	Amidase	Trire|109378	1358113|Trilo3	1127472|Trici4	OTA08289	100241|Triha1, 100493|Triha1, 478504|Triha1, 489448|Triha1, 500069|Triha1, 500070|Triha1, 511647|Triha1, 553023|Triha1, 79828|Triha1, 88658|Triha1	355222|Trihar1, 728392|Trihar1, 817746|Trihar1, 817899|Trihar1, 818482|Trihar1, 820286|Trihar1, 823348|Trihar1, 863089|Trihar1, 863102|Trihar1, 866135|Trihar1	OPB36325, OPB38468, OPB39297, OPB40404, OPB40710, OPB42111, OPB44623, OPB45760, OPB46228	02347|Tafro, 04489|Tafro, 04575|Tafro, 07161|Tafro, 97739|Tafro, 97980|Tafro	141231|Trivi2, 148321|Trivi2, 191664|Trivi2, 222372|Trivi2, 40480|Trivi2, 68353|Trivi2	158174|Triat2, 175067|Triat2, 189853|Triat2, 242673|Triat2, 268254|Triat2, 46620|Triat2	18664079|Tgamsii, 18664335|Tgamsii, 18665148|Tgamsii, 18665613|Tgamsii, 18665926|Tgamsii	172525|Trias1, 71393|Trias1, 74141|Trias1, 83199|Trias1	003664|Triham1, 008715|Triham1, 010451|Triham1			11338|Metro1, 3067|Metro1	012291|Osinensis, 990511|Osinensis	2573|Cormi1, 2610|Cormi1, 3620|Cormi1, 8897|Cormi1, 9333|Cormi1, 9349|Cormi1, 9503|Cormi1	4173|Beaba1		52302|Necha2, 76112|Necha2, 85341|Necha2	9433|Fusfu1		3834|Fusox2	18742|Fusve2	20433|Chagl1, 20700|Chagl1
84	no PFAM domain detected	Trire|2033, Trire|59188, Trire|76374	1386046|Trilo3, 1427527|Trilo3, 1431892|Trilo3	1169959|Trici4, 1173123|Trici4, 1173457|Trici4	OTA01454, OTA03855, OTA07316	251|Triha1, 501661|Triha1, 501854|Triha1, 535246|Triha1	176332|Trihar1, 700663|Trihar1, 757573|Trihar1, 823375|Trihar1	OPB36083, OPB38896, OPB44491, OPB46016	00197|Tafro, 04454|Tafro, 04947|Tafro, 97654|Tafro, 99258|Tafro	126992|Trivi2, 191524|Trivi2, 223781|Trivi2, 32016|Trivi2	133343|Triat2, 243351|Triat2, 258085|Triat2, 81374|Triat2	18658114|Tgamsii, 18662475|Tgamsii, 18666506|Tgamsii	140169|Trias1, 158011|Trias1, 30547|Trias1	006276|Triham1, 006697|Triham1, 007219|Triham1, 009420|Triham1	195211|Eweberi	3809|Metac1, 9499|Metac1, 9588|Metac1	11|Metro1, 2008|Metro1, 2149|Metro1, 7734|Metro1	003111|Osinensis, 006791|Osinensis, 033621|Osinensis, 995551|Osinensis		1240|Beaba1, 1699|Beaba1, 79|Beaba1	276421|Cpurpurea, 324321|Cpurpurea	24373|Necha2, 48023|Necha2, 50656|Necha2, 86526|Necha2, 93122|Necha2, 94767|Necha2, 94949|Necha2	10624|Fusfu1, 5215|Fusfu1	12492|Fusgr1, 4344|Fusgr1, 5672|Fusgr1, 6726|Fusgr1	10355|Fusox2, 12693|Fusox2, 6539|Fusox2	20481|Fusve2, 8633|Fusve2
85	p450	Trire|102487, Trire|3121, Trire|52432	1321474|Trilo3, 1342831|Trilo3, 1436831|Trilo3	1125262|Trici4, 1128267|Trici4	OTA00032, OTA00033, OTA02101, OTA07487	101234|Triha1, 103675|Triha1, 492896|Triha1, 500097|Triha1, 80766|Triha1	176031|Trihar1, 436318|Trihar1, 712798|Trihar1, 737448|Trihar1, 819635|Trihar1	OPB38757, OPB42091, OPB42283, OPB45738, OPB45993	04062|Tafro, 04466|Tafro, 96664|Tafro, 96667|Tafro, 99887|Tafro	190045|Trivi2, 190071|Trivi2, 65025|Trivi2, 90820|Trivi2	152285|Triat2, 269658|Triat2, 54776|Triat2	18657454|Tgamsii, 18658372|Tgamsii, 18661545|Tgamsii	139185|Trias1, 179596|Trias1, 28069|Trias1	003244|Triham1, 004738|Triham1, 006628|Triham1		6076|Metac1, 6822|Metac1, 8920|Metac1	10199|Metro1, 11190|Metro1, 1997|Metro1, 2700|Metro1, 2921|Metro1	002391|Osinensis, 019091|Osinensis	1526|Cormi1	1237|Beaba1, 9773|Beaba1	293181|Cpurpurea, 332121|Cpurpurea, 332131|Cpurpurea	45623|Necha2, 53484|Necha2	11965|Fusfu1, 12568|Fusfu1, 13207|Fusfu1	14|Fusgr1, 4408|Fusgr1	10172|Fusox2, 13151|Fusox2, 13152|Fusox2, 4963|Fusox2, 7953|Fusox2, 7954|Fusox2	3899|Fusve2, 5709|Fusve2, 7217|Fusve2, 8838|Fusve2	10085|Chagl1
86	Sugar_tr	Trire|67469, Trire|76758	1406328|Trilo3, 1418609|Trilo3	1189506|Trici4	OTA04610, OTA05618	103038|Triha1, 156478|Triha1, 502413|Triha1	456647|Trihar1, 753757|Trihar1, 834364|Trihar1	OPB36141, OPB38774, OPB43514	05996|Tafro, 06702|Tafro, 07063|Tafro, 97505|Tafro, 98214|Tafro	28190|Trivi2, 77936|Trivi2	244053|Triat2	18656047|Tgamsii, 18663316|Tgamsii	92685|Trias1	008182|Triham1	231031|Eweberi	5844|Metac1, 8770|Metac1, 9141|Metac1	4832|Metro1, 6530|Metro1, 7374|Metro1	029951|Osinensis, 985561|Osinensis	7471|Cormi1, 8673|Cormi1	2296|Beaba1, 6426|Beaba1	269661|Cpurpurea, 306711|Cpurpurea	104938|Necha2, 105684|Necha2, 45302|Necha2, 51202|Necha2, 69126|Necha2, 87060|Necha2, 93944|Necha2	10085|Fusfu1, 13382|Fusfu1, 6700|Fusfu1, 6778|Fusfu1, 7988|Fusfu1, 8212|Fusfu1, 9483|Fusfu1	10520|Fusgr1, 12327|Fusgr1, 12498|Fusgr1, 12959|Fusgr1, 2697|Fusgr1, 4873|Fusgr1	10220|Fusox2, 21884|Fusox2, 3777|Fusox2, 5189|Fusox2, 6511|Fusox2, 8858|Fusox2, 8859|Fusox2	11544|Fusve2, 13879|Fusve2, 18786|Fusve2, 3700|Fusve2, 4868|Fusve2, 7535|Fusve2, 7536|Fusve2, 8760|Fusve2	15095|Chagl1, 20608|Chagl1	5535|Neucr2, 6824|Neucr2
87	AA_permease_2	Trire|70998	1342412|Trilo3	1126386|Trici4	OTA01148	521602|Triha1	833800|Trihar1	OPB46498		90794|Trivi2	137475|Triat2	18666372|Tgamsii	62186|Trias1	005921|Triham1		1524|Metac1, 2061|Metac1, 2067|Metac1, 2144|Metac1, 3365|Metac1, 8921|Metac1	11362|Metro1, 11369|Metro1, 1554|Metro1, 1968|Metro1, 2693|Metro1, 9387|Metro1	005221|Osinensis, 024381|Osinensis, 031011|Osinensis, 996791|Osinensis	1492|Cormi1, 2008|Cormi1, 2166|Cormi1, 2677|Cormi1, 3506|Cormi1, 624|Cormi1, 6559|Cormi1, 8472|Cormi1, 8490|Cormi1	2741|Beaba1, 3565|Beaba1, 4044|Beaba1, 4267|Beaba1, 4764|Beaba1, 4787|Beaba1, 8257|Beaba1, 9325|Beaba1	277871|Cpurpurea	45109|Necha2, 45449|Necha2, 55800|Necha2, 70566|Necha2, 70714|Necha2, 73000|Necha2, 86300|Necha2	10591|Fusfu1, 11462|Fusfu1, 1831|Fusfu1, 5338|Fusfu1, 9116|Fusfu1	10078|Fusgr1, 13222|Fusgr1, 146|Fusgr1, 2614|Fusgr1, 8870|Fusgr1	12843|Fusox2, 14227|Fusox2, 16605|Fusox2, 20810|Fusox2, 23747|Fusox2, 2395|Fusox2, 2396|Fusox2, 24778|Fusox2, 24779|Fusox2, 24780|Fusox2, 25038|Fusox2, 25212|Fusox2, 25716|Fusox2, 27203|Fusox2	11886|Fusve2, 15469|Fusve2, 20444|Fusve2, 278|Fusve2, 9312|Fusve2
88	Epimerase	Trire|106479, Trire|111093, Trire|56700, Trire|69950	1252400|Trilo3, 1437555|Trilo3, 1456564|Trilo3, 1473252|Trilo3	1120577|Trici4, 1140548|Trici4, 149906|Trici4	OTA03005, OTA04337, OTA07569, OTA08145	109465|Triha1, 11517|Triha1, 215748|Triha1, 520735|Triha1, 7648|Triha1, 94604|Triha1	603786|Trihar1, 703154|Trihar1, 742306|Trihar1, 860699|Trihar1, 866751|Trihar1, 867354|Trihar1	OPB37176, OPB40566, OPB43743, OPB45389, OPB45484, OPB47153	00010|Tafro, 02992|Tafro, 04897|Tafro, 07365|Tafro, 96765|Tafro, 97446|Tafro	194484|Trivi2, 24433|Trivi2, 50565|Trivi2, 58998|Trivi2, 86039|Trivi2	177117|Triat2, 214542|Triat2, 217178|Triat2, 310002|Triat2, 81251|Triat2, 88602|Triat2	18658233|Tgamsii, 18661547|Tgamsii, 18662263|Tgamsii, 18665776|Tgamsii, 18666082|Tgamsii, 18666344|Tgamsii	283689|Trias1, 28403|Trias1, 46858|Trias1, 62938|Trias1, 67943|Trias1	003243|Triham1, 006678|Triham1, 006916|Triham1, 007075|Triham1, 007493|Triham1, 007494|Triham1	205771|Eweberi	6366|Metac1	3615|Metro1		4829|Cormi1	3176|Beaba1	277971|Cpurpurea, 278061|Cpurpurea, 278071|Cpurpurea	102239|Necha2, 52490|Necha2, 88179|Necha2	12646|Fusfu1		15153|Fusox2	425|Fusve2		9869|Neucr2
89	Glyco_hydro_75	Trire|42152, Trire|66789, Trire|70341	1405920|Trilo3, 1433464|Trilo3, 355778|Trilo3	1171092|Trici4, 1184692|Trici4, 65774|Trici4	OTA00212, OTA00985, OTA01396	45882|Triha1, 515691|Triha1, 538638|Triha1, 540691|Triha1, 98691|Triha1	1793|Trihar1, 356499|Trihar1, 557917|Trihar1, 686456|Trihar1, 778963|Trihar1	OPB40420, OPB41309, OPB42786, OPB45592, OPB45882	02771|Tafro, 06442|Tafro, 07468|Tafro, 98491|Tafro, 99919|Tafro	111479|Trivi2, 59043|Trivi2, 70659|Trivi2, 72986|Trivi2, 87418|Trivi2	145108|Triat2, 16857|Triat2, 216890|Triat2, 54365|Triat2, 80199|Triat2	18657290|Tgamsii, 18659973|Tgamsii, 18661458|Tgamsii, 18662058|Tgamsii, 18665602|Tgamsii	170486|Trias1, 26995|Trias1, 31629|Trias1, 52759|Trias1, 71055|Trias1	003677|Triham1, 003746|Triham1, 007498|Triham1, 008673|Triham1, 008814|Triham1	167171|Eweberi	4294|Metac1, 8097|Metac1	6321|Metro1, 7521|Metro1, 9482|Metro1	017701|Osinensis	4633|Cormi1, 9544|Cormi1	5880|Beaba1, 6270|Beaba1	289361|Cpurpurea	106145|Necha2, 94265|Necha2	12211|Fusfu1, 9083|Fusfu1	3806|Fusgr1	16669|Fusox2, 7419|Fusox2	6209|Fusve2, 6210|Fusve2, 6211|Fusve2, 9345|Fusve2	11908|Chagl1	2390|Neucr2
90	adh_short	Trire|109357, Trire|40808, Trire|54227	1336092|Trilo3, 1379471|Trilo3, 1470960|Trilo3	1127609|Trici4, 1129650|Trici4, 1171878|Trici4	OTA03697, OTA08262, OTA08266	101932|Triha1, 490087|Triha1, 6808|Triha1, 88504|Triha1, 88627|Triha1	437616|Trihar1, 725708|Trihar1, 827206|Trihar1, 831725|Trihar1, 842381|Trihar1	OPB40744, OPB42779, OPB46135, OPB46326, OPB46330	03452|Tafro, 03456|Tafro, 96745|Tafro, 98499|Tafro	191903|Trivi2, 222416|Trivi2, 47190|Trivi2, 47324|Trivi2, 59699|Trivi2	287386|Triat2, 45809|Triat2, 46228|Triat2	18658224|Tgamsii, 18659058|Tgamsii, 18665860|Tgamsii	137814|Trias1, 148927|Trias1, 149392|Trias1	006166|Triham1, 006907|Triham1, 010523|Triham1					1954|Cormi1, 3684|Cormi1	6716|Beaba1		34006|Necha2, 41399|Necha2, 50449|Necha2, 50515|Necha2, 54058|Necha2, 82657|Necha2, 90563|Necha2, 94266|Necha2	11395|Fusfu1, 12212|Fusfu1, 13554|Fusfu1, 13557|Fusfu1, 2351|Fusfu1, 6747|Fusfu1	12170|Fusgr1, 12270|Fusgr1, 13042|Fusgr1, 3807|Fusgr1, 97|Fusgr1	14150|Fusox2, 21933|Fusox2, 3382|Fusox2, 7420|Fusox2	11822|Fusve2, 13831|Fusve2, 17924|Fusve2, 3506|Fusve2, 3509|Fusve2, 6208|Fusve2	18266|Chagl1	3629|Neucr2
91	p450	Trire|27722, Trire|65040	1439740|Trilo3, 66770|Trilo3	1171880|Trici4, 1172756|Trici4	OTA04134, OTA08260	483190|Triha1, 549495|Triha1, 87842|Triha1, 89154|Triha1	335622|Trihar1, 789250|Trihar1, 800895|Trihar1, 846905|Trihar1	OPB43459, OPB46126, OPB46332, OPB46559	00674|Tafro, 03450|Tafro, 04949|Tafro	47601|Trivi2, 49550|Trivi2	214400|Triat2, 263459|Triat2, 319887|Triat2	18659064|Tgamsii, 18665693|Tgamsii, 18666005|Tgamsii	151411|Trias1, 201072|Trias1	005907|Triham1, 006157|Triham1, 009485|Triham1	228261|Eweberi	1110|Metac1, 182|Metac1	1988|Metro1, 4187|Metro1	975641|Osinensis, 980451|Osinensis				101151|Necha2, 31801|Necha2, 53879|Necha2, 54475|Necha2, 80967|Necha2, 82145|Necha2, 83264|Necha2, 86138|Necha2, 86143|Necha2, 87379|Necha2, 88925|Necha2, 96455|Necha2	11231|Fusfu1, 11483|Fusfu1, 13553|Fusfu1, 13705|Fusfu1, 6578|Fusfu1, 6652|Fusfu1, 6665|Fusfu1, 6723|Fusfu1	10526|Fusgr1, 12227|Fusgr1, 13144|Fusgr1	10564|Fusox2, 21905|Fusox2, 21906|Fusox2, 21907|Fusox2	12481|Fusve2, 13858|Fusve2, 13989|Fusve2, 3510|Fusve2	11893|Chagl1, 13493|Chagl1, 15066|Chagl1, 9838|Chagl1	2441|Neucr2, 4982|Neucr2, 8602|Neucr2, 8650|Neucr2
92	Aldo_ket_red	Trire|5502, Trire|58675, Trire|59770, Trire|68336	1343654|Trilo3, 1368400|Trilo3, 1376408|Trilo3, 1401328|Trilo3	1142747|Trici4, 1154996|Trici4, 141475|Trici4, 55334|Trici4	OTA01462, OTA02845, OTA05626, OTA07731	11831|Triha1, 495431|Triha1, 497568|Triha1, 502255|Triha1, 91480|Triha1, 99600|Triha1	719693|Trihar1, 724627|Trihar1, 779028|Trihar1, 780951|Trihar1, 822306|Trihar1, 847316|Trihar1	OPB38909, OPB40846, OPB44712, OPB45437, OPB45452	01542|Tafro, 03799|Tafro, 04231|Tafro, 05711|Tafro, 06843|Tafro, 06857|Tafro	153762|Trivi2, 191531|Trivi2, 49145|Trivi2, 59203|Trivi2	33960|Triat2, 40119|Triat2, 40913|Triat2, 82408|Triat2, 86677|Triat2	18659818|Tgamsii, 18659832|Tgamsii, 18662508|Tgamsii, 18662518|Tgamsii, 18666360|Tgamsii, 18666489|Tgamsii	190003|Trias1, 26870|Trias1, 62262|Trias1, 68725|Trias1	003118|Triham1, 003203|Triham1, 003215|Triham1, 010499|Triham1		7329|Metac1, 9316|Metac1	11579|Metro1, 2407|Metro1		3454|Cormi1	2757|Beaba1		40120|Necha2, 42670|Necha2	6761|Fusfu1, 7464|Fusfu1	3148|Fusgr1, 3293|Fusgr1	21963|Fusox2, 5701|Fusox2, 8924|Fusox2	13810|Fusve2, 4146|Fusve2	15136|Chagl1, 15181|Chagl1
93	Fungal_trans	Trire|104182, Trire|73104	1363766|Trilo3, 1439108|Trilo3	1181786|Trici4, 1198313|Trici4	OTA03052, OTA04339	103107|Triha1, 121707|Triha1, 122673|Triha1, 123261|Triha1, 134847|Triha1, 514154|Triha1, 536292|Triha1, 548636|Triha1, 549038|Triha1, 6077|Triha1, 78608|Triha1, 9767|Triha1	690972|Trihar1, 692612|Trihar1, 696847|Trihar1, 704152|Trihar1, 707327|Trihar1, 752195|Trihar1, 762636|Trihar1, 789755|Trihar1, 817356|Trihar1, 819285|Trihar1, 831310|Trihar1, 859295|Trihar1	OPB37479, OPB37727, OPB40547, OPB41111, OPB41838, OPB44725, OPB44968, OPB47156	03961|Tafro, 04357|Tafro, 05378|Tafro, 07368|Tafro, 99131|Tafro, 99706|Tafro	125679|Trivi2, 125715|Trivi2, 13620|Trivi2, 153840|Trivi2, 156681|Trivi2, 159674|Trivi2, 190976|Trivi2, 191924|Trivi2, 193156|Trivi2, 28724|Trivi2	14973|Triat2, 280220|Triat2, 30590|Triat2, 315146|Triat2, 319795|Triat2, 53540|Triat2	18657135|Tgamsii, 18662738|Tgamsii, 18666079|Tgamsii	173887|Trias1, 51613|Trias1, 59313|Trias1, 76970|Trias1	001725|Triham1, 006731|Triham1, 007502|Triham1		6365|Metac1	3614|Metro1		4830|Cormi1	3177|Beaba1		89325|Necha2	6640|Fusfu1		21834|Fusox2	13933|Fusve2, 13934|Fusve2
94	Glyco_hydro_76	Trire|49409, Trire|53542, Trire|67844	113406|Trilo3, 1328159|Trilo3, 1380182|Trilo3	1109817|Trici4, 1167218|Trici4, 1191379|Trici4	OTA01414, OTA02327, OTA07997	3063|Triha1, 427679|Triha1, 486211|Triha1	735870|Trihar1, 779778|Trihar1, 818311|Trihar1, 832671|Trihar1	OPB37420, OPB44070, OPB45226	01061|Tafro, 04131|Tafro, 05465|Tafro	213831|Trivi2, 35378|Trivi2, 72671|Trivi2	130206|Triat2, 161116|Triat2, 296657|Triat2	18662617|Tgamsii, 18664572|Tgamsii, 18665234|Tgamsii	137538|Trias1, 46625|Trias1, 69333|Trias1	000499|Triham1, 007813|Triham1, 008016|Triham1	196701|Eweberi, 210801|Eweberi	4906|Metac1, 5966|Metac1, 6063|Metac1	10062|Metro1, 10233|Metro1, 4967|Metro1	983611|Osinensis	1962|Cormi1, 3204|Cormi1, 9147|Cormi1	2542|Beaba1, 4688|Beaba1, 4767|Beaba1	277511|Cpurpurea, 308231|Cpurpurea	123408|Necha2, 35107|Necha2	14277|Fusfu1, 4486|Fusfu1, 8645|Fusfu1	8111|Fusgr1, 9710|Fusgr1	11368|Fusox2, 17453|Fusox2, 17454|Fusox2, 20909|Fusox2, 8551|Fusox2, 8552|Fusox2, 8553|Fusox2	10126|Fusve2, 3120|Fusve2, 3121|Fusve2, 6826|Fusve2, 6827|Fusve2, 6828|Fusve2	17059|Chagl1	407|Neucr2, 7340|Neucr2
95	AAA	Trire|74187, Trire|75247	1376554|Trilo3, 1470382|Trilo3	1168116|Trici4, 1198477|Trici4	OTA01290, OTA02527	146193|Triha1, 153705|Triha1, 506877|Triha1, 78694|Triha1, 87999|Triha1	714310|Trihar1, 779692|Trihar1, 779820|Trihar1, 779935|Trihar1, 839260|Trihar1	OPB41155, OPB42673, OPB46311, OPB46587, OPB47111	07327|Tafro, 07798|Tafro, 99040|Tafro	142751|Trivi2, 146143|Trivi2, 44412|Trivi2, 61173|Trivi2	189969|Triat2	18662007|Tgamsii, 18663498|Tgamsii, 18663841|Tgamsii	135101|Trias1	003301|Triham1, 004232|Triham1, 006333|Triham1, 010654|Triham1		2288|Metac1, 4074|Metac1	11473|Metro1		673|Cormi1, 7984|Cormi1	3801|Beaba1, 8642|Beaba1		39190|Necha2, 39197|Necha2, 45060|Necha2, 47710|Necha2, 48916|Necha2, 81263|Necha2	11193|Fusfu1, 12404|Fusfu1, 12464|Fusfu1, 5040|Fusfu1, 5529|Fusfu1, 8418|Fusfu1	12666|Fusgr1, 2502|Fusgr1, 6889|Fusgr1	12434|Fusox2, 12435|Fusox2, 12436|Fusox2, 12437|Fusox2, 12438|Fusox2, 17816|Fusox2, 23417|Fusox2, 25935|Fusox2, 7729|Fusox2	10458|Fusve2, 12520|Fusve2, 15688|Fusve2, 17294|Fusve2, 17295|Fusve2, 5832|Fusve2, 5909|Fusve2	11851|Chagl1, 15902|Chagl1	2629|Neucr2
96	adh_short	Trire|103113, Trire|105884, Trire|60518	1400046|Trilo3, 1442415|Trilo3, 1471079|Trilo3	1172768|Trici4, 68920|Trici4	OTA00433, OTA04147, OTA04478	369583|Triha1, 498747|Triha1, 505892|Triha1, 509379|Triha1, 526394|Triha1	779440|Trihar1, 783180|Trihar1, 787073|Trihar1, 825159|Trihar1, 859300|Trihar1	OPB37698, OPB38855, OPB40986, OPB46114	00666|Tafro, 03805|Tafro, 04993|Tafro, 97807|Tafro, 98346|Tafro	201124|Trivi2, 48225|Trivi2, 52152|Trivi2, 61793|Trivi2, 69136|Trivi2, 70133|Trivi2	229881|Triat2, 309969|Triat2, 82704|Triat2, 90021|Triat2	18663693|Tgamsii, 18664229|Tgamsii, 18664899|Tgamsii, 18664946|Tgamsii, 18666315|Tgamsii	146873|Trias1, 27983|Trias1, 46371|Trias1, 73940|Trias1	004698|Triham1, 004860|Triham1, 007094|Triham1, 008910|Triham1, 010750|Triham1	170621|Eweberi		4915|Metro1	013211|Osinensis	3391|Cormi1, 7994|Cormi1	3808|Beaba1, 9660|Beaba1		19049|Necha2, 44851|Necha2, 72849|Necha2, 94977|Necha2	13740|Fusfu1, 2080|Fusfu1, 26|Fusfu1	4238|Fusgr1	14307|Fusox2, 15149|Fusox2, 21471|Fusox2	11449|Fusve2, 11756|Fusve2, 5506|Fusve2	12026|Chagl1, 14067|Chagl1, 16635|Chagl1, 17282|Chagl1	2374|Neucr2
97	ADH_N,ADH_zinc_N	Trire|68590, Trire|80920	1471822|Trilo3	1135546|Trici4, 1189338|Trici4	OTA06145, OTA06767	546341|Triha1, 77454|Triha1, 94592|Triha1	246579|Trihar1, 778665|Trihar1, 782271|Trihar1	OPB40366, OPB43589	01434|Tafro, 06473|Tafro, 99226|Tafro	215323|Trivi2, 34930|Trivi2, 42191|Trivi2	299717|Triat2, 300064|Triat2	18661642|Tgamsii, 18663258|Tgamsii	150025|Trias1, 198040|Trias1	002560|Triham1, 004713|Triham1		3558|Metac1, 8106|Metac1	3004|Metro1, 7333|Metro1, 8191|Metro1	992431|Osinensis	2476|Cormi1, 451|Cormi1, 7358|Cormi1	6166|Beaba1, 8135|Beaba1	269181|Cpurpurea	32573|Necha2, 45493|Necha2, 55526|Necha2, 69038|Necha2, 89859|Necha2	10204|Fusfu1, 10806|Fusfu1, 5277|Fusfu1, 6238|Fusfu1, 8115|Fusfu1	12833|Fusgr1, 2335|Fusgr1, 2628|Fusgr1	18536|Fusox2, 18631|Fusox2, 19797|Fusox2, 20566|Fusox2, 20567|Fusox2, 20568|Fusox2, 20569|Fusox2, 23165|Fusox2, 25378|Fusox2, 25424|Fusox2, 25658|Fusox2, 26775|Fusox2, 27070|Fusox2, 27090|Fusox2, 9062|Fusox2	11664|Fusve2, 15408|Fusve2, 20192|Fusve2, 20193|Fusve2, 7749|Fusve2, 7750|Fusve2, 8356|Fusve2	20009|Chagl1	3268|Neucr2, 3269|Neucr2, 639|Neucr2
98	Peptidase_S8,fn3_5	Trire|35726, Trire|51365, Trire|57433	1402068|Trilo3, 1466911|Trilo3	1121601|Trici4, 1135317|Trici4, 1155068|Trici4	OTA00517, OTA00888, OTA02194	133093|Triha1, 477752|Triha1, 489009|Triha1	153930|Trihar1, 692537|Trihar1, 761548|Trihar1	OPB38805, OPB42850, OPB42879	00079|Tafro, 00150|Tafro, 02122|Tafro	123060|Trivi2, 230947|Trivi2, 29732|Trivi2	172208|Triat2, 227276|Triat2, 321810|Triat2	18659685|Tgamsii, 18662023|Tgamsii, 18662905|Tgamsii	445416|Trias1, 52792|Trias1, 64586|Trias1	000679|Triham1, 005645|Triham1, 006193|Triham1		2972|Metac1, 5411|Metac1, 5790|Metac1, 6128|Metac1, 7470|Metac1	1914|Metro1, 2443|Metro1, 5602|Metro1, 6859|Metro1	033541|Osinensis	9339|Cormi1	8695|Beaba1, 9153|Beaba1	278001|Cpurpurea, 278011|Cpurpurea, 278021|Cpurpurea, 278031|Cpurpurea, 278041|Cpurpurea, 284171|Cpurpurea, 303171|Cpurpurea, 325961|Cpurpurea, 325981|Cpurpurea, 326011|Cpurpurea, 329141|Cpurpurea, 329171|Cpurpurea, 329181|Cpurpurea, 334941|Cpurpurea, 339011|Cpurpurea	39203|Necha2, 39895|Necha2, 46676|Necha2, 764|Necha2	11426|Fusfu1, 5079|Fusfu1	13043|Fusgr1, 7595|Fusgr1	12509|Fusox2, 14184|Fusox2	11853|Fusve2, 17365|Fusve2	13482|Chagl1	4571|Neucr2
99	Glyco_hydro_18	Trire|2735, Trire|80833, Trire|81598	1344625|Trilo3, 1400627|Trilo3, 1406318|Trilo3	1118428|Trici4, 1134449|Trici4, 1134658|Trici4	OTA02819, OTA04600, OTA08247	101028|Triha1, 488030|Triha1, 507577|Triha1	704792|Trihar1, 781369|Trihar1, 785571|Trihar1	OPB35984, OPB36499, OPB43505	03114|Tafro, 07073|Tafro, 99751|Tafro	111088|Trivi2, 111866|Trivi2, 52337|Trivi2	131598|Triat2, 150676|Triat2, 31591|Triat2	18655882|Tgamsii, 18659460|Tgamsii, 18661802|Tgamsii	24426|Trias1, 64414|Trias1, 72752|Trias1	008060|Triham1, 008114|Triham1, 009604|Triham1, 009973|Triham1	228031|Eweberi	1944|Metac1, 8754|Metac1	712|Metro1, 7390|Metro1, 9592|Metro1	003991|Osinensis, 012861|Osinensis, 042801|Osinensis	485|Cormi1, 7452|Cormi1	9307|Beaba1	270861|Cpurpurea	122567|Necha2, 31166|Necha2, 55178|Necha2, 55194|Necha2, 68934|Necha2	10066|Fusfu1, 10298|Fusfu1, 13055|Fusfu1	12735|Fusgr1, 12980|Fusgr1, 4528|Fusgr1	13626|Fusox2, 14855|Fusox2, 18492|Fusox2, 18657|Fusox2, 25453|Fusox2, 4764|Fusox2, 8833|Fusox2, 9242|Fusox2, 9702|Fusox2	4064|Fusve2, 7499|Fusve2, 7900|Fusve2	11231|Chagl1	10018|Neucr2, 1263|Neucr2, 5330|Neucr2
100	AMP-binding,Acyl_transf_1,Condensation,KAsynt_C_assoc,KR,Ketoacyl-synt_C,MULE,Methyltransf_12,NAD_binding_4,PP-binding,PS-DH,ketoacyl-synt	Trire|58285, Trire|59315	1459985|Trilo3	1107986|Trici4, 1131145|Trici4	OSZ99859, OTA01513	100289|Triha1, 488711|Triha1, 526013|Triha1, 87171|Triha1, 96798|Triha1	694515|Trihar1, 703138|Trihar1, 763231|Trihar1, 810005|Trihar1, 813278|Trihar1	OPB36124, OPB36213, OPB40675, OPB41699, OPB43455, OPB44510	02953|Tafro, 04599|Tafro, 04699|Tafro, 06719|Tafro, 99098|Tafro	191605|Trivi2, 192717|Trivi2, 28610|Trivi2, 47905|Trivi2	212102|Triat2	18666266|Tgamsii	151397|Trias1		181141|Eweberi	5686|Metac1	11547|Metro1, 13|Metro1, 1990|Metro1, 2066|Metro1, 2977|Metro1, 5155|Metro1, 5533|Metro1, 6660|Metro1	998191|Osinensis	4709|Cormi1, 8240|Cormi1, 9017|Cormi1, 9320|Cormi1	5176|Beaba1, 7338|Beaba1, 967|Beaba1, 9856|Beaba1		70660|Necha2	10973|Fusfu1, 11445|Fusfu1, 11836|Fusfu1, 14620|Fusfu1, 3862|Fusfu1, 6323|Fusfu1	12099|Fusgr1, 9026|Fusgr1	14212|Fusox2, 15273|Fusox2, 19899|Fusox2, 8151|Fusox2	10843|Fusve2, 6324|Fusve2, 7062|Fusve2, 8269|Fusve2	11063|Chagl1, 12198|Chagl1, 13892|Chagl1, 15110|Chagl1, 15182|Chagl1, 19916|Chagl1	9915|Neucr2, 9916|Neucr2
101	Fungal_trans_2,PARG_cat	Trire|111013, Trire|56214	1333034|Trilo3, 1438586|Trilo3	1123192|Trici4, 1158684|Trici4	OTA00476, OTA03086	497738|Triha1, 87742|Triha1	754843|Trihar1, 818799|Trihar1	OPB43290, OPB45294	03303|Tafro, 98116|Tafro	115781|Trivi2, 76453|Trivi2	141876|Triat2, 219643|Triat2	18655932|Tgamsii, 18666030|Tgamsii	139429|Trias1, 144047|Trias1	006938|Triham1, 008446|Triham1	207521|Eweberi, 228151|Eweberi	1424|Metac1, 6654|Metac1	3457|Metro1, 5083|Metro1	019891|Osinensis, 986751|Osinensis	38|Cormi1	3122|Beaba1, 3180|Beaba1	270371|Cpurpurea, 308051|Cpurpurea	103657|Necha2, 34199|Necha2, 43315|Necha2, 51752|Necha2, 66207|Necha2	11726|Fusfu1, 13425|Fusfu1, 2563|Fusfu1, 7557|Fusfu1, 8486|Fusfu1	3056|Fusgr1, 6129|Fusgr1, 9960|Fusgr1	14576|Fusox2, 14725|Fusox2, 15592|Fusox2, 15593|Fusox2, 15594|Fusox2, 15752|Fusox2, 17718|Fusox2, 17719|Fusox2, 17720|Fusox2, 21394|Fusox2, 21612|Fusox2, 3024|Fusox2, 3025|Fusox2, 5251|Fusox2, 5252|Fusox2, 5844|Fusox2	10362|Fusve2, 10363|Fusve2, 10364|Fusve2, 10365|Fusve2, 10366|Fusve2, 18300|Fusve2, 3650|Fusve2, 4283|Fusve2, 6939|Fusve2	15124|Chagl1	3936|Neucr2
102	no PFAM domain detected	Trire|70967	1385091|Trilo3		OTA01149	523087|Triha1, 92969|Triha1, 95426|Triha1	176807|Trihar1, 722796|Trihar1, 815063|Trihar1	OPB39842, OPB41374, OPB44970	06373|Tafro, 99937|Tafro	111686|Trivi2, 232093|Trivi2						1084|Metac1, 4048|Metac1, 7851|Metac1	11502|Metro1, 4158|Metro1, 5146|Metro1, 590|Metro1		4893|Cormi1	3957|Beaba1, 9882|Beaba1	266131|Cpurpurea	34461|Necha2, 52132|Necha2, 56607|Necha2, 75721|Necha2, 81151|Necha2, 83276|Necha2	13167|Fusfu1, 14485|Fusfu1, 3406|Fusfu1, 8123|Fusfu1, 8218|Fusfu1	10330|Fusgr1, 10839|Fusgr1, 4422|Fusgr1, 5227|Fusgr1, 5408|Fusgr1, 6724|Fusgr1	16106|Fusox2, 16225|Fusox2, 23820|Fusox2, 25720|Fusox2, 25721|Fusox2, 4907|Fusox2, 4908|Fusox2	11551|Fusve2, 11655|Fusve2, 12574|Fusve2, 14501|Fusve2, 15474|Fusve2, 3947|Fusve2, 6445|Fusve2	12155|Chagl1, 13334|Chagl1, 13689|Chagl1, 14188|Chagl1, 16506|Chagl1, 18267|Chagl1, 19166|Chagl1, 19815|Chagl1	10579|Neucr2, 1540|Neucr2, 3571|Neucr2, 3657|Neucr2, 3658|Neucr2, 4552|Neucr2, 4553|Neucr2, 4941|Neucr2, 5928|Neucr2, 9712|Neucr2, 9794|Neucr2, 9942|Neucr2, 9974|Neucr2
103	Exo_endo_phos_2,RVT_1					102124|Triha1				155977|Trivi2, 193271|Trivi2		18657205|Tgamsii	452893|Trias1				3210|Metro1, 3325|Metro1, 5130|Metro1, 8248|Metro1, 9445|Metro1	042491|Osinensis		10083|Beaba1, 10309|Beaba1, 10353|Beaba1, 9331|Beaba1, 9525|Beaba1, 9917|Beaba1					13697|Fusox2, 14678|Fusox2, 14727|Fusox2, 15589|Fusox2, 15590|Fusox2, 15650|Fusox2, 18246|Fusox2, 21211|Fusox2, 21515|Fusox2, 27229|Fusox2		10025|Chagl1, 10034|Chagl1, 10043|Chagl1, 10131|Chagl1, 11059|Chagl1, 11145|Chagl1, 11879|Chagl1, 12082|Chagl1, 12181|Chagl1, 12206|Chagl1, 13402|Chagl1, 13518|Chagl1, 13538|Chagl1, 13551|Chagl1, 13568|Chagl1, 13944|Chagl1, 14269|Chagl1, 14919|Chagl1, 15012|Chagl1, 15253|Chagl1, 16618|Chagl1, 16648|Chagl1, 16655|Chagl1, 16690|Chagl1, 16691|Chagl1, 16705|Chagl1, 16710|Chagl1, 17375|Chagl1, 18152|C…
104	FAD_binding_3	Trire|4146, Trire|81676	1404076|Trilo3	1112057|Trici4, 1135558|Trici4, 1173308|Trici4	OTA06367, OTA07195	10396|Triha1, 481461|Triha1, 535600|Triha1	763994|Trihar1, 778698|Trihar1, 788320|Trihar1	OPB36432, OPB44594, OPB45891	00965|Tafro, 06965|Tafro, 97184|Tafro	206945|Trivi2, 51662|Trivi2, 76629|Trivi2	293493|Triat2, 89308|Triat2	18661738|Tgamsii, 18663654|Tgamsii	133798|Trias1, 50054|Trias1	000820|Triham1, 004313|Triham1, 009653|Triham1	219701|Eweberi	2824|Metac1, 7565|Metac1, 8889|Metac1	510|Metro1, 518|Metro1, 6694|Metro1, 8033|Metro1	019311|Osinensis, 024801|Osinensis, 026151|Osinensis	583|Cormi1, 8190|Cormi1	5885|Beaba1, 628|Beaba1	288971|Cpurpurea	42305|Necha2, 44298|Necha2, 53442|Necha2, 83273|Necha2, 97659|Necha2	13240|Fusfu1, 14416|Fusfu1, 5337|Fusfu1, 6400|Fusfu1, 9424|Fusfu1	10501|Fusgr1, 11947|Fusgr1, 4377|Fusgr1, 5502|Fusgr1	10507|Fusox2, 12842|Fusox2, 15960|Fusox2, 25243|Fusox2, 3752|Fusox2, 5005|Fusox2, 8354|Fusox2	15413|Fusve2, 17632|Fusve2, 18725|Fusve2, 3859|Fusve2, 6512|Fusve2, 8185|Fusve2	18622|Chagl1	6921|Neucr2, 8867|Neucr2
105	RTA1	Trire|107294, Trire|68803	1390895|Trilo3, 1422869|Trilo3	1113647|Trici4, 1159372|Trici4	OTA02975, OTA08055	494425|Triha1, 501406|Triha1, 76381|Triha1	759517|Trihar1, 778710|Trihar1, 862685|Trihar1	OPB36440, OPB43066	03435|Tafro, 05988|Tafro, 06973|Tafro	38102|Trivi2, 82348|Trivi2	146090|Triat2, 296433|Triat2, 81372|Triat2, 87275|Triat2	18658118|Tgamsii, 18661321|Tgamsii, 18661747|Tgamsii, 18666584|Tgamsii	126490|Trias1, 133279|Trias1, 74784|Trias1	004304|Triham1, 005496|Triham1, 009676|Triham1	182431|Eweberi, 185781|Eweberi	1422|Metac1, 2886|Metac1	2241|Metro1, 30|Metro1, 3327|Metro1, 3459|Metro1, 504|Metro1, 5132|Metro1	002901|Osinensis	2798|Cormi1, 4147|Cormi1	908|Beaba1	317121|Cpurpurea	40389|Necha2, 54869|Necha2, 67059|Necha2, 79446|Necha2, 97633|Necha2	10282|Fusfu1, 12745|Fusfu1, 4981|Fusfu1, 8491|Fusfu1	12755|Fusgr1, 5531|Fusgr1, 7692|Fusgr1, 9954|Fusgr1	12341|Fusox2, 14327|Fusox2, 17706|Fusox2, 17707|Fusox2, 17708|Fusox2, 21103|Fusox2, 3765|Fusox2, 9204|Fusox2	10353|Fusve2, 12347|Fusve2, 17215|Fusve2, 7874|Fusve2, 7875|Fusve2	17812|Chagl1, 19491|Chagl1
106	Aldedh	Trire|22694, Trire|71095	58990|Trilo3	1114216|Trici4, 1126756|Trici4	OTA03054, OTA06730	118668|Triha1, 511304|Triha1, 525869|Triha1, 84685|Triha1, 90153|Triha1	176856|Trihar1, 393999|Trihar1, 46264|Trihar1, 781843|Trihar1, 848952|Trihar1	OPB40221, OPB44413, OPB44974, OPB46227	00090|Tafro, 96735|Tafro, 99701|Tafro, 99890|Tafro	231375|Trivi2, 31969|Trivi2, 47605|Trivi2	295943|Triat2, 41740|Triat2, 50965|Triat2	18657133|Tgamsii, 18662147|Tgamsii, 18664934|Tgamsii	141212|Trias1, 73706|Trias1	001722|Triham1, 005374|Triham1, 009474|Triham1, 009922|Triham1	173161|Eweberi	4913|Metac1, 6974|Metac1	2605|Metro1, 5644|Metro1	010821|Osinensis	5434|Cormi1, 7132|Cormi1	2030|Beaba1	266561|Cpurpurea, 302971|Cpurpurea	47996|Necha2, 55318|Necha2, 81185|Necha2, 81210|Necha2, 82404|Necha2, 90385|Necha2, 91483|Necha2, 98419|Necha2	1574|Fusfu1, 5344|Fusfu1, 6521|Fusfu1	3310|Fusgr1, 852|Fusgr1	12849|Fusox2, 14587|Fusox2, 14595|Fusox2, 15738|Fusox2, 15744|Fusox2, 2023|Fusox2, 21712|Fusox2, 2534|Fusox2	14030|Fusve2, 17638|Fusve2, 653|Fusve2, 9001|Fusve2	10829|Chagl1	384|Neucr2
107	no PFAM domain detected	Trire|41607, Trire|53858, Trire|63107, Trire|69483	1396959|Trilo3, 1401460|Trilo3, 22671|Trilo3	1125406|Trici4, 1142877|Trici4, 1172742|Trici4	OTA01084, OTA03696, OTA06206	455464|Triha1, 512825|Triha1, 522101|Triha1, 87000|Triha1	559074|Trihar1, 711874|Trihar1, 755223|Trihar1, 827492|Trihar1	OPB45636, OPB46684	03040|Tafro, 07370|Tafro, 99005|Tafro	136338|Trivi2, 137553|Trivi2, 160419|Trivi2, 164148|Trivi2, 191995|Trivi2, 49737|Trivi2, 8848|Trivi2	131158|Triat2, 188198|Triat2, 54026|Triat2	18657269|Tgamsii, 18665780|Tgamsii, 18666472|Tgamsii	285203|Trias1, 42312|Trias1	003139|Triham1, 007504|Triham1, 010260|Triham1	219031|Eweberi	3312|Metac1, 447|Metac1, 7921|Metac1	10208|Metro1, 11230|Metro1, 6312|Metro1, 9201|Metro1	019471|Osinensis	4630|Cormi1	2437|Beaba1, 9840|Beaba1, 9902|Beaba1		86348|Necha2	13156|Fusfu1, 13742|Fusfu1, 3829|Fusfu1, 6587|Fusfu1	10374|Fusgr1, 4434|Fusgr1, 5549|Fusgr1, 8922|Fusgr1	15058|Fusox2, 16381|Fusox2, 21468|Fusox2, 4889|Fusox2	10797|Fusve2, 11446|Fusve2, 13984|Fusve2, 19343|Fusve2, 3960|Fusve2	9929|Chagl1, 9972|Chagl1	1877|Neucr2
108	Amidase	Trire|69863, Trire|70859, Trire|78072	1095168|Trilo3, 1343339|Trilo3, 1402535|Trilo3	1119403|Trici4, 1126355|Trici4, 1135492|Trici4	OTA03010, OTA03369, OTA04982	509340|Triha1, 511402|Triha1, 511791|Triha1, 512736|Triha1	149970|Trihar1, 689664|Trihar1, 787274|Trihar1, 836716|Trihar1	OPB40556, OPB44876, OPB45795, OPB46699	00537|Tafro, 00918|Tafro, 03024|Tafro, 98739|Tafro	160041|Trivi2, 213601|Trivi2, 39451|Trivi2, 55189|Trivi2	131929|Triat2, 224976|Triat2, 281431|Triat2, 293825|Triat2, 315080|Triat2	18656627|Tgamsii, 18658445|Tgamsii, 18664077|Tgamsii, 18665460|Tgamsii, 18666424|Tgamsii	33939|Trias1, 39461|Trias1, 59817|Trias1, 62700|Trias1	001960|Triham1, 002656|Triham1, 005999|Triham1, 008561|Triham1	181321|Eweberi, 224151|Eweberi	6171|Metac1, 7973|Metac1	1636|Metro1, 8473|Metro1	025191|Osinensis, 026651|Osinensis	1695|Cormi1, 480|Cormi1, 6750|Cormi1	3207|Beaba1, 4403|Beaba1, 5017|Beaba1	297131|Cpurpurea	104624|Necha2, 77127|Necha2, 85292|Necha2	10850|Fusfu1, 12449|Fusfu1	12645|Fusgr1, 4046|Fusgr1	7810|Fusox2	5849|Fusve2	16337|Chagl1, 18351|Chagl1	229|Neucr2, 3592|Neucr2
109	MFS_1	Trire|119710, Trire|43701, Trire|54972	1387277|Trilo3, 1389302|Trilo3, 1398857|Trilo3	1116306|Trici4, 1127578|Trici4, 60343|Trici4	OTA07478, OTA08785	463245|Triha1, 518873|Triha1, 80803|Triha1	225818|Trihar1, 344482|Trihar1, 827881|Trihar1	OPB42287, OPB42717, OPB46558	04066|Tafro, 04950|Tafro, 07843|Tafro	191922|Trivi2, 31389|Trivi2, 52764|Trivi2, 53178|Trivi2	192688|Triat2, 293671|Triat2, 53012|Triat2, 91079|Triat2	18661928|Tgamsii, 18662077|Tgamsii, 18662270|Tgamsii, 18664393|Tgamsii	127103|Trias1, 134523|Trias1	002923|Triham1, 008303|Triham1, 010046|Triham1, 010619|Triham1	171591|Eweberi	3691|Metac1, 8776|Metac1	3940|Metro1, 9481|Metro1	027721|Osinensis	6192|Cormi1, 8530|Cormi1	7141|Beaba1	309541|Cpurpurea, 336051|Cpurpurea	52650|Necha2, 52652|Necha2, 87421|Necha2, 92827|Necha2	13236|Fusfu1, 14255|Fusfu1, 3762|Fusfu1	4382|Fusgr1, 4964|Fusgr1, 5244|Fusgr1	11882|Fusox2, 15177|Fusox2, 5001|Fusox2, 8580|Fusox2, 8581|Fusox2, 8582|Fusox2	10735|Fusve2, 10736|Fusve2, 3864|Fusve2, 5583|Fusve2, 6812|Fusve2	12761|Chagl1, 17966|Chagl1, 19411|Chagl1, 19840|Chagl1	4617|Neucr2
110	Melibiase_2,Ricin_B_lectin	Trire|55999, Trire|65986, Trire|72632	1363072|Trilo3, 1401709|Trilo3	1128649|Trici4, 1158884|Trici4, 1165441|Trici4	OSZ99978, OTA00830, OTA04865	249987|Triha1, 422216|Triha1, 484731|Triha1, 509041|Triha1	341522|Trihar1, 749247|Trihar1, 843536|Trihar1, 844236|Trihar1	OPB39855, OPB41463, OPB43865, OPB46961	02733|Tafro, 05654|Tafro, 06071|Tafro, 99924|Tafro	145075|Trivi2, 151988|Trivi2, 39916|Trivi2, 41607|Trivi2, 62436|Trivi2, 76590|Trivi2	161125|Triat2, 218164|Triat2, 51401|Triat2, 52109|Triat2	18658643|Tgamsii, 18659745|Tgamsii, 18662558|Tgamsii, 18666273|Tgamsii	202784|Trias1, 205507|Trias1, 47755|Trias1, 59499|Trias1	000879|Triham1, 004552|Triham1, 004816|Triham1, 010181|Triham1		5136|Metac1, 8879|Metac1	11656|Metro1, 530|Metro1	014811|Osinensis	8187|Cormi1	625|Beaba1, 7388|Beaba1	326451|Cpurpurea	102022|Necha2, 78539|Necha2	10777|Fusfu1, 13731|Fusfu1, 9361|Fusfu1	12475|Fusgr1, 2362|Fusgr1	10247|Fusox2, 16362|Fusox2, 20609|Fusox2, 20610|Fusox2, 20611|Fusox2, 23410|Fusox2	11460|Fusve2, 20227|Fusve2, 8724|Fusve2	15484|Chagl1, 17493|Chagl1, 20451|Chagl1
111	Abhydrolase_1,EHN	Trire|121877, Trire|123238, Trire|66859	1405148|Trilo3, 1472514|Trilo3	1184862|Trici4, 60521|Trici4	OTA00288, OTA08668	101863|Triha1, 542600|Triha1, 8701|Triha1, 87297|Triha1, 92928|Triha1	720602|Trihar1, 778602|Trihar1, 834413|Trihar1, 851243|Trihar1, 853662|Trihar1	OPB40330, OPB40981, OPB41387, OPB41878, OPB46738	02485|Tafro, 02559|Tafro, 04999|Tafro, 06361|Tafro	232088|Trivi2, 43322|Trivi2, 46819|Trivi2, 59889|Trivi2, 78584|Trivi2	264580|Triat2, 41684|Triat2, 45073|Triat2, 48469|Triat2	18656476|Tgamsii, 18659889|Tgamsii, 18664581|Tgamsii, 18666598|Tgamsii	154975|Trias1, 194104|Trias1, 200824|Trias1, 64824|Trias1	003790|Triham1, 008960|Triham1, 010474|Triham1, 010519|Triham1, 010747|Triham1		873|Metac1, 9156|Metac1	2141|Metro1, 5741|Metro1, 6682|Metro1	983781|Osinensis	1901|Cormi1, 5722|Cormi1, 8202|Cormi1	637|Beaba1, 9755|Beaba1	270691|Cpurpurea	30008|Necha2, 48156|Necha2, 5165|Necha2, 75778|Necha2	11201|Fusfu1	12616|Fusgr1, 2000|Fusgr1, 4373|Fusgr1	10528|Fusox2, 14494|Fusox2, 16374|Fusox2, 23202|Fusox2, 26773|Fusox2	12510|Fusve2	19374|Chagl1
112	CN_hydrolase	Trire|64996, Trire|65106	1368449|Trilo3, 1402563|Trilo3	1172009|Trici4	OTA01914, OTA07356	493696|Triha1, 501016|Triha1, 509581|Triha1, 519762|Triha1, 88391|Triha1	809566|Trihar1, 824210|Trihar1, 829756|Trihar1, 840529|Trihar1	OPB40829, OPB43794, OPB46357, OPB46495	00495|Tafro, 05319|Tafro, 96510|Tafro	189546|Trivi2, 192048|Trivi2, 48875|Trivi2, 51001|Trivi2, 77162|Trivi2	30205|Triat2, 31126|Triat2, 34934|Triat2, 45475|Triat2, 46232|Triat2	18659083|Tgamsii, 18662299|Tgamsii, 18665140|Tgamsii, 18666350|Tgamsii	136787|Trias1, 448236|Trias1	004340|Triham1, 007083|Triham1, 008546|Triham1	208561|Eweberi				9181|Cormi1	648|Beaba1, 8734|Beaba1		29975|Necha2, 51531|Necha2, 52827|Necha2, 54453|Necha2, 80653|Necha2, 92236|Necha2, 98426|Necha2	11340|Fusfu1, 2005|Fusfu1, 6312|Fusfu1, 6373|Fusfu1, 6398|Fusfu1, 9531|Fusfu1	13181|Fusgr1, 69|Fusgr1, 7491|Fusgr1	10509|Fusox2, 14092|Fusox2, 19884|Fusox2, 25628|Fusox2, 3872|Fusox2	11764|Fusve2, 17597|Fusve2, 18822|Fusve2, 8187|Fusve2, 8215|Fusve2, 8281|Fusve2, 88|Fusve2	19761|Chagl1	3173|Neucr2, 3174|Neucr2
113	MFS_1	Trire|69164, Trire|69282, Trire|70172	1380614|Trilo3, 1399021|Trilo3, 1406674|Trilo3	1130045|Trici4, 1136438|Trici4	OTA00004, OTA01331, OTA06442	512692|Triha1, 90317|Triha1	63238|Trihar1, 782200|Trihar1	OPB40029, OPB41835, OPB43820	00457|Tafro	188245|Trivi2, 32181|Trivi2, 67765|Trivi2	233016|Triat2, 235502|Triat2, 82369|Triat2	18657716|Tgamsii, 18662462|Tgamsii, 18664285|Tgamsii	135527|Trias1, 137704|Trias1, 453232|Trias1	000191|Triham1, 005143|Triham1	196201|Eweberi	9695|Metac1, 9740|Metac1	11162|Metro1, 2233|Metro1, 5194|Metro1, 8061|Metro1, 9153|Metro1		1172|Cormi1, 8228|Cormi1, 9647|Cormi1	3291|Beaba1, 7287|Beaba1	343031|Cpurpurea	25602|Necha2, 26257|Necha2, 35599|Necha2, 37501|Necha2, 44133|Necha2, 48950|Necha2, 53888|Necha2, 90490|Necha2	11835|Fusfu1, 14773|Fusfu1, 3377|Fusfu1, 4357|Fusfu1, 6100|Fusfu1, 7833|Fusfu1	10229|Fusgr1, 3048|Fusgr1, 3419|Fusgr1, 8252|Fusgr1	11121|Fusox2, 12988|Fusox2, 19596|Fusox2, 23856|Fusox2, 6339|Fusox2	14535|Fusve2, 2887|Fusve2, 4720|Fusve2, 7064|Fusve2, 8526|Fusve2	9909|Chagl1	9560|Neucr2
114	NAD_binding_10,NmrA	Trire|62359, Trire|69168, Trire|69805, Trire|81525	1050710|Trilo3, 1336996|Trilo3, 1385017|Trilo3, 1393795|Trilo3	1143780|Trici4, 20448|Trici4, 20620|Trici4, 64037|Trici4	OSZ99912, OTA01177, OTA02609, OTA05820	100089|Triha1, 511604|Triha1, 84896|Triha1, 8640|Triha1, 99410|Triha1	105353|Trihar1, 127169|Trihar1, 246170|Trihar1, 607684|Trihar1, 830952|Trihar1	OPB40381, OPB41242, OPB43793, OPB44609, OPB44773	00494|Tafro, 04821|Tafro, 06459|Tafro, 06932|Tafro, 99402|Tafro	32891|Trivi2, 46658|Trivi2, 51667|Trivi2, 55230|Trivi2	299709|Triat2, 316839|Triat2, 33785|Triat2	18655893|Tgamsii, 18661655|Tgamsii, 18662230|Tgamsii, 18666527|Tgamsii	42971|Trias1, 45643|Trias1, 59979|Trias1	004701|Triham1, 005454|Triham1, 007240|Triham1, 010511|Triham1, 010690|Triham1		2690|Metac1, 9023|Metac1	1405|Metro1		2717|Cormi1	3797|Beaba1, 4036|Beaba1		42219|Necha2, 50491|Necha2, 55696|Necha2, 75760|Necha2, 82383|Necha2, 82706|Necha2, 83260|Necha2, 83486|Necha2, 89339|Necha2, 98984|Necha2	6824|Fusfu1, 9188|Fusfu1	12065|Fusgr1	19913|Fusox2, 22047|Fusox2	13731|Fusve2
115	adh_short	Trire|41312, Trire|59830	1373113|Trilo3	1165848|Trici4	OTA00300, OTA06091	517582|Triha1, 518913|Triha1, 99907|Triha1	16194|Trihar1, 197278|Trihar1, 705891|Trihar1	OPB37367, OPB44488, OPB44562	01313|Tafro, 06149|Tafro, 07885|Tafro, 97651|Tafro	188510|Trivi2, 223320|Trivi2, 48862|Trivi2, 68316|Trivi2	130187|Triat2, 50770|Triat2, 80334|Triat2, 80503|Triat2	18662572|Tgamsii, 18663680|Tgamsii, 18664210|Tgamsii, 18665373|Tgamsii	154597|Trias1, 165164|Trias1, 92096|Trias1	000849|Triham1, 001151|Triham1		7014|Metac1	2555|Metro1, 9849|Metro1	017121|Osinensis		664|Beaba1		29805|Necha2, 41149|Necha2, 41758|Necha2, 52198|Necha2, 54708|Necha2, 84229|Necha2, 86371|Necha2	11130|Fusfu1, 11535|Fusfu1, 14407|Fusfu1, 1795|Fusfu1, 5410|Fusfu1, 8131|Fusfu1, 9437|Fusfu1	265|Fusgr1, 4855|Fusgr1, 5539|Fusgr1, 9089|Fusgr1	14287|Fusox2, 16219|Fusox2, 20060|Fusox2, 2352|Fusox2, 25791|Fusox2, 3490|Fusox2, 3830|Fusox2, 8364|Fusox2	11649|Fusve2, 11937|Fusve2, 14163|Fusve2, 19730|Fusve2, 315|Fusve2	10846|Chagl1, 9850|Chagl1	9660|Neucr2, 9888|Neucr2
116	COesterase	Trire|70631	1452167|Trilo3	1186274|Trici4	OTA01572	102189|Triha1, 102208|Triha1, 87580|Triha1	808326|Trihar1, 855553|Trihar1, 865697|Trihar1	OPB37940, OPB37941, OPB43395	01679|Tafro, 02306|Tafro, 02307|Tafro, 04413|Tafro	189360|Trivi2, 49586|Trivi2, 69271|Trivi2	191235|Triat2, 305317|Triat2	18665777|Tgamsii, 18665778|Tgamsii	153741|Trias1, 179829|Trias1, 79960|Trias1	003882|Triham1, 006675|Triham1, 006676|Triham1			10899|Metro1, 6489|Metro1	027031|Osinensis		2456|Beaba1	302051|Cpurpurea, 302081|Cpurpurea	37358|Necha2, 54124|Necha2, 55991|Necha2, 56206|Necha2, 56618|Necha2, 78161|Necha2, 86536|Necha2, 90554|Necha2, 90706|Necha2	12052|Fusfu1, 13166|Fusfu1, 13458|Fusfu1, 2756|Fusfu1, 3473|Fusfu1	10633|Fusgr1, 11373|Fusgr1, 12385|Fusgr1, 4423|Fusgr1, 4922|Fusgr1, 7443|Fusgr1	12881|Fusox2, 13289|Fusox2, 14601|Fusox2, 15731|Fusox2, 21086|Fusox2, 23212|Fusox2, 23732|Fusox2, 2666|Fusox2, 4905|Fusox2, 4906|Fusox2, 5288|Fusox2	14421|Fusve2, 17329|Fusve2, 18595|Fusve2, 3618|Fusve2, 3948|Fusve2, 6305|Fusve2	13823|Chagl1, 13870|Chagl1, 19936|Chagl1
117	ADH_N,Aa_trans	Trire|121486, Trire|57015	1439214|Trilo3, 49771|Trilo3	1118046|Trici4, 1131027|Trici4	OTA00064, OTA06475	3327|Triha1, 495547|Triha1, 500211|Triha1	779313|Trihar1, 820798|Trihar1, 850059|Trihar1	OPB37671, OPB40933, OPB43423	01623|Tafro, 03477|Tafro, 04332|Tafro	192166|Trivi2, 44554|Trivi2, 77313|Trivi2	262365|Triat2, 302405|Triat2, 81358|Triat2	18657248|Tgamsii, 18658811|Tgamsii, 18664974|Tgamsii	137224|Trias1, 146648|Trias1, 196085|Trias1	004673|Triham1, 004941|Triham1, 006517|Triham1	170291|Eweberi	2949|Metac1, 5130|Metac1	11651|Metro1, 134|Metro1	009961|Osinensis	4904|Cormi1, 5711|Cormi1	3922|Beaba1, 6337|Beaba1	330561|Cpurpurea, 342201|Cpurpurea	39149|Necha2, 46145|Necha2, 47963|Necha2, 88087|Necha2, 95720|Necha2, 97714|Necha2	10578|Fusfu1, 13355|Fusfu1, 3411|Fusfu1, 5122|Fusfu1, 9450|Fusfu1	10313|Fusgr1, 10474|Fusgr1, 10843|Fusgr1, 4355|Fusgr1, 7556|Fusgr1	12575|Fusox2, 20796|Fusox2, 23811|Fusox2, 3815|Fusox2, 3816|Fusox2, 3817|Fusox2, 5142|Fusox2	14494|Fusve2, 17420|Fusve2, 18757|Fusve2, 3732|Fusve2	14010|Chagl1	5637|Neucr2
118	FAD_binding_3	Trire|67008, Trire|69465	1337567|Trilo3, 1392598|Trilo3, 1430792|Trilo3	1115106|Trici4, 1123196|Trici4, 59607|Trici4	OTA01096, OTA01908, OTA02224	10415|Triha1, 510287|Triha1, 512299|Triha1, 532670|Triha1, 89175|Triha1	165020|Trihar1, 746133|Trihar1, 779919|Trihar1, 799413|Trihar1, 847584|Trihar1	OPB43260, OPB45602, OPB45618, OPB45874, OPB46350	04521|Tafro, 04628|Tafro, 04642|Tafro, 05312|Tafro, 99911|Tafro	15408|Trivi2, 192673|Trivi2, 47495|Trivi2, 57595|Trivi2	139674|Triat2, 167065|Triat2, 206394|Triat2, 80336|Triat2, 90937|Triat2	18657302|Tgamsii, 18659078|Tgamsii, 18661430|Tgamsii, 18665384|Tgamsii	148886|Trias1, 167611|Trias1, 171244|Trias1, 57475|Trias1, 74683|Trias1	002863|Triham1, 004122|Triham1, 004335|Triham1, 010129|Triham1		5104|Metac1, 9263|Metac1	2480|Metro1		9217|Cormi1	8392|Beaba1	336031|Cpurpurea	16445|Necha2, 47576|Necha2, 90693|Necha2	12057|Fusfu1, 3490|Fusfu1, 3946|Fusfu1, 5297|Fusfu1	3652|Fusgr1, 8765|Fusgr1	12782|Fusox2, 13295|Fusox2, 15360|Fusox2, 23720|Fusox2	14405|Fusve2, 17591|Fusve2, 7330|Fusve2	20450|Chagl1
119	MFS_1,PCI,RNA_pol_Rpb6		1425277|Trilo3		OTA06959	21838|Triha1, 99249|Triha1	709606|Trihar1, 844977|Trihar1	OPB41269, OPB43730	04892|Tafro	115684|Trivi2, 151530|Trivi2, 158459|Trivi2	175045|Triat2, 279898|Triat2, 81119|Triat2	18659337|Tgamsii, 18663357|Tgamsii	149417|Trias1, 189555|Trias1, 206083|Trias1, 62729|Trias1	010204|Triham1, 010579|Triham1		317|Metac1, 5308|Metac1, 6873|Metac1, 7924|Metac1, 8866|Metac1, 9844|Metac1	10005|Metro1, 10992|Metro1, 2110|Metro1, 3426|Metro1, 3771|Metro1, 6847|Metro1, 8981|Metro1	000651|Osinensis, 024481|Osinensis, 995261|Osinensis	1536|Cormi1, 2060|Cormi1, 2337|Cormi1, 4080|Cormi1, 5684|Cormi1, 6012|Cormi1, 653|Cormi1	1228|Beaba1, 1738|Beaba1, 3838|Beaba1, 4651|Beaba1, 540|Beaba1, 5839|Beaba1, 6306|Beaba1, 6804|Beaba1, 7549|Beaba1, 7626|Beaba1, 7634|Beaba1, 8624|Beaba1	292051|Cpurpurea	69740|Necha2	1853|Fusfu1, 6844|Fusfu1, 8021|Fusfu1	227|Fusgr1, 2645|Fusgr1	22067|Fusox2, 2426|Fusox2, 2427|Fusox2	13701|Fusve2, 250|Fusve2	15979|Chagl1, 17319|Chagl1	2192|Neucr2, 2507|Neucr2, 9945|Neucr2
120	COesterase,Fungal_trans	Trire|60752	1374451|Trilo3	1129329|Trici4	OTA05528	10506|Triha1, 4557|Triha1, 488736|Triha1	727112|Trihar1, 865916|Trihar1, 870779|Trihar1	OPB36152, OPB36789, OPB46032	02384|Tafro, 06694|Tafro, 97406|Tafro	150720|Trivi2, 37227|Trivi2, 62647|Trivi2	137796|Triat2	18664897|Tgamsii, 18665879|Tgamsii	161918|Trias1, 29673|Trias1	006509|Triham1, 008797|Triham1, 008864|Triham1		7331|Metac1	10512|Metro1, 10642|Metro1, 11577|Metro1		2201|Cormi1, 2893|Cormi1	4307|Beaba1	274651|Cpurpurea, 339211|Cpurpurea	49338|Necha2, 53239|Necha2, 56620|Necha2, 75756|Necha2, 83421|Necha2, 92078|Necha2, 95089|Necha2	11375|Fusfu1, 12584|Fusfu1, 13025|Fusfu1, 3747|Fusfu1, 5524|Fusfu1, 9033|Fusfu1, 9539|Fusfu1	10541|Fusgr1, 2312|Fusgr1, 4536|Fusgr1, 5093|Fusgr1, 5192|Fusgr1, 6884|Fusgr1	14122|Fusox2, 15220|Fusox2, 16731|Fusox2, 23211|Fusox2, 25929|Fusox2, 3882|Fusox2, 4728|Fusox2	10723|Fusve2, 11803|Fusve2, 12699|Fusve2, 15673|Fusve2, 18856|Fusve2, 9398|Fusve2	10176|Chagl1, 18302|Chagl1, 18337|Chagl1, 18430|Chagl1, 19730|Chagl1	5591|Neucr2
121	p450	Trire|62263, Trire|66534, Trire|68705	1381736|Trilo3, 1405028|Trilo3, 1469582|Trilo3	1166945|Trici4, 1184855|Trici4, 1185672|Trici4, 3909|Trici4	OTA00282, OTA06112, OTA08251	16202|Triha1, 95024|Triha1, 99423|Triha1	732509|Trihar1, 754136|Trihar1, 834046|Trihar1	OPB36502, OPB39843, OPB41216	01971|Tafro, 05781|Tafro, 97615|Tafro, 99936|Tafro	151337|Trivi2, 191659|Trivi2, 222495|Trivi2, 49273|Trivi2, 53058|Trivi2, 53375|Trivi2, 53637|Trivi2, 53690|Trivi2, 55825|Trivi2	293435|Triat2	18656182|Tgamsii, 18660781|Tgamsii, 18661805|Tgamsii	147445|Trias1, 175388|Trias1, 65994|Trias1	001410|Triham1, 009601|Triham1	178551|Eweberi	1942|Metac1, 7792|Metac1	11169|Metro1, 714|Metro1	012921|Osinensis, 979631|Osinensis	3826|Cormi1	7129|Beaba1	293461|Cpurpurea, 293471|Cpurpurea, 293481|Cpurpurea	45102|Necha2, 51378|Necha2	10421|Fusfu1, 13757|Fusfu1, 14535|Fusfu1, 6675|Fusfu1	12272|Fusgr1, 12293|Fusgr1, 4230|Fusgr1	21864|Fusox2, 8232|Fusox2, 9381|Fusox2	11434|Fusve2, 13906|Fusve2, 6386|Fusve2, 8051|Fusve2	18420|Chagl1, 20473|Chagl1	5174|Neucr2
122	MFS_1	Trire|59333, Trire|6005	1344397|Trilo3, 1473356|Trilo3	1136638|Trici4, 1154973|Trici4	OTA01489, OTA01576	103260|Triha1, 125610|Triha1, 92431|Triha1	59598|Trihar1, 689123|Trihar1, 705506|Trihar1	OPB36273, OPB41380, OPB41786	02020|Tafro, 06366|Tafro, 06987|Tafro	45995|Trivi2, 53859|Trivi2, 80526|Trivi2	212098|Triat2, 316701|Triat2, 78238|Triat2	18657844|Tgamsii, 18662911|Tgamsii, 18666263|Tgamsii	128833|Trias1, 28590|Trias1, 31211|Trias1	000681|Triham1, 004547|Triham1, 006098|Triham1	198191|Eweberi	2787|Metac1	4578|Metro1, 9918|Metro1		6081|Cormi1, 8658|Cormi1	3457|Beaba1, 49|Beaba1	321461|Cpurpurea	49814|Necha2, 54161|Necha2, 74126|Necha2, 82836|Necha2, 93751|Necha2, 97509|Necha2	12606|Fusfu1, 13045|Fusfu1, 13312|Fusfu1, 14041|Fusfu1, 209|Fusfu1, 5210|Fusfu1	1915|Fusgr1, 8934|Fusgr1	12687|Fusox2, 19358|Fusox2, 4754|Fusox2, 5085|Fusox2, 6856|Fusox2	11123|Fusve2, 17529|Fusve2, 3780|Fusve2, 4076|Fusve2, 43|Fusve2, 5332|Fusve2	14894|Chagl1, 15266|Chagl1	5246|Neucr2, 6934|Neucr2, 9729|Neucr2
123	HSP20	Trire|122363, Trire|46285, Trire|62100	1329719|Trilo3, 1387787|Trilo3, 1402480|Trilo3	1119442|Trici4, 1124178|Trici4, 1156469|Trici4	OTA02215, OTA06388, OTA06670	108885|Triha1, 504208|Triha1, 510360|Triha1	781548|Trihar1, 784455|Trihar1, 787499|Trihar1	OPB39187, OPB43709, OPB45522	00997|Tafro, 05801|Tafro, 06425|Tafro	215292|Trivi2, 216259|Trivi2, 217094|Trivi2, 46820|Trivi2, 53734|Trivi2	255394|Triat2, 299986|Triat2, 301737|Triat2	18658065|Tgamsii, 18662944|Tgamsii	146718|Trias1, 271370|Trias1, 53394|Trias1	003363|Triham1, 005733|Triham1, 007831|Triham1	204301|Eweberi, 210341|Eweberi	4217|Metac1, 6364|Metac1, 7554|Metac1	3612|Metro1, 6813|Metro1, 8877|Metro1	009021|Osinensis	6802|Cormi1	2057|Beaba1, 8688|Beaba1	277981|Cpurpurea, 278081|Cpurpurea, 352871|Cpurpurea	102357|Necha2, 56730|Necha2	747|Fusfu1	1354|Fusgr1	14333|Fusox2, 14994|Fusox2, 18527|Fusox2, 18528|Fusox2, 18637|Fusox2, 18811|Fusox2, 24897|Fusox2, 25334|Fusox2, 25430|Fusox2, 27007|Fusox2, 27314|Fusox2, 499|Fusox2	2021|Fusve2	12549|Chagl1	995|Neucr2
124	no PFAM domain detected	Trire|78499	1404022|Trilo3	1111006|Trici4, 1202567|Trici4	OTA06107	360681|Triha1, 99999|Triha1	527253|Trihar1, 733752|Trihar1	OPB37543, OPB44545	06167|Tafro	213239|Trivi2, 47845|Trivi2	153140|Triat2	18657648|Tgamsii	29932|Trias1	009537|Triham1	217271|Eweberi	2557|Metac1, 6334|Metac1, 9149|Metac1, 9757|Metac1	1832|Metro1, 1970|Metro1, 3584|Metro1, 6691|Metro1, 7823|Metro1	013501|Osinensis, 021901|Osinensis, 980751|Osinensis	6048|Cormi1, 796|Cormi1, 8406|Cormi1	2401|Beaba1	320611|Cpurpurea	11038|Necha2, 25351|Necha2, 25451|Necha2, 26107|Necha2, 50742|Necha2, 52466|Necha2, 5929|Necha2, 81830|Necha2, 87483|Necha2, 93895|Necha2	13268|Fusfu1, 14285|Fusfu1, 1836|Fusfu1, 7659|Fusfu1, 8794|Fusfu1	247|Fusgr1, 2936|Fusgr1, 4845|Fusgr1, 4974|Fusgr1	14692|Fusox2, 15637|Fusox2, 15962|Fusox2, 17189|Fusox2, 2402|Fusox2, 2403|Fusox2, 5040|Fusox2, 6010|Fusox2, 8538|Fusox2, 8539|Fusox2	272|Fusve2, 3825|Fusve2, 3826|Fusve2, 4419|Fusve2, 6836|Fusve2, 9836|Fusve2	9955|Chagl1	6751|Neucr2, 6753|Neucr2
125	Pkinase									195425|Trivi2, 62515|Trivi2						2249|Metac1, 4873|Metac1, 5878|Metac1, 7428|Metac1, 7693|Metac1, 7814|Metac1, 8111|Metac1, 9381|Metac1, 963|Metac1	10271|Metro1, 2237|Metro1, 2533|Metro1, 3336|Metro1, 5375|Metro1, 6282|Metro1, 6486|Metro1, 6505|Metro1, 6930|Metro1	029161|Osinensis, 034901|Osinensis, 991021|Osinensis	1615|Cormi1, 3502|Cormi1, 3773|Cormi1, 466|Cormi1, 5208|Cormi1, 5739|Cormi1, 6785|Cormi1, 9523|Cormi1	2771|Beaba1, 3520|Beaba1, 3778|Beaba1, 3913|Beaba1, 5109|Beaba1, 6610|Beaba1, 9014|Beaba1, 9124|Beaba1	305921|Cpurpurea, 315421|Cpurpurea, 315471|Cpurpurea, 323331|Cpurpurea, 329211|Cpurpurea, 329221|Cpurpurea, 329241|Cpurpurea, 343131|Cpurpurea, 346651|Cpurpurea	27845|Necha2, 40752|Necha2, 41442|Necha2, 45887|Necha2, 53975|Necha2, 92119|Necha2, 92250|Necha2, 99727|Necha2	13498|Fusfu1, 6227|Fusfu1, 8205|Fusfu1, 8236|Fusfu1, 9493|Fusfu1	162|Fusgr1, 5034|Fusgr1	19784|Fusox2, 3837|Fusox2, 5334|Fusox2	11535|Fusve2, 11563|Fusve2, 18800|Fusve2, 3575|Fusve2, 8370|Fusve2	11146|Chagl1, 15257|Chagl1, 19173|Chagl1
126	Aminotran_3	Trire|69228	1326569|Trilo3	1166315|Trici4, 1172083|Trici4	OTA04087	120572|Triha1, 5082|Triha1, 6952|Triha1, 90109|Triha1	1696|Trihar1, 488160|Trihar1, 823813|Trihar1, 831998|Trihar1	OPB39961, OPB43767, OPB45585, OPB46479	00137|Tafro, 03987|Tafro, 06180|Tafro, 06436|Tafro	189564|Trivi2, 34713|Trivi2, 50861|Trivi2	282456|Triat2	18662313|Tgamsii, 18662925|Tgamsii	142925|Trias1, 62567|Trias1	006949|Triham1, 007850|Triham1, 008793|Triham1		4023|Metac1, 7350|Metac1	4314|Metro1, 4560|Metro1, 5497|Metro1	991681|Osinensis	296|Cormi1	10248|Beaba1, 4916|Beaba1, 5845|Beaba1, 9446|Beaba1, 9810|Beaba1		30524|Necha2, 37284|Necha2, 41790|Necha2, 52006|Necha2, 55962|Necha2, 58707|Necha2	13855|Fusfu1, 3972|Fusfu1, 6177|Fusfu1, 6363|Fusfu1, 6733|Fusfu1, 9931|Fusfu1	10093|Fusgr1, 12184|Fusgr1, 2482|Fusgr1, 4193|Fusgr1, 6364|Fusgr1, 8754|Fusgr1	15383|Fusox2, 19720|Fusox2, 21915|Fusox2, 4477|Fusox2	10963|Fusve2, 11335|Fusve2, 13853|Fusve2, 8224|Fusve2, 8425|Fusve2	12831|Chagl1, 14380|Chagl1	6237|Neucr2
127	no PFAM domain detected	Trire|120993, Trire|27600	1442587|Trilo3	1096546|Trici4, 1169683|Trici4	OTA03975	507048|Triha1, 512866|Triha1, 525999|Triha1, 80001|Triha1	106361|Trihar1, 691290|Trihar1, 751071|Trihar1, 76081|Trihar1	OPB37816, OPB40916, OPB44481	03608|Tafro, 03757|Tafro	124941|Trivi2, 28900|Trivi2, 52546|Trivi2, 61328|Trivi2, 65782|Trivi2	230088|Triat2	18666361|Tgamsii	151695|Trias1, 154232|Trias1, 81811|Trias1, 82928|Trias1	002439|Triham1, 005956|Triham1	180271|Eweberi	6122|Metac1, 6346|Metac1, 6347|Metac1, 7022|Metac1	2455|Metro1, 3597|Metro1, 4649|Metro1, 7829|Metro1		7569|Cormi1, 9190|Cormi1	8727|Beaba1		44872|Necha2, 48150|Necha2, 50796|Necha2, 76006|Necha2, 79713|Necha2, 82376|Necha2, 83158|Necha2, 84015|Necha2	14578|Fusfu1, 1519|Fusfu1, 3396|Fusfu1, 6612|Fusfu1, 8043|Fusfu1, 9278|Fusfu1	10124|Fusgr1, 4162|Fusgr1	16471|Fusox2, 1927|Fusox2, 21806|Fusox2, 23476|Fusox2, 23830|Fusox2, 6588|Fusox2, 6589|Fusox2, 9353|Fusox2	11728|Fusve2, 13957|Fusve2, 14511|Fusve2, 754|Fusve2, 755|Fusve2, 9149|Fusve2
128	CHAT					319490|Triha1, 92242|Triha1	690098|Trihar1, 721136|Trihar1	OPB40489, OPB45923	00384|Tafro	21489|Trivi2	191244|Triat2, 239890|Triat2	18660771|Tgamsii, 18665802|Tgamsii	145867|Trias1, 50777|Trias1, 62779|Trias1			5113|Metac1	9347|Metro1	037121|Osinensis				44795|Necha2, 593|Necha2, 81606|Necha2, 85054|Necha2, 87858|Necha2, 95040|Necha2, 98227|Necha2	10490|Fusfu1, 13381|Fusfu1, 13576|Fusfu1, 14125|Fusfu1, 14429|Fusfu1, 14738|Fusfu1, 1939|Fusfu1, 3496|Fusfu1, 3965|Fusfu1, 5254|Fusfu1, 6273|Fusfu1, 8083|Fusfu1, 8084|Fusfu1	12313|Fusgr1, 132|Fusgr1, 1980|Fusgr1, 4217|Fusgr1, 5708|Fusgr1, 8988|Fusgr1	12740|Fusox2, 14673|Fusox2, 15226|Fusox2, 15375|Fusox2, 15655|Fusox2, 15895|Fusox2, 16450|Fusox2, 18145|Fusox2, 18788|Fusox2, 19834|Fusox2, 20942|Fusox2, 21832|Fusox2, 22028|Fusox2, 23714|Fusox2, 24920|Fusox2, 25311|Fusox2, 26853|Fusox2, 26912|Fusox2, 27293|Fusox2, 3779|Fusox2, 5178|Fusox2, 5414|Fusox2, 8079|Fusox2, 8340|Fusox2, 8506|Fusox2	10897|Fusve2, 13745|Fusve2, 13936|Fusve2, 13980|Fusve2	10137|Chagl1
129	p450	Trire|105768, Trire|59352	1343459|Trilo3, 1441056|Trilo3	1173421|Trici4, 157201|Trici4	OTA00524, OTA01466	520506|Triha1, 72529|Triha1	108678|Trihar1, 747763|Trihar1	OPB38919, OPB44468	01533|Tafro, 96643|Tafro	32994|Trivi2, 60266|Trivi2	80521|Triat2	18657616|Tgamsii	60730|Trias1	007188|Triham1		5846|Metac1, 7569|Metac1	2287|Metro1, 5862|Metro1, 6384|Metro1, 6528|Metro1	029931|Osinensis	5685|Cormi1, 7322|Cormi1	1635|Beaba1, 6305|Beaba1	306721|Cpurpurea	43471|Necha2, 75387|Necha2, 80996|Necha2, 88660|Necha2, 88946|Necha2	10406|Fusfu1, 11372|Fusfu1, 11586|Fusfu1, 1623|Fusfu1, 3797|Fusfu1, 7848|Fusfu1, 9631|Fusfu1	13013|Fusgr1, 2033|Fusgr1, 2768|Fusgr1, 5287|Fusgr1	14903|Fusox2, 14904|Fusox2, 14905|Fusox2, 14906|Fusox2, 15115|Fusox2, 2103|Fusox2, 2104|Fusox2, 6383|Fusox2, 6384|Fusox2, 9406|Fusox2	10775|Fusve2, 11977|Fusve2, 18963|Fusve2, 4746|Fusve2, 568|Fusve2, 569|Fusve2, 8023|Fusve2	10177|Chagl1, 11971|Chagl1, 16588|Chagl1, 19902|Chagl1	10728|Neucr2, 82|Neucr2
130	no PFAM domain detected	Trire|55201, Trire|80167, Trire|82510	1341110|Trilo3, 1406610|Trilo3	1119661|Trici4, 16362|Trici4	OTA06548, OTA07575	100605|Triha1, 510819|Triha1, 844|Triha1	696497|Trihar1, 709385|Trihar1, 781164|Trihar1	OPB38319, OPB41557, OPB46577	01814|Tafro, 05357|Tafro	216891|Trivi2, 27515|Trivi2, 88786|Trivi2	255937|Triat2, 297966|Triat2, 34079|Triat2	18659559|Tgamsii, 18659779|Tgamsii	150831|Trias1, 52304|Trias1, 65203|Trias1	000911|Triham1, 009385|Triham1	178221|Eweberi, 187711|Eweberi, 188581|Eweberi	2515|Metac1, 9123|Metac1	4533|Metro1, 6209|Metro1	973441|Osinensis, 979731|Osinensis, 980971|Osinensis	7429|Cormi1	10035|Beaba1, 2268|Beaba1, 5164|Beaba1	280321|Cpurpurea, 305271|Cpurpurea, 311251|Cpurpurea	105899|Necha2, 46803|Necha2, 47719|Necha2	12147|Fusfu1, 2380|Fusfu1, 9920|Fusfu1	3741|Fusgr1, 5902|Fusgr1, 6374|Fusgr1	13470|Fusox2, 13650|Fusox2, 3324|Fusox2, 4464|Fusox2, 9669|Fusox2	17967|Fusve2, 17968|Fusve2, 19446|Fusve2, 7482|Fusve2	14853|Chagl1, 20122|Chagl1	3371|Neucr2, 4512|Neucr2, 6191|Neucr2
131	NACHT			1121703|Trici4, 61791|Trici4	OTA03702	101899|Triha1, 19243|Triha1, 495690|Triha1, 502264|Triha1, 507943|Triha1	341478|Trihar1, 671330|Trihar1, 683362|Trihar1, 716305|Trihar1, 845414|Trihar1	OPB36150, OPB38901, OPB43300, OPB44990	01122|Tafro, 04457|Tafro, 04974|Tafro, 96527|Tafro	155869|Trivi2, 158985|Trivi2, 159631|Trivi2, 44835|Trivi2	146839|Triat2, 242405|Triat2, 316153|Triat2, 322971|Triat2, 41622|Triat2	18661987|Tgamsii, 18662473|Tgamsii, 18662801|Tgamsii	56155|Trias1	001861|Triham1, 003992|Triham1, 009884|Triham1					4800|Cormi1, 5443|Cormi1	10142|Beaba1, 5593|Beaba1		34792|Necha2, 46383|Necha2, 52696|Necha2, 54363|Necha2, 54673|Necha2, 79534|Necha2, 82115|Necha2, 82694|Necha2, 83092|Necha2, 83494|Necha2, 84637|Necha2, 93635|Necha2	13842|Fusfu1, 2030|Fusfu1	12396|Fusgr1, 2755|Fusgr1, 3366|Fusgr1, 4076|Fusgr1	19459|Fusox2, 20042|Fusox2, 20043|Fusox2, 20044|Fusox2, 23201|Fusox2, 5554|Fusox2, 7851|Fusox2	5546|Fusve2, 5805|Fusve2, 6910|Fusve2	13298|Chagl1, 13968|Chagl1, 14128|Chagl1, 18382|Chagl1
132	no PFAM domain detected	Trire|55443, Trire|63416, Trire|64181	1366244|Trilo3, 1389937|Trilo3, 1419207|Trilo3	1106882|Trici4, 1137529|Trici4, 1173246|Trici4	OTA02559, OTA05810, OTA07963	499830|Triha1, 503231|Triha1, 530250|Triha1, 78961|Triha1	783097|Trihar1, 787354|Trihar1, 787419|Trihar1, 796808|Trihar1	OPB36665, OPB37052, OPB38146, OPB41738	00564|Tafro, 03544|Tafro, 05179|Tafro, 99549|Tafro	120747|Trivi2, 131043|Trivi2, 67673|Trivi2	130800|Triat2, 185558|Triat2, 36137|Triat2	18658173|Tgamsii, 18658918|Tgamsii, 18661954|Tgamsii	121470|Trias1, 202329|Trias1, 32125|Trias1, 87024|Trias1	001641|Triham1, 002211|Triham1, 006683|Triham1, 007793|Triham1	220161|Eweberi, 229081|Eweberi	6377|Metac1, 6701|Metac1, 7572|Metac1	10804|Metro1, 3169|Metro1, 4750|Metro1, 5865|Metro1, 6131|Metro1, 9985|Metro1	035421|Osinensis	4217|Cormi1, 8727|Cormi1		312051|Cpurpurea	33948|Necha2, 34344|Necha2, 9445|Necha2	2673|Fusfu1, 2936|Fusfu1	11148|Fusgr1	24568|Fusox2, 2831|Fusox2	15170|Fusve2, 18474|Fusve2	14084|Chagl1	6007|Neucr2, 6749|Neucr2
133	Aldedh	Trire|111932, Trire|121308, Trire|3262	1194753|Trilo3, 1384904|Trilo3	1107441|Trici4, 1110230|Trici4, 1128886|Trici4, 1143829|Trici4	OTA00297, OTA01509, OTA04950	354197|Triha1, 93837|Triha1, 99445|Triha1	691679|Trihar1, 755709|Trihar1, 814648|Trihar1	OPB36218, OPB37364, OPB41250, OPB44831	01310|Tafro, 01433|Tafro, 03263|Tafro	180162|Trivi2, 42540|Trivi2, 67893|Trivi2, 82254|Trivi2	30057|Triat2, 50984|Triat2	18662574|Tgamsii, 18664115|Tgamsii	165171|Trias1, 31824|Trias1	001147|Triham1, 006070|Triham1	217281|Eweberi		6657|Metro1					43411|Necha2, 45085|Necha2, 52971|Necha2, 54099|Necha2, 58675|Necha2, 83186|Necha2	11061|Fusfu1, 11741|Fusfu1, 11842|Fusfu1, 12733|Fusfu1, 14126|Fusfu1, 7940|Fusfu1	2542|Fusgr1, 2695|Fusgr1, 3224|Fusgr1, 9032|Fusgr1	16423|Fusox2, 16424|Fusox2, 16587|Fusox2, 19806|Fusox2, 20161|Fusox2, 21117|Fusox2, 6466|Fusox2, 8507|Fusox2	12360|Fusve2, 19817|Fusve2, 6663|Fusve2, 6916|Fusve2, 7053|Fusve2, 7054|Fusve2, 7055|Fusve2	17901|Chagl1	2909|Neucr2, 5190|Neucr2
134	DHDPS	Trire|122582, Trire|3717, Trire|60067	1328672|Trilo3, 1400201|Trilo3, 1441123|Trilo3	1129109|Trici4, 1157930|Trici4, 1242|Trici4	OTA01556, OTA01582, OTA04315	479498|Triha1, 507188|Triha1, 85352|Triha1	329939|Trihar1, 760717|Trihar1, 786382|Trihar1	OPB36824, OPB37350, OPB44385	02410|Tafro, 03566|Tafro, 05617|Tafro	215195|Trivi2, 31697|Trivi2, 36970|Trivi2	132355|Triat2, 300227|Triat2, 302230|Triat2	18656530|Tgamsii, 18662173|Tgamsii, 18664859|Tgamsii	131969|Trias1, 141481|Trias1, 57071|Trias1	005403|Triham1, 007733|Triham1	212871|Eweberi	2116|Metac1, 9455|Metac1	10515|Metro1, 11424|Metro1		3097|Cormi1, 5273|Cormi1	2585|Beaba1, 5664|Beaba1	285381|Cpurpurea	103547|Necha2, 75207|Necha2, 96312|Necha2, 99111|Necha2	2334|Fusfu1, 3045|Fusfu1, 5763|Fusfu1	11036|Fusgr1, 5870|Fusgr1, 5965|Fusgr1	24372|Fusox2, 26285|Fusox2, 3405|Fusox2	14978|Fusve2, 16056|Fusve2, 16057|Fusve2, 16058|Fusve2, 16059|Fusve2, 17900|Fusve2	10994|Chagl1, 12252|Chagl1, 18915|Chagl1	7984|Neucr2, 9364|Neucr2
135	APH,PNP_UDP_1	Trire|122971	19173|Trilo3	1177237|Trici4	OTA04177	522440|Triha1, 533810|Triha1, 533839|Triha1, 91142|Triha1	671121|Trihar1, 701357|Trihar1, 781648|Trihar1, 822570|Trihar1	OPB40456, OPB45297	00556|Tafro, 03300|Tafro, 07503|Tafro	10541|Trivi2, 132203|Trivi2	181283|Triat2, 181285|Triat2, 265215|Triat2, 32148|Triat2, 34507|Triat2	18661169|Tgamsii, 18662906|Tgamsii, 18663243|Tgamsii, 18665785|Tgamsii	131216|Trias1, 149409|Trias1, 445146|Trias1, 80106|Trias1, 87505|Trias1	006251|Triham1, 006308|Triham1, 007553|Triham1, 007572|Triham1, 007856|Triham1		2300|Metac1, 9387|Metac1	2817|Metro1, 6722|Metro1, 7101|Metro1, 8358|Metro1, 8451|Metro1	035181|Osinensis	2250|Cormi1, 3889|Cormi1, 4120|Cormi1, 8133|Cormi1, 8303|Cormi1	4783|Beaba1	323151|Cpurpurea, 323161|Cpurpurea, 323171|Cpurpurea, 323181|Cpurpurea, 323191|Cpurpurea, 323201|Cpurpurea, 323221|Cpurpurea, 323231|Cpurpurea, 323241|Cpurpurea	37196|Necha2, 59573|Necha2, 82916|Necha2	14219|Fusfu1, 14403|Fusfu1		15094|Fusox2, 8367|Fusox2, 8652|Fusox2	6522|Fusve2, 6770|Fusve2	16200|Chagl1
136	ADH_N,ADH_zinc_N	Trire|76218	1323204|Trilo3	1203779|Trici4	OSZ99882	116723|Triha1, 116771|Triha1, 513585|Triha1, 88572|Triha1	294631|Trihar1, 587604|Trihar1, 767525|Trihar1, 861251|Trihar1	OPB40820, OPB43445, OPB43470, OPB46366	03503|Tafro, 04715|Tafro, 05329|Tafro, 05735|Tafro	47322|Trivi2, 81170|Trivi2	285321|Triat2, 299257|Triat2	18660127|Tgamsii, 18666482|Tgamsii	151661|Trias1, 71466|Trias1	003126|Triham1, 005598|Triham1	171531|Eweberi	4226|Metac1	6009|Metro1, 8885|Metro1		5791|Cormi1	9983|Beaba1	322921|Cpurpurea	46887|Necha2, 47957|Necha2, 86287|Necha2, 93146|Necha2, 95800|Necha2, 95945|Necha2, 97097|Necha2	10043|Fusfu1, 12742|Fusfu1, 12794|Fusfu1, 6366|Fusfu1	3256|Fusgr1, 5475|Fusgr1, 6245|Fusgr1	18514|Fusox2, 18643|Fusox2, 19949|Fusox2, 19950|Fusox2, 21050|Fusox2, 21105|Fusox2, 21107|Fusox2, 25437|Fusox2, 25438|Fusox2, 25439|Fusox2, 27118|Fusox2, 4686|Fusox2, 6667|Fusox2	12288|Fusve2, 12289|Fusve2, 12350|Fusve2, 19677|Fusve2, 8221|Fusve2	12819|Chagl1	4298|Neucr2, 4299|Neucr2
137	NB-ARC,PNP_UDP_1,TPR_10,TPR_12	Trire|69375	64700|Trilo3	1172077|Trici4	OTA02589	495570|Triha1, 538750|Triha1, 9431|Triha1	747966|Trihar1, 811272|Trihar1, 841747|Trihar1	OPB41052, OPB43402, OPB44688, OPB45148, OPB45523	03630|Tafro, 03906|Tafro, 04404|Tafro, 06424|Tafro	134921|Trivi2, 192610|Trivi2, 192871|Trivi2, 214185|Trivi2, 222730|Trivi2, 231559|Trivi2	134226|Triat2, 223785|Triat2, 252611|Triat2, 54398|Triat2	18655995|Tgamsii, 18656012|Tgamsii, 18657294|Tgamsii, 18661900|Tgamsii	194367|Trias1, 74378|Trias1, 90581|Trias1	007757|Triham1, 008597|Triham1, 008679|Triham1, 010349|Triham1, 010384|Triham1		3286|Metac1	10230|Metro1, 9647|Metro1	042481|Osinensis				53204|Necha2, 82261|Necha2	11578|Fusfu1, 12860|Fusfu1, 2099|Fusfu1		13695|Fusox2, 14340|Fusox2, 14676|Fusox2, 15652|Fusox2, 9609|Fusox2, 9610|Fusox2, 9611|Fusox2	11965|Fusve2, 19344|Fusve2, 19345|Fusve2, 19346|Fusve2, 19347|Fusve2, 19348|Fusve2, 19349|Fusve2, 19350|Fusve2, 19351|Fusve2, 19352|Fusve2, 19353|Fusve2, 19354|Fusve2, 3595|Fusve2	12143|Chagl1, 16734|Chagl1
138	no PFAM domain detected	Trire|111442, Trire|32203, Trire|65933	1297670|Trilo3, 1405287|Trilo3, 1423900|Trilo3	1139641|Trici4, 1156688|Trici4	OSZ99905, OTA05128, OTA06288	498030|Triha1, 507889|Triha1, 89646|Triha1	780203|Trihar1, 786267|Trihar1, 853933|Trihar1	OPB40307, OPB41482, OPB43804	01445|Tafro, 01807|Tafro, 02714|Tafro	31779|Trivi2, 41674|Trivi2, 7695|Trivi2	231249|Triat2, 257065|Triat2, 290919|Triat2	18659728|Tgamsii, 18661602|Tgamsii, 18662476|Tgamsii	31084|Trias1, 58602|Trias1, 71155|Trias1	000863|Triham1, 002290|Triham1, 006275|Triham1	224691|Eweberi, 228341|Eweberi	2832|Metac1, 5722|Metac1	5125|Metro1, 6929|Metro1, 8091|Metro1		6111|Cormi1	44|Beaba1	283301|Cpurpurea, 321081|Cpurpurea	63150|Necha2, 69811|Necha2	11936|Fusfu1, 12526|Fusfu1	3540|Fusgr1, 4104|Fusgr1	13101|Fusox2, 14843|Fusox2, 18478|Fusox2, 18668|Fusox2, 19131|Fusox2, 21205|Fusox2, 21525|Fusox2, 25464|Fusox2, 7899|Fusox2	5750|Fusve2, 7169|Fusve2	19309|Chagl1	8592|Neucr2, 8593|Neucr2, 8594|Neucr2, 9987|Neucr2
[truncated: 19,193 more rows]

## Sheet: Additional File 6C
OrthoMCL clusters shared between Trichoderma and other Sordariomycete* Fungi
[truncated: 33 more rows]

[truncated: 7 more sheets: Additional File 6D, Additional File 6E, Additional File 6F, Additional File 6G, Additional File 6H, Additional File 6I, Additional File 6J]
