# Supplementary material for: Evolution and comparative genomics of the most common Trichoderma species
Source: BMC Genomics. 2019 Jun 12;20:485. doi: 10.1186/s12864-019-5680-7 (PMC6560777; doi:10.1186/s12864-019-5680-7)
Supplement: Supplementary file 7 — OrthoMCL clusters shared between Trichoderma and other Sordariomycete fungi. (XLSX 35 kb) [file 12864_2019_5680_MOESM7_ESM.xlsx]

## Sheet: Tabelle 1
OrthoMCL clusters shared between Trichoderma and other Sordariomycete* Fungi
	Triha1	Trihar1	Tafro	Tguizhouense	Trivi2	Trire2	Trilo3	Trici4	Tparareesei	Triat2	Tgamsii	Trias1	Triham1	Eweberi	Metac1	Metro1	Osinensis	Cormi1	Beaba1	Cpurpurea	Necha2	Fusfu1	Fusgr1	Fusox2	Fusve2	Neucr2	Chagl1	Total	all T	T/N per taxon
PNP_UDP_1	40	45	27	25	51	19	10	12	13	38	19	22	24	2	11	5	2	1	6	1	12	9	6	20	10	3	3	91	206	4.12088
ankyrin	118	118	121	125	151	49	70	69	79	135	114	85	120	19	52	92	24	35	66	18	78	81	63	126	96	33	61	844	851	1.74377
NMR1-like	43	43	38	41	35	15	14	17	15	34	43	30	44	6	16	17	8	6	10	6	48	33	26	51	41	12	16	296	265	1.51293
CBM1	25	26	28	24	27	18	18	18	18	26	28	28	25	8	5	7	1	3	6	8	23	21	25	26	27	25	42	227	186	1.4796
nitrilase	20	19	18	19	19	13	10	13	12	17	17	13	15	7	8	8	5	9	9	4	18	15	12	20	20	10	6	151	118	1.47567
short chain dehydrogenase/reductase	42	42	43	42	40	25	24	26	27	35	37	35	39	11	23	23	8	17	14	12	52	39	30	38	39	17	18	341	271	1.45671
Peptidase G1	2	2	2	2	2	2	2	2	2	3	3	3	3	1	3	3	0	4	4	1	1	1	1	1	1	0	2	23	18	1.41777
short chain dehydrogenase/reductase	182	181	183	184	175	113	112	116	111	156	167	148	158	40	79	86	35	68	67	38	235	178	120	253	182	73	77	1531	1171	1.40999
Zinc-dependent alcohol dehydrogenase	54	54	49	48	41	23	22	27	22	43	41	35	47	11	18	26	7	19	17	10	62	43	29	70	44	18	18	392	304	1.40306
glutathione-S-transferase	33	33	29	30	33	21	19	25	22	27	27	26	23	10	17	23	6	14	16	10	33	25	24	34	36	11	13	272	195	1.39066
Zinc-dependent alcohol dehydrogenase	54	53	50	52	51	28	29	33	30	47	44	41	46	16	31	38	13	28	30	15	60	50	33	69	50	15	31	479	331	1.26622
HET	90	89	70	68	106	39	35	41	36	90	79	66	69	14	22	33	5	16	23	7	234	80	70	110	83	45	31	773	548	1.2346
AB-fold hydrolases	130	131	122	127	120	65	63	72	68	99	97	95	107	40	67	82	30	63	68	48	138	124	94	182	131	43	59	1169	767	1.20504
aspartidyl peptidases	28	28	29	28	28	21	20	22	22	26	27	24	25	15	22	28	14	23	21	15	28	24	19	31	26	16	17	299	187	1.19238
amidase	63	65	57	63	54	31	28	35	31	55	54	45	48	15	39	43	16	41	41	15	76	53	41	93	60	22	21	576	376	1.18697
Zn2Cys6 transcriptional regulators	266	266	231	228	247	149	147	161	145	214	195	215	199	55	116	154	48	128	140	62	312	254	169	518	376	87	84	2503	1529	1.15644
Zinc cluster DNA binding proteins	8	9	7	8	6	8	8	6	8	7	7	6	6	2	4	6	4	4	7	5	7	8	6	19	13	1	3	89	47	1.14802
FAD-dependent oxidases	114	117	110	108	104	73	66	75	76	93	90	94	90	39	68	82	36	58	64	40	140	112	93	173	125	55	64	1149	689	1.14466
TPR repeat proteins	14	15	13	15	14	9	8	10	10	11	13	12	12	10	10	13	7	7	10	9	11	9	10	20	16	7	11	150	90	1.13043
AAA+ ATPases	85	91	88	98	96	79	80	81	85	90	90	80	87	56	70	77	58	66	69	61	94	93	87	112	113	76	75	1107	629	1.10954
MSF	259	259	235	240	241	166	157	169	165	244	234	234	230	86	166	213	73	199	196	79	366	293	207	443	346	115	133	2915	1658	1.05638
cytochrome p450 monooxygenases	92	92	90	84	93	56	52	59	54	55	55	57	52	26	60	85	40	42	59	38	93	104	77	137	102	30	59	952	486	1.01731
2OG-Fe-dioxygenases	25	25	22	24	26	19	18	22	17	23	21	28	25	13	23	28	10	22	20	17	26	31	20	46	33	18	15	322	169	0.995814
sugar transporters	82	82	82	80	77	52	50	53	52	66	67	69	72	31	42	47	24	45	46	30	149	120	82	170	130	31	37	984	513	0.976493
NACHT domain proteins	16	16	12	11	15	4	7	7	6	11	11	5	9	1	3	7	0	5	6	2	24	15	14	35	19	6	10	147	74	0.961254
ABC transporters	67	67	60	64	67	52	53	53	55	53	53	62	61	37	56	62	37	69	82	42	77	69	67	114	94	43	45	894	420	0.932545
GH18 chitinases	6	6	3	4	8	2	2	2	2	7	4	6	5	2	2	4	2	6	5	4	9	6	5	8	8	3	4	68	37	0.911125
C2H2 transcriptional regulator	10	10	8	8	9	9	8	10	8	10	9	10	10	7	8	10	6	10	10	7	10	10	10	20	18	8	8	142	64	0.9109
amino acid permease	52	52	49	50	48	45	40	46	44	46	47	47	46	24	52	56	24	47	51	34	102	79	69	136	90	30	22	816	333	0.815217
Iron transport	6	6	5	8	6	5	4	5	5	7	7	6	6	3	6	5	4	7	8	3	10	10	9	8	15	4	10	102	45	0.809889
CFEM-domain proteins	8	7	7	8	7	5	5	6	6	7	7	8	9	3	11	16	6	9	8	8	12	8	9	14	10	4	6	124	53	0.78892
* for strain abbreviations, see Materials and Methods. N, Nectriaceae.
