# Supplementary material for: Evolution and comparative genomics of the most common Trichoderma species
Source: BMC Genomics. 2019 Jun 12;20:485. doi: 10.1186/s12864-019-5680-7 (PMC6560777; doi:10.1186/s12864-019-5680-7)
Supplement: Supplementary file 8 — The Trichoderma core genome. (XLSX 1010 kb) [file 12864_2019_5680_MOESM8_ESM.xlsx]

## Sheet: Tabelle1
The Trichoderma core genome
predicted KOG classification	predicted KOG function	manually curated annotation	SL					HV				ST
			T. reesei QM6a	T. reesei RUT C-30	T. longibrachiatum	T. citrinoviride	T. parareesei	T. harzianum	T. guizhouense	T. afroharzianum	T. virens	T. atroviride	T. gamsii*	T. asperellum	T. hamatum
Replication, recombination and repair	INFORMATION STORAGE AND PROCESSING	Eukaryotic translation initiation factor 4E (eIF-4E)	1673	68052	1327412	147042	OTA07397	90099	OPB40044	97000	73234	297001	18657729	25755	5155
Function unknown	POORLY CHARACTERIZED	unknown protein	1679	67862	1350674	1183802	OTA08101	119711	OPB40056	97569	65505	129788	18657742	88485	1275
Cytoskeleton	CELLULAR PROCESSES AND SIGNALING	Rap-RAN GTPase activating protein tuberin	1683	68949	1420015	1127785	OTA02661	7182	OPB40067	97635	185482	288880	18657747	380389	1269
Translation, ribosomal structure and biogenesis	INFORMATION STORAGE AND PROCESSING	ribosomal protein L23	1692	31563	1419993	1162694	OTA04688	506125	OPB42030	99352	89999	298362	18664015	135250	4416
Replication, recombination and repair	INFORMATION STORAGE AND PROCESSING	DNA polymerase V (phi)	1702	31583	1436874	1144471	OTA00952	81708	OPB42051	99171	30234	172095	18663860	25085	4396
Function unknown	POORLY CHARACTERIZED	unknown protein	1735	4593	1326211	1195938	OTA07461	480170	OPB42136	6292	229280	316201	18662752	135782	1817
Function unknown	POORLY CHARACTERIZED	unknown protein	1737	125743	1327489	1195955	OTA07459	379326	OPB42134	6294	83328	215569	18662750	364900	1815
Coenzyme transport and metabolism	METABOLISM	Flavin-containing monooxygenase	1751	121479	1327045	1115494	OTA07430	80206	OPB42157	6271	30843	298259	18662774	25168	1837
Function unknown	POORLY CHARACTERIZED	unknown protein	1766	125785	1326126	1116026	OTA07409	81789	OPB42178	97676	30003	290512	18662792	25189	1854
Function unknown	POORLY CHARACTERIZED	unknown protein	1777	68289	1398749	1158143	OTA04421	529643	OPB42472	97545	56224	143736	18658989	56443	82
Function unknown	POORLY CHARACTERIZED	unknown protein	1818	125876		1196369	OTA06447	506324	OPB42196	5206	72116	297657	18664323	56299	8348
Transcription	INFORMATION STORAGE AND PROCESSING	RNA polymerase II transcription elongation factor (Ctr9)	1847	4768	235153	1115673	OTA07107	3762	OPB42238	4384	31492	46734	18664348	25299	2881
Chromatin structure and dynamics	INFORMATION STORAGE AND PROCESSING	histone H4	1857	61623	1166477	3448	OTA02009	493114	OPB42256	4366	146496	82003	18664368	135130	2898
Function unknown	POORLY CHARACTERIZED	unknown protein with DENN domain	1879	67371	1436586	1135035	OTA06770	493368	OPB42478	99018	168508	213732	18658995	135625	89
Carbohydrate transport and metabolism	METABOLISM	GH15 glucamylase with starch binding domain CBM20	1885	70185	1327062	1116754	OTA07244	81392	OPB42498	1234	72151	131177	18659004	135222	97
Function unknown	POORLY CHARACTERIZED	unknown protein	1912	4883	1163004	1167932	OTA02479	3918	OPB42398	7392	31493	49542		56389	149
Lipid transport and metabolism	METABOLISM	fatty acid hydroxylase, Cytb5, SUR2-type hydroxylase/desaturase, catalytic region	1925	67306	1428595	1135070	OTA06684	112086	OPB42377	7706	30419	129308	18664262	45297
Function unknown	POORLY CHARACTERIZED	unknown protein	1927	69051	1468115	1167953	OTA06687	506532	OPB42374	7703	229984	213544	18664265	45294	171
Function unknown	POORLY CHARACTERIZED	unknown protein with DENN domain	1935	69779	1389194	1197122	OTA06701	79901	OPB42189	693	199137	143595	18664280	45278	184
Translation, ribosomal structure and biogenesis	INFORMATION STORAGE AND PROCESSING	Elongin C, Global genomic repair	1947	31975	1370789	1167972	OTA04049	506659	OPB42505	1227	215647	235820	18658954	56472	47
Function unknown	POORLY CHARACTERIZED	unknown protein	1949	23313	1327124	1167986	OTA04045	139669	OPB42520	1787	145416	281091	18663335	373609	29
Function unknown	POORLY CHARACTERIZED	unknown protein, tetratricopeptide repeats	1958	67300	1428540	1168000	OTA04031	506697	OPB42537	1771	168453	49720	18663347	135420	12
Amino acid transport and metabolism	METABOLISM	Haloacid dehalogenase-like hydrolase	1959	31994	1370715	1135090	OTA04030	4060	OPB42538	1770	229834	82565	18663348	25535	11
Function unknown	POORLY CHARACTERIZED	unknown protein	1960	69493	1398362	19115	OTA04029	506701	OPB42539	1769	110705	281104	18663349	56513	10
Posttranslational modification, protein turnover, chaperones	CELLULAR PROCESSES AND SIGNALING	Peptidase_M28	1977	32020	1436434	3653	OTA01616	80614	OPB42567	99533	208599	92264	18663386	134677	5535
RNA processing and modification	INFORMATION STORAGE AND PROCESSING	RNA binding domain protein PUA	1983	5005	1349400	65293	OTA00401	480643	OPB42588	5146	114174	129389	18663404	189672	5516
Inorganic ion transport and metabolism	METABOLISM	metal dependent phosphohydrolase	1992	67924	1398275	1168061	OTA03733	506802	OPB42610	5164	61203	297871	18663427	25611	7376
Amino acid transport and metabolism	METABOLISM	γ-glutamyl phosphate reductase GPR	1993	67364	1398268	1135116	OTA03736	529775	OPB42613	5168	123214	297874	18663431	56602	7372
Cytoskeleton	CELLULAR PROCESSES AND SIGNALING	kinesin-like protein	1997	67569	1398253	1168074	OTA08593	506819	OPB42622	98133	79029	214099	18663440	56613	7364
Function unknown	POORLY CHARACTERIZED	unknown protein	1999	69467	1389079	1168078	OTA08597	43825	OPB42627	98137	61061	190767	18663444	134252	7359
Posttranslational modification, protein turnover, chaperones	CELLULAR PROCESSES AND SIGNALING	GCN5-related N-acetyltransferase	2015	126249	1398220	1140364	OTA01886	506859	OPB42662	1227	61187	297910	18663486	56660	4242
General function prediction only	METABOLISM	Alcohol dehydrogenase, class IV	2038	133389	1358530	1130804	OTA07280	127339	OPB43398	4410	28993	54661	18656005	330037	4757
Posttranslational modification, protein turnover, chaperones	CELLULAR PROCESSES AND SIGNALING	Carboxylesterase family	2044	88870	1423433	1186004	OSZ99842	513394	OPB45931	97517	37216	81402	18665819	176143	9577
Translation, ribosomal structure and biogenesis	INFORMATION STORAGE AND PROCESSING	translation initiation factor eIF-4G	2050	88939	1423424	1185957	OTA03670	10561	OPB46083	97542	59671	217846	18665835	266566	5764
Function unknown	POORLY CHARACTERIZED	unknown protein, 5 TM	2071	88598	1379413	1129893	OTA05466	496379	OPB46166	98853	4983	81469	18665890	83223	9757
Energy production and conversion	METABOLISM	malate permease	2076	88826	1439831	1129923	OTA00533	5572	OPB46182	99019	79277	40134	18657204	149022	9216
Translation, ribosomal structure and biogenesis	INFORMATION STORAGE AND PROCESSING	exosome complex exonuclease RRP43	2087	84846	1440492	1194228	OTA01410	512435	OPB45213	5455	80172	299373	18665244	57605	488
Cell cycle control, cell division, chromosome partitioning	METABOLISM	Rad21/Rec8 like protein, N-terminal	2089	85061	1471623	1194238	OTA01407	125136	OPB45218	5457	28177	40420	18665242	139228	490
Carbohydrate transport and metabolism	METABOLISM	6-phosphofructokinase	2091	84691	21105	1134760	OTA01401	96154	OPB45222	5461	43563	140018	18665238	139331	495
Replication, recombination and repair	INFORMATION STORAGE AND PROCESSING	DNA polymerase delta, catalytic subunit	2095	37302	1424121	1134762	OTA06316	483807	OPB40080	4024	160870	53190	18658614	138157	1251
Transcription	INFORMATION STORAGE AND PROCESSING	Zn2Cys6 transcriptional regulator	2096	85090	1429946	1115244	OTA01558	90614	OPB40083	4021	188253	2232	18658611	136440	1248
Function unknown	POORLY CHARACTERIZED	unknown protein DUF1531	2100	37295	1393433	1114137	OTA07592	509958	OPB40089	4017	8518	297037	18658606	56802	1243
Function unknown	POORLY CHARACTERIZED	unknown protein	2108	84673	1393444	1115131	OTA07633	90333	OPB40103	99987	73161	211196	18658595	138148	1232
Carbohydrate transport and metabolism	METABOLISM	Fructose-2,6-bisphosphatase	2125	132057	1046149	1167264	OTA00052	89809	OPB40135	6495	34851	129753	18658567	67597	1202
Transcription	INFORMATION STORAGE AND PROCESSING	Zn2Cys6 transcriptional regulator	2148	84791	1337622	1114476	OTA00054	7289	OPB40169	6529	82154	295508	18662657	25878	683
Function unknown	POORLY CHARACTERIZED	unknown protein	2173	85052	1337511	1157732	OTA05550	90394	OPB40210	99901	114665	243031	18665635	39000	10010
Posttranslational modification, protein turnover, chaperones	CELLULAR PROCESSES AND SIGNALING	GCN5-related N-acetyltransferase	2185	84959	1382301	1194821	OTA00176	7382	OPB40247	3329	55262	299764	18665656	71219	2234
Function unknown	POORLY CHARACTERIZED	unknown protein	2186	131948	1393912	1114757	OTA00054	510152	OPB40249	3326	120088	128153	18665658	60092	2237
Carbohydrate transport and metabolism	METABOLISM	Transketolase	2211	131902	1382384	1167395	OTA05317	90416	OPB40293	4200	79510	38121	18661591	146022	2277
Energy production and conversion	METABOLISM	succinate-CoA ligase, alpha subunit	2223	93406	1344823	68673	OTA00446	125550	OPB41774	2863	16278	293697	18657589	185901	8628
Function unknown	POORLY CHARACTERIZED	unknown protein	2231	134146	1324616	1155344	OTA08348	71517	OPB38495	2289	27889	203732	18658476	129249	3605
Signal transduction mechanisms	CELLULAR PROCESSES AND SIGNALING	WASP-like pretein las17p	2241	90560		1107484	OTA08347	73419	OPB38478	4582	28665	225181	18658458	451429	3585
Posttranslational modification, protein turnover, chaperones	CELLULAR PROCESSES AND SIGNALING	GCN5-related N-acetyltransferase	2250	90493	189540	1165105	OTA06573	72179	OPB38451	4558	28011	34572	18660918	130358	3565
Cell cycle control, cell division, chromosome partitioning	METABOLISM	inner centromere protein	2268	90584	1369457	1108797	OTA07677	72645	OPB38412	216	48513	161628	18660865	184701	5105
Chromatin structure and dynamics	INFORMATION STORAGE AND PROCESSING	condensin complex component SMC2	2269	90430	1467631	1165140	OTA07672	489534	OPB38411	217	28006	130931	18660864	54485	5104
Function unknown	POORLY CHARACTERIZED	unknown protein with caleosin domain	2316	70688	1397808	1108318	OTA07949	502960	OPB38375	5063	27740	35017	18659574	34171	3079
Function unknown	POORLY CHARACTERIZED	unknown protein	2322	32766	1388742	1155512	OTA01003	489656	OPB38317	98399	91475	294319	18659557	65199	3064
Function unknown	POORLY CHARACTERIZED	unknown protein	2348	70449	1348597	1134060	OTA01131	200379	OPB38267	2673	60590	127478	18660285	23783	6670
Function unknown	POORLY CHARACTERIZED	unknown protein with HIT domain	2358	71167	1419125	1107457	OTA02125	503132	OPB38245	98162	78893	258528	18660309	54688	1555
Function unknown	POORLY CHARACTERIZED	Unknown protein	2365	5678	1324884	673	OTA02165	481256	OPB42113	4491	36551	293325	18656405	24544	2005
Transcription	INFORMATION STORAGE AND PROCESSING	SNF2 family domain-containing protein	2369	72189	1428235	1107856	OTA06899	515418	OPB38213	7292	65338	130835	18660341	23827	1579
Function unknown	POORLY CHARACTERIZED	unknown protein	2373	5667	1397966	685	OTA03192	489789	OPB38208	7287	71443	310910	18660346	23833	1588
Cytoskeleton	CELLULAR PROCESSES AND SIGNALING	actin-like protein	2374	5665	1130303	1108784	OTA07858	201657	OPB38206	7286	150174	294414	18660347	322597	1590
Function unknown	POORLY CHARACTERIZED	unknown protein	2384	70555	1321107	1104875	OTA05260	72685	OPB38178	7259	48755	149006	18658140	65350	1610
Intracellular trafficking, secretion, and vesicular transport	CELLULAR PROCESSES AND SIGNALING	peroxisomal hydratase-dehydrogenase-epimerase	2392	95306	1388874	1207054	OTA02757	1003	OPB38165	99223	70294	33165	18658154	323728	1623
Function unknown	POORLY CHARACTERIZED	unknown protein	2399	5605	1314186	1108393	OTA01322	73716	OPB38134	7255	231140	320704	18658178	129420	1646
Cytoskeleton	CELLULAR PROCESSES AND SIGNALING	Arc15 (N.crassa) ortholog	2439	32543	1134829	1137611	OTA02717	249803	OPB39866	7587	76984	299008	18658632	47742	4805
Function unknown	POORLY CHARACTERIZED	unknown protein	2441	126742	1398126	1107695	OTA06469	499145	OPB39869	7591	46577	218122	18656452	47739	4802
Intracellular trafficking, secretion, and vesicular transport	CELLULAR PROCESSES AND SIGNALING	Secretion related small GTPase Rab6/Ypt6/Ryh1	2451	140061	1451028	1176219	OTA06485	5573	OPB44238	99020	198334	298994		143156
Lipid transport and metabolism	METABOLISM	polyphosphoinositide phosphatase, putative	2474	126696	1389014	1165499	OTA06496	11485	OPB39914	7637	5421	291459	18656697	69642	8161
Intracellular trafficking, secretion, and vesicular transport	CELLULAR PROCESSES AND SIGNALING	vacuolar ATP synthase subunit D	2476	5478	1419355	888	OTA03110	501792	OPB39919	7642	66642	146441	18656705	194803	8156
Translation, ribosomal structure and biogenesis	INFORMATION STORAGE AND PROCESSING	Ribonuclease T2	2489	72628	1332928	1168161	OTA03102	6146	OPB41157	97822	67296	300712		131743	3190
Amino acid transport and metabolism	METABOLISM	pyrroline-5-carboxylate reductase	2501	72340	1463216	1168189	OTA04333	116859	OPB43407	4399	85153	297111	18657232	170678	4928
Posttranslational modification, protein turnover, chaperones	CELLULAR PROCESSES AND SIGNALING	chaperonine Cpn60/TCP1, t-complex protein t, subunit ß	2508	127961	1392018	1168201	OTA02462	482508	OPB43382	4428	10277	90591	18657220	28280	4916
Amino acid transport and metabolism	METABOLISM	FAD binding protein	2521	72306	1401952	1118238	OTA02530	86676	OPB43284	97769	42882	81281		59292	6955
Translation, ribosomal structure and biogenesis	INFORMATION STORAGE AND PROCESSING	ribosomal protein S12/S23	2529	42540	1422572	159967	OTA05588	117167	OPB43276	1668	189136	154384	18666055	196343	6963
Signal transduction mechanisms	CELLULAR PROCESSES AND SIGNALING	RHO protein GDP dissociation inhibitor	2537	6620	1401934	1132054	OSZ99932	87223	OPB43293	98119	57849	297147	18666033	434124	6941
General function prediction only	METABOLISM	MFS permease	2540	127903	1333336	1198206	OTA08505	90781	OPB43289	99480	171108	45374	18663399	135946	6937
Function unknown	POORLY CHARACTERIZED	unknown protein	2558	33520	1333282	1116949	OTA02653	144551	OPB47146	7358	33251	141819	18666088	48439	7489
Intracellular trafficking, secretion, and vesicular transport	CELLULAR PROCESSES AND SIGNALING	Protein transport protein Sec1	2561	72977	1422508	1118340	OTA00862	444379	OPB47143	7355	54874	233757	18666092	70396	7486
Function unknown	POORLY CHARACTERIZED	unknown protein	2568	72334	1251849	1118265	OTA05099	495788	OPB47113	7329	72372	289140	18666111	143797	5705
General function prediction only	METABOLISM	short chain dehydrogenase/reductase	2570	127822	1377457	1140589	OTA06010	71006	OPB47096	6985	53861	90413			3188
Carbohydrate transport and metabolism	METABOLISM	glycerol-3-phosphate dehydrogenase, NAD-dependent	2574	127810	1391886	1135178	OTA06951	87546	OPB47083	1103	75898	297195	18666139	143587	5676
Coenzyme transport and metabolism	METABOLISM	Imidazoleglycerol-phosphate synthase subunit H	2583	127788	1422445	1198650	OTA06954	6171	OPB47057	97944	45183	254530	18666167	143246	4993
Function unknown	POORLY CHARACTERIZED	unknown protein	2599	72511	1439014	1117750	OTA05747	6208	OPB47020	1246	89233	254555	18666196	437024	4961
Posttranslational modification, protein turnover, chaperones	CELLULAR PROCESSES AND SIGNALING	methionine-R-sulfoxide reductase B2	2629	72299	1401700	1135218	OTA05729	509048	OPB46953	6063	194426	93027	18666281	143678	4560
Lipid transport and metabolism	METABOLISM	3-keto steroid reductase ERG27	2634	72950	1332893	1199012	OTA01959	482875	OPB46940	6049	229523	212153	18666289	438803	4569
Chromatin structure and dynamics	INFORMATION STORAGE AND PROCESSING	Fe(II)/2-oxoglutarate-dependent dinase	2648	24000	362546	1135228	OTA01951	86440	OPB46902	3012	160103	129632	18663139	171490	10417
Cytoskeleton	CELLULAR PROCESSES AND SIGNALING	actin-related protein 2/3 complex subunit, putative	2660	73616	53655	1199212	OTA02147	87953	OPB46876	98144	210347	144686	18663115	70663	5828
Carbohydrate transport and metabolism	METABOLISM	GH47 α-1,2-mannosidase	2662	6341	1355899	1135239	OTA02780	450163	OPB46874	98147	81963	234256	18663112	59577	5826
Transcription	INFORMATION STORAGE AND PROCESSING	Sin4, RNA polymerase II Mediator complex subunit	2666	33295	1430914	1116983	OTA04926	496079	OPB46868	98067	45064	51571	18663105	143297	5819
Energy production and conversion	METABOLISM	NADH-ubiquinone oxidoreductase 12 kDa subunit	2676	73725	1401566	1135251	OTA02812	509171	OPB46842	6238	159566	144662	18663078	91018	8591
Posttranslational modification, protein turnover, chaperones	CELLULAR PROCESSES AND SIGNALING	AAA ATPase/heat shock factor Hsp104	2687	73724	1401546	1135261	OTA05402	509199	OPB46815	4751	80807	157172	18663059	59635	2123
Intracellular trafficking, secretion, and vesicular transport	CELLULAR PROCESSES AND SIGNALING	translocator protein	2698	42285	1401528	1140853	OTA05376	509210	OPB46806	4742	67382	212433	18663040	144373	9953
Function unknown	POORLY CHARACTERIZED	unknown protein	2703	73041	1333779	1199561	OTA02762	509216	OPB46798	4734	44968	51090	18663031	59660	8930
Cell cycle control, cell division, chromosome partitioning	METABOLISM	Cullin family protein	2707	72604	1333710	1117336	OTA07093	86803	OPB46791	2666	57389	289394	18663023	81596	8939
RNA processing and modification	INFORMATION STORAGE AND PROCESSING	RNA 3'-terminal phosphate cyclase	2716	6236	1422175	1168635	OTA02351	88083	OPB46769	2648	194594	234511	18663006	59687	8364
Function unknown	POORLY CHARACTERIZED	unknown protein	2730	72736	1344734	1199804	OTA01961	501515	OPB35976	3107	42107	175873	18659468	75926	8107
Carbohydrate transport and metabolism	METABOLISM	GH18 chitinase CHI18-6	2735	33168	1344625	1118428	OTA04217	488030	OPB35984	3114	82902	131598	18655882	24426	8114
Energy production and conversion	METABOLISM	fumarate hydratase-like protein	2745	72915	1153213	1159127	OTA02389	100953	OPB36008	1820	170638	297394	18655774	144428	4503
Posttranslational modification, protein turnover, chaperones	CELLULAR PROCESSES AND SIGNALING	HECT-domain-containing protein	2759	73763	1153920	1135307	OTA05997	513945	OPB36034	1178	59535	205770	18659518	23135	9178
Lipid transport and metabolism	METABOLISM	acetate non-utilizing protein 9, putative	2776	79958	1395979	1142914	OTA05989	504793	OPB39629	3367	131611	314932	18657782	59746	4459
Translation, ribosomal structure and biogenesis	INFORMATION STORAGE AND PROCESSING	aminoacyl-tRNA synthase.	2790	130110	1366464	1161161	OTA02122	135582	OPB39597	3413	51781	289435	18657757	38650	4483
Transcription	INFORMATION STORAGE AND PROCESSING	SNF2-like helicase	2826	79806	1345324	1170737	OTA03219	2187	OPB39443	3242	112980	31030	18657368	183196	382
Posttranslational modification, protein turnover, chaperones	CELLULAR PROCESSES AND SIGNALING	serine/threonine protein kinase	2829	80312	63096	1124116	OSZ99835	491227	OPB39447	3238	64838	226570	18660358	126050	376
Function unknown	POORLY CHARACTERIZED	unknown protein	2830	99307	1434870	1178490	OTA00876	309277	OPB39448	3237	87298	320971	18660359	157679	375
Function unknown	POORLY CHARACTERIZED	unknown protein	2835	79781	45275	1124343	OTA03570	76797	OPB39456	3230	41182	226587	18660366	128136	369
Function unknown	POORLY CHARACTERIZED	unknown protein	2837	35596	106	1124878	OTA08825	2202	OPB39458	3228	40369	258807	18660368	126885	367
Signal transduction mechanisms	CELLULAR PROCESSES AND SIGNALING	G-protein alpha subunit 2 GNA2	2845	110957	1417740	1143021	OTA08461	478693	OPB39471	96941	80249	301492	18660384	229920	349
Function unknown	POORLY CHARACTERIZED	unknown protein	2852	130214	1434900	1143029	OTA07762	76188	OPB39479	97057	133415	226644	18660394	64288	337
Transcription	INFORMATION STORAGE AND PROCESSING	MPE1, zinc knuckle domain-containing protein MPE1 [Verticillium albo-atrum VaMs.102]	2869	79796	1387544	1178693	OTA07686	312259	OPB39507	1858	206391	286836	18660067	63630	4149
General function prediction only	METABOLISM	short chain dehydrogenase/reductase	2902	70913	1321327	1178907	OTA01966	516636	OPB39402	99855	29672	28501	18660001	42231	1479
Lipid transport and metabolism	METABOLISM	3-oxo-5-alpha-steroid 4-dehydrogenase	2912	127156	1322612	1136061	OSZ99868	75072	OPB39380	6085	214366	127162	18656611	53206	1456
Function unknown	POORLY CHARACTERIZED	unknown protein	2916	32898	1321741	1179034	OSZ99896	491113	OPB39372	6093	56457	178778	18656619	106244	1447
Posttranslational modification, protein turnover, chaperones	CELLULAR PROCESSES AND SIGNALING	HECT domain containing protein (E3 ubiquitin-protein ligase )	2956	32988	1010931	1179374	OTA08478	2021	OPB39286	99067	87816	218255	18658691	27812	3963
Energy production and conversion	METABOLISM	citrate lyase, beta subunit	2981	72041	1396436	1123875	OTA08008	504298	OPB39251	5555	74688	301778	18660700	53328	2367
Cytoskeleton	CELLULAR PROCESSES AND SIGNALING	cytoplasmic dynein intermediate chain, putative	2987	33030	1466865	1136129	OTA01664	504283	OPB39240	3852	184771	130468	18662995	156660	2377
General function prediction only	POORLY CHARACTERIZED	nucleolar protein 12	3001	47677	15757	1090682	OTA01695	504241	OPB39210	96532	38765	130480	18662961	85669	2407
Transcription	INFORMATION STORAGE AND PROCESSING	transcriptional regulator HMG type	3007	117827	1396500	1136148	OTA03875	504221	OPB39199	5791	74612	259074	18662949	127928	2419
Replication, recombination and repair	INFORMATION STORAGE AND PROCESSING	Pso2 (Snm1), involved in DNA interstrand crosslink repair	3027	71565	1322467	1205481	OTA03261	75136	OPB42915	2101	41323	127244	18662884	182424	660
Extracellular structures	CELLULAR PROCESSES AND SIGNALING	Killer KP4 toxin	3043	48020	1322324	1173224	OTA06821	88951	OPB40803	1659	227886	159580	18658836	27857	6022
Function unknown	POORLY CHARACTERIZED	unknown protein	3063	6771	1026469	1203927	OTA04784	500986	OPB40859	5699	231457	43002	18660159	198929	5565
Cell wall/membrane/envelope biogenesis	CELLULAR PROCESSES AND SIGNALING	Chitin synthase export chaperone	3067	74821		5493	OTA05614	155224	OPB40864	99628	164171	158601	18660166	71508	10371
Carbohydrate transport and metabolism	METABOLISM	GH30 glucan endo 1,6-β-glucanase	3094	74697	1323562	1135668	OTA03429	513145	OPB41026	338	17430	43222	18663730	146264	7394
Cell wall/membrane/envelope biogenesis	CELLULAR PROCESSES AND SIGNALING	N-acetylglucosaminyl-phosphatidylinositol deacetylase, putative	3101	24178	1459869	1122089	OTA01695	10309	OPB41074	6338	193226	283037	18663758	29553	8263
Posttranslational modification, protein turnover, chaperones	CELLULAR PROCESSES AND SIGNALING	alpha-tubulin suppressor protein Aats1	3129	74927	1427508	1122552	OTA08856	486773	OPB40962	98296	44043	53795	18659195	49720	6541
Carbohydrate transport and metabolism	METABOLISM	GH38 α-mannosidase	3196	128386	1323528	1142336	OTA03261	1473	OPB43020	7566	227314	321148	18660990	64116	552
Replication, recombination and repair	INFORMATION STORAGE AND PROCESSING	mismatch repair protein	3208	128413	1396670	1135770	OTA03851	477906	OPB42992	7539	58728	78319	18660960	182634	578
Replication, recombination and repair	INFORMATION STORAGE AND PROCESSING	DNA replication licensing factor mcm7	3212	128419	1427374	1135774	OTA00297	490345	OPB42986	7534	155021	294914	18660953	157112	585
General function prediction only	METABOLISM	short chain dehydrognease/reductase	3283	75829	1386011	1164754	OTA02368	79854	OPB38868	7664	168433	34678			5455
General function prediction only	METABOLISM	short chain dehydrognease/reductase	3287	75352	1343633	1108856	OTA04487	78218	OPB36106	7376	36226	33634	18658313	129621	5447
Transcription	INFORMATION STORAGE AND PROCESSING	C2H2 transcriptional regulator	3310	34201	1418583	1173669	OTA03123	489015	OPB38799	2128	83692	293918	18659680	301760	5641
Energy production and conversion	METABOLISM	NADH:flavin oxidoreductase/NADH oxidase	3327	128637	1397197	1107979	OTA03121	502421	OPB38770	98218	214604	149798	18659653	158274	5614
General function prediction only	METABOLISM	MFS permease	3330	7295	1325039	1164840	OTA01538	73726	OPB38762	96864	209259	149789	18659645	302651	9248
General function prediction only	METABOLISM	Alcohol dehydrogenase zinc-binding domain protein	3333	76192	1397221	1155119	OTA06427	502442	OPB38747	97298	163492	33578	18659633	302748	9261
Intracellular trafficking, secretion, and vesicular transport	CELLULAR PROCESSES AND SIGNALING	t-SNARE syntaxin,cis-Golgi	3340	7322	1325052	1107941	OTA01641	177814	OPB38729	97456	83633	300820	18659616	303026	3550
RNA processing and modification	INFORMATION STORAGE AND PROCESSING	splicing factor 3B subunit 10	3345	128690	1435722	208	OTA08411	489122	OPB38718	7623	65343	266360	18659605	158387
Coenzyme transport and metabolism	METABOLISM	phosphopantothenate-cysteine ligase	3350	76070	1435731	1107538	OTA08408	489136	OPB38706	255	195752	320148	18656277	23315	3528
Function unknown	POORLY CHARACTERIZED	unknown protein	3351	75805	1368813	1133932	OTA03120	72515	OPB38704	253	54031	293976	18656279	130428	3526
Lipid transport and metabolism	METABOLISM	Phosphatidylinositol 3- and 4-kinase	3362	7365	1324566	45052	OTA07562	71907	OPB38676	98783	186381	33935	18658733	23347	3500
Function unknown	POORLY CHARACTERIZED	unknown protein, 9 TM	3363	128734	1109035	1174057	OTA08379	72768	OPB38671	98787	128970	294001	18658729	305160	3496
General function prediction only	METABOLISM	zinc containing alcohol dehydrogenase superfamily	3364	76172	1108812	1109199	OTA06224	72220	OPB38670	98788	54018	246793	18658728	131454	3495
Nucleotide transport and metabolism	METABOLISM	IMP-specific 5'-nucleotidase	3372	140832	1388438	16074	OTA06228	502578	OPB38652	99684	27850	137170	18658707	54178	995
Function unknown	POORLY CHARACTERIZED	unknown protein	3374	34329	1435779	1174130	OTA03066	71234	OPB38650	99686	230681	310430	18658705	129323	993
Function unknown	POORLY CHARACTERIZED	unknown protein	3394	51715	1347823	1155255	OTA04704	71002	OPB38594	63	221637	285595	18656581	158719	1976
Function unknown	POORLY CHARACTERIZED	unknown protein	3397	76109	1467494	1174320	OTA04732	489293	OPB38589	96966	53817	34515	18656570	130831	1964
Function unknown	POORLY CHARACTERIZED	unknown protein	3400	75163	1113517	1137135	OTA04738	185576	OPB38578	929	83861	300923	18656576	23441	1970
Carbohydrate transport and metabolism	METABOLISM	MFS cellulose response transporter CTR1	3405	109243	1467510	1108308	OTA04740	78435	OPB38569	99081	35213	300941	18655713	54212	1947
Amino acid transport and metabolism	METABOLISM	Na+/proline symporter PutP	3412	75189	1397497	1133959	OTA03242	502704	OPB38559	1489	27800	247013	18658420	54301	1936
RNA processing and modification	INFORMATION STORAGE AND PROCESSING	pre-mRNA-splicing factor SLU7	3419	75369	1397502	1133965	OTA03233	502710	OPB38556	1492	71181	149513	18658408	54305	1933
Carbohydrate transport and metabolism	METABOLISM	short chain dehydrogenase/reductase	3422	34425	1397515	1133967	OTA00758	515028	OPB46129	677	192258	247050	18658403	131465	1917
Function unknown	POORLY CHARACTERIZED	unknown protein with patatin domain	3434	76335	1461574	1111514	OTA08761	79469	OPB37402	98285	29230	28577	18662599	25936	10153
General function prediction only	METABOLISM	NADP-dependent alcohol dehydrogenase (class V)	3447	76702	1390139	1110572	OTA07785	78612	OPB37383	6669	73486	77728			4213
Transcription	INFORMATION STORAGE AND PROCESSING	Zn2Cys6 transcriptional regulator	3449	77001	1437391	1110598	OTA07786	3012	OPB37369	1316	229241	321925	18662570	137737	1155
Lipid transport and metabolism	METABOLISM	acyl-CoA dehydrogenase, putative	3464	7847	1399660	1134258	OTA05220	505501	OPB37337	3578	86314	302214	18656975	190783	1087
Function unknown	POORLY CHARACTERIZED	unknown protein	3481	7812	1468936	1134246	OTA05199	505458	OPB37305	6667	86350	228935	18656945	57019	1118
Function unknown	POORLY CHARACTERIZED	unknown protein	3488	76937	1420629	1187530	OTA03395	78633	OPB37295	6657	142807	28558	18662540	137919	1127
Function unknown	POORLY CHARACTERIZED	unknown protein	3501	77214	1399742	1134231	OTA03401	505418	OPB37268	6628	36252	28893	18658558	136590	1045
General function prediction only	POORLY CHARACTERIZED	2OG-Fe(II) oxygenase superfamily protein	3506	34689	1399750	1134229	OTA03412	492087	OPB37262	1116	14012	302240	18656505	165426	1051
Function unknown	POORLY CHARACTERIZED	unknown protein	3508	129164	1399753	1134228	OTA03538	79814	OPB37260	1399	120772	147115	18656507	137596	1053
Intracellular trafficking, secretion, and vesicular transport	CELLULAR PROCESSES AND SIGNALING	TRAPP complex componnet Trs31	3525	76363	1328030	1109788	OTA06722	77277	OPB37223	5253	188402	147049	18658522	137835	7313
Function unknown	POORLY CHARACTERIZED	unknown protein	3529	76258	1373485	1187106	OTA06063	505357	OPB37214	5243	73773	259614	18658512	389127	7323
Carbohydrate transport and metabolism	METABOLISM	MFS sugar permease	3532	76709	1328680	1110872	OTA04316	109546	OPB37207	97495	35175	31551	18658505	138139	7330
Lipid transport and metabolism	METABOLISM	phospholipase A2	3568	76443	1399895	1111389	OTA04314	137662	OPB37536	98457	162676	30423	18665129	36454	3316
RNA processing and modification	INFORMATION STORAGE AND PROCESSING	ATP-dependent RNA helicases.	3579	77353	1399910	1207444	OTA04311	505758	OPB37561	4782	79666	295832	18665107	36475	3335
Function unknown	POORLY CHARACTERIZED	unknown protein	3580	76536	1461811	1155902	OTA05539	78385	OPB37562	4783	132451	31525	18665106	57262	3336
Coenzyme transport and metabolism	METABOLISM	Formyltetrahydrofolate hydrolase PurU	3591	77033	1399936	47522	OTA04439	78185	OPB37590	1016	86126	30456	18665067	136464	3904
Amino acid transport and metabolism	METABOLISM	Phosphatidylserine/phosphatidylglycerophosphate/cardiolipin synthase	3600	77148	18263	1155869	OTA00602	505804	OPB37606	99639	176477	28801	18665051	191462	3887
Transcription	INFORMATION STORAGE AND PROCESSING	Zn2Cys6 transcriptional regulator	3605	76649	1352697	1103254	OTA00598	110624	OPB37627	5572	124610	182375	18665022	191522	3863
Amino acid transport and metabolism	METABOLISM	Cystathionine beta-lyases/cystathionine gamma-synthases	3641	35200	1330848	1163178	OTA06449	10220	OPB36964	2247	122772	137525	18664703	77818	9781
Function unknown	POORLY CHARACTERIZED	unknown protein with HIT domain	3645	8307	1437751	1129252	OTA05055	500434	OPB36958	2242	230434	300140	18664708	55789	9296
Energy production and conversion	METABOLISM	2-oxoglutarate dehydrogenase component E2	3653	24785	1461935	1136592	OTA07176	506960	OPB37742	96757	145502	300148	18664719	66489	9285
Transcription	INFORMATION STORAGE AND PROCESSING	SGT1	3662	129719	1420986	1163153	OTA02346	126641	OPB36938	98944	180472	163283	18664729	66478	9961
Translation, ribosomal structure and biogenesis	INFORMATION STORAGE AND PROCESSING	Gar1 protein with RNA-binding region	3671	41068	1400103	1144881	OTA08225	98020	OPB36921	98088	56125	300169	18664746	87656	8379
Function unknown	POORLY CHARACTERIZED	unknown protein with TPR repeat	3707	35100	1331602	1129073	OTA08223	493927	OPB36849	7730	177862	79032	18664826	352914	6855
Translation, ribosomal structure and biogenesis	INFORMATION STORAGE AND PROCESSING	L-PSP endoribonuclease family protein Brt1	3716	129607	1400200	1136549		507187	OPB36825	5616	54366	300226	18664858	87558	7732
Function unknown	POORLY CHARACTERIZED	unknown protein	3718	78553	1400202	1172560	OTA08549	500632	OPB36823	956	127461	129963	18656801	55632	7734
Carbohydrate transport and metabolism	METABOLISM	GH43 β-xylosidase/α-L-arabinofuranosidase	3739	77521	1400271	1129215	OTA03487	507253	OPB36776	2395	71600	284598	18664905	55593	8858
Function unknown	POORLY CHARACTERIZED	unknown protein	3741	78253	1400275	1162995	OSZ99989	507255	OPB36773	2398	39749	257586	18664914	55586	8846
Replication, recombination and repair	INFORMATION STORAGE AND PROCESSING	DNA polymerase subunit epsilon	3779	77871	1330057	1164602	OTA08051	4638	OPB36705	1287	55978	137902	18657906	133213	4594
Function unknown	POORLY CHARACTERIZED	unknown protein	3783	129481	1330898	1189849	OTA08053	481182	OPB36701	1283	78060	176585	18657902	132913	4598
Function unknown	POORLY CHARACTERIZED	unknown protein	3787	50729	1462141	1163510	OTA06509	494131	OPB36692	1345	49431	167740	18657887	349150	4616
RNA processing and modification	INFORMATION STORAGE AND PROCESSING	mRNA 3'-end-processing protein RNA14, putative	3803	78255	1331399	1136691	OTA07083	83492	OPB36668	567	200243	150449	18657868	66188	4633
Function unknown	POORLY CHARACTERIZED	unknown protein VanZ like family	3813	129426	1400402	1167076	OTA07076	507404	OPB36650	5084	209970	293297	18656249	55450	7898
Intracellular trafficking, secretion, and vesicular transport	CELLULAR PROCESSES AND SIGNALING	ER to golgi transport protein/RAD50-interacting protein 1.	3817	34906	1421258	1112557	OTA00097	83506	OPB36639	5094	86701	137979	18656261	66153	7888
Amino acid transport and metabolism	METABOLISM	methionine synthase, vitamin-B12 independent	3823	7988	1331346	1193520	OTA03964	84185	OPB36625	5107	14392	37504	18656410	186987	8215
Extracellular structures	CELLULAR PROCESSES AND SIGNALING	HVA22 domain membrane protein, pathogenicity related	3824	77576	1330320	1112501	OTA03374	552534	OPB36623	97319	40603	177983	18656412	131929	8218
Signal transduction mechanisms	CELLULAR PROCESSES AND SIGNALING	MAPKK MAP kinase kinase MIk1, involved in hyphal fusion	3830	129383	1391011	1134698	OTA03367	4735	OPB36607	325	208870	79193	18656264	24563	8232
Lipid transport and metabolism	METABOLISM	3-ketoacyl-CoA thiolase	3835	77793	1331379	1113124	OTA00473	494236	OPB36598	333	86763	131374	18656402	55406	2007
Function unknown	POORLY CHARACTERIZED	unknown protein	3847	78231	1374863	48476	OTA07391	507493	OPB36571	1082	64132	293360	18660200	186864	2044
Transcription	INFORMATION STORAGE AND PROCESSING	copper fist DNA-binding domain-containing protein	3856	78476	1215245	1193298	OTA03338	494290	OPB36557	98324	111129	131396	18660214	132276	2057
Signal transduction mechanisms	CELLULAR PROCESSES AND SIGNALING	cAMP phosphodiesterase class II PDE1, low affinity	3873	80933	1334775	1141148	OTA02017	74093	OPB39024	3221	196321	31692	18661364	127132	3438
Function unknown	POORLY CHARACTERIZED	unknown protein	3889	80821	1402272	1118671	OTA04578	74666	OPB43052	5973	38889	286925	18661335	52980	5480
Function unknown	POORLY CHARACTERIZED	unknown protein	3891	62627	1457981	1200759	OTA04568	76407	OPB43062	5984	125577	250124	18661325	128168	5491
Nuclear structure	CELLULAR PROCESSES AND SIGNALING	importin ß KapM	3892	130455	1357251	1135381	OTA00918	503769	OPB43064	5986	83739	130311	18661323	155845	5494
Translation, ribosomal structure and biogenesis	INFORMATION STORAGE AND PROCESSING	Mitochondrial ribosomal protein L43	3909	9019	363244	1118493	OTA04843	490485	OPB43098	1834	83653	301954	18661290	22333	8707
Carbohydrate transport and metabolism	METABOLISM	GT90 glycosyltransferase	3914	130510	1439466	65948	OTA04853	490500	OPB43108	1577	38220	223169	18659817	167317
Function unknown	POORLY CHARACTERIZED	unknown protein	3918	80650	25188	1133297	OTA02603	478030	OPB43115	1570	77544	77997	18658089	129059	4188
Transcription	INFORMATION STORAGE AND PROCESSING	Myb, DNA-binding	3949	130570	1263785	1135419	OTA02624	291323	OPB43171	591	38208	226751		127098	288
Function unknown	POORLY CHARACTERIZED	unknown protein	3976	80565	1334776	1119476	OTA05162	86871	OPB46720	13238	231748	315855	18658760	147393	5753
Signal transduction mechanisms	CELLULAR PROCESSES AND SIGNALING	increased rDNA silencing protein 4	3984	51070		1133876	OTA06358	88331	OPB46705	99973	66501	53428	18656032	146525	8567
Function unknown	POORLY CHARACTERIZED	unknown protein, only in fungi	3987	99910	1334415	1169123	OTA06356	88184	OPB46697	3026	80802	298044	18656629	60616	8559
Transcription	INFORMATION STORAGE AND PROCESSING	FACT complex subunit pob3	4004	12877	1406568	1133326	OTA06096	129634	OPB46643	98220	76153	305357		82571	5297
Energy production and conversion	METABOLISM	lactate/malate dehydrogenase	4009	39524	1434539	1201676	OTA06100	501445	OPB46625	406	128228	298009		199741	5281
Transcription	INFORMATION STORAGE AND PROCESSING	RNA polymerase Rpc34 subunit	4040	67315	367331	1120460	OTA01719	4343	OPB37767	3671	181834	295978		147674	7051
Function unknown	POORLY CHARACTERIZED	unknown protein	4097	69099	1404237	1120192	OTA02489	83796	OPB37891	97909	86831	302526	18663529	148573	689
Amino acid transport and metabolism	METABOLISM	Arginase SpeB	4104	126479	1338309	1120544	OTA03990	153796	OPB37908	1959	111283	302534	18663542	92210	705
Amino acid transport and metabolism	METABOLISM	Aspartate/tyrosine/aromatic aminotransferase	4109	5292	1361048	1135579	OTA06652	10102	OPB37919	1948	181964	41937	18656805	48182	716
Energy production and conversion	METABOLISM	FAD binding protein	4114	32327	1440884	1141811	OTA03163	126387	OPB37932	2299	58069	210341	18656009	62818	4762
Amino acid transport and metabolism	METABOLISM	alpha-aminoadipate reductase lys2	4117	67857	1471953	1121347	OTA06324	107600	OPB39309	2198	82562	131513	18662822	131628	4658
Transcription	INFORMATION STORAGE AND PROCESSING	myb transcriptional regulator	4124	68157	365001	1141776	OTA08792	487869	OPB44645	7183	39634	168012	18663612	72097	773
Secondary metabolites biosynthesis, transport and catabolism	METABOLISM	Flavin-containing monooxygenase	4146	68550	1404076	1135558	OTA08435	98685	OPB44594	99912	39626	89308	18664400	139504	820
Nucleotide transport and metabolism	METABOLISM	GMP synthase GuA	4152	5405	122584	1164428	OTA08718	11136	OPB46597	3433	57511	297650	18665694	88090	3381
Function unknown	POORLY CHARACTERIZED	unknown protein	4154	32421	1360787	1207227	OTA08728	513683	OPB44582	6127	180616	146407	18663663	29962	831
Function unknown	POORLY CHARACTERIZED	unknown proteiun with WD repeats	4170	70070	1381782	1169450	OTA08731	100072	OPB44557	6154	3195	41665	18663685	147513	854
Inorganic ion transport and metabolism	METABOLISM	calcium transporter	4171	68843	1360711	1169446	OTA03652	100134		6159	51517		18662703	170061	10149
Intracellular trafficking, secretion, and vesicular transport	CELLULAR PROCESSES AND SIGNALING	Vacuolar ATP synthase 20 kDa proteolipid subunit	4196	35238	1441297	1171435	OTA04501	503395	OPB38012	98606	81735	142407	18663898	66579	5244
Function unknown	POORLY CHARACTERIZED	unknown protein	4221	78749	1383218	1125177	OTA02093	118590	OPB46190	98693	231811	46148		146339	10575
Transcription	INFORMATION STORAGE AND PROCESSING	GATA type transcriptional regulator	4231	110465	59126	1125218	OTA06298	1089	OPB38073	6019	192933	174504	18661203	65435	7129
Signal transduction mechanisms	CELLULAR PROCESSES AND SIGNALING	stress response protein Rds1; secreted	4240	79239	1441371	1125825	OTA02925	511935	OPB39828	563	85618	128529	18658658	58724	3993
Function unknown	POORLY CHARACTERIZED	unknown protein with DEAD/DEAH box helicase domain	4244	129878	1404844	1180787	OTA02320	95238	OPB39807	98689	214613	218284	18658867	142515	3946
Replication, recombination and repair	INFORMATION STORAGE AND PROCESSING	ribonuclease HI (RNaseH).	4265	79471	1340789	1125047	OTA02325	95084	OPB39756	97140	210903	256410	18658822		6038
Translation, ribosomal structure and biogenesis	INFORMATION STORAGE AND PROCESSING	ribosomal protein L3	4284	137209	1340336	1180476	OSZ99953	499337	OPB39719	99503	228909	256444	18656548	80839	4037
Function unknown	POORLY CHARACTERIZED	unknown protein	4290	79414	1076657	58199	OTA07944	95082	OPB39712	98802	87646	282979	18656556	425562	4029
RNA processing and modification	INFORMATION STORAGE AND PROCESSING	pre-rRNA processing protein Rrp12	4294	79000	1362504	1136196	OTA07066	124439	OPB39706	98796	203624	218512	18656562	80854	4023
Posttranslational modification, protein turnover, chaperones	CELLULAR PROCESSES AND SIGNALING	Aminopeptidase N	4308	110693	1340601	1125018	OTA07056	523118	OPB39679	2072	40113	132566	18662702	142555	9277
Function unknown	POORLY CHARACTERIZED	unknown protein	4366	81914	1372518	1166082	OTA00251	505111	OPB37010	3359	50061	292794	18658880	150308	2171
Intracellular trafficking, secretion, and vesicular transport	CELLULAR PROCESSES AND SIGNALING	ER membrane protein.	4370	81486	1389916	151475	OTA00690	77095	OPB37019	99106	215265	151505	18658894	176860	2186
Posttranslational modification, protein turnover, chaperones	CELLULAR PROCESSES AND SIGNALING	glutaredoxin domain-containing protein	4373	81553	1351361	1110752	OTA00689	77987	OPB37022	99103	124605	28179	18658897	150359	2189
Function unknown	POORLY CHARACTERIZED	unknown protein	4421	130799	1328339	1111459	OTA04565	109289	OPB37103	98504	210664	37946		71377	1392
Function unknown	POORLY CHARACTERIZED	unknown protein	4422	81946	49940	1188412	OTA01812	505228	OPB37105	99586	211749	243309		144965	1389
Function unknown	POORLY CHARACTERIZED	unknown protein	4426	81411	1420417	1188382	OTA04361	77681	OPB37113	99578	82204	243299		60228	1381
Function unknown	POORLY CHARACTERIZED	unknown protein, TPR domain	4428	9289	1351591	46093	OTA03137	479248	OPB37128	99310	40653	243287		49372	1374
Transcription	INFORMATION STORAGE AND PROCESSING	Developmental regulatory protein WetA	4430	9281	1328529	1111608	OTA03746	77992	OPB37120	96561	188864	299841		71351	1366
General function prediction only	POORLY CHARACTERIZED	SAM dependent methyltransferase	4442	130733	1190876	1366	OTA02280	82125	OPB37476	99447	31380	38873	18660555	49321	1322
Function unknown	POORLY CHARACTERIZED	unknown protein, secreted	4454	130711	1390069	1111172	OTA04459	79172	OPB37453	96876	50031	39831	18660575	241828	1301
Lipid transport and metabolism	METABOLISM	NAD dependent epimerase dehydratase family protein, putative	4475	81273	1327877	1138073	OTA03151	492285	OPB37427	1068	155305	31249	18662624	25911	7820
RNA processing and modification	INFORMATION STORAGE AND PROCESSING	small nuclear ribonucleoprotein Sm D2	4479	81423	1328559	1109616	OTA02326	355870	OPB37422	1063	36106	30322	18662619	137190	7815
Posttranslational modification, protein turnover, chaperones	CELLULAR PROCESSES AND SIGNALING	GCN5-related N-acetyltransferase	4484	131187	1406814	1130246	OTA05881	512590	OPB41748	3553	43666	151086	18657567	24141	8247
Function unknown	POORLY CHARACTERIZED	unknown protein	4494	82526	136350	1114498	OTA05892	96975	OPB41685	4613	45482	7753	18661913	87048	7743
Signal transduction mechanisms	CELLULAR PROCESSES AND SIGNALING	GPCR IV (nitrogen), related to N. crassa Stm1-like GPR-6	4508	82587	1472239	1134918	OTA05433	512503	OPB35952	98047	43971	300620	18661885	133827	8872
Cell wall/membrane/envelope biogenesis	CELLULAR PROCESSES AND SIGNALING	tetraspanin, putative	4514	82632	1394127	1157996	OTA07544	507844	OPB35965	99742	212621	300609	18661872	65756	7028
Function unknown	POORLY CHARACTERIZED	unknown protein, only in ascomycota	4526	131090		1195567	OTA08125	494590	OPB36302	99399	190568	257924	18661854	338859	7011
Function unknown	POORLY CHARACTERIZED	unknown protein	4536	9561	1382734	1131971	OTA07342	495327	OPB44346	99675	211963	252919	18662217	167953	7627
Translation, ribosomal structure and biogenesis	INFORMATION STORAGE AND PROCESSING	alanyl-tRNA synthetase, class IIc.	4537	9560	1441156	1167544	OTA00361	84706	OPB44347	99674	31785	153342	18662218	141339	7626
Function unknown	POORLY CHARACTERIZED	unknown protein	4558	82249	1472163	1115275	OSZ99889	85851	OPB44403	96899	72651	80557	18662157	58012	5384
Posttranslational modification, protein turnover, chaperones	CELLULAR PROCESSES AND SIGNALING	GT32 α-1,6-mannosyltransferase	4561	82054	1472159	1114335	OTA00771	438379	OPB44399	97265	10457	132346	18662161	27086	5388
General function prediction only	POORLY CHARACTERIZED	F-box domain-containing protein	4592	9694	1444906	154355	OTA05246	5525	OPB44191	98578	62073	164768	18656119	411732	6891
Nucleotide transport and metabolism	METABOLISM	thymidylate synthase	4622	9743	1358693	1113937	OTA00746	495204	OPB44242	99023	62213	155498	18666617	69144	7518
Function unknown	POORLY CHARACTERIZED	unknown protein, C2 domain	4626	112350	51007	1112594	OTA00736	482159	OPB44255	3144	72774	296429	18656988	80143	6123
Amino acid transport and metabolism	METABOLISM	Histidinol dehydrogenase	4654	82815	1331226	1166752	OTA08295	495281	OPB44304	5010	85310	128466	18656832	141372	8509
Function unknown	POORLY CHARACTERIZED	unknown protein	4659	36618	1400859	1192277	OTA02020	508476	OPB44311	5003	72643	208687	18656825	141111	8516
Function unknown	POORLY CHARACTERIZED	unknown protein	4663	36625	1329778	1111825	OTA02027	5664	OPB44324	2814	81951	173565	18662227	140509	10176
Posttranslational modification, protein turnover, chaperones	CELLULAR PROCESSES AND SIGNALING	cytochrome c oxidase assembly protein	4668	36636	1330734	1113493	OTA02042	84163	OPB36313	6732	56038	138435	18661842	132841	6592
Function unknown	POORLY CHARACTERIZED	unknown protein	4677	83015	1226157	1112254	OTA06413	417879	OPB36333	6751	212510	35498	18662806	340146	6579
General function prediction only	METABOLISM	short chain dehydrogenase/reductase	4682	9852	1438288	1111966	OTA05892	82665	OPB36344	6762	215790	300565	18662819	132777	6568
Function unknown	POORLY CHARACTERIZED	unknown protein	4694	83248	1438271	1166818	OTA05175	481536	OPB36363	98201	82456	127864	18662838	65839	7984
Signal transduction mechanisms	CELLULAR PROCESSES AND SIGNALING	Stress response protein UspA	4705	83174	1438237	1166837	OTA03662	114645	OPB36385	2264	37141	245458	18656313	44194	8005
Posttranslational modification, protein turnover, chaperones	CELLULAR PROCESSES AND SIGNALING	E3 ubiquitin-protein ligase, IQ and HECT domain	4707	9896	1331065	1111937	OTA03664	4959	OPB36389	2267	26754	223465	18656316	65858	8002
Signal transduction mechanisms	CELLULAR PROCESSES AND SIGNALING	mitochondrial Rho GTPase1	4721	36720	1438259	1166862	OTA03022	4929	OPB36413	6944	230333	293509	18661718	44223	8770
Secondary metabolites biosynthesis, transport and catabolism	METABOLISM	Cytochrome P450 monooxygenase	4726	gap in RUT	1378835	1127143	OTA08373	483618	OPB41205	5601	50949	132911	18662276	178916	8309
General function prediction only	METABOLISM	arylamine N-acetyltransferase 1	4737	85303	1402586	1127412	OTA00672	88792	OPB46477	6181	193352	91035	18662315	31706	8791
Carbohydrate transport and metabolism	METABOLISM	transaldolase	4744	85666	1458413	1136400	OTA00670	509623	OPB46423	5728	154411	282469	18660134	71473	5592
Transcription	INFORMATION STORAGE AND PROCESSING	C2H2 transcription factor	4748	85532	1336325	1127092	OTA07679	88700	OPB46428	97015	58422	291209	18662328	31691	9547
Transcription	INFORMATION STORAGE AND PROCESSING	CDC24, rho-family GTPase	4751	85499	1392535	59863	OTA07900	88607	OPB46433	97007	47283	162118	18662336		6976
General function prediction only	METABOLISM	MFS permease	4774	85251	1402687	146253	OTA00015	127788	OPB41186	378	151596	217405	18656178	201001	4359
Function unknown	POORLY CHARACTERIZED	unknown protein	4791	85518	1336318	1162346	OTA06535	6703	OPB46231	97736	77129	46513	18665929	61275	8718
General function prediction only	METABOLISM	Carbon-nitrogen hydrolase	4843	83507	1331917	1170284	OTA06547	85982	OPB41983	5662	189491	142486	18655860	130946	7847
Function unknown	POORLY CHARACTERIZED	unknown protein	4847	83387	1331832	1122786	OTA05711	81761	OPB41988	7135	229836	305972	18663975	134096	8053
Function unknown	POORLY CHARACTERIZED	unknown protein	4851	10013	1421794	1123286	OTA05702	79939	OPB41996	7142	31312	262763	18663989	44936	8046
Coenzyme transport and metabolism	METABOLISM	Siroheme synthase CysG	4860	10027	1318227	1105641	OTA03033	95931	OPB45246	5485	216643	292053	18665218	138996	516
Function unknown	POORLY CHARACTERIZED	unknown protein	4862	83489	1430535	1123214	OTA00115	125203	OPB45243	5482	34797	152507	18665221	68505	513
Amino acid transport and metabolism	METABOLISM	carboxy-cis,cis-muconate cyclase	4875	83874	1331903	140822	OTA01052	3520	OPB42012	99444	29781	81806	18664032	66686	4431
Secondary metabolites biosynthesis, transport and catabolism	METABOLISM	catechol dioxygenase	4876	83512	1375951	1176854	OTA01045	83766	OPB42011	5277	26476	316306	18659918	149204	4432
Energy production and conversion	METABOLISM	ubiquinol-cytochrome c reductase complex 17 kd protein, putative	4878	119722	1391279	1135862	OTA01040	138419	OPB42007	99449	65856	298383	18664038	162781	4436
Transcription	INFORMATION STORAGE AND PROCESSING	Zn2Cys6 transcriptional regulator TamA	4885	83691	1391271	1123526	OTA01024	492773	OPB41182	7144	86207	142510	18663991	25022	8044
Function unknown	POORLY CHARACTERIZED	unknown protein	4886	10070	1354906	1177008	OTA07972	18684	OPB45369	2616	57769	132010	18659170	167151	7699
Posttranslational modification, protein turnover, chaperones	CELLULAR PROCESSES AND SIGNALING	cytochrome c oxidase assembly protein COX16, putative	4901	131634	1391350	1164477	OTA06997	497683	OPB45337	97327	14636	159205	18659137	138971	9059
Function unknown	POORLY CHARACTERIZED	unknown protein	4905	36898	1355002	1135887	OTA08373	18725	OPB45324	3719	161465	299458	18659122	79694	8746
Signal transduction mechanisms	CELLULAR PROCESSES AND SIGNALING	WD repeat domain-containing phosphoinositide-interacting protein	4913	83696	1331682	1177215	OTA00672	90790	OPB45306	3737	33668	152423	18659107	167011	8455
Cytoskeleton	CELLULAR PROCESSES AND SIGNALING	dynein light intermediate chain (DLIC).	4915	10126	4307	1177219	OSZ99973	91482	OPB45304	3739	216312	292111	18659105	138720	8453
Transcription	INFORMATION STORAGE AND PROCESSING	C2H2 transcriptional regulator	4921	83396	1421921	1160892	OSZ99965	497735	OPB45295	3302	33454	41152	18659098	46696	8445
Transcription	INFORMATION STORAGE AND PROCESSING	bHLH transcriptional regulator	4933	10314	1085313		OTA03499	8060	OPB41504	98430	42056	168377	18657917	150690	2980
Function unknown	POORLY CHARACTERIZED	unknown protein	4936	131852	1384211	1164160	OTA03515	533148	OPB41509	97886	89342	52027	18659700	73322	2975
Replication, recombination and repair	INFORMATION STORAGE AND PROCESSING	DNA repair and TFIIH regulator, required for both nucleotide excision repair and RNA polymerase II transcription	4939	37071	1465483	1190464	OTA00013	92919	OPB41542	5342	214336	144839	18657942	31139	3001
Signal transduction mechanisms	CELLULAR PROCESSES AND SIGNALING	MAPKKK mitogen activated protein kinase kinase kinase Ste11/MIK2	4945	84322	1341574	1134698	OTA03518	484671	OPB41520	97777	49762	216473	18659764	151292	898
Intracellular trafficking, secretion, and vesicular transport	CELLULAR PROCESSES AND SIGNALING	TRAPP complex component Trs20	4947	84393	1425522		OTA05610	148983	OPB41556	5356	33448	298612	18659778	61910	910
Amino acid transport and metabolism	METABOLISM	urea transporter	4950	84192	1425540	1086875	OTA08677	7987	OPB41573	5373	41964	144950	18656902	73216	925
Function unknown	POORLY CHARACTERIZED	unknown protein	4952	84145	1085313	1190206	OTA03034	92178	OPB41580	98901	41721	306187	18656909	278491	932
Posttranslational modification, protein turnover, chaperones	CELLULAR PROCESSES AND SIGNALING	ATP-dependent Clp protease proteolytic subunit	4982	10936	1342349	1126813	OTA08652	511362	OPB44900	98450	185251	254873	18657145	62295	1735
Chromatin structure and dynamics	INFORMATION STORAGE AND PROCESSING	histone acetyltransferase	4989	85870	1342124	1126893	OTA00115	93763	OPB44921	2054	51447	156760	18657160	62284	1751
Function unknown	POORLY CHARACTERIZED	unknown protein	4996	124395	1425522	1131559	OTA06970	93988	OPB44896	98647	67900	183874	18664050	153124	5974
Secondary metabolites biosynthesis, transport and catabolism	METABOLISM	cytochrome P450 monooxygenase	4999	85923	1425568	59297	OTA05479	93338	OPB44890	903	81425	183029	18664066	62710	5990
Function unknown	POORLY CHARACTERIZED	unknown protein	5007	10868	1089217	1162194	OTA04698	511288	OPB44986	1127	41665	50496	18657120	152000	1709
Function unknown	POORLY CHARACTERIZED	unknown protein	5013	10850	1405478	1162212	OTA06070	511247	OPB45008	392	41875	297576	18661143	289755	1690
Function unknown	POORLY CHARACTERIZED	unknown secreted protein, only in Gibberella, Magnaporthe, Chaetomium and rats (!)	5016	132428	1313350	1126966	OTA04067	511235	OPB45017	402	88418	315186	18661132	289924	1679
Energy production and conversion	METABOLISM	malate dehydrogenase	5026	37557	1394825	1171752	OTA01857	233868	OPB45039	55	59235	297596	18661107	62395	5856
Transcription	INFORMATION STORAGE AND PROCESSING	transcription factor TFIIE complex alpha subunit	5041	85947	1341634	1136359	OTA01862	511159	OPB45065	97134	216901	315235	18661081	31563	5880
Function unknown	POORLY CHARACTERIZED	unknown protein	5048	10783	1394857	1126549	OTA06988	93223	OPB45075	1992	58221	254953	18661073	152094
Function unknown	POORLY CHARACTERIZED	unknown protein	5058	86548	1341545	147521	OTA04603	149236	OPB41457	99057	85793	52286	18657931	150511	2992
Function unknown	POORLY CHARACTERIZED	unknown protein	5063	10975	1341148	1128679	OTA04611	484756	OPB41442	4805	192615	290973	18657948	150739	3006
Transcription	INFORMATION STORAGE AND PROCESSING	RNA polymerase III subunitRpc25	5064	132565	1433552	1136489	OTA03799	522769	OPB41441	4806	43048	83183	18657947	51284	3005
Intracellular trafficking, secretion, and vesicular transport	CELLULAR PROCESSES AND SIGNALING	Signal peptidase complex, subunit Spc2, SPC25	5066	86366	1441661	1128862	OTA03803	510952	OPB41439	4808	42176	129673	18657945	177565	3003
Function unknown	POORLY CHARACTERIZED	unknown protein	5072	86608	1425386	1128400	OTA03804	92551	OPB41421	4831	57243	282235	18657857	73391	3035
General function prediction only	POORLY CHARACTERIZED	conidiation-specific protein 10	5084	11019	1362905	1172365	OTA06769	92095	OPB41395	6352	120935	291013	18656210	150921	6111
Posttranslational modification, protein turnover, chaperones	CELLULAR PROCESSES AND SIGNALING	GCN5-related N-acetyltransferase	5088	37744	1405151	60737	OTA05995	149416	OPB41389	6359	69432	94793	18657969	51341	6104
RNA processing and modification	INFORMATION STORAGE AND PROCESSING	Pre-mRNA-splicing factor ISY1	5095	37761	1383878	1184591	OTA06609	484839	OPB41362	6384	59240	141573	18657831	73446	3783
Secondary metabolites biosynthesis, transport and catabolism	METABOLISM	ACC deaminase [Trichoderma asperellum]	5107	86627	1448102	1184673	OTA00738	8260	OPB41314	97124	41602	238874	18659979	62485	3751
Secondary metabolites biosynthesis, transport and catabolism	METABOLISM	AA1_2 Ferroxidase	5119	86804	1405060	1136524	OTA07453	127628	OPB41257	96812	12354	44261	18659911	148880	8614
Signal transduction mechanisms	CELLULAR PROCESSES AND SIGNALING	casein kinase II, alpha subunit, involved in regulation of circadian clock in Neurospora crassa	5127	37852	1472527	1172480	OTA02466	90116	OPB37877	4201	34053	263253	18662331	204190
Carbohydrate transport and metabolism	METABOLISM	D-arabinono-1,4-lactone oxidase	5135	87210	67244	1194198	OTA02453	512426	OPB45203	3270	116704	88854	18665253	139532	478
Cell cycle control, cell division, chromosome partitioning	METABOLISM	Cwf15/Cwc15 cell cycle control	5140	87311	57065	2715	OTA01020	125079	OPB45196	3277	207601	40909	18665261	68458	470
Cell cycle control, cell division, chromosome partitioning	METABOLISM	Cullin family protein	5148	87010	1337504	1115368	OTA07144	96015	OPB45170	99996	43965	41324	18665274	138413	454
Function unknown	POORLY CHARACTERIZED	unknown protein	5164	86981	1393353	1134737	OTA01356	20107	OPB45142	3638	131223	299349	18665302	192083	427
Defense mechanisms	CELLULAR PROCESSES AND SIGNALING	iron-dependent peroxidase	5182	87294	67184	1114471	OTA01371	486083	OPB45110	4546	33937	41024	18665337	57515	397
Cell cycle control, cell division, chromosome partitioning	METABOLISM	C-type cyclin	5196	11183	1440376	1130975	OTA00887	524013	OPB43240	3685	175915	40849	18657974	138273	4100
Function unknown	POORLY CHARACTERIZED	unknown protein	5202	11171	1393280	1163637	OTA00626	9331	OPB43229	5420	216625	196437	18657986	138257	4084
General function prediction only	POORLY CHARACTERIZED	pyridine nucleotide-disulphide oxidoreductase AMID-like	5206	87111	1337909	1136721	OTA01385	9326	OPB43223	5425	76187	80347	18657991	138630	4080
Intracellular trafficking, secretion, and vesicular transport	CELLULAR PROCESSES AND SIGNALING	Secretion related small GTPase Rab11/Ypt3	5209	124483	1403491	1133824	OTA01390	512244	OPB43214	5434	195799	152713	18658003	89098	4070
Translation, ribosomal structure and biogenesis	INFORMATION STORAGE AND PROCESSING	Isoleucine tRNA synthase.	5227	87495	1426340	1109960	OTA01392	101040	OPB43508	7069	52326	222069	18663322	40194	9976
Amino acid transport and metabolism	METABOLISM	Aspartate/otherAminotransferase	5233	114383	1365217	1134443	OTA01394	514051	OPB43516	7061	49360	318984	18663315	50742	8181
General function prediction only	POORLY CHARACTERIZED	fructosamine kinase	5249	132975	1426377	1189446	OTA07991	491504	OPB43561	515	227438	39568	18663288	61463	2532
Function unknown	POORLY CHARACTERIZED	unknown protein	5250	11356	1406378	47634	OTA06635	478904	OPB43562	516	111347	284374	18663287	50785	2533
Lipid transport and metabolism	METABOLISM	3-ketoacyl-CoA thiolase	5270	87321	23148	1688	OTA06632	531402	OPB43303	96690	194445	138745	18663256	196269	2562
Function unknown	POORLY CHARACTERIZED	unknown protein with SET domain	5275	11395	1343814	1110895	OTA06624	478943	OPB43600	981	214494	138765	18663246	149995	2571
Signal transduction mechanisms	CELLULAR PROCESSES AND SIGNALING	Ras small GTPase,Rho type	5278	114478	1343706	1111630	OTA06165	78810	OPB43605	976	77280	300047		176457
Amino acid transport and metabolism	METABOLISM	DHQase_I, Type I 3-dehydroquinase	5296	133064	1328624	1111779	OTA06159	77145	OPB43651	1197	55590	39433	18663190	150097	3404
Function unknown	POORLY CHARACTERIZED	alpha/beta hydrolase fold	5308	134565	1335113	1118617	OTA06794	490754	OPB39073	474	164702	28512	18657700	63418	3491
Translation, ribosomal structure and biogenesis	INFORMATION STORAGE AND PROCESSING	Ribosomal protein L14b	5324	39491	1439330	1200376	OTA07261	134337	OPB39118	1478	48362	206146	18657665	74974	6395
Defense mechanisms	CELLULAR PROCESSES AND SIGNALING	glutathione S-transferase	5330	79540	1392153	1119719	OTA02831	484904	OPB39107	1467	41929	77873	18657672	181047	3739
Posttranslational modification, protein turnover, chaperones	CELLULAR PROCESSES AND SIGNALING	γ-glutamyltranspeptidase	5337	80073	1334653	1168812	OTA08063	504152	OPB39128	97692	64650	77856	18661963	22149	9833
Energy production and conversion	METABOLISM	AA7_dist Glucooligosaccharide oxidase	5345	8844	1402101	1200239	OTA02169	107219		97970	39161	28652	18661990	63340	6351
Intracellular trafficking, secretion, and vesicular transport	CELLULAR PROCESSES AND SIGNALING	SRP receptor, beta subunit	5350	130317	1402093	1135323	OTA04468	75044	OPB39172	5815	70227	302075	18661998	52818	6342
Function unknown	POORLY CHARACTERIZED	unknown protein, Duf1348	5359	8880	1356804	1119226	OTA02987	495939	OPB42849	78	51849	302097	18662024	63304	6194
Secondary metabolites biosynthesis, transport and catabolism	METABOLISM	O-methyltransferase, putative	5366	79832	1402030	1118951	OTA02977	74997	OPB42834	98757	56958	297090	18662038	128141	6211
General function prediction only	METABOLISM	short chain dehydrogenase/reductase	5368	79597	1356756	1200060	OSZ99999	543486	OPB42817	1730	209271	52696	18662050	126629	8823
Posttranslational modification, protein turnover, chaperones	CELLULAR PROCESSES AND SIGNALING	Zinc carboxypeptidase	5369	80179	1356750	1159164	OTA01746	105686	OPB42803	1718	202082	314331	18662047	63276	6219
Amino acid transport and metabolism	METABOLISM	Prolyl 4-hydroxylase, alpha subunit	5371	79594	1377862	1200041	OTA01758	13031	OPB42784	98493	39156	52514	18662056	155260	8816
Cell wall/membrane/envelope biogenesis	CELLULAR PROCESSES AND SIGNALING	Ethanolamine-P-transferase GPI11/PIG-F, involved in glycosylphosphatidylinositol anchor biosynthesis	5377	133228	1336504	1979	OTA01767	86045	OPB44066	1593	85158	253688		58386
Energy production and conversion	METABOLISM	NADH-ubiquinone oxidoreductase 24 kDa subunit, mitochondrial	5387	88178	1337132	1111981	OTA02695	86014	OPB44079	4121	79393	302977	18664579	69325	8009
Function unknown	POORLY CHARACTERIZED	unknown protein	5400	133176	1380117	1134521	OTA08688	84999	OPB44102	6785	32975	143167	18664602	140147	3812
Lipid transport and metabolism	METABOLISM	enoyl-CoA hydratase/isomerase	5403	88106	1393016	1113034	OTA03132	85218	OPB44105	6789	62476	82170	18664605	69296	3815
Function unknown	POORLY CHARACTERIZED	unknown protein	5407	133163	1393010	1191515	OTA02079	5448	OPB44113	6797	229633	82161	18664614	413670	3823
Function unknown	POORLY CHARACTERIZED	unknown protein	5431	87908	1337111	1191646	OTA04293	86195	OPB44151	4080	177614	155635	18664656	141450	9804
Function unknown	POORLY CHARACTERIZED	unknown protein containing major histocompatibility complex	5436	88034	1423606	2093	OTA04283	84772	OPB44158	4087	54746	143084	18664666	69236	6856
Function unknown	POORLY CHARACTERIZED	unknown protein	5446	87774	56903	1156993	OTA01699	495120	OPB44179	98376	85373	303055			6876
Amino acid transport and metabolism	METABOLISM	serin hydrolase	5460	88362	1332807	6160	OTA01126	497750	OPB45283	97305	153908	219615	18655941	26733	7149
Signal transduction mechanisms	CELLULAR PROCESSES AND SIGNALING	high osmolarity signaling protein Sho1, putative	5466	38327	1421945	1142689	OTA01216	91517	OPB45273	97092	43700	256746	18665191	68542	7161
Function unknown	POORLY CHARACTERIZED	unknown protein	5502	88510	1401328	141475	OTA04971	87514	OPB44712	6045	159594	40119	18659818	190003	3215
Amino acid transport and metabolism	METABOLISM	class I glutamine amidotransferase, putative	5504	103279	1240544	1135936	OTA02997	85380	OPB45457	287	143917	152298		133059	3221
RNA processing and modification	INFORMATION STORAGE AND PROCESSING	RNA-binding ATP-dependent helicases.	5506	38412	1401346	1135938	OTA02991	510409	OPB39259	6829	34763	318116	18659806	57847	2359
Function unknown	POORLY CHARACTERIZED	unknown protein	5530	12171	1393589	1202304	OTA00313	485476	OPB40439	7487	57214	198836	18665586	236820	3694
General function prediction only	CELLULAR PROCESSES AND SIGNALING	ankyrin repeat protein	5536	89804	1424305	1202340	OTA00316	94329	OPB40433	7481	215039	220620	18665592	29027	3688
Function unknown	POORLY CHARACTERIZED	unknown protein	5578	133636		1112860	OTA00334	507574	OPB36504	97613	169201	293433	18661807	55295	9599
Posttranslational modification, protein turnover, chaperones	CELLULAR PROCESSES AND SIGNALING	Endosome-associated ubiquitin isopeptidase	5598	138901	1438131	1192915	OTA08558	82458	OPB36470	98588	169123	223264	18661776		4275
Defense mechanisms	CELLULAR PROCESSES AND SIGNALING	half-sized ABC transporter	5610	138886	1400559	1134643	OTA08469	82613	OPB36449	97597	156763	223304	18661757	161063	4295
General function prediction only	METABOLISM	MFS permease	5612	11899	1374990	155263	OTA00037	82440	OPB36442	6975	220773	35866	18661749	77275	4302
Function unknown	POORLY CHARACTERIZED	unknown protein	5614	11892	1390890	1166882	OTA02861	91263	OPB36437	98811	50405	300507	18658065	146718	4308
Function unknown	POORLY CHARACTERIZED	unknown protein	5633	89462	1471445	1134463	OTA02854	84541	OPB43824	1789	194914	91942	18662458	140182	6290
Posttranslational modification, protein turnover, chaperones	CELLULAR PROCESSES AND SIGNALING	γ-glutamyltranspeptidase	5645	12055	1393199	1138579	OTA01752	85201	OPB43850	97989	72694	296510	18662440	58570	8652
General function prediction only	METABOLISM	MFS permease	5656	89291	1380521	1113553	OTA03460	85880	OPB43882	5674	120953	48227	18662413	141275	9556
RNA processing and modification	INFORMATION STORAGE AND PROCESSING	pre-mRNA splicing factor, putative [Cryptococcus neoformans].	5659	12026	67070	1166398	OTA03467	86129	OPB43893	5685	33055	253378	18662406	27597	9731
Transcription	INFORMATION STORAGE AND PROCESSING	transcriptional regulator APSES type	5664	133710	6232	1112601	OTA03469	84391	OPB43904	5694	86628	253394	18662397	80512	9740
Transcription	INFORMATION STORAGE AND PROCESSING	C2H2 transcriptional regulator	5675	124907	1337404	1191037	OTA03481	5252	OPB43943	177	122424	184734	18655838	140568	2762
RNA processing and modification	INFORMATION STORAGE AND PROCESSING	periodic tryptophan protein PWP2	5710	90159	352135	1183612	OTA03486	521728	OPB40009	2086	62453	279891	18659330	62737	5120
Signal transduction mechanisms	CELLULAR PROCESSES AND SIGNALING	tyrosine/serine protein phosphatase, putative	5737	90056	1326339	1128392	OTA03919	7057	OPB39951	3976	114030	210856	18659283	204856	6468
Function unknown	POORLY CHARACTERIZED	unknown protein	5742	133967	1326606	1183397	OTA04283	509783	OPB39941	242	225618	288775	18659273	153342	9300
Defense mechanisms	CELLULAR PROCESSES AND SIGNALING	Dual specificity phosphatase	5771	91044		1136763	OTA07693	91502	OPB45555	3769	83471	41058	18661485	68817	2816
Carbohydrate transport and metabolism	METABOLISM	glucose-6-phosphate isomerase	5776	90709	53216	1142838	OTA08483	497412	OPB45567	3781	34507	41280	18661475	57919	2826
Amino acid transport and metabolism	METABOLISM	Amino acid transporter	5787	90786	1332378	1122944	OTA01092	88324	OPB45625	2437	45249	40728	18661424	139028	2868
Posttranslational modification, protein turnover, chaperones	CELLULAR PROCESSES AND SIGNALING	DSBA oxidoreductase	5818	91072	1394984	1126266	OTA07580	485224	OPB44823	6877	88351	297486	18664124	62653	6079
Function unknown	POORLY CHARACTERIZED	unknown protein	5844	12735	1406127	54092	OTA07577	511830	OPB40608	97225	140454	299606	18665442	59805	2641
Function unknown	POORLY CHARACTERIZED	unknown protein	5847	12729	1426165	1202002	OTA00153	8980	OPB40602	97250	113370	299601	18665436	59800	2635
Function unknown	POORLY CHARACTERIZED	unknown protein, Duf967	5849	91472	1466015	1169247	OTA05282	8976	OPB40596	2929	62629	146362	18665432	197522	2631
Amino acid transport and metabolism	METABOLISM	GCD, Glutaryl-CoA dehydrogenase	5850	104488	1426157	1169244	OTA05066	8972	OPB40592	2925	141200	299591	18665429	59784	2628
Transcription	INFORMATION STORAGE AND PROCESSING	NmrA-like family protein	5855	134455	1343280	1120931	OTA04681	123954	OPB40636	632	151534	290131	18657088	449325	904
Lipid transport and metabolism	METABOLISM	enoyl-CoA hydratase/isomerase	5863	91323	1342618	1125811	OTA05645	512796	OPB45719	2369	45632	53548	18657491	58986	7273
RNA processing and modification	INFORMATION STORAGE AND PROCESSING	Single-stranded nucleic acid binding R3H	5868	91360	1098714	1171172	OTA00950	500095	OPB45740	98839	193921	314109	18657456	428961	6626
Function unknown	POORLY CHARACTERIZED	unknown protein	5871	91439	22702	1180075	OTA01305	9909	OPB45736	98018	163920	290384	18657475	28048	6605
General function prediction only	METABOLISM	amidase	5889	91712	1466391	1186411	OTA07447	88032	OPB41847	97880	15210	200425	18660786	146321	5191
General function prediction only	METABOLISM	MFS permease	5890	91714	1403426	1163423	OTA07414	542508	OPB41844	3953	171034	33204	18666415	31363	3174
Carbohydrate transport and metabolism	METABOLISM	short chain dehydrogenase/reductase	5894	134540	1434598	1186393	OTA04431	96549	OPB41822	96583	216652	300680	18656066	133263	5169
Function unknown	POORLY CHARACTERIZED	unknown protein	5898	91763	219959	1130131	OTA04426	499940	OPB41832	3967	76205	223998	18657508	132784	5180
Replication, recombination and repair	INFORMATION STORAGE AND PROCESSING	DNA replication licensing factor mcm2	5899	91783	1344562	1136645	OTA04419	96834	OPB41833	3966	128625	37571	18657509	132189	5181
Posttranslational modification, protein turnover, chaperones	CELLULAR PROCESSES AND SIGNALING	ATG13 autophagy related, unknown protein	5912	92157	1222116	1112194	OTA04415	82988	OPB36531	2543	37668	223110	18660239	133113	2081
Function unknown	POORLY CHARACTERIZED	unknown protein	5916	39569	1330728	1193212	OTA03756	16167	OPB36539	2535	86521	223094	18660231	132625	2074
Function unknown	POORLY CHARACTERIZED	unknown protein	5917	39568	1400673	1134675	OTA06843	4801	OPB36541	2533	179119	300421	18660230	34839	2073
Function unknown	POORLY CHARACTERIZED	unknown protein	5924	92222	1330391	2494	OTA01804	530351	OPB36552	6109	41047	150578	18660220	44369	2063
Transcription	INFORMATION STORAGE AND PROCESSING	Zn2Cys6 transcriptional regulator	5927	12900	1438051	1134681	OTA05726	82387	OPB36556	98325	55965	138069	18660215	133835	2058
Function unknown	POORLY CHARACTERIZED	unknown protein	5942	12996	1405882	143672	OTA07108	270066	OPB45806	2779	184416	210704	18657332	429656	9917
General function prediction only	METABOLISM	Amidase	5970	92502	1471344	1138694	OTA07114	530831	OPB44015	5844	69533	91768	18664536	140347	7670
General function prediction only	POORLY CHARACTERIZED	integral membrane protein (Ptm1), putative	5979	134859	1379707	1190095	OTA08774	101132	OPB45964	189	130250	210445	18658353	205031	9320
Nuclear structure	CELLULAR PROCESSES AND SIGNALING	importin ß KapN	5991	92706	1423505	1130653	OTA01489	501598	OPB45940	99339	49120	54773	18658324	153419	9424
Function unknown	POORLY CHARACTERIZED	unknown protein	6011	92814	9015	1201789	OTA00706	487902	OPB46571	1821	223420	54215	18665673	32138	9391
Function unknown	POORLY CHARACTERIZED	unknown protein	6014	92750	1344330	1119265	OTA00704	11111	OPB46574	1817	229665	54091	18665676	153841	9388
Transcription	INFORMATION STORAGE AND PROCESSING	RNA polymerase Rpb1	6015	92823	1344309	1201772	OTA02474	513865	OPB46575	1816	202256	236383	18665677	32141	9387
Function unknown	POORLY CHARACTERIZED	unknown protein	6037	105185	1404666	1136290	OTA02477	208652	OPB37954	6575	192201	296822	18656109	55806	10545
Function unknown	POORLY CHARACTERIZED	unknown protein	6057	135064	1328425	1132924	OTA06700	491638	OPB43671	307	65700	161752	18663175	150149	3389
Function unknown	POORLY CHARACTERIZED	unknown protein	6067	93292	1439797	1144074	OTA05066	88989	OPB46271	2573	216718	217540	18656486	72549	5338
Amino acid transport and metabolism	METABOLISM	fumarylacetoacetate hydrolase	6096	93472	1322158	1135800	OTA04038	74840	OPB42935	4679	39024	135688	18662865	127075	639
Carbohydrate transport and metabolism	METABOLISM	MFS multidrug transporter, putative	6103	13328	1471127	1163591	OTA01194	88792	OPB41042	6181	69909	94197			4750
Function unknown	POORLY CHARACTERIZED	unknown protein	21120	135223	1326724	68191	OTA05645	89932	OPB40072	4032	35077	52972	18658621	138014	1258
Function unknown	POORLY CHARACTERIZED	unknown protein	21129	105389	1436872	1184017	OTA01884	506146	OPB42053	99173	215920	155142	18663858	25087	4394
Function unknown	POORLY CHARACTERIZED	unknown protein	21135	105408	1419953	1184092	OTA04167	506162	OPB42071	6581	112776	298327	18663832	56037	1773
Function unknown	POORLY CHARACTERIZED	unknown protein	21150	93886	1398841	1134936	OTA03667	506243	OPB42135	6293	72183	290555	18662751	56094	1816
Function unknown	POORLY CHARACTERIZED	unknown protein	21152	105487	1350362	1134940	OTA01406	111451	OPB42131	6297	79187	129005	18662746	163042	1812
Translation, ribosomal structure and biogenesis	INFORMATION STORAGE AND PROCESSING	U4/U6 small nuclear ribonucleoprotein Prp4	21166	93941	1398782	1116297	OTA01400	506285	OPB42173	6257	72141	237465	18662787	35498	1851
Signal transduction mechanisms	CELLULAR PROCESSES AND SIGNALING	MAPKK, MAP kinase kinase Mkk1/Mek1	21168	23166	48692	1115643	OTA01591	80372	OPB42344	7677	146164	142790	18664450	136007	1868
Translation, ribosomal structure and biogenesis	INFORMATION STORAGE AND PROCESSING	Ribosomal protein S12	21170	93965	1170602	1116423	OTA00481	506506	OPB42341	7673	178368	298230	18664446	56169	1871
Transcription	INFORMATION STORAGE AND PROCESSING	myb transcriptional regulator	21174	93981	1398746	1134962	OTA03592	480342	OPB42296	4502	230091	316102	18664403	56214	2933
Nuclear structure	CELLULAR PROCESSES AND SIGNALING	Casein kinase	21176	105584	1327021	1167715	OTA07605	518439	OPB42300	4506	73721	316106	18664407	78207	2937
Cell cycle control, cell division, chromosome partitioning	METABOLISM	cell division cycle 37 protein, CDC37	21181	135321	1398720	1134975	OTA07614	82137	OPB42312	4518	71765	215353	18664419	163286	2949
Function unknown	POORLY CHARACTERIZED	unknown protein	21193	94051	1436699	158389	OTA07629	82109	OPB42456	7450	71904	213776	18658972	372892	66
RNA processing and modification	INFORMATION STORAGE AND PROCESSING	cleavage and polyadenylation specificity factor subunit 5	21198	94074	1325967	1140028	OTA06303	81321	OPB42201	5211	31039	129286	18664318	67034	8343
Transcription	INFORMATION STORAGE AND PROCESSING	transcriptional regulator Forkhead	21211	67752	1166977	1115937	OTA00056	80399	OPB42234	4388	31433	82022	18664345	368576	10507
Intracellular trafficking, secretion, and vesicular transport	CELLULAR PROCESSES AND SIGNALING	Sorting nexin-41	21214	94132	1436635	1116493	OTA05564	82162	OPB42239	4382	189802	46846	18664350	78270	2882
Function unknown	POORLY CHARACTERIZED	unknown protein	21215	23228	234950	1196583	OTA05562	383180	OPB42245	4376	119893	129087	18664356	135381	2887
Function unknown	POORLY CHARACTERIZED	unknown protein	21221	23236	1371109	1115631	OTA04812	3785	OPB42261	4039	31520	47188	18664373	25276	2904
Function unknown	POORLY CHARACTERIZED	unknown protein	21226	139736	1398550	18963	OTA02542	506421	OPB42270	4048	61593	47602	18664382	367583	2912
Posttranslational modification, protein turnover, chaperones	CELLULAR PROCESSES AND SIGNALING	Ubiquitin fusion degradation protein Ufd1	21246	23275	1349753	1140161	OTA00178	3945	OPB42424	7420	71825	297743	18659027	163788	121
Function unknown	POORLY CHARACTERIZED	unknown protein	21249	135427	17153	1116235	OTA05333	550993	OPB42421	7417	169001	172862	18659025	45349	119
Transcription	INFORMATION STORAGE AND PROCESSING	AAA family ATPase Rvb2/Reptin, putative	21250	139771	1460836	1135052	OTA05324	3940	OPB42419	7414	212224	133411	18659022	56414	117
Transcription	INFORMATION STORAGE AND PROCESSING	bHLH transcriptional regulator	21255	139776	1398466	168616	OTA05323	81031	OPB42403	7397	61412	213671	18659020	134576	115
Signal transduction mechanisms	CELLULAR PROCESSES AND SIGNALING	protein phosphatase 2C	21256	23288	1326834	1140182	OTA03881	81393	OPB42400	7394	146304	50094	18656764	67123	146
Cell wall/membrane/envelope biogenesis	CELLULAR PROCESSES AND SIGNALING	CAP20 virulence factor	21270	69920	1161789	1158404	OTA08080	506307	OPB42188	692	230031	297698	18664279	135434	183
Function unknown	POORLY CHARACTERIZED	unknown protein	21278	23316	1326348	1167992	OTA08087	390023	OPB42529	1779	71981	297805	18663340	134710	19
Lipid transport and metabolism	METABOLISM	Glycerol-3-phosphate 1-O-acyltransferase/glycerone-phosphate O-acyltransferase	21279	94403	1436469	1116644	OTA04038	80981	OPB42530	1778	168491	156351	18663341	67247	18
Intracellular trafficking, secretion, and vesicular transport	CELLULAR PROCESSES AND SIGNALING	Vacuolar segregation protein Pep7	21288	139815	1468056	1135093	OTA08350	480599	OPB42553	653	229930	156389	18663373	56537	5551
Function unknown	POORLY CHARACTERIZED	unknown protein	21293	23340	1419458	51250	OTA08346	506783	OPB42591	5144	229887	171742	18663407	45518	5514
Signal transduction mechanisms	CELLULAR PROCESSES AND SIGNALING	rho2	21294	32038	1452575	1168046	OTA01981	80244	OPB42592	5142	178515	156444	18663408	375438	5512
Signal transduction mechanisms	CELLULAR PROCESSES AND SIGNALING	serine/threonine protein kinase PRP4	21306	67482	1326319	1135133	OTA02110	4196	OPB42660	2571	1166	143987	18663484	67402	4244
Signal transduction mechanisms	CELLULAR PROCESSES AND SIGNALING	protein phosphatase PP2A regulatory subunit A	21324	11776	1471094	1129585	OTA02113	98912	OPB46091	98880	39606	298938	18665843	176088	5771
Lipid transport and metabolism	METABOLISM	acyl-protein thioesterase	21327	138847	1335537	1185879	OTA02115	91882	OPB46102	4661	52906	81430	18657616	60730	5785
Function unknown	POORLY CHARACTERIZED	unknown protein	21330	103384	1336028	1136609	OTA00492	6647	OPB46169	98851	33558	217686	18665888	50607	9754
Posttranslational modification, protein turnover, chaperones	CELLULAR PROCESSES AND SIGNALING	TUL1 Golgi-localized RING-finger ubiquitin ligase (E3)	21342	101809	1440510	1115110	OTA00490	469238	OPB40084	2498	42640	93448	18658610	56798	1247
Function unknown	POORLY CHARACTERIZED	unknown protein	21345	138259	1424131	1194321	OTA06562	497008	OPB40090	4016	231654	83395	18658605	78777	1242
Function unknown	POORLY CHARACTERIZED	unknown protein	21358	113379	1381210	1114153	OTA04813	509996	OPB40123		188322	297057	18658580	67595	1216
Nucleotide transport and metabolism	METABOLISM	Pseudouridylate synthase TruB	21363	138234	1464421	1114669	OTA00481	497055	OPB40131	1336	12429	157697	18658572	381580	1207
Cell cycle control, cell division, chromosome partitioning	METABOLISM	germinal center kinase, related to S. cerevisiae Sps1p	21373	142219	1440562	1134795	OTA05372	7270	OPB40151	6511	197103	32174	18662678	136379	1188
RNA processing and modification	INFORMATION STORAGE AND PROCESSING	RNA-binding,Ran Zn-finger protein, probably involved inRegulation ofReceptor mediated transport between the nucleus and the cytoplasm	21384	138200	1393522	1114616	OTA06902	90438	OPB40182	1361	34614	163678	18662644	136761	10027
Function unknown	POORLY CHARACTERIZED	unknown protein	21388	113268	1338033	1115209	OTA05254	90289	OPB40191	1374	79614	180292	18662638	45828	10023
Intracellular trafficking, secretion, and vesicular transport	CELLULAR PROCESSES AND SIGNALING	Component, nce2, of non-classical secretion pathway; involved in secretion of proteins that lackClassical secretory signal sequences	21392	124212	1440616	1167331	OTA05252	89712	OPB40206	1360	140359	88066	18665631	240780	10006
Carbohydrate transport and metabolism	METABOLISM	sugar isomerase	21396	84543	1339439	1139579	OTA02746	90200	OPB40244	3332	73212	38632	18665654	49240	2232
Function unknown	POORLY CHARACTERIZED	unknown protein	21398	84843	1432906	1134827	OTA02724	120213	OPB40251	3324	50968	146345	18661549	240245	2239
Carbohydrate transport and metabolism	METABOLISM	phosphoglycerate kinase	21406	113180	1404358	1134839	OTA02707	510202	OPB40278	4183	215110	146349	18661573	198209	2262
Function unknown	POORLY CHARACTERIZED	unknown protein	21407	101548	1424676	1194916	OTA02703	90100	OPB40280	4185	140684	128168	18661578	239455	2264
Signal transduction mechanisms	CELLULAR PROCESSES AND SIGNALING	PalI/RIM9 pH regulation	21415	92949	1418847	1107957	OTA03111	99527	OPB38513	9910	227886	34860	18658495	130237	3626
Function unknown	POORLY CHARACTERIZED	unknown protein	21416	105256	1426754	1186218	OTA03101	499871	OPB41776	2865	57554	175301	18657591	87003	8630
General function prediction only	METABOLISM	MFS permease	21422	12422	1418869	138923	OTA04332	502784	OPB38492	2286	83912	247137	18658472	64976	3600
Replication, recombination and repair	INFORMATION STORAGE AND PROCESSING	DEAD/DEAH box helicase	21425	104158	1369304	1133977	OSZ99927	677	OPB38485	2280	84043	301009	18658465	451411	3591
Function unknown	POORLY CHARACTERIZED	unknown protein	21426	90689	1324820	1174670	OTA04026	678	OPB38484	2279	114387	294168	18658464	23553	3590
Transcription	INFORMATION STORAGE AND PROCESSING	C2H2 transcriptional regulator	21433	90619	1324045	1165111	OTA04013	71280	OPB38441	97578	78410	301028	18660909	65031	7284
Nucleotide transport and metabolism	METABOLISM	Orotate phosphoribosyl transferase	21435	104102	1121875	1108312	OSZ99977	502869	OPB38437	4252	71317	136872	18660905	159121	7288
Cytoskeleton	CELLULAR PROCESSES AND SIGNALING	Spc97 / Spc98 family, spindle pole body	21437	104093	1388632	1174864	OTA06012	194551	OPB38430	4245	117345	247278	18660897	43437	7295
Function unknown	POORLY CHARACTERIZED	unknown protein	21440	12352	1388644	1165132	OTA06023	71096	OPB38419	4233	83807	301052	18660874	131076	8335
Intracellular trafficking, secretion, and vesicular transport	CELLULAR PROCESSES AND SIGNALING	peroxisomal targeting signal 2 receptor, putative	21441	139119	1369450	1108693	OTA06957	195702	OPB38414	214	71254	130932	18660867	130317	5107
Function unknown	POORLY CHARACTERIZED	unknown protein	21442	142987	1397700	1108124	OTA05750	477187	OPB38410	218	216098	247347	18660863	54487	5103
Function unknown	POORLY CHARACTERIZED	unknown protein	21444	95626	16587	1107501	OTA05736	477195	OPB38404	223	124113	294238	18660857	317376	5097
General function prediction only	METABOLISM	aldehyde dehydrogenase	21450	102498	1324418	1175060	OTA05728	12123	OPB36270	5052	71461	149265	18660837	65117	5079
Function unknown	POORLY CHARACTERIZED	unknown protein	21452	140199	1418975	1175067	OTA05727	489566	OPB38382	5055	84001	247411	18660835	317723	5077
RNA processing and modification	INFORMATION STORAGE AND PROCESSING	ATP-dependent RNA helicase DBP7, putative	21453	140198	1397738	1155451	OTA01953	72405	OPB38381	5056	29280	33182	18660834	54519	5076
Replication, recombination and repair	INFORMATION STORAGE AND PROCESSING	mismatch repair protein	21460	95561	1436019	1108033	OTA07273	72422	OPB38345	5887	191113	136747	18660818	130772	5060
Posttranslational modification, protein turnover, chaperones	CELLULAR PROCESSES AND SIGNALING	ATP-dependent protease La, putative	21461	135899	1436022	1107675	OTA02785	502996	OPB38347	5885	78869	35351	18659601	54541	3109
extracellular structures	CELLULAR PROCESSES AND SIGNALING	HFB with extended N and C terminus	21468	117641	1325672	1134026	OTA02796	196939	OPB38365	5074	71255	301126	18659581	65170	3089
Coenzyme transport and metabolism	METABOLISM	CinA Predicted nucleotide-utilizing enzyme related to molybdopterin-biosynthesis enzyme MoeA	21481	5729	1325272	1137417	OTA02816	883	OPB38283	97416	29475	136634	18660261	54642	6651
Function unknown	POORLY CHARACTERIZED	unknown protein	21498	95356	1325300	1108744	OTA00713	71563	OPB38200	7279	170163	301220	18660351	159741	1594
Signal transduction mechanisms	CELLULAR PROCESSES AND SIGNALING	G-protein alpha subunit 3 GNA-3	21505	32643	1324423	1109040	OTA02229	71986	OPB38171	99217	77531	34532	18658147	130532	1617
Cell cycle control, cell division, chromosome partitioning	METABOLISM	blue light inducible protein BLI-3	21509	95298	1398027	1137519	OTA05987	527038	OPB38158	98894	47120	33514	18658157	129884	1626
Lipid transport and metabolism	METABOLISM	di-trans,poly-cis-decaprenylcistransferase	21534	95183	1324305	1176194	OTA05983	95612	OPB39875	7598	187516	299001	18656444	69684	4796
Energy production and conversion	METABOLISM	ATP synthase delta subunit	21535	23588	1398134	1107387	OTA05978	511869	OPB39877	7600	62746	298999	18656442	58680	4794
Chromatin structure and dynamics	INFORMATION STORAGE AND PROCESSING	histone acetyltransferase ESA1	21542	71462	1428386	1134138	OTA05977	514198	OPB39894	7617	88756	140985		169448
Nucleotide transport and metabolism	METABOLISM	NADPH-adrenodoxin reductase, putative	21553	23559	46923	1107793	OTA05968	101017	OPB43489	7089	216205	43900	18656713	27691	8147
Chromatin structure and dynamics	INFORMATION STORAGE AND PROCESSING	chromatin remodelling factors, contains a SWIRM domain and a DNA-binding Myb-domain	21557	95080	1467964	167733	OTA00637	156396	OPB43485	7093	89746	217941	18656717	90162	8143
Function unknown	POORLY CHARACTERIZED	unknown protein	21564	96706	1401985	51922	OTA07120	87576	OPB43383	4427	43250	154464	18657221	28279	4917
Function unknown	POORLY CHARACTERIZED	unknown protein	21571	46928	1333020	1117793	OTA03218	482605	OPB43285	97770	72547	314493	18666045	28371	6954
Carbohydrate transport and metabolism	METABOLISM	GT15 α-1,2-mannosyltransferase	21576	24099	1333763	1118139	OTA03101	482614	OPB43275	1669	81989	297159	18666056	143329	6964
Intracellular trafficking, secretion, and vesicular transport	CELLULAR PROCESSES AND SIGNALING	endomembrane protein 70	21588	96585	1334032	1140554	OTA00877	117253	OPB47145	7357	167501	44822	18666089	70394	7488
General function prediction only	METABOLISM	MFS permease	21595	136272	1391870	1168365	OSZ99927	88202	OPB47061	97940	182621	128734	18664225	171152	4998
Energy production and conversion	METABOLISM	NADH:ubiquinone oxidoreductase 20.1kD subunit, putative	21606	140492		1117887	OTA08820	88345	OPB47014	1252	44387	297227	18666191	38401	4967
Energy production and conversion	METABOLISM	Ubiquinol cytochrome reductase	21609	96464	1401743	1135200	OTA08465	509002	OPB46999	2449	32540	297251	18666232	144539	4508
Posttranslational modification, protein turnover, chaperones	CELLULAR PROCESSES AND SIGNALING	thioredoxin-like protein	21618	136233	1401710	1135211	OTA07684	86969	OPB46962	6072	44989	51231	18666272	28593	4551
Function unknown	POORLY CHARACTERIZED	unknown protein	21633	33327	1422307	1199135	OTA01974	6331	OPB46900	3010	43201	51574	18663136	439577	10419
Amino acid transport and metabolism	METABOLISM	asparagine synthase-like protein	21635	96349	1430935	1135231	OTA02153	86744	OPB46890	3000	57823	212237	18663127	144556	5842
Intracellular trafficking, secretion, and vesicular transport	CELLULAR PROCESSES AND SIGNALING	Pep1/vps10 homolog; transmembrane sorting receptor for vacuolar hydrolases	21641	107939	1422278	1158973	OTA04623	87676	OPB46871	98070	43385	212275	18663108	196989	5823
Intracellular trafficking, secretion, and vesicular transport	CELLULAR PROCESSES AND SIGNALING	Calpactin I heavy chain, calcium ion binding	21646	107919	1332879	1117379	OTA04661	96374	OPB46851	96647	43901	144672	18662928	77947	8581
Function unknown	POORLY CHARACTERIZED	unknown protein	21649	122356	1401570	1117652	OTA04662	17521	OPB46845	6235	75938	212330	18663081	171648	8588
Replication, recombination and repair	INFORMATION STORAGE AND PROCESSING	DNA replication complex GINS protein PSF1, putative	21653	96275	1376914	1117507	OTA04827	145283	OPB46831	6249	208166	234357	18663067	171681	2115
Function unknown	POORLY CHARACTERIZED	Unknown protein	21658	23960	1401544	1135262	OTA01775	509198	OPB46816	4752	76557	254670	18663058	59636	2124
Posttranslational modification, protein turnover, chaperones	CELLULAR PROCESSES AND SIGNALING	Dipeptidyl peptidase III, peptidase family M49	21659	136163	1401543	1135263	OTA03257	6416	OPB46039	4753	113483	254672	18663057	59637	2125
Nucleotide transport and metabolism	METABOLISM	inosine-uridine preferring nucleoside hydrolase	21663	96225	1245127	1117644	OTA07918	452446	OPB46800	4736	189022	157130	18663033	171774	9947
Function unknown	POORLY CHARACTERIZED	unknown protein	21664	136151	53927	1117768	OTA07909	87704		4726	231906	297373	18663025	59666	8936
Function unknown	POORLY CHARACTERIZED	unknown protein	21668	73038	1401479	1135286	OTA06286	118149	OPB46764	2643	194557	157100	18663002	197271	8369
Energy production and conversion	METABOLISM	ATP synthase alpha chain, mitochondrial precursor	21673	122310		4288	OTA08189	509274	OPB46749	2627	92727	144531	18655921	59705	4495
Function unknown	POORLY CHARACTERIZED	unknown protein	21677	136119	1395830	1118424	OTA08188	100817	OPB35981	3111	57516	28709	18659463	75922	8111
carbohydrate transport and metabolism	METABOLISM	Acetate kinase	21716	99242	1417669	1124567	OTA07402	76601	OPB39574	96505	41204	301429	18659438	127801	7885
Function unknown	POORLY CHARACTERIZED	unknown protein	21737	79975	1322021	1124510	OTA02023	491245	OPB39467	96787	51734	301483	18660380	42789	355
Function unknown	POORLY CHARACTERIZED	WD domain, G-beta repeat	21743	137337	133	1136017	OTA08850	504626	OPB39481	97141	80282	29132	18660396	64286	335
Function unknown	POORLY CHARACTERIZED	unknown protein	21745	141446	1417754	1136018	OTA00775	528101	OPB39485	96885	174550	29925	18660400	183082	331
Amino acid transport and metabolism	METABOLISM	carboxymuconolactone decarboxylase, putative	21746	99368	1345450	1178644	OTA03839	2236	OPB39490	1876	80355	301506	18660405	128920	324
Function unknown	POORLY CHARACTERIZED	unknown protein	21747	79934	1366712	1124060	OTA03835	74869	OPB39491	1875	37935	179738	18660406	42759	322
Signal transduction mechanisms	CELLULAR PROCESSES AND SIGNALING	mitogen-activated protein kinase MAF1 , putative	21749	35632	1396174	1143044	OTA00564	491287	OPB39495	1871	174423	294766	18660409	22966	318
Function unknown	POORLY CHARACTERIZED	unknown protein	21752	25045	1417769	1136024	OTA06425	2244	OPB39500	1866	65705	130354	18660074	181569	4157
Energy production and conversion	METABOLISM	isocitrate lyase	21758	25052	1005932	1161289	OTA02336	2255	OPB39512	1854	75395	147737	18660063	22393	4145
Intracellular trafficking, secretion, and vesicular transport	CELLULAR PROCESSES AND SIGNALING	mitochondrial import inner membrane translocase subunit tim-14	21773	117743	1434967	142624	OTA06219	478635	OPB39420	2159	13584	147797	18660016	129012	1496
Function unknown	POORLY CHARACTERIZED	unknown protein	21775	70806	1434982	1178905	OTA06249	13830	OPB39403	99856	75446	161405	18660002	22454	1480
Signal transduction mechanisms	CELLULAR PROCESSES AND SIGNALING	GTP binding protein	21782	140244	44404	1179005	OTA03062	75441	OPB39377	6088	38211	227718	18656615	126421	1453
Function unknown	POORLY CHARACTERIZED	coiled-coil domain-containing protein 55, putative	21784	122131	1459420	1088585	OTA04751	504449	OPB39371	6094	115017	78103	18656620	53217	1446
Function unknown	POORLY CHARACTERIZED	Unknown protein	21798	95644	1417911	1170937	OTA03236	2068	OPB39323	2463	195607	267529	18660735	22561	2323
Function unknown	POORLY CHARACTERIZED	unknown protein	21817	70340	1322150	1170997	OTA08164	544790	OPB39256	5548	110614	30209	18660706	126512	2362
Lipid transport and metabolism	METABOLISM	MaoC-like peroxisomal dehydratase	21824	70775	1396458	1136131	OTA08176	107407	OPB39236	3848	56356	127214	18662991	63894	2380
Carbohydrate transport and metabolism	METABOLISM	phosphoglucomutase/phosphomannomutase	21836	107609	1396498	1136146	OTA05518	76132	OPB39201	5789	41147	135603	18662951	182283	2417
Function unknown	POORLY CHARACTERIZED	unknown protein	21846	136077	45922	1122481	OTA05521	490234	OPB42907	2109	48499	28657	18662892	63990	667
General function prediction only	METABOLISM	zinc containing alcohol dehydrogenase superfamily	21876	33761	1396902	1121930	OTA00063		OPB40987	1122695	7739	218810	18659345	25689	4861
Translation, ribosomal structure and biogenesis	INFORMATION STORAGE AND PROCESSING	Ribosomal protein L32 based on homology to the corresponding protein in N. crassa.	21890	24189	1396997	1133425	OTA03384	98257	OPB41097	98100	113039	299178	18663798	146287	7457
Function unknown	POORLY CHARACTERIZED	unknown protein	21900	140655	1435400	21040	OTA03396	10039	OPB40955	96447	77713	298085	18659188	146809	6531
Function unknown	POORLY CHARACTERIZED	unknown protein	21907	136452	1418283	55214	OTA03398	292539	OPB38953	1172	86998	78400	18656731	129031	252
Lipid transport and metabolism	METABOLISM	fatty acid elongase, 5 TM, GNS1/SUR4 membrane protein	21908	97020	1020408	1170018	OTA03533	490622	OPB38954	1173	74382	301574	18656730	22899	251
Function unknown	POORLY CHARACTERIZED	unknown protein	21919	128332	1367835	1160496	OTA07016	504027	OPB39019	1572	80028	301616	18661000	126958	541
Posttranslational modification, protein turnover, chaperones	CELLULAR PROCESSES AND SIGNALING	Heat shock protein DnaJ , heat shock factor Hsp40	21937	122594	1396706	1135755	OTA06054	503718	OPB43024	7570	216375	301619	18660994	126914	548
Posttranslational modification, protein turnover, chaperones	CELLULAR PROCESSES AND SIGNALING	ubiquitin ligase	21953	97224	1418138	1121605	OTA07254	477872	OPB42959	446	48413	130535	18662841	53490	613
Carbohydrate transport and metabolism	METABOLISM	pyruvate carboxylase (cytosolic)	21957	24307	1396613	1135792	OTA05530	503630	OPB42949	4665	209722	249131	18662850	53474	625
Lipid transport and metabolism	METABOLISM	phospholipase C	21960	139407	58441	50202	OTA07169	497285	OPB40309	1447	34612	299735	18661604	144967	2292
Function unknown	POORLY CHARACTERIZED	unknown protein	21971	26896	1424728	2991	OTA02577	520505	OPB44467	96644	30735	322707	18657615	148128	7187
RNA processing and modification	INFORMATION STORAGE AND PROCESSING	small nuclear ribonucleoprotein	21972	26895	1441058	1157844	OTA04486	439995	OPB44466	96645	62116	252624	18657614	60727	7186
Transcription	INFORMATION STORAGE AND PROCESSING	Zn2Cys6 transcriptional regulatorMalR	21997	97398	1325675	1109254	OTA08544	476805	OPB38775	98213	73251	175405	18659656	54038	5619
Function unknown	POORLY CHARACTERIZED	unknown protein	22000	128664	1397230	1136982	OTA07830	177490	OPB38740	97751	58793	246657	18659627	54068	3561
Carbohydrate transport and metabolism	METABOLISM	D-galacturonic acid reductase	22004	140803	1397244	1133924	OTA08022	72742	OPB38730	97457	84212	300815	18659620	130416	3554
Posttranslational modification, protein turnover, chaperones	CELLULAR PROCESSES AND SIGNALING	GT39 Dolichyl-P-mannose:protein O-mannosyl transferase	22005	24372	1388372	1133927	OTA08047	178103	OPB38723	98821	49552	149757	18659610	54084	3544
Function unknown	POORLY CHARACTERIZED	unknown protein	22009	24377	1397265	1133929	OTA00461	441	OPB38713	261	60458	33303	18656270	130573	3534
Function unknown	POORLY CHARACTERIZED	unknown protein	22012	136633	1427829	1173989	OTA06527	179615	OPB38694	97467	80658	224778	18658739	43157	3506
Posttranslational modification, protein turnover, chaperones	CELLULAR PROCESSES AND SIGNALING	heat shock factor Hsp70 chaperone (BiP), putative	22013	97499	1397296	1133937	OTA00883	463	OPB38690	99124	81654	137219	18658743	23336	3510
Lipid transport and metabolism	METABOLISM	Acyl-CoA synthetase	22030	24416	1397409	1109342	OTA08337	502635	OPB38612	98437	195155	34684	18655754	129092	1997
Function unknown	POORLY CHARACTERIZED	unknown protein	22035	24424	1369053	1164981	OTA02877	185161	OPB38591	96626	71185	285608	18656568	309587	1962
Function unknown	POORLY CHARACTERIZED	unknown protein	22050	109760	1351853	1134278	OTA01929	110072	OPB37412	1053	86135	321888	18662608	88632	7804
Posttranslational modification, protein turnover, chaperones	CELLULAR PROCESSES AND SIGNALING	DNAJ heat shock family protein, heat shock factor Hsp40	22064	34769	1399647	1134262	OTA01927	2987	OPB37346	3570	215192	134680	18656534	67819	1079
Carbohydrate transport and metabolism	METABOLISM	GH63 processing α-glucosidase	22072	98040	1329096	1134240	OTA03375	79256	OPB37319	98075	63404	126962	18656957	26016	1105
Amino acid transport and metabolism	METABOLISM	lysine decarboxylase	22076	24571	1373254	1134244	OTA05509	479453	OPB37309	6671	50283	134727	18656949	137334	1114
Posttranslational modification, protein turnover, chaperones	CELLULAR PROCESSES AND SIGNALING	Protein farnesyltransferase, alpha subunit	22093	140969	1399765	1134223	OTA04801	2885	OPB37248	1388	79642	84335	18658547	88773	1032
Defense mechanisms	CELLULAR PROCESSES AND SIGNALING	MRP-type ABC transporter	22104	136790	1352313	1187111	OTA01614	500002	OPB37216	5245	176292	287340	18658515	26122	7320
Secondary metabolites biosynthesis, transport and catabolism	METABOLISM	Flavin-containing monooxygenase	22110	76639	1373576	46735	OTA08191	491959	OPB37156	1914	50150	31825	18658211	137572	3262
RNA processing and modification	INFORMATION STORAGE AND PROCESSING	poly(A) polymerase (Poly[ADP-ribose] synthetase)	22115	24504	1461769	1110113	OTA08207	110301	OPB37503	3523	86135	295780	18658200	57206	3273
Cell cycle control, cell division, chromosome partitioning	METABOLISM	RUM1 repressor of b mating type related genes, possibly involved in fruiting body formation	22117	7650	1420798	1186904	OTA08214	359485	OPB37514	97792	63603	229470	18665181	26211	3282
RNA processing and modification	INFORMATION STORAGE AND PROCESSING	ATP-dependent RNA helicase FAL1	22119	97827	1429649	1134190	OTA05582	492401	OPB37516	97795	55440	302339	18665177	88887	3285
Carbohydrate transport and metabolism	METABOLISM	AA11 Auxiliary Activity Family 11	22129	97768	1399918	1186755	OTA00914	77405	OPB37570	4790	138117	302363	18665098	391687	3933
Function unknown	POORLY CHARACTERIZED	unknown protein	22143	24453		1190493	OTA00917	505867	OPB37672	4331	55583	165753	18664973	57368	4674
Posttranslational modification, protein turnover, chaperones	CELLULAR PROCESSES AND SIGNALING	serine palmitoyl CoA transferase subunit-like protein	22148	110295	1400053	1136606	OTA02633	97926	OPB36973	2254	156844	300124	18664694	162407	9771
Cytoskeleton	CELLULAR PROCESSES AND SIGNALING	ran-interacting Mog1 protein	22153	24795	1400062	1163177	OTA06129	513097	OPB36963	2246	184563	300133	18664704	355654	9782
Posttranslational modification, protein turnover, chaperones	CELLULAR PROCESSES AND SIGNALING	AAA ATPase	22154	98657	1204808	1129515	OTA01734	486958	OPB36961	2244	40019	37319	18664706	132451	9784
Posttranslational modification, protein turnover, chaperones	CELLULAR PROCESSES AND SIGNALING	heat shock protein, heat shock factor Hsp40, DnaJ	22164	98617	1352951	1185504	OTA01726	126657	OPB36943	96669	147307	300152	18664724	131516	9281
Function unknown	POORLY CHARACTERIZED	unknown protein	22168	98588	1331469	148559	OTA01714	543338	OPB36926	97376	58873	319051	18664741	66463	8373
Function unknown	POORLY CHARACTERIZED	unknown protein	22181	98523	1330662	1185318	OTA04505	126510	OPB36890	7770	58670	284500	18664784	132167	6817
Posttranslational modification, protein turnover, chaperones	CELLULAR PROCESSES AND SIGNALING	T-complex protein 1	22191	98485	1400164	1164584	OTA03492	140719	OPB36858	7739	54481	300207	18664816	187572	6845
Carbohydrate transport and metabolism	METABOLISM	GH1 ß-glucosidase CEL1b	22197	77989	1426823	3758	OTA04508	506888	OPB42689	3293	189731	135426	18660766	55643	7726
Function unknown	POORLY CHARACTERIZED	unknown protein	22201	98436	1330459	1172553	OTA04518	82963	OPB36819	5627	45782	257563	18664872	187470	7741
Posttranslational modification, protein turnover, chaperones	CELLULAR PROCESSES AND SIGNALING	Zinc carboxypeptidase	22210	136982	1390678	68422	OTA04530	494007	OPB36786	3648	157042	137800	18664902	133442	8861
defense mechanisms	CELLULAR PROCESSES AND SIGNALING	aureobasidin resistance protein Aur1	22245	141075	1331201	1139305	OTA07031	82272	OPB36657	5077	74094	150450	18655951	133748	7905
Lipid transport and metabolism	METABOLISM	Mitochondrial carnitine-acylcarnitine carrier protein	22251	98233	1329900	1113281	OTA00410	4703	OPB36640	5093	215832	300348	18656260	133357	7889
Carbohydrate transport and metabolism	METABOLISM	GH47 α-1,2-mannosidase	22252	24645	18601	1111929	OTA06651	89234	OPB36637	98700	158830	284729	18665457	39819	7886
Function unknown	POORLY CHARACTERIZED	unknown protein	22257	77998	1400510	48973	OTA03168	507464	OPB36594	1414	56057	37369	18660179	55391	2023
Transcription	INFORMATION STORAGE AND PROCESSING	transcriptional regulator, AATF-like Bfr2	22264	34848	1462215	1193359	OTA03167	494271	OPB36572	1083	56023	319383	18660199	77410	2043
General function prediction only	METABOLISM	zinc containing alcohol dehydrogenase superfamily	22271	25097	1334764	161944	OTA08791	525921	OPB39053	7606	56772	43274			3156
Inorganic ion transport and metabolism	METABOLISM	sideroflexin-1	22277	8949	1422834	1168911	OTA08794	477947	OPB43031	5951	58745	302006	18661359	52952	3432
Function unknown	POORLY CHARACTERIZED	unknown protein	22283	141529	1422860	1200739	OTA08308	76670	OPB43058	5979	82744	295322	18661330	181340	5486
Function unknown	POORLY CHARACTERIZED	unknown protein	22284	99640	1439436	20028	OTA08299	74604	OPB43074	98110	56842	259310	18661311	53009	5508
RNA processing and modification	INFORMATION STORAGE AND PROCESSING	Polyadenylation factor subunit 2, putative	22287	137446	1439442	1159391	OTA06665	477999	OPB43082	1849	181102	31063	18661305	127604	8700
Nuclear structure	CELLULAR PROCESSES AND SIGNALING	Nuclear transport factor 2	22294	99678	1334996	1168979	OTA06657	490488	OPB43101	1831	207487	77988	18661287	42110	8704
Intracellular trafficking, secretion, and vesicular transport	CELLULAR PROCESSES AND SIGNALING	vacuolar ATP synthase subunit d	22300	111329	1334310	1169000	OTA00096	74159	OPB43123	98063	174048	28997	18658097	42129	4181
Cell cycle control, cell division, chromosome partitioning	METABOLISM	cell division control protein CDC10 septin	22314	80966	1392361	1118897	OTA07752	490561	OPB43153	3870	132890	135988	18660421	64257	305
Lipid transport and metabolism	METABOLISM	phospholipase D / IQ calmodulin-binding motif	22331	141597	1402472	20145	OTA07103	500195	OPB40915	3756	89472	214849	18658787	199457	5725
RNA processing and modification	INFORMATION STORAGE AND PROCESSING	small nuclear ribonucleoprotein E	22332	123563	66560	1132167	OTA07959	514294	OPB40984	4996	50104	298071		199466	5728
Function unknown	POORLY CHARACTERIZED	unknown protein	22341	111521	1392454	1119519	OTA07962	455145	OPB46706	99974	67075	290226	18656033	71817	8568
Extracellular structures	CELLULAR PROCESSES AND SIGNALING	legume-like lectin	22351	139361	1466320	1119095	OTA03615	86899	OPB46676	3048	194534	298026	18656653	174236	5320
Function unknown	POORLY CHARACTERIZED	unknown protein	22365	125297	1442699	1169175	OTA03636	501426	OPB46611	420	80136	281338	18665744	74398	6705
Transcription	INFORMATION STORAGE AND PROCESSING	C2H2 transcriptional regulator	22375	94636	1344150	1160178	OTA03640	397696	OPB37757	3660	115816	251939		50315	7040
Signal transduction mechanisms	CELLULAR PROCESSES AND SIGNALING	calcium/calmodulin-dependent protein kinase	22381	94655	1395631	1133398	OTA02096	493763	OPB37771	3675	30063	42549		259993	7056
Function unknown	POORLY CHARACTERIZED	unknown protein	22386	121745	1406479	1121230	OTA02289	398864	OPB37788	5502	19035	268486		200656	9123
Function unknown	POORLY CHARACTERIZED	unknown protein	22388	135579	1145877	1141943	OTA07211	82880	OPB37793	5507	3016	295995		147911	2422
Posttranslational modification, protein turnover, chaperones	CELLULAR PROCESSES AND SIGNALING	Peptidase M, neutral zinc metallopeptidases, zinc-binding site	22402	94750	1382284	1120810	OTA07213	83533	OPB37834	97530	76656	252098		147772	2461
Carbohydrate transport and metabolism	METABOLISM	aldose-1-epimerase	22415	94824	1440923	66386	OTA02922	480993	OPB37888	4879	61247	302522	18663525	39751	685
Function unknown	POORLY CHARACTERIZED	unknown protein	22417	106432	1339188	1120619	OTA02317	84057	OPB37890	97908	147084	302525	18657248	137224	688
Carbohydrate transport and metabolism	METABOLISM	short chain dehydrogenase/reductase	22426	5334	1055920	1169544	OTA02321	100405	OPB44639	7176	53874	132261	18663622	60828	786
Defense mechanisms	CELLULAR PROCESSES AND SIGNALING	glutathione S-transferase	22453	95040	1471855	1120176	OTA04381	326655	OPB44549	6163	51640	41876	18657653	29928	2722
Posttranslational modification, protein turnover, chaperones	CELLULAR PROCESSES AND SIGNALING	zinc carboxypeptidase A	22459	67561	1404006	169081	OTA04367	514267	OPB44490	97653	215338	301733	18662940	22667	7834
Secondary metabolites biosynthesis, transport and catabolism	METABOLISM	Bifunctional P-450:NADPH-P450 reductase	22464	98717	1340110	1181242	OTA08387	527177	OPB38002	6530	50977	91168	18663889	359213	5235
Intracellular trafficking, secretion, and vesicular transport	CELLULAR PROCESSES AND SIGNALING	endomembrane protein 70	22466	98730	1424996	67662	OTA07063	206978	OPB38006	98613	179509	316394	18663891	24946	5237
Translation, ribosomal structure and biogenesis	INFORMATION STORAGE AND PROCESSING	U2 small nuclear ribonucleoprotein A, putative	22472	110368	1070351	1125603	OTA05144	72903	OPB38017	97642	60795	301333	18661262	185648	5033
Energy production and conversion	METABOLISM	cytochrome b2, mitochondrial precursor	22481	98796	140343	1143663	OTA05908	1121	OPB38043	97958	48635	34702	18661231	54856	7103
Lipid transport and metabolism	METABOLISM	glycolipid transfer protein	22484	98807	1383209	1125867	OTA04325	105395	OPB38046	5991	28107	301311	18661227	129360	7106
Energy production and conversion	METABOLISM	electron transfer flavoprotein domain-containing protein	22489	98825	1404789	1136241	OTA03784	489953	OPB38060	6005	29421	301304	18661217	185537	7117
Chromatin structure and dynamics	INFORMATION STORAGE AND PROCESSING	COMPASS complex protein, putative	22492	8411	1340382	1126093	OTA03787	72983	OPB38072	6018	169905	85698	18661204	65436	7128
Function unknown	POORLY CHARACTERIZED	unknown protein	22496	8421	1383277	1136236	OTA07031	485766	OPB39831	3250	231328	132468	18658656	27780	3995
General function prediction only	METABOLISM	short chain dehydrogenase/reductase	22512	141299	1472430	1136222	OTA05691	151617	OPB39766	96762	66166	89790	18658831	195231	6027
RNA processing and modification	INFORMATION STORAGE AND PROCESSING	nucleotide deaminase TAD3	22515	24899	59301	1125969	OTA05681	253539	OPB39757	97139	216529	43314		27871	6037
Posttranslational modification, protein turnover, chaperones	CELLULAR PROCESSES AND SIGNALING	GT39 Dolichyl-P-mannose:protein O-mannosyl transferase	22527	79287	1340781	1161766	OTA00256	9195	OPB39724	99498	163578	141254	18656542	142933	4041
Function unknown	POORLY CHARACTERIZED	Unknown protein with zinc finger domain.	22528	99016	1340498	1171277	OTA00377	255419	OPB39723	99499	46448	291639	18656543	27909	4040
Intracellular trafficking, secretion, and vesicular transport	CELLULAR PROCESSES AND SIGNALING	Membrane coat complex Retromer, subunit Vps29	22531	110644	1425197	144148	OTA02044	95161	OPB39707	98797	40082	146456	18656561	47921	4024
Transcription	INFORMATION STORAGE AND PROCESSING	BZIP transcriptional regulator	22532	141332	1313444	1136195	OTA02902	485899	OPB39704	98794	33563	141284	18656565	141914	4021
Transcription	INFORMATION STORAGE AND PROCESSING	Zn2Cys6 transcriptional regulator	22535	78691	1340192	1171249	OTA04460	95070	OPB39695	97068	80215	141302	18656157	69899	4012
Intracellular trafficking, secretion, and vesicular transport	CELLULAR PROCESSES AND SIGNALING	Vacuolar protein sorting-associated protein Vps11	22538	141342	1425221	144055	OTA03153	512140	OPB39686	97047	34950	80842	18662693	37948	3999
Function unknown	POORLY CHARACTERIZED	unknown protein	22559	130942	1329237	1188913	OTA05431	77376	OPB43714	1004	188672	299980	18658058	72971	3358
Posttranslational modification, protein turnover, chaperones	CELLULAR PROCESSES AND SIGNALING	Nucleotide exchange factor Sil1	22560	137683	1399278	63880	OTA07550	77700	OPB43722	1114	142995	128024	18658051	61634	3351
Function unknown	POORLY CHARACTERIZED	unknown protein	22563	123736	1429197	1134369	OTA08120	505043	OPB43727	1109	141525	243640	18658045	149994	3346
Function unknown	POORLY CHARACTERIZED	unknown protein	22564	25347	1437141	43769	OTA08123	505046	OPB36976	96474	28405	299966	18658039	83544	2138
Function unknown	POORLY CHARACTERIZED	unknown protein	22573	81817	1351313	1111092	OTA08578	78145	OPB36999	3347	35562	221524	18658891	61707	2183
Function unknown	POORLY CHARACTERIZED	unknown protein	22590	100172	1389936	1110025	OTA08264	2685	OPB37051	5178	124004	39201	18658917	51012	2210
RNA processing and modification	INFORMATION STORAGE AND PROCESSING	pre-mRNA-processing factor 39	22598	100142	1468729	1207453	OTA00816	479192	OPB37067	5193	214375	139066	18658933	61756	7596
Posttranslational modification, protein turnover, chaperones	CELLULAR PROCESSES AND SIGNALING	Molecular chaperone (DnaJ superfamily)	22625	100019	1399494	1138134	OTA00851	358859	OPB37487	3514	63614	128117	18660547	82089	1330
General function prediction only	METABOLISM	S-(hydroxymethyl)glutathione dehydrogenase	22633	111615	1399518	1134302	OTA02031	3114	OPB37466	2987	59188	299817	18660566	198462	1312
Transcription	INFORMATION STORAGE AND PROCESSING	ERCC8 (CSA, CKN1) involved in transcription-coupled nucleotide excision repair	22637	99974	1420493	1165927	OTA02043	357672	OPB37456	96879	86417	292637	18655966	60155	1298
Cell cycle control, cell division, chromosome partitioning	METABOLISM	cell division cycle protein 23, putative	22645	9195	1399564	63708	OTA07860	505603	OPB37430	96537	73396	250689	18662627	45839	7823
Function unknown	POORLY CHARACTERIZED	unknown protein	22647	99938	1468849	1111622	OTA06803	78472	OPB37426	1067	211573	295533	18662623	56934	7819
Carbohydrate transport and metabolism	METABOLISM	monodehydroascorbate reductase	22654	36479	1394184	1134931	OTA00673	512555	OPB41719	98184	88883	138571	18661947	133137	7785
Function unknown	POORLY CHARACTERIZED	unknown protein	22660	141840	1433127	1134924	OTA00669	499756	OPB35933	99491	39447	35792	18661903	132722	7754
Function unknown	POORLY CHARACTERIZED	unknown protein	22661	137780	1394141	1195695	OTA07890	96995	OPB35956	96552	76856	37550		132695	8876
RNA processing and modification	INFORMATION STORAGE AND PROCESSING	pre-rRNA-processing protein IPI1, putative	22667	82466	1465001	1167585	OTA07896	96981	OPB35958	99749	200371	87430	18661879	34603	8878
General function prediction only	POORLY CHARACTERIZED	2OG-Fe(II) oxygenase superfamily protein	22678	25418	1394105	1157975	OTA00014	495309	OPB44329	2809	72586	302751		58077	7623
Translation, ribosomal structure and biogenesis	INFORMATION STORAGE AND PROCESSING	ribosome biogenesis protein Pescadillo, putative	22689	112038	1404502	1134876	OTA07519	508585	OPB44408	97487	215428	302704	18662152	58003	5379
Function unknown	POORLY CHARACTERIZED	unknown protein	22694	112021	58990	1114216	OTA00114	118668	OPB40221	90	231375	41740	18657133	141212	5374
Amino acid transport and metabolism	METABOLISM	urease	22705	9467	1464890	105420	OTA06602	508644	OPB44446	98124	113933	89413	18662111	60709
Function unknown	POORLY CHARACTERIZED	unknown protein	22707	123747	1472132	1164334	OSZ99956	503409	OPB44450	6536	33881	146419	18662108	60713	7172
Function unknown	POORLY CHARACTERIZED	unknown protein	22712	25470	1028592	1112384	OTA00839	433631	OPB44200	281	32080	323312	18656352	80222	8498
Translation, ribosomal structure and biogenesis	INFORMATION STORAGE AND PROCESSING	U5 small nuclear ribonucleoprotein. Contains possible Interpro domain corresponding to elongation factor G.	22713	100636	1471204	1134548	OTA00308	508345	OPB44201	282	189452	143020	18656353	37353	8497
Posttranslational modification, protein turnover, chaperones	CELLULAR PROCESSES AND SIGNALING	Glutaminylpeptide cyclotransferase	22718	25477	1358772	1134552	OTA01318	531014	OPB44211	292	17533	303085	18656363	58220	8487
Intracellular trafficking, secretion, and vesicular transport	CELLULAR PROCESSES AND SIGNALING	autophagy protein Apg6	22731	25503	1438369	1113302	OTA04056	5601	OPB44263	3136	114128	296421	18656996	69100	6224
Function unknown	POORLY CHARACTERIZED	unknown protein	22737	82955	50992	1192188	OTA04591	508438	OPB44278	98276	79352	302781	18656856	69083	6239
Function unknown	POORLY CHARACTERIZED	unknown protein	22739	123872	1400885	1134579	OTA04602	508443	OPB44282	5031	72673	302778	18656853	58126	6243
Function unknown	POORLY CHARACTERIZED	unknown protein	22741	9786	1375616	168147	OTA02185	116765	OPB42727	4692	194915	128472	18655781	40220	6246
Function unknown	POORLY CHARACTERIZED	unknown protein	22752	83103	1391119	1157119	OTA06748	116296	OPB44312	5002	32256	288073	18656824	140736	8517
Transcription	INFORMATION STORAGE AND PROCESSING	Zn2Cys6 transcriptional regulator	22755	100825	1331383	1113457	OTA04182	83555	OPB36304	99397	59287	150965	18661851	24239	7009
General function prediction only	METABOLISM	short chain dehydrogenase/reductase	22771	112529	1400765	48872	OTA06605	83091	OPB36365	98199	92142	37570	18656327	44178	7990
Transcription	INFORMATION STORAGE AND PROCESSING	bHLH transcriptional regulator	22774	100921	3918	1166832	OTA00505	83514	OPB36379	2256	36687	172645	18661694	131828	9001
Transcription	INFORMATION STORAGE AND PROCESSING	SNF2 family DNA-dependent ATPase	22783	137928	1224306	1192651	OTA02946	4941	OPB36406	97036	89322	223394	18661712	87191	8764
Transcription	INFORMATION STORAGE AND PROCESSING	C2H2 transcriptional regulator (amdA ?)	22785	83145	1438257	1113642	OTA02449	84165	OPB36411	6941	190842	131482	18661715	342009	4347
Lipid transport and metabolism	METABOLISM	mevalonate pyrophosphate decarboxylase ERG19	22798	101957	66655	1162431	OTA07138	521499	OPB46403	99765	55814	81587	18662367	39949	4382
Function unknown	POORLY CHARACTERIZED	unknown protein	22799	85265	1402675	1182952	OTA04443	119049	OPB46398	6216	43194	142207	18662371	175577	4376
Translation, ribosomal structure and biogenesis	INFORMATION STORAGE AND PROCESSING	glutaminyl-tRNA synthetase.	22804	142293	1379163	1162373	OTA07987	146214	OPB46328	3454	45023	132872	18659062	61207	9487
Energy production and conversion	METABOLISM	NADH dehydrogenase iron-sulfur protein	22816	123959	1400930	1135820	OTA07980	3408	OPB41902	6619	79190	148757	18655806	131464	10368
Translation, ribosomal structure and biogenesis	INFORMATION STORAGE AND PROCESSING	ribosomal protein L22/17	22821	112621	1469794	140492	OTA06636	370513	OPB41915	6608	36126	301353	18661285	24024	5012
Defense mechanisms	CELLULAR PROCESSES AND SIGNALING	Phosphoribosylpyrophosphate synthetase	22826	25600	1331675	57000	OTA06162	371826	OPB41963	7111	47924	298423	18663925	136069	9016
Function unknown	POORLY CHARACTERIZED	Glutathione S-transferase	22830	9970	1400991	1160727	OTA06793	505998	OPB41949	96482	89890	298412	18663955	55913	9979
Translation, ribosomal structure and biogenesis	INFORMATION STORAGE AND PROCESSING	unknown protein	22831	101044	1401010	1123050	OTA06796	506018	OPB41964	7112	89933	215968	18663924	136123	9015
Inorganic ion transport and metabolism	METABOLISM	translation initiation regulator Gnc20	22839	137977	1438469	1135855	OTA05806	81354	OPB41993	7139	215558	91244	18663986	55941	8049
Function unknown	POORLY CHARACTERIZED	ferric reductase	22845	36823	1391309	1123707	OTA07738	96065	OPB45245	5484	136211	41287		57638	515
Cytoskeleton	CELLULAR PROCESSES AND SIGNALING	unknown protein	22863	83638	1376052	1177015	OTA02829	7774	OPB45365	2611	231628	139833	18659168	68644	7697
Function unknown	POORLY CHARACTERIZED	unknown protein	22869	138035	1084968	1164623	OTA00584	7806	OPB45335	3707	92676	318012	18659133	138767	8735
Function unknown	POORLY CHARACTERIZED	septin-like protein	22874	138052	1235955	1177213	OTA04233	121204	OPB45307	3736	34796	152419	18659108	400943	8456
Transcription	INFORMATION STORAGE AND PROCESSING	unknown protein	22875	101266	1421911	1123626	OTA02173	91376	OPB45303	3294	50448	241655	18659104	139553	8452
Function unknown	POORLY CHARACTERIZED	unknown protein	22879	101519	1084968		OTA02175	510891	OPB41493	98003	76335	52111	18659716	151262	2958
Replication, recombination and repair	INFORMATION STORAGE AND PROCESSING	cdc9p ligase	22881	101512	1433613	1083746	OTA03599	18952	OPB41500	98426	9627	133844	18659709	150965	2965
Posttranslational modification, protein turnover, chaperones	CELLULAR PROCESSES AND SIGNALING	ATP11 protein	22885	37070	1405337		OTA06143	92809	OPB41541	5341	125459	216657	18657941	150764	3000
Energy production and conversion	METABOLISM	ubiquitin conjugating enzyme	22891	84181	1405972	1112714	OTA01649	484580	OPB41607	5917	91909	298565	18656939	61848	961
Replication, recombination and repair	INFORMATION STORAGE AND PROCESSING	GDP-forming succinate-CoA ligase, alpha subunit	22910	102261	1465663	1136314	OTA01058	511348	OPB44920	2053	57235	297539	18657159	62285	1750
Carbohydrate transport and metabolism	METABOLISM	endonuclease/Exonuclease/phosphatase, putative	22911	102251	1341982	1126388	OTA01057	485086	OPB44944	97028	111432	156750	18657174	73665	1764
Carbohydrate transport and metabolism	METABOLISM	MFS permease (glucose permease HXT1)	22912	124396	1088016	1126329	OTA01577	4523	OPB44909	5619	37076	133590	18656530	131969	5972
Carbohydrate transport and metabolism	METABOLISM	GH72 β-1 3-glucanosyltransferase, CBM43 domain	22914	113858	1405417	1136321	OTA01049	150179	OPB44756	98643	78018	297466	18664062	152776	5985
Nucleotide transport and metabolism	METABOLISM	Zn2Cys6 transcriptional regulator	22925	37575	1341748	145705	OTA02692	234707	OPB45020	96938	44209	133633	18661128	73764	1676
Signal transduction mechanisms	CELLULAR PROCESSES AND SIGNALING	uracil phosphoribosyltransferase	22945	113676	1384660	1162287	OTA08704	8307	OPB45082	1983	78248	297637	18661064	62440	5896
Transcription	INFORMATION STORAGE AND PROCESSING	MYND domain protein (SamB)	22950	85741	1092935	1182463	OTA05262	8295		1973	90868	129542	18661051	152202	5906
Intracellular trafficking, secretion, and vesicular transport	CELLULAR PROCESSES AND SIGNALING	AAA-ATPase Cdc48	22994	142542	1338104	1207126	OTA06443	124992	OPB45161	96649	175722	152588	18665281	138220	447
Inorganic ion transport and metabolism	METABOLISM	Golgi complex component, cog1	23001	114281	1380935	1167145	OTA06445	124937	OPB45140	3640	62783	40924	18665304	79524	425
Function unknown	POORLY CHARACTERIZED	Ca2+ permeable channel, related to N. crassa NCU02762.1	23028	87644	1434331	1166308	OTA06646	11264	OPB43497	7081	77967	222101	18655874	201593	10390
Function unknown	POORLY CHARACTERIZED	unknown protein	23034	102752	1442500	1164279	OTA04096	514037	OPB43507	7070	193738	38206	18663323	61414	9975
Function unknown	POORLY CHARACTERIZED	unknown protein	23048	132978	1426381	1132936	OTA04281	478907	OPB43565	98705	195596	300075	18663284	149958	2536
Translation, ribosomal structure and biogenesis	INFORMATION STORAGE AND PROCESSING	unknown protein	23050	102813	1442540	1189418	OTA04273	504854	OPB43569	98709	82766	79595	18663279	149709	2541
Intracellular trafficking, secretion, and vesicular transport	CELLULAR PROCESSES AND SIGNALING	Ribosomal protein L24/L26	23059	138653	1386389	1189311	OTA02430	478941	OPB43598	6107	124692	300054	18663248	72857	2569
Function unknown	POORLY CHARACTERIZED	unknown protein	23062	26240	1426429	1189263	OTA03285	478953	OPB43609	3199	123861		18663231	269677	2582
Function unknown	POORLY CHARACTERIZED	Vacuolar protein sorting-associated protein Vps24	23063	138657	1461271	46872	OTA01078	78826	OPB43610	3198	188860	300041	18663230	40279	2584
Carbohydrate transport and metabolism	METABOLISM	CBM48	23070	102911	2606	1111038	OTA04958	504958	OPB43656	1202	216982	243775	18663196	30754	3409
General function prediction only	METABOLISM	unknown protein	23087	104611	1334403	1135335	OTA00217	504139	OPB39114	1474	56439	134980	18657661	63374	6391
Function unknown	POORLY CHARACTERIZED	short chain dehydrogenase/reductase	23090	137364	1431298	1141064	OTA03916	517938	OPB37705	98284	184736	154210	18659886	83022	10280
General function prediction only	POORLY CHARACTERIZED	unknown protein	23111	114742	1464063	1156874	OTA01237	494962	OPB44056	4145	67516	155772	18664556	140161	8034
Extracellular structures	CELLULAR PROCESSES AND SIGNALING	expansin	23115	120407	1403202	1134512	OTA00661	84435	OPB44083	4117	62398	302978	18664583	58369	3793
Function unknown	POORLY CHARACTERIZED	unknown protein	23118	103094	1423680	1134514	OTA07843	481983	OPB44090	4110	76647	47890	18664590	58359	3799
Function unknown	POORLY CHARACTERIZED	unknown protein	23124	26311	1380120	1112020	OTA06398	143045	OPB44101	6784	190368	231808	18664601	140737	3811
Function unknown	POORLY CHARACTERIZED	unknown protein	23146	26281	1440062	1166611	OTA01344	86209	OPB44154	4083	144179	173833	18664659	58288	9801
Transcription	INFORMATION STORAGE AND PROCESSING	unknown LMBR1 domain protein	23152	26270	1029412	1191758	OTA07587	86034	OPB44178	98375	167559	48978	18664686	27318	6875
Transcription	INFORMATION STORAGE AND PROCESSING	transcriptional regulator TAFII250, unknown	23154	88026	1403079	1191773	OTA01063	85111	OPB44181	98378	61957	209520	18664689	58258	6878
Secondary metabolites biosynthesis, transport and catabolism	METABOLISM	NRPS, paracelsin synthase	23171	38585	1462703	1122832	OTA01063.1	96073		5127	57584	154060	18660091	126279	535
Function unknown	POORLY CHARACTERIZED	unknown protein	23173	103212	1391433	1177397	OTA04790	91210	OPB45408	98810	213883	292197	18659853	139036	6767
Energy production and conversion	METABOLISM	unknown protein	23181	133317	1438650	1135925	OTA06932	91182	OPB45413	98815	57742	241884	18659848	402686	6760
RNA processing and modification	INFORMATION STORAGE AND PROCESSING	Isocitrate/isopropylmalate dehydrogenase	23184	138813	1355286	1135928	OTA04980	148210	OPB45440	6854	91340	299511	18659830	89433	3205
Nuclear structure	CELLULAR PROCESSES AND SIGNALING	mRNA cleavage factor complex II protein Clp1, putative	23190	138824	1401350	1135939	OTA07903	510404	OPB45468	6826	188102	292226	18659803	57850	3233
Carbohydrate transport and metabolism	METABOLISM	importin ß KapJ	23193	115500	1395376	1202167	OTA01939	246458	OPB40506	4282	90961	139576	18665494	91222	8202
Posttranslational modification, protein turnover, chaperones	CELLULAR PROCESSES AND SIGNALING	fructose-bisphosphate aldolase	23200	38860	1338649	1164422	OTA01349	94438	OPB40445	7492	79446	299667	18665581	49060	3700
Replication, recombination and repair	INFORMATION STORAGE AND PROCESSING	19S regulatory particle ATPase Rpt5	23206	26563	1338467	1207223	OTA03268	71189	OPB40429	97697	150143	299680	18665596	71047	3684
Translation, ribosomal structure and biogenesis	INFORMATION STORAGE AND PROCESSING	eukaryotic ribosome biogenesis protein 1	23208	103796	1393601	1133353	OTA08433	498878	OPB40427	7475	59480	173030	18665598	71049	3682
Inorganic ion transport and metabolism	METABOLISM	5'-nucleotidase	23209	26559	1360506	1202371	OTA07353	94723	OPB40419	7467	79452	151985	18665603	172502	3676
Function unknown	POORLY CHARACTERIZED	cation pump, Calcium transport	23221	103722	1432665	1135547	OTA06847	19525	OPB40370	6469	73014	139416	18661643	198034	4711
Amino acid transport and metabolism	METABOLISM	unknown protein Duf1479	23228	26473	1400637	1134660	OTA07652	82577	OPB36509	1155	147252	293429	18661812	161212	9593
Function unknown	POORLY CHARACTERIZED	Methylthioadenosine phosphorylase MTAP	23237	124889	1375073	1112615	OTA06825	16218	OPB36483	99766	33307	300475	18661788	186632	9909
Signal transduction mechanisms	CELLULAR PROCESSES AND SIGNALING	unknown protein	23238	26458	1390932	1166928	OTA05076	412945	OPB36482	97379	69839	300478	18661787	131757	4264
Function unknown	POORLY CHARACTERIZED	ADP-ribosylation factor Arf6	23263	142862	1336893	1190841	OTA01991	84546	OPB43836	2009	55059	146579	18662451	47618	10568
Posttranslational modification, protein turnover, chaperones	CELLULAR PROCESSES AND SIGNALING	unknown protein	23268	103648	1337406	1112738	OTA04382	84878	OPB43875	5667	62289	302872	18662420	141610	9563
Intracellular trafficking, secretion, and vesicular transport	CELLULAR PROCESSES AND SIGNALING	ER-derived vesicles protein Erv41	23271	26505	1464165	1156751	OTA00324	142556	OPB43897	5688	16984	302881	18662401	27591	9735
Function unknown	POORLY CHARACTERIZED	Integral ER membrane protein that regulates phospholipid metabolism	23276	103606	1440241	1156769	OTA06894	423518	OPB43950	1690	73856	302893	18662376	417170	2769
General function prediction only	METABOLISM	unknown protein	23287	103573	1471384	1138646	OTA05262	424867	OPB43925	97317	45589	177708	18664463	69457	2747
RNA processing and modification	INFORMATION STORAGE AND PROCESSING	Zn2Cys6 transcriptional regulator	23294	115674	1389658	1183700	OTA00209	90677	OPB40028	458	33750	233014	18657715	45671	5142
Function unknown	POORLY CHARACTERIZED	calcium-binding mitochondrial carrier protein Aralar1	23295	90216	1325908	1162632	OTA05405	483749	OPB40026	462	42692	157836	18657713	379143	5139
Amino acid transport and metabolism	METABOLISM	unknown protein	23297	104044	1178696	1128012	OTA05932	90703	OPB40021	467	35108	279904	18657707	67469	5133
Intracellular trafficking, secretion, and vesicular transport	CELLULAR PROCESSES AND SIGNALING	Chorismate mutase	23298	142981	8352	1125972	OTA07765	97277	OPB39621	2378	39211	301205	18660329	151525	3168
Function unknown	POORLY CHARACTERIZED	Yip1 interacting protein Yop1	23316	125012	1437000	1128260	OTA02481	90481	OPB39974	4000	124541	296957	18659295	153152	6481
Function unknown	POORLY CHARACTERIZED	unknown protein	23323	48402	1327040	37079	OTA08601	509780	OPB39939	2225	170508	83513	18659271	124686	9302
RNA processing and modification	INFORMATION STORAGE AND PROCESSING	rRNA methyltransferase	23327	26598	48283	1136409	OTA03306	90744	OPB39930	3975	73339	157949	18659264	62802	9309
Function unknown	POORLY CHARACTERIZED	unknown protein	23332	26737	1401359	1123026	OTA02947	510396	OPB45472	3292	85815	292229	18659798	57855	1364
Carbohydrate transport and metabolism	METABOLISM	unknown protein	23338	26722	1401399	1135944	OTA01106	7598	OPB45535	6413	154011	88560	18661503	404553	2797
Carbohydrate transport and metabolism	METABOLISM	GH20 exochitinase NAG2	23346	104242	1331894	1161084	OTA01104	484147	OPB39538	372	111394	136120	18657376	157721	2852
Secondary metabolites biosynthesis, transport and catabolism	METABOLISM	protein hob3 (involved in cell cycle)	23363	26742	1425786	7365	OTA00514	240842	OPB44840	3254	42380	297499	18664107	74113	6062
General function prediction only	METABOLISM	AA3_2 GMC oxidoreductase	23367	104503	1395340	1135491	OTA02645	499082	OPB40614	98033	231356	242375	18665448	145839	2647
Function unknown	POORLY CHARACTERIZED	Flavin-containing monooxygenase	23368	39390	1426175	1169261	OTA08021	485653	OPB40612	98035	209922	37736	18665446	145395	2645
Nucleotide transport and metabolism	METABOLISM	unknown protein	23408	92431	1100630	1125986	OTA05635	500692	OPB45848	2832	80151	296888	18657284	195894	7444
Amino acid transport and metabolism	METABOLISM	inositol monophosphatase family protein	23413	143250	1342681	1125040	OTA04064	486569	OPB45790	532	39441	296893	18657313	430125	7426
Posttranslational modification, protein turnover, chaperones	CELLULAR PROCESSES AND SIGNALING	amino acid transporter Dip5	23415	139450	1403295	1156805	OTA00898	481853	OPB40411	1930	85436	272802	18656184	194360	2723
Signal transduction mechanisms	CELLULAR PROCESSES AND SIGNALING	phosphotyrosine protein phosphatase	23417	39703	67019	1138672	OTA00348	85608	OPB43979	1940	32983	302924	18664503	80422	2706
Energy production and conversion	METABOLISM	prohibitin PHB1	23420	125408	1423763	1111973	OTA06754	481871	OPB43983	1944	113809	143286	18664507	415793	2702
Cell cycle control, cell division, chromosome partitioning	METABOLISM	Cytochrome bd ubiquinol oxidase, 14 kDa subunit	23431	104914	1336400	1156833	OTA04955	494898	OPB43998	5861	147872	160197	18664521	58429	2687
Cell cycle control, cell division, chromosome partitioning	METABOLISM	mitotic spindle checkpoint component mad2	23446	116702	1365912	1130248	OTA04576	542445	OPB41816	2037	59156	36067	18656060	185847	5164
Defense mechanisms	CELLULAR PROCESSES AND SIGNALING	Post-transcriptional gene regulator, RNA-binding protein	23452	105032	1395738	1118688	OTA07559	100705	OPB46565	1826	82987	134137	18665665	32448	10066
Function unknown	POORLY CHARACTERIZED	unknown protein	23455	92807	1150196	1118581	OTA01311	100599	OPB46573	1818	182031	145694	18665675	62945	9389
Function unknown	POORLY CHARACTERIZED	glutathione S-transferase	23458	125460	1406607	1201754	OTA07062	118870	OPB46305	99035	57321	53079	18662059	180772	8813
Posttranslational modification, protein turnover, chaperones	CELLULAR PROCESSES AND SIGNALING	unknown protein	23462	27013	1340680	1126116	OTA02688	477640	OPB37978	6554	52050	316419	18663866	134231	5212
Function unknown	POORLY CHARACTERIZED	Peptidase family M28 protein	23475	93139	1433849	1126863	OTA02361	533545	OPB44880	915	143736	156710	18664074	153039	5998
Transcription	INFORMATION STORAGE AND PROCESSING	unknown protein	23489	12845	1015894	1135796	OTA06666	282571	OPB42944	4670	138090	78278	18662856	223855	631
Function unknown	POORLY CHARACTERIZED	transcription factor jumoni	24889	66072	1473785	1178062	OTA02000	75494	OPB39650	3387	80124	161570	18657800	48888	4441
General function prediction only	POORLY CHARACTERIZED	unknown protein	25018	127163	1434994	1170877	OTA08098	2129	OPB39387	96849	214500	161790	18656603	63732	1464
Signal transduction mechanisms	CELLULAR PROCESSES AND SIGNALING	Lrg1, expressed in sporulation	25040	130894	254509	1188761	OTA04471	79541	OPB37002	3350	63483	221531	18658889	149682	2181
Signal transduction mechanisms	CELLULAR PROCESSES AND SIGNALING	Protein tyrosine phosphatases	25159	79488	1340589	1180309	OTA07995	95318	OPB39681	99550	164108	80848	18662700	142303	9892
Transcription	INFORMATION STORAGE AND PROCESSING	Rfc1p of Saccharomyces cerevisiae.	25225	4702	1460963	1196312	OTA08642	480504	OPB42460	97409	30976	289887	18658976	78445	70
Chromatin structure and dynamics	INFORMATION STORAGE AND PROCESSING	C2H2 transcriptional regulator	25244	58302	1436079	1165250	OTA00010	72710	OPB38298	99076	71569	181530	18659530	130004	3043
Inorganic ion transport and metabolism	METABOLISM	condensin complex component cnd2	25703	74501	1387917	1205117	OTA07718	284844	OPB42996	7543	163452	321167	18660964	22800	573
Function unknown	POORLY CHARACTERIZED	CorA family metal ion transporter [Metarhizium anisopliae ARSEF 23]	25739	70936	1346199	1135814	OTA05905	503566	OPB42904	2112	77800	78246	18662895	182393	670
Function unknown	POORLY CHARACTERIZED	unknown protein	25874	70852	1322806	1124237	OTA05161	76926	OPB39415	2154	1173	295194	18660013	127914	1492
Function unknown	POORLY CHARACTERIZED	unknown protein	25947	62966	1381165	1194347	OTA05959	90611	OPB40099	99991	85913	279975	18658599	137730	1236
RNA processing and modification	INFORMATION STORAGE AND PROCESSING	unknown protein	26019	100594	1404662	1134930	OTA03440	96641	OPB41718	98185	43927	173188	18661945	132539	7784
Function unknown	POORLY CHARACTERIZED	ATP-dependent RNA helicase MAK5, putative	26029	26791	1343363	1169237	OTA02849	247361	OPB40586	2918	231387	172944	18665422	38702	2620
Transcription	INFORMATION STORAGE AND PROCESSING	unknown protein of Lalv9 family	26151	5633	1436180	63286	OTA03315	202838	OPB38170	99218	54183	130812	18658148	43711	1618
General function prediction only	POORLY CHARACTERIZED	Zn2Cys6 transcriptional regulator CLR-2	26163	76250	1323874	1174385	OTA06555	505932	OPB38568	3054	113604	246990	18658430	130265	1946
Function unknown	POORLY CHARACTERIZED	HEC/Ndc80p family protein	26214	6184	1387060	1135295	OTA03812	100811	OPB36004	98052	183126	130711	18659493	75944	9134
Signal transduction mechanisms	CELLULAR PROCESSES AND SIGNALING	unknown protein	26277	72193	1322461	1124026	OTA02966	504244	OPB39213	97033	74630	31448	18662964	126272	2404
Transcription	INFORMATION STORAGE AND PROCESSING	cAMP-mediated signaling protein SOK1	26462	70135	1419587	1140186	OTA00571	3916	OPB42396	7390	31170	213603	18656761	67119	151
Function unknown	POORLY CHARACTERIZED	transcriptional regulator, unknown	26575	32072	1419419	1197627	OTA07779	80142	OPB42631	97147	212206	290021	18663448	45560	7354
Function unknown	POORLY CHARACTERIZED	unknown protein	26598	78237	1400322	1130499	OTA07277	507307	OPB36739	5271	126838	244671	18657429	133829	8080
Signal transduction mechanisms	CELLULAR PROCESSES AND SIGNALING	unknown protein	26746	66489	1399221	1110772	OTA07806	79532	OPB43655	1201	50331	131661	18663195	61563	3408
Transcription	INFORMATION STORAGE AND PROCESSING	ADP-ribosylation factor-binding protein Gga2	26787	98530	1454987	1172623	OTA05589	97980	OPB36896	7776	64321	36692	18664776	24814	8120
Function unknown	POORLY CHARACTERIZED	Zn2Cys6 transcriptional regulator	26871	67125	1402573	1183195	OTA03279	102197	OPB37936	2302	124741	316898	18662300	93630	8547
Function unknown	POORLY CHARACTERIZED	unknown protein, with F-box/WD domains	26994	128607	63665	1173661	OTA00848	72796	OPB38801	2126	81149	285415	18659682	301626	5643
Signal transduction mechanisms	CELLULAR PROCESSES AND SIGNALING	unknown protein	27020	86967	1338047	1173141	OTA03234	258477	OPB43202	5447	203591	283222	18658017	139552	10277
Carbohydrate transport and metabolism	METABOLISM	Protein kinase	27025	130422	55323	1135366	OTA02391	1483	OPB43030	7576	74410	250208	18661360	63484	3433
Function unknown	POORLY CHARACTERIZED	GT90 glycosyltransferase	27042	58243	365976	1172382	OTA03825	511040	OPB41381	6365	80481	282267	18657843	40726	6097
Function unknown	POORLY CHARACTERIZED	unknown protein	27085	25743	1472761	1136739	OTA04605	510811	OPB41566	5366	50363	163411	18659788	150602	920
General function prediction only	METABOLISM	unknown protein	27132	102586	1464270	1145416	OTA06197	534268	OPB43248	3692	136949	219142	18665399	89126	4103
Carbohydrate transport and metabolism	METABOLISM	MFS permease	27181	66301	1468614	1109489	OTA03159	504952	OPB43649	96659	88082	243758	18663188	150313	3402
Carbohydrate transport and metabolism	METABOLISM	GH27 α-galactosidase	27219	58886	1342436	54667	OTA03816	94444	OPB40654	96672	187889	83919	18658276	180019	9510
Transcription	INFORMATION STORAGE AND PROCESSING	GH27 α-galactosidase	27259	91133	1342436	1171554	OTA07934	93168	OPB44806	6894	124849	212860	18659663	33750	8480
Posttranslational modification, protein turnover, chaperones	CELLULAR PROCESSES AND SIGNALING	Winged helix repressor DNA-binding	27357	87490	1395548	1207082	OTA05105	77591	OPB43575	99239	35433	174226	18663271	72830	2548
Replication, recombination and repair	INFORMATION STORAGE AND PROCESSING	SCF E3 ubiquitin ligase complex F-box protein grr1, putative	27384	91249	164410	1171581	OTA08385	485208	OPB44837	3257	82848	173803	18664110	51983	6065
Carbohydrate transport and metabolism	METABOLISM	GH76 α-1,6-mannanase	27395	70100	1329096	1134240	OTA00554	79256	OPB37319	98075	127684	41669		148017	2447
RNA processing and modification	INFORMATION STORAGE AND PROCESSING	origin recognition complex, subunit 2	27398	47914	1351885	1100899	OTA08673	110044	OPB37399	3156	35965	183121	18662595	137598	10157
Signal transduction mechanisms	CELLULAR PROCESSES AND SIGNALING	tyrosine-protein phosphatase CDC14	27406	63917	1436855	1128324	OTA00280	492888	OPB42077	96526	122714	91339	18663826	66772	1779
RNA processing and modification	INFORMATION STORAGE AND PROCESSING	RNA helicase DEAD/DEAH box	27422	61089	1441193	65006	OTA08366	142201	OPB35959	99748	29990	35745	18661878	132333	8879
Carbohydrate transport and metabolism	METABOLISM	tRNA pseudouridine synthase.	27492	62002	19949	1118778	OTA08624	478236	OPB39061	611	56280	228328	18661410	52899	3483
Carbohydrate transport and metabolism	METABOLISM	AA9 (previous GH61) polysaccharide monooxygenase	27554	75252	1324833	1155189	OTA06199	131108	OPB38665	97863	90622	86311	18658722	23357	1011
Transcription	INFORMATION STORAGE AND PROCESSING	cation efflux family protein	27599	81360	1389855	1110964	OTA03975	2582	OPB43713	1002	176839	221664	18658060	61626	3359
Transcription	INFORMATION STORAGE AND PROCESSING	transcriptional regulator Rme1, repressor of the meiosis regulator protein IME1	27649	102140	1425637	1136348	OTA00448	234098	OPB45035	61	50461	163506	18661114	31532	1662
General function prediction only	METABOLISM	MFS permease	27689	90646	1348203	1137274	OTA03543	489516	OPB38420	4234	54051	225330	18660875	129857	8334
General function prediction only	METABOLISM	Amidase	27697	34146	208047	1108508	OTA04079	71357	OPB38859	98351	191028	246441	18666540	42981	5452
Secondary metabolites biosynthesis, transport and catabolism	METABOLISM	Cytochrome P450 monooxygenase	27706	87829	1403209	1113692	OTA01047	85336		4126	33427	129185	18664574	194119	8014
Transcription	INFORMATION STORAGE AND PROCESSING	Glucan synthesis regulatory protein	27719	34533	18237	1165595	OTA05182	3225	OPB37573	4794	89921	322220	18665096	26288	3931
General function prediction only	METABOLISM	MFS permease	27770	132644	7747	8216	OTA07160	8225	OPB41349	6396	161600	263163	18657820	41035	3774
General function prediction only	METABOLISM	MFS permease	27939	12083	107249	1166344	OTA00759	127290	OPB43810	1800	135975	322976	18658379	169270	4746
Signal transduction mechanisms	CELLULAR PROCESSES AND SIGNALING	GPCR XIII, rhodopsin type	27948	11680	1331658	1123396	OTA08524	102473	OPB45414	98816	15638	152316	18659847	402707	6759
Coenzyme transport and metabolism	METABOLISM	folyl polyglutamate synthase, cytosolic, related to S. cerevisiae Met7p	28050	131025	1404506	1134881	OTA05905	85385	OPB44395	97261	211918	252788	18662165	68956	5392
Coenzyme transport and metabolism	METABOLISM	Protoheme IX farnesyltransferase	28159	126547	1404133	1202903	OTA02081	513830	OPB44646	7184	83404	302571	18663611	60840	772
Intracellular trafficking, secretion, and vesicular transport	CELLULAR PROCESSES AND SIGNALING	Mitochondrial import inner membrane translocase subunit tim-50	28199	106079	1370582	1116384	OTA06525	480655	OPB42600	5154	215623	175017	18663417	134471	9334
Function unknown	POORLY CHARACTERIZED	unknown protein	28353	12783	1452097	1130354	OTA02197	486451	OPB41827	3972	40214	174528	18656072	86960	5175
General function prediction only	METABOLISM	MFS permease	28409	13268	1351165	1110281	OTA04759	125729	OPB43691	3949	148988	284272	18656998	173750	3377
Function unknown	POORLY CHARACTERIZED	unknown protein	28563	54287	1211509	1172979	OTA00447	83089	OPB36748	5281	90332	4481	18657420	132882	8089
Function unknown	POORLY CHARACTERIZED	unknown protein	28655	36300	1441074	1167459	OSZ99904	5799	OPB44443	97229	61853	322730	18662114	60703	9573
Transcription	INFORMATION STORAGE AND PROCESSING	NDT80/PhoG like DNA-binding domain-containing protein	28781	71849	1125711	1131687	OTA04540	71585	OPB38355	5877	68894	225495	18659592	65158	3100
Function unknown	POORLY CHARACTERIZED	unknown protein	28787	78617	1353562	1112015	OTA05873	83990	OPB36641	6045	126898	137975	18656054	152901	7890
Function unknown	POORLY CHARACTERIZED	Carboxylesterase family	28865	73471	1391950	1118142	OTA01146	495660	OPB43328	98569	32969	289045	18666000	144115	8436
Posttranslational modification, protein turnover, chaperones	CELLULAR PROCESSES AND SIGNALING	PDI related protein Mpd1/PrpA	28928	139829	1158211	1116765	OTA05792	139890	OPB42603	5157	178439	156464	18663420	67339	9331
Transcription	INFORMATION STORAGE AND PROCESSING	Zn2Cys6 transcriptional regulator	28975	142081	1406059	1195890	OTA06262	510667	OPB41669	3927	59190	157636	18656674	202418	7922
Posttranslational modification, protein turnover, chaperones	CELLULAR PROCESSES AND SIGNALING	Metallopeptidase family M24Aminopeptidase P, N-terminal domain	29108	9997	4176	1135850	OTA08392	506036	OPB41979	7126	46933	47086	18663906	135771	5255
Translation, ribosomal structure and biogenesis	INFORMATION STORAGE AND PROCESSING	translation initiation factor eIF-2B delta subunit.	29220	77488		1110391	OTA02022	77491	OPB37555	4777	82333	302354	18665113	136594	3329
Function unknown	POORLY CHARACTERIZED	unknown protein	29275	133413		1026646	OTA00307	487322	OPB46076	98309	91258	217864	18665828	72710	5757
RNA processing and modification	INFORMATION STORAGE AND PROCESSING	RNA binding protein RNP24	29333	63086	1389999	1111124	OTA03886	77498	OPB37115	99576	15059	299852		29321	1379
Lipid transport and metabolism	METABOLISM	phosphatidate-phosphatase	29346	62461	1420858	1165584	OTA02161	492478	OPB37589	1017	176372	278433	18665070	95214	3905
Function unknown	POORLY CHARACTERIZED	unknown protein	29439	136279	1333665	1117146	OTA03344	6149	OPB47082	1104	44779	44146	18666140	59362	5675
Cell cycle control, cell division, chromosome partitioning	METABOLISM	C-type cyclin	29568	26728	1401393	1135941	OTA01211	484221	OPB45529	6419	73283	176890	18661510	192888	2791
Signal transduction mechanisms	CELLULAR PROCESSES AND SIGNALING	stomatin-like protein	29709	83902	1331995	1122694	OTA01574	81683	OPB41967	7115	178072	154962	18663921	135183	9012
Function unknown	POORLY CHARACTERIZED	unknown protein	29710	58422	1390296	63553	OTA06364	2853	OPB37215	5244	86059	302282	18658513	46053	7322
Function unknown	POORLY CHARACTERIZED	unknown protein	29713	80324	1323016	1124313	OTA07627	516712	OPB39460	3226	191180	226594	18660370	183154	365
General function prediction only	POORLY CHARACTERIZED	thiamine-repressible mitochondrial transport protein THI74, putative	29716	77355	1399615	1134270	OTA04329	479523	OPB37373	97700	59774	29098	18662566	137899	7974
Function unknown	POORLY CHARACTERIZED	unknown protein	29770	137236	1364104	1180236	OTA03689	512209	OPB45680	2314	87653	298128	18659245	90453	8527
Function unknown	POORLY CHARACTERIZED	unknown protein	29932	8534	1404960	169702	OTA04140	512099	OPB39715	99507	165903	176324	18656553	169958	4032
Function unknown	POORLY CHARACTERIZED	unknown protein	29957	24088	1377589	1198267	OTA06210	87659	OPB43324	98565	89070	166674	18666010	81206	8441
Function unknown	POORLY CHARACTERIZED	unknown protein	30018	64269	1361805	1114293	OTA08385	542107	OPB35949	98044	183616	223778	18661897	104430	8869
Function unknown	POORLY CHARACTERIZED	unknown protein	30144	128421	1396660	1122015	OTA06798	76960	OPB42984	7532	64407	31088	18660951	53522	587
Function unknown	POORLY CHARACTERIZED	unknown protein	30166	86314	1441618	1162864	OTA01678	498155		6356	4129	316693	18656206	177710
Cell wall/membrane/envelope biogenesis	CELLULAR PROCESSES AND SIGNALING	GT32 glycosyltransferase, related to A. fumigatus capsule polysaccharide biosynthesis	30214	86446	1405030	60806	OTA05344	513487	OPB41225	99610	46816	44956	18659953	62498	3731
Carbohydrate transport and metabolism	METABOLISM	GT8 N-acetylglucosaminyltransferase	30250	63230	19156	1177196	OTA01271	101972	OPB45314	3729	43511	161219	18659116	26827	6785
Function unknown	POORLY CHARACTERIZED	unknown protein	30274	73301	1401903	1135169	OTA03898	508837	OPB43270	1674	130235	314512	18666065	59303	9371
Intracellular trafficking, secretion, and vesicular transport	CELLULAR PROCESSES AND SIGNALING	autophagy related, unknown protein	30275	130038	1342627	1161687	OTA03270	9284	OPB45682	2316	204097	158159	18659247	28003	8529
Function unknown	POORLY CHARACTERIZED	unknown protein	30330	131693	68587	1178023	OTA02167	497796	OPB41666	6441	90482	52424	18656672	151151	7919
Intracellular trafficking, secretion, and vesicular transport	CELLULAR PROCESSES AND SIGNALING	Translocation protein Sec62	30455	90481	1325061	1107470	OTA06886	72725	OPB38453	4560	113002	33428	18660920	129290	3567
Defense mechanisms	CELLULAR PROCESSES AND SIGNALING	oxidation resistance protein 1, putative	30476	24777	1390545	1185472	OTA08463	10190	OPB36933	98939	127044	150084	18664734	131748	9966
Function unknown	POORLY CHARACTERIZED	unknown protein	30478	50702	1455118	1207748	OTA07617	507216	OPB36809	5634	177878	37012	18664880	55616	8401
Replication, recombination and repair	INFORMATION STORAGE AND PROCESSING	HhH-GPD family base excision DNA repair protein	30578	132479	1441804	145532	OTA04069	94004	OPB44892	901	90943	26345	18664065	298723	5989
Function unknown	POORLY CHARACTERIZED	unknown protein	30635	36769	1331698	1123580	OTA04354	506005	OPB41954	7103	224234	215932	18663950	134155	9163
General function prediction only	METABOLISM	short chain dehydrogenase/reductase	30668	126137	1159880	1116338	OTA00791	506711	OPB42547	660	31055	304993	18663365	56529	5557
Function unknown	POORLY CHARACTERIZED	unknown protein	30758	79718	1431279	1200265	OTA01247	490827	OPB39136	1044	119566	290167	18661978	122346	5268
Secondary metabolites biosynthesis, transport and catabolism	METABOLISM	alpha-ketoglutarate-dependent sulfonate dinase	30776	34638	1399818	1187071	OTA00854	528646	OPB37208	96500	191426	184293	18658506	29597	7329
Replication, recombination and repair	INFORMATION STORAGE AND PROCESSING	endonuclease III-like excision repair N-glycosylase involved in the repair of DNA base damage	30805	137569	1399522	1132892	OTA07508	65036	OPB37464	97630	2799	308617	18660568	60164	1309
Function unknown	POORLY CHARACTERIZED	unknown protein	30969	125753	47942	1195995	OTA00475	379526	OPB42148	6280	216443	316189	18662764	365228	1828
Function unknown	POORLY CHARACTERIZED	unknown protein	31075	134036	1399048	1136429	OTA06532	466396	OPB40011	2084	66442	145306	18659332	327839	5122
Function unknown	POORLY CHARACTERIZED	unknown protein	31118	79076	1404800	1125232	OTA03564	503315	OPB38070	6016	78921	266918	18661206	54827	7126
Posttranslational modification, protein turnover, chaperones	CELLULAR PROCESSES AND SIGNALING	isoprenylcysteine carboxyl methyltransferase	31134	99653	1422889	1133283	OTA00794	76483	OPB43084	1847	228578	250077	18661303	126040	8698
Function unknown	POORLY CHARACTERIZED	unknown protein	31210	71159	1435170	1122577	OTA06404	76610	OPB42876	360	184899	131157	18662913	125006	7857
Function unknown	POORLY CHARACTERIZED	unknown protein	31227	134869	1471148	1190066	OTA03572	101161	OPB45955	97835	188924	232460	18658341	74343	10184
RNA processing and modification	INFORMATION STORAGE AND PROCESSING	Ribonuclease, T2 family	31248	39063	1324608	1155379	OTA07392	104414	OPB38452	4559	53952	301022	18660919	65020	3566
Function unknown	POORLY CHARACTERIZED	unknown protein	31367	93263	1358207	1127499	OTA02917	89169	OPB46274	97239	50964	90869	18656483	61251	5335
Function unknown	POORLY CHARACTERIZED	unknown protein	31415	82622	1404441	1114221	OTA04540	495445	OPB44439	97233	8776	207964	18662117	60699	9571
Posttranslational modification, protein turnover, chaperones	CELLULAR PROCESSES AND SIGNALING	chaperone protein dnaJ 6	31481	62230	1318479	1138998	OTA05873	83939	OPB36318	6736	147473	293590	18661837	132813	6587
Function unknown	POORLY CHARACTERIZED	unknown protein	31521	71359	1324614	16434	OTA00671	931	OPB38235	7312	209039	301200	18660315	23805
Nucleotide transport and metabolism	METABOLISM	Cytidylyltransferase	31551	46320	1337775	1167245	OSZ99947	89529	OPB40114	240	158896	53133	18658267	142670	1227
Function unknown	POORLY CHARACTERIZED	unknown protein	31559	65803	1393871	1169634	OTA08789	140617	OPB37868	4859	84598	16904	18663505	30121	2493
Posttranslational modification, protein turnover, chaperones	CELLULAR PROCESSES AND SIGNALING	mitochondrial intermembrane space import and assembly protein	31611	45136	1382473	50014	OTA01255	94492	OPB40345	273	140468	169966	18661629	60005	2316
Posttranslational modification, protein turnover, chaperones	CELLULAR PROCESSES AND SIGNALING	ubiquitin conjugating enzyme, putative	31733	139060	1399156	1172047	OTA00882	89878	OPB39923	96617	133620	296924	18659258	62809	10591
Posttranslational modification, protein turnover, chaperones	CELLULAR PROCESSES AND SIGNALING	transfer of mannosylphosphate	31798	129993	1425218	1171244	OTA04720	430787	OPB39689	97050	119290	291665	18658278	141031	4002
Function unknown	POORLY CHARACTERIZED	unknown protein	31812	77171	1399754	1165746	OTA04297	505406	OPB37259	1398	86410	17260		57097	1043
Translation, ribosomal structure and biogenesis	INFORMATION STORAGE AND PROCESSING	ribosomal protein L6	31976	25623	1462568	1160764	OTA00652	81249	OPB41990	7137	31342	298394	18663977	454802
Function unknown	POORLY CHARACTERIZED	unknown protein	32002	37989	1403615	1134742	OTA00310	152330	OPB45160	96648	46494	152594	18665282	166675	446
Lipid transport and metabolism	METABOLISM	phospholipase/carboxylesterase	32027	35023	1353350	1162985	OTA04569	98248	OPB41055	6318	37619	17904	18659837	26863	3201
Function unknown	POORLY CHARACTERIZED	unknown protein	32069	135813	1324811	1175775	OTA04242	71689	OPB38175	96678	7824	179060	18658143	131436	1613
Function unknown	POORLY CHARACTERIZED	unknown protein	32149	69293	1434495	1121180	OTA03344	140307	OPB37751	3653	112028	89052		30233	7034
Function unknown	POORLY CHARACTERIZED	unknown protein	32204	80523	1439376	1097386	OTA08069	295164	OPB39048	596	165435	18590	18661387	52923	3461
Function unknown	POORLY CHARACTERIZED	unknown protein	32212	92878	1386962	1172883	OTA06577	21831	OPB43753	4909	136236	210245	18658288	84843
Lipid transport and metabolism	METABOLISM	3-oxoadipate enol-lactonase 2 [	32243	126604	1381863	1120137	OTA00597	155645	OPB44591	97187	39271	302595		148236	823
Function unknown	POORLY CHARACTERIZED	unknown protein	32261	10426	1403840	1094628	OTA07606	89888	OPB40204	1331	85866	169228	18665628	146003	9945
Posttranslational modification, protein turnover, chaperones	CELLULAR PROCESSES AND SIGNALING	SAM dependent methyltransferase	32293	8166	1400231	1144787	OTA02612	82267	OPB36811	5632	79905	86912	18664878	55618	8403
Function unknown	POORLY CHARACTERIZED	unknown protein	32364	38512	1402839	1185761	OTA00650	509409	OPB46149	2219	88582	8382	18665870	148634	6170
Translation, ribosomal structure and biogenesis	INFORMATION STORAGE AND PROCESSING	mitochondrial ribosomal protein RSM25.	32473	99118	1364561	1136175	OTA06204	512809	OPB45708	2333	83179	53497	18657500	58977	7264
Replication, recombination and repair	INFORMATION STORAGE AND PROCESSING	Subunit of the RecQ (Sgs1p) - Topo III (Top3p) complex , Superhelical relaxing	32543	61461	52235	1185187	OTA06062	82753	OPB36850	7731	190821	222427	18664825	24771	6854
Function unknown	POORLY CHARACTERIZED	unknown protein	32639	63636	1381490	1202262	OTA04240	150916	OPB40457	7504	114654	318392	18665574	49053	3708
Function unknown	POORLY CHARACTERIZED	unknown protein	32714	68906	1317481	1115993	OTA00416	493385	OPB42496	1236	30126	180264	18659006	109403	99
Function unknown	POORLY CHARACTERIZED	unknown protein	32798	111096	1321093	1168774	OTA03316	36398	OPB39176	5811	25179	29536	18662002	52814	6338
Function unknown	POORLY CHARACTERIZED	unknown protein	32849	114557	1423581	1156997	OTA05238	495127	OPB44183	98381	62286	303059	18664691	58256	6880
Function unknown	POORLY CHARACTERIZED	unknown protein	33058	139166	1397563	1107735	OTA05135	502770	OPB38504	98269	170216	300990	18658484	34008	3615
Function unknown	POORLY CHARACTERIZED	unknown protein	33067	69360	1345004	1197818	OTA00540	81378	OPB42677	7804	198950	255244	18663501	56675	4229
Transcription	INFORMATION STORAGE AND PROCESSING	TFIID and SAGA complexe subunit	33085	104408	1442141	1171142	OTA04999	97400	OPB45763	2344	215686	180276	18657359	142503	6635
Inorganic ion transport and metabolism	METABOLISM	magnesium-dependent phosphatase, putative	33090	61727	1314627	1093501	OTA01531	510368	OPB45510	2975	211402	264490	18661536	57867	3253
Inorganic ion transport and metabolism	METABOLISM	mitochondrial chaperone Frataxin, putative	33197	25182	1439529	1201192	OTA08097	74487	OPB43183	580	74475	226772	18660451	22926	278
Inorganic ion transport and metabolism	METABOLISM	cation transport protein ChaC, putative	33207	6037	1367215	1124694	OTA07078	301968	OPB39253	5552	74500	207350	18660703	128650	2365
Function unknown	POORLY CHARACTERIZED	unknown protein	33263	95926	1396456	1171015	OTA00935	504281	OPB39238	3850	38658	301769	18662993	126657
Function unknown	POORLY CHARACTERIZED	unknown protein	33312	86910	1354381	1164608	OTA04504	95968	OPB43238	3680	231511	299316	18657976	96403	4097
Posttranslational modification, protein turnover, chaperones	CELLULAR PROCESSES AND SIGNALING	Oligosaccharyltransferase, epsilon subunit	33342	24294	1387892	1160593	OTA01009	75890	OPB42971	97432	51752	148232	18660936	127642	600
Translation, ribosomal structure and biogenesis	INFORMATION STORAGE AND PROCESSING	translation initiation factor SUI1 and density-regulated protein.	33359	83341	1332616	1135834	OTA03441	370644	OPB41928	6595	47778	301342	18661271	327034	5025
General function prediction only	METABOLISM	phosphoglycerate mutase family protein	33371	87973	56718	1105598	OTA07978	85456	OPB44025	5835	33285	288362	18664546	415123	7679
Posttranslational modification, protein turnover, chaperones	CELLULAR PROCESSES AND SIGNALING	GCN5-related N-acetyltransferase	33387	83364	1331709	1170264	OTA02363	506012	OPB41960	7108	68637	298421	18663928	134728	9019
Function unknown	POORLY CHARACTERIZED	unknown protein	33475	62160	1405962	1098818	OTA07209	121548	OPB41597	5907	216328	9003	18656929	117717	952
Function unknown	POORLY CHARACTERIZED	unknown protein	33482	62528	1316307	1091314	OTA08333	46526	OPB45292	3304	179599	9267	18655933	57690	7140
Energy production and conversion	METABOLISM	ATP syntase delta chain	33586	64671	1402311	1119854	OTA07101	358605	OPB37476	97707	35899	135138	18661310	155882	5509
Function unknown	POORLY CHARACTERIZED	unknown protein	33632	63744	1396388	1100191	OTA04550	42690	OPB39290	99062	65497	43096	18658876	58757	3957
Intracellular trafficking, secretion, and vesicular transport	CELLULAR PROCESSES AND SIGNALING	TRAPP complex component Trs23	33637	83839	1438408	140524	OTA02567	370630	OPB41925	6598	35843	248219	18661274	327110	5022
Function unknown	POORLY CHARACTERIZED	unknown protein	33650	92606	1336624	1104390	OTA02598	508084	OPB43992	5867	89297	48478	18664516	69395	2693
Function unknown	POORLY CHARACTERIZED	unknown protein	33660	61314	1321338	1124780	OTA05854	504352	OPB39284	5519	196178	291551	18658689	195105	3965
Function unknown	POORLY CHARACTERIZED	unknown protein	33692	66283	1406583	1135462	OTA00664	513926	OPB46624	407	51636	298008		147012	5280
Transcription	INFORMATION STORAGE AND PROCESSING	transcription initiation factor TFIID, component of the DNA-binding general transcription factor and the SAGA complex	33704	123883	23786	1098247	OTA00105	67728	OPB44303	5011	2603	18943	18656833	168012	8508
Function unknown	POORLY CHARACTERIZED	unknown protein	33728	8667	1396007	1178252	OTA07094	2340	OPB39598	3412	80403	157053	18657758	171928
Translation, ribosomal structure and biogenesis	INFORMATION STORAGE AND PROCESSING	U2 snRNP component IST3	33815	63372	1430604	1135894	OTA05418	121208	OPB45305	3738	63053	283470	18659106	192459	8454
Function unknown	POORLY CHARACTERIZED	unknown protein	33827	125562	1406803	1172858	OTA02897	96469	OPB41757	2847	231540	300664	18657579	55004	8236
Function unknown	POORLY CHARACTERIZED	unknown protein	33840	59986	1340285	1103530	OTA04097	499349	OPB39709	98799	85586	9444	18656559		4026
Posttranslational modification, protein turnover, chaperones	CELLULAR PROCESSES AND SIGNALING	Peptidylprolyl isomerase, FKBP-type	33895	61673	1404225	1133377	OTA04347	47007	OPB37897	1968	172591	302530	18663534	256991	695
Posttranslational modification, protein turnover, chaperones	CELLULAR PROCESSES AND SIGNALING	prefoldin subunit 6, putative	33960	65989	1375046	1134647	OTA07827	507616	OPB36471	98589	36461	186127	18661777	55260	4274
RNA processing and modification	INFORMATION STORAGE AND PROCESSING	small nuclear ribonucleoprotein Sm D3	34079	53987	1299105	38110	OTA00386	60465	OPB37279	6640	53888	134655	18656519	99569	1066
Translation, ribosomal structure and biogenesis	INFORMATION STORAGE AND PROCESSING	ribosomal protein L22.	34112	124632	1319447	1106713	OTA01144	48042	OPB44109	6794	228643	260329	18664611	58336	3820
Translation, ribosomal structure and biogenesis	INFORMATION STORAGE AND PROCESSING	U6 snRNA-associated Sm-like protein LSm7, putative	34149	63277	1418744	1155221	OTA01665	182658	OPB38632	97827	71130	300894		129299	972
Transcription	INFORMATION STORAGE AND PROCESSING	myb transcriptional regulator	34221	90417	1327077	1128377	OTA07668	90588	OPB39986	97252	62991	53194	18659306	153402	6493
Function unknown	POORLY CHARACTERIZED	unknown protein	34274	102572	1403522	1130939	OTA02383	512275	OPB43237	3679	40132	41061	18657977	191845
Function unknown	POORLY CHARACTERIZED	unknown protein	34277	5778	1436051	1155500	OTA08291	502954	OPB38379	5058	84016	276615	18659572	65182	3077
Energy production and conversion	METABOLISM	plasma membrane proteolipid	34297	60402	1403819	1096370	OTA04085	38010	OPB40183	897	76553	171075	18662643	45823
Posttranslational modification, protein turnover, chaperones	CELLULAR PROCESSES AND SIGNALING	mitochondrial cytochrome c oxidase assembly factor, putative	34306	55119	1327350	1116356	OTA00454	506330	OPB42199	5209	30473	19876	18664320	134637
Energy production and conversion	METABOLISM	NADH-ubiquinone oxidoreductase B12 subunit, putative	34327	59449	1310842	1131912	OTA06947	512339	OPB45127	98952	74909	256674	18665320	57530
Function unknown	POORLY CHARACTERIZED	unknown protein	34353	48365	1404819	1099760	OTA06807	19819	OPB39819	96704	40031	299027	18658669	58736	3983
Energy production and conversion	METABOLISM	Mitochondrial cytochrome c oxidase subunit VIIc	34378	8609	1385139	6969	OTA00501	151947	OPB45688	2321	117087	160863	18659254	58963	8535
Cell cycle control, cell division, chromosome partitioning	METABOLISM	MAT1-2	34386	24440	1342467	1107806	OTA02852	492755	OPB41238	7130	54615	33998	18658415
Function unknown	POORLY CHARACTERIZED	unknown protein	34611	84011	1395243	1125542	OTA04671	484552	OPB41634	5945	33790	161270	18656081	73142	9442
Signal transduction mechanisms	CELLULAR PROCESSES AND SIGNALING	Guanine nucleotide exchange factor for Ras-likeGTPases (RasGEF)	34726	24869	1340708	1125542	OTA07027	95550	OPB39820	96703	174585	240198	18658668	422544	3984
Replication, recombination and repair	INFORMATION STORAGE AND PROCESSING	C-5 cytosine-specific DNA methylase	34985	64599	1330732	68751	OTA00924	494068	OPB36747	5280	90767	36027	18657421	121899	8088
Function unknown	POORLY CHARACTERIZED	unknown protein	35183	67399	1326302	1116164	OTA03447	493104	OPB42246	4375	230042	171818	18664357	133889	2888
Chromatin structure and dynamics	INFORMATION STORAGE AND PROCESSING	lysine methyltransferases (HMKTs) - SET domain	35240	82446	1339441	50177	OTA08124	85121	OPB44340	2798	31863	171932	18662211	141151	7633
Posttranslational modification, protein turnover, chaperones	CELLULAR PROCESSES AND SIGNALING	SIT4 phosphatase associated protein	35316	138329	1392517	1183139	OTA00165	556686	OPB46470	6188	48181	272735	18662323	152422	8779
Function unknown	POORLY CHARACTERIZED	unknown protein	35317	44945	1424868	1167570	OTA03201	494597	OPB36297	98560	220896	20565	18661859	132995	7015
Intracellular trafficking, secretion, and vesicular transport	CELLULAR PROCESSES AND SIGNALING	TBC domain protein (GAP)	35375	59559	1098310	1094024	OTA08484	97103	OPB45718	2368	45415	215115	18657497	58980	7267
Cytoskeleton	CELLULAR PROCESSES AND SIGNALING	actin-interacting protein AIP3	35386	132816	1320026	1167093	OTA06804	499523	OPB43257	3704	74944	162110	18665387	139040	4119
Transcription	INFORMATION STORAGE AND PROCESSING	Zn2Cys6 transcriptional regulator, purine catabolism	35454	134073	16571	63165	OTA01634	195210	OPB38421	4235	212951	172139	18660876	43453	8333
Posttranslational modification, protein turnover, chaperones	CELLULAR PROCESSES AND SIGNALING	Hsp70 family chaperone	35465	99698	1402365	1135398	OTA01588	503836	OPB43113	1572	64362	250018	18658087	53053	4190
Nucleotide transport and metabolism	METABOLISM	AMP deaminase	35522	136321	1333179	159921	OTA04667	144261	OPB43356	7068	11084	154438	18658441	23455	8427
Transcription	INFORMATION STORAGE AND PROCESSING	C2H2 transcription factor	35552	57936	1399449	1188402	OTA06728	136560	OPB38874	4433	112990	198926	18657238	299452	1386
Posttranslational modification, protein turnover, chaperones	CELLULAR PROCESSES AND SIGNALING	AAA ATPase	35556	79166	1383198	1181055	OTA00291	489977	OPB38042	97957	60924	34454	18661232	34413	5058
Function unknown	POORLY CHARACTERIZED	unknown protein	35768	63806	1324268	1107705	OTA02979	72497	OPB38251	98157	81755	320612	18660303	65307	1549
Inorganic ion transport and metabolism	METABOLISM	K(+)/H(+) antiporter 1	35777	98413	1390672	148076	OTA08868	113600	OPB36794	97663	61044	150281	18664892	55604	10265
Translation, ribosomal structure and biogenesis	INFORMATION STORAGE AND PROCESSING	Protein interacting with poly(A)-binding protein	35867	133187	1336909	1112799	OTA04462	85689	OPB44092	4108	39958	172610	18664592	140331	3801
Posttranslational modification, protein turnover, chaperones	CELLULAR PROCESSES AND SIGNALING	Serine/Threonine protein kinase	36006	97509	1091	1133940	OTA02363	486	OPB38667	98791	113638	1703	18658724	305289	1013
Signal transduction mechanisms	CELLULAR PROCESSES AND SIGNALING	protein kinase family protein	36134	99998	1399515	1134304	OTA08049	505666	OPB37470	97713	215180	11191	18660561	173070	1317
Function unknown	POORLY CHARACTERIZED	unknown protein	36159	6447	1356103	1158871	OTA01389	6252	OPB46977	99515	194623	163077	18666249	28576	4531
Function unknown	POORLY CHARACTERIZED	unknown protein, 3TM	36267	129448	51441	1094709	OTA06097	16050	OPB36670	569	36493	162993	18657871	66190	4631
Intracellular trafficking, secretion, and vesicular transport	CELLULAR PROCESSES AND SIGNALING	Vacuolar assembly/sorting protein VPS9	36373	141353	1362593	1126016	OTA08227	95655	OPB45668	97218	11751	173130	18662716	141711	7246
Transcription	INFORMATION STORAGE AND PROCESSING	C2H2 transcriptional regulator	36391	141391	1417641	1178203	OTA04514	315524	OPB39605	3405	111355	173231	18657765	70820	4476
Transcription	INFORMATION STORAGE AND PROCESSING	Zn2Cys6 transcriptional regulator	36468	63412	1351786	1156231	OTA06832	492300	OPB37440	97718	79625	243081	18661684	241250	10291
Function unknown	POORLY CHARACTERIZED	unknown protein	36530	61240	1335020	1118937	OTA03721	490165	OPB42855	84	11072	250538	18662018	52796	6188
Transcription	INFORMATION STORAGE AND PROCESSING	transcriptional regulator STE12	36543	135928	1466802	1161423	OTA07913	75212	OPB39318	2458	6913	29631	18660739	127478	2328
Function unknown	POORLY CHARACTERIZED	unknown protein	36576	79066	1404872	144400	OTA06218	511981	OPB39785	2703	79448	291579	18658850	69791	6008
Function unknown	POORLY CHARACTERIZED	unknown protein	36608	36921	1472444	1177233	OTA08518	7845	OPB45298	3299	44087	132043	18659099	138255	8447
Function unknown	POORLY CHARACTERIZED	unknown protein	36639	62397	1439511	1119041	OTA07902	1614	OPB43163	3861	196340	163397	18660433	127123	296
Transcription	INFORMATION STORAGE AND PROCESSING	Zn2Cys6 transcriptional regulator	36703	57466	1254151	1198122	OTA02370	110682	OPB37651	1261	114210	229782	18657340	137092	4660
Function unknown	POORLY CHARACTERIZED	unknown protein	36727	100273	1372451	1132915	OTA08342	78433	OPB36980	98156	73573	243621	18658034	30827	2145
RNA processing and modification	INFORMATION STORAGE AND PROCESSING	RNA-binding protein, Crucial for commitment to meiosis	36855	39750	1275288	1189984	OTA08236	365153	OPB45943	99341	139472	303283	18658328	331069	9427
Replication, recombination and repair	INFORMATION STORAGE AND PROCESSING	DEAD/DEAH box helicase	36941	25158	1357406	1119733	OTA08621	516074	OPB43133	97470	180506	78010	18660086	156020	4170
Inorganic ion transport and metabolism	METABOLISM	Ca-permeable channel, related to A. nidulans Mid2	37060	63513	1399103	1127859	OTA08190	89831	OPB39975	4001	131106	157896	18659296	74224	6482
Function unknown	POORLY CHARACTERIZED	unknown protein	37067	72395	1333708	1101685	OTA04612	86453	OPB47170	7382	44575	172973	18666072	434864	9381
Function unknown	POORLY CHARACTERIZED	unknown protein	37214	49801	1438062	1112435	OTA07827	67622	OPB36569	1080	31802	164041	18660202	131845	2046
Function unknown	POORLY CHARACTERIZED	unknown protein	37262	67494	1461158	1095022	OTA04595	7167	OPB40054	22	661	52701	18657740	45696	1277
Function unknown	POORLY CHARACTERIZED	unknown protein with SH3 domain	37271	126911	1436131	1165305	OTA01144	489761	OPB38237	7314	179722	182318	18660319	23801	1563
Function unknown	POORLY CHARACTERIZED	unknown protein	37316	33791	1444401	1169882	OTA01665	126805	OPB41027	339	171793	299189	18663731	146866	7395
General function prediction only	METABOLISM	MFS permease	37366	142463	1362796	147808	OTA03093	149596	OPB41315	1732	90651	45439	18659980	204033	3752
Intracellular trafficking, secretion, and vesicular transport	CELLULAR PROCESSES AND SIGNALING	AUT7	37368	104692	1406566	1135454	OTA05716	514252	OPB46645	98222	50200	298014		60649	5299
Signal transduction mechanisms	CELLULAR PROCESSES AND SIGNALING	GPCR VI , contains RGS domain	37525	134387	1364256	1125379	OTA05559	153281	OPB45758	7	40202	210761	18663911	135395	6632
Signal transduction mechanisms	CELLULAR PROCESSES AND SIGNALING	GTP binding protein	37593	126989	1369713	1175323	OTA03539	64903	OPB38313	99720	50659	247582	18659549	43574	3058
Function unknown	POORLY CHARACTERIZED	unknown protein	37665	76722	1390240	1109487	OTA01358	492101	OPB37273	6634	36112	165146	18656513	137583	1059
RNA processing and modification	INFORMATION STORAGE AND PROCESSING	splicing factor U2AF 65 kDa subunit	37761	70677	1387845	1135805	OTA02383	75700	OPB42924	4689	173921	135674	18662876	128491	650
Function unknown	POORLY CHARACTERIZED	unknown protein	37783	41517	1439765	1144111	OTA03328	43445	OPB46297	97339	182477	317074	18665938	50557	8730
Posttranslational modification, protein turnover, chaperones	CELLULAR PROCESSES AND SIGNALING	UBA/THIF-type NAD/FAD binding fold	37833	86996	1327207	156194	OTA05009	534322	OPB45131	98956	194377	177803	18665315	26588	415
Secondary metabolites biosynthesis, transport and catabolism	METABOLISM	Cytochrome P450 monooxygenase	37921	59206	1327207	1172081	OTA07784	107123	OPB39125	3985	134555	174966	18657670	52858	6403
Function unknown	POORLY CHARACTERIZED	unknown protein	38048	85085	1361339	1194960	OTA00716	531573	OPB40295	4029	188205	79965	18657844	128833	2279
Transcription	INFORMATION STORAGE AND PROCESSING	C2H2 transcriptional regulator	38080	83240	1330484	48964	OTA02517	83177	OPB36352	6772	115030	284984	18662826	24279	6560
Function unknown	POORLY CHARACTERIZED	unknown protein	38227	62105	1421886	1170379	OTA03065	216935	OPB45331	3711	127694	88730	18659129	57730	8739
General function prediction only	METABOLISM	MFS permease	38341	127055	1323697	1107647	OTA07281	71180	OPB38336	5895	29725	294266	18660826	65131	5068
RNA processing and modification	INFORMATION STORAGE AND PROCESSING	RluA family pseudouridine synthase	38372	91733	68948	1186388	OTA06212	486447	OPB41824	96585	2765	293719	18656068	54952	5171
Carbohydrate transport and metabolism	METABOLISM	GH132 glycoside hydrolase	38441	70331	1324856	1108852	OTA02419	70809	OPB38390	5047	151112	225407	18660843	317623	5083
Function unknown	POORLY CHARACTERIZED	unknown protein, only present in Aspergilli and Gibberella	38527	68722	1058424	1169643	OSZ99849	552087	OPB37858	4849	228475	230182		30131	2482
Carbohydrate transport and metabolism	METABOLISM	GH16 glucan endo-1,3(4)-β-D-glucosidase	38536	136460	1435360	1204729	OTA02811	1670	OPB38965	99306	39075	294834	18656744	22889	241
Function unknown	POORLY CHARACTERIZED	unknown protein	38573	133351	1355289	1177565	OTA03853	214311	OPB45443	6851	70274	219920	18659827	139127	3208
General function prediction only	METABOLISM	MFS permease	38603	139269	1342701	1136173	OTA02128	9947	OPB45699	98730	223885	237081	18656023	195607	7253
Function unknown	POORLY CHARACTERIZED	unknown protein	38640	5061	1156780	3727	OTA00376	493580	OPB42651	97274	29877	321420	18660782	134543	4254
RNA processing and modification	INFORMATION STORAGE AND PROCESSING	mRNA capping enzyme	38767	62873	18856	1095305	OTA04838	45884	OPB36412	6943		265826	18661717	44222	8769
Transcription	INFORMATION STORAGE AND PROCESSING	transcription factor jumoni	38781	47915	1441127	1195383	OTA08560	85875	OPB44380	2415	177250	4373	18662177	193290	5407
Inorganic ion transport and metabolism	METABOLISM	iron transporter	38812	131826	1384275	62629	OTA02082	484660	OPB41530	98237	49838	52401	18659755	51191	889
Function unknown	POORLY CHARACTERIZED	unknown protein	38833	13078	1335895	1173089	OTA02199	525822	OPB45965	188	140278	288633	18658354	153438	9321
Function unknown	POORLY CHARACTERIZED	unknown protein	38863	83717	1331962	1177151	OTA06804	497687	OPB45334	3708	73121	241728	18659132	401387	8736
Function unknown	POORLY CHARACTERIZED	unknown protein	38876	126141	1885	1197323	OTA00390	81160		657	168495	289951	18663369	135575	5554
Transcription	INFORMATION STORAGE AND PROCESSING	Zn2Cys6 transcriptional regulator	39221	99728	1262557	1159444	OTA04636	478050	OPB43135	3889	152163	286852	18657518	160290	4168
Function unknown	POORLY CHARACTERIZED	unknown protein	39285	106028	228389	1115822	OTA01580	391134	OPB42545	662	208567	213918	18663360	374212	2
Function unknown	POORLY CHARACTERIZED	unknown protein	39351	74740	1418276	1142269	OTA01819	544198	OPB38959	99300	212924	130595	18656738	22894	246
Intracellular trafficking, secretion, and vesicular transport	CELLULAR PROCESSES AND SIGNALING	Pex2/Pex12	39387	82307	1441098	1134870	OTA08252	508589	OPB44411	93	62088	128434	18662149	57999	5376
Carbohydrate transport and metabolism	METABOLISM	mannitol-1-phosphate dehydrogenase	39535	91038	1422157	1123055	OTA04034	100411	OPB45641	4193	223757	299584	18657647	166571	8945
Function unknown	POORLY CHARACTERIZED	unknown protein	39578	40773	1438877	1199340	OTA04940	6377	OPB46854	6224	66401	26387	18663092	143452	5802
General function prediction only	POORLY CHARACTERIZED	Pyridine nucleotide-disulphide oxidoreductase,	39588	88984	1217843	1112302	OTA00387	83886	OPB36445	97593	114500	87269	18661753	44256	4299
Extracellular structures	CELLULAR PROCESSES AND SIGNALING	Membrane protein Erj5 with DnaJ domain	39590	58603	1387988	1122609	OTA04307	478197	OPB39022	446	196508	32141	18660998	182721	543
Function unknown	POORLY CHARACTERIZED	unknown protein	39606	83254	1311867	1112994	OTA04289	43060	OPB44313	5001	32882	230982	18655791	140339	8518
Carbohydrate transport and metabolism	METABOLISM	GH16 glucan endo-1,3(4)-β-D-glucosidase	39755	80532	1402281	1141183	OTA01717	503766	OPB43060	5982	181076	161131	18661327	52990	5489
Function unknown	POORLY CHARACTERIZED	unknown protein	39827	73122	1438965	1168452	OTA08712	495975	OPB46958	6068	215369	289259	18666276	120584	4555
Function unknown	POORLY CHARACTERIZED	unknown protein	39883	32445	1440764	1120507	OTA03138	513658	OPB44556	6155	119991	252540	18663686	60767	855
General function prediction only	POORLY CHARACTERIZED	SAM-dependent methyltransferases	39911	7990	1330472	155864	OTA03959	494206	OPB36627	5105	146966	319344	18656409	66130	8214
Carbohydrate transport and metabolism	METABOLISM	GH17 glucan 1,3 β-glucosidase/ glucan endo-1,3-β-glucosidase	39942	110434	1404783	1096568	OTA08617	72349	OPB38054	5999	70327	301307	18661222	131302	7112
Carbohydrate transport and metabolism	METABOLISM	6-phosphogluconolactonase, putative (check!)	39996	51796	1336425	1190842	OTA01735	85948	OPB43837	1561	117753	167244	18661736	65915	10569
Function unknown	POORLY CHARACTERIZED	unknown protein	40053	67583	1327044	1167773	OTA04626	493331	OPB42444	7439	21826	167009	18658961	67213	54
Carbohydrate transport and metabolism	METABOLISM	sedoheptulose-1,7-bisphosphatase	40074	85942	1441824	1182066	OTA00506	511278	OPB44993	98601	42092	213173	18661157	62329	1705
Function unknown	POORLY CHARACTERIZED	unknown protein	40114	128457	1387874	1122021	OTA02921	74541	OPB42954	96772	162453	167094	18662846	128607	619
Signal transduction mechanisms	CELLULAR PROCESSES AND SIGNALING	PTH11 GPCR	40156	64485	1342583	1090938	OTA01661	97346	OPB45700	98731	65065	158188	18656024	28019	7255
Function unknown	POORLY CHARACTERIZED	Peptidase family M20/M25/M40	40199	6487	1439017	1168397	OTA05988	87896	OPB47017	1249	173145	297228	18666193	28520	4964
Function unknown	POORLY CHARACTERIZED	unknown protein	40250	26841	1322666	1135797	OTA07902	477851	OPB42943	4671	90070	24897	18662857	182496	632
Function unknown	POORLY CHARACTERIZED	unknown protein	40290	64829	1467428	1108602	OTA03299	514873	OPB38673	98785	59417	180238	18658731	64741	3497
Function unknown	POORLY CHARACTERIZED	unknown protein	40298	25739	1087428	1201019	OTA08312	92513	OPB41574	5374	41696	93227	18656903	51150	926
Function unknown	POORLY CHARACTERIZED	unknown protein	40338	51567	66508	1201019	OTA04327	490526	OPB43128	97475	64379	321576	18658102	53066	4176
Function unknown	POORLY CHARACTERIZED	unknown protein	40343	83824	1400961	1123453	OTA08711	505974	OPB41932	6591	215227	248197	18661267	54890	5028
Coenzyme transport and metabolism	METABOLISM	formamidopyrimidine-DNA glycosylase	40346	89152	1390940	1166935	OTA07155	35611	OPB36489	99760	51880	16905	18661793	55282	9903
Function unknown	POORLY CHARACTERIZED	unknown protein	40374	46673	1324839	167661	OTA00396	489802	OPB38193	7272	29337	213413	18655858	54735	1600
Function unknown	POORLY CHARACTERIZED	unknown protein	40519	50460	1313355	1106990	OTA05460	64855	OPB37770	3674	137730	322396		50301	7055
Function unknown	POORLY CHARACTERIZED	unknown protein	40534	41474	1386232	1084108	OTA00111	535912	OPB43517	7060	91146	138671	18663314	40202	8180
Function unknown	POORLY CHARACTERIZED	unknown protein	40538	75112	1396693	1135763		74544	OPB43014	7560	40565	258956	18660985	126482	557
Signal transduction mechanisms	CELLULAR PROCESSES AND SIGNALING	vel2	40551	102739	1442493	1166304	OSZ99840	364251	OPB43501	7077	55478	175759	18655878	150083	9969
Function unknown	POORLY CHARACTERIZED	unknown protein, secreted, only in ascomycota	40618	132583	1340980	1128795	OTA06885	8145	OPB41424	4827	82877	167710	18657853	62058	3031
Amino acid transport and metabolism	METABOLISM	Homocysteine/selenocysteine methylase (S-methylmethionine-dependent)	40758	63200	1332442	1177089		216670	OPB45346	2592	48337	292149	18659146	57747	9067
Signal transduction mechanisms	CELLULAR PROCESSES AND SIGNALING	RTA1 protein, 7 TNM, responds to xenobiotic stimulus	40775	72869	1333129	1140497	OTA08033	87166	OPB43296	96930	89121	44928	18666036	48387	6944
Function unknown	POORLY CHARACTERIZED	unknown protein	40814	49529	1403589	1193951	OTA05822	36731	OPB45134	98958	216699	40531	18665312	57536	417
Function unknown	POORLY CHARACTERIZED	unknown protein	40830	54116	1060816, 1441011	1114800	OTA01408	522044	OPB40283	4187	31920	38628	18661580	239452	2266
Function unknown	POORLY CHARACTERIZED	unknown protein	40914	57412	1420987	1098601	OTA01565	97947	OPB36937	98943	208720	300156	18664730	132495	9962
Function unknown	POORLY CHARACTERIZED	unknown protein	40918	65134	1392114	1091147	OTA01358	76722	OPB39157	97972	228485	178981	18661988	95990	6353
Function unknown	POORLY CHARACTERIZED	unknown protein	40943	63295	1472732	1197911	OTA08476	92602	OPB41462	2734	57076	83190	18657937	151230
Replication, recombination and repair	INFORMATION STORAGE AND PROCESSING	N-glycosylase/DNA lyase	40945	71346	1367489	1122498	OTA02182	13145	OPB42923	4690	232727	207755	18662877	128757	651
Function unknown	POORLY CHARACTERIZED	unknown protein	40996	94428	1398355	1135092	OTA01036	506709	OPB42544	663	84565	190291	18663361	56522
Function unknown	POORLY CHARACTERIZED	unknown protein with Nif domain	41001	90105	2479	60196	OTA06782	18114	OPB39995	99212	85882	210937	18659314	204742	6502
Signal transduction mechanisms	CELLULAR PROCESSES AND SIGNALING	Ras-like GTPase, Rho type	41009	60751	1385150	57986	OTA08181	97264	OPB45710	2331	40055	215113	18657498	170205	7266
Signal transduction mechanisms	CELLULAR PROCESSES AND SIGNALING	G-protein coupled receptor protein, contains Molluscan rhodopsine C-terminal tail, possibly involved in signal transduction	41035	43649	1423607	1096991	OTA05625	482054	OPB44157	4086	190781	133200	18664662	69237	6857
Transcription	INFORMATION STORAGE AND PROCESSING	RNA polymerase II transcription mediator complex subunit (Med6), putative	41111	109389	1420835	1109591	OTA07784	78973	OPB37560	4781	124539	16456	18665108	165884	3334
Function unknown	POORLY CHARACTERIZED	unknown protein, 2 TM, only present in fungi, distantly related to acetlytransferase from A. fumigatus	41149	57260	1421133	1163013	OTA05523	71989	OPB36791	97662	18457	178399	18657588	54995	10266
Function unknown	POORLY CHARACTERIZED	unknown protein	41171	93129	1364848	1169287	OTA00716	523560	OPB40529	4263	47159	318314	18665478	145009	2672
Function unknown	POORLY CHARACTERIZED	unknown protein	41362	58325	1315954	1187482	OTA00945	517520	OPB37306	6668	124096	18929	18656946	26003	1117
Signal transduction mechanisms	CELLULAR PROCESSES AND SIGNALING	PTH11 GPCR	41425	133409	1402911	1172805	OTA01315	21039	OPB46072	97518	81493	46317	18665820	61379
Signal transduction mechanisms	CELLULAR PROCESSES AND SIGNALING	Tyrosine specific protein phosphatase and dual specificity protein phosphatase	41428	123313	60991	1125126	OTA07503	272026	OPB45706	96550	225227	191299	18657502	48024	7262
Coenzyme transport and metabolism	METABOLISM	phosphopantetheinyl transferase, putative	41504	48381	1364561		OTA07490	148791	OPB41627	5937	68508	52102	18655972	61828	9881
Function unknown	POORLY CHARACTERIZED	unknown protein	41518	73533	1395826	1094322	OTA07420	100933	OPB35974	3105	130917	136201	18659469	233020	8106
Function unknown	POORLY CHARACTERIZED	unknown protein	41546	75600	1435729	1173933	OTA04422	73443	OPB38708	257	77430	33839	18656275	23313	3530
Transcription	INFORMATION STORAGE AND PROCESSING	BZIP transcriptional regulator	41573	70641	1130239	1175699	OTA03751	201651	OPB38205	7285	84027	168746	18660348		1591
Inorganic ion transport and metabolism	METABOLISM	iron transporter	41590	82998	1403027	1113922	OTA03752	482121	OPB44221	1588	32689	303093	18656373	141141	6749
Function unknown	POORLY CHARACTERIZED	unknown protein, 4 TM, unknown in yeast	41604	59720	1393233	1166335	OTA03766	5113	OPB43796	496	31847	7567	18662484	194736	6270
Nuclear structure	CELLULAR PROCESSES AND SIGNALING	lae1	41617	9778	1330784	1112891	OTA06829	85012	OPB44277	98277	215421	302782	18656857	140005	6238
Function unknown	POORLY CHARACTERIZED	unknown protein	41663	5280	1406781	1120093	OTA04838	512983	OPB37904	1961	148866	169668	18663541	60908	702
Posttranslational modification, protein turnover, chaperones	CELLULAR PROCESSES AND SIGNALING	ubiquitin domain protein	41712	59212	1473037	1088145	OTA02049	512821	OPB45698	98729	45669	298136	18656022	58967	7252
Inorganic ion transport and metabolism	METABOLISM	CutC family protein	41719	104023	1399047	1127978	OTA02082	90234	OPB40012	2083	33774	303519	18659333	62733	5123
Inorganic ion transport and metabolism	METABOLISM	iron transporter	41761	127358	1396526	1095469	OTA08772	1313	OPB42867	1887	40807	321282	18662934	53406	7840
Carbohydrate transport and metabolism	METABOLISM	GH16 glucan endo-1,3(4)-β-D-glucosidase	41768	34980	1311940	1173006	OTA07240	84167	OPB36725	98392	11674	86997	18657443	24646	4576
Function unknown	POORLY CHARACTERIZED	unknown protein	41794	63250	1339313	1194878	OTA07237	7400	OPB40265	3311	55259	283989	18661562	49218	2251
Function unknown	POORLY CHARACTERIZED	unknown protein	41800	4462	1326158	1127803	OTA07235	509912	OPB40050	18	50971	52881	18657736	78728	1280
Defense mechanisms	CELLULAR PROCESSES AND SIGNALING	glutathione S-transferase	41895	140662	1396826	1121927	OTA02480	486751	OPB40941	1632	83029	185385	18659177	49740	6520
Function unknown	POORLY CHARACTERIZED	unknown protein	41942	58251	1380594	1190831	OTA05116	49906	OPB43833	2006	111476	302851	18662454	58581	6295
Function unknown	POORLY CHARACTERIZED	unknown protein	41987	101459	1433648	1203722	OTA06683	8038	OPB41523	98244	88386	179280	18659761	93072	895
Function unknown	POORLY CHARACTERIZED	unknown protein	42027	133548	1421360	155199	OTA05583	415286	OPB36427	4853	49200	138279	18661733	161002	4319
Function unknown	POORLY CHARACTERIZED	unknown protein	42053	133635	1430199	1111867	OTA03327	82752	OPB36503	97614	37192	180212	18661806	133724	9600
Function unknown	POORLY CHARACTERIZED	unknown protein	42063	68451	1436465	1094560	OTA04821	506694	OPB42535	1774	30334	289931	18663344	56509	15
Function unknown	POORLY CHARACTERIZED	unknown protein	42068	95562	1325642	1108506	OTA03730	823	OPB38339	5892	179673	130909	18660823	65135	5065
Carbohydrate transport and metabolism	METABOLISM	GH75 chitosanase	42152	65927	355778	65774	OTA00212	45882	OPB42786	2771	111479	145108	18656899	191306	8814
Function unknown	POORLY CHARACTERIZED	unknown protein	42181	126235	1326321	1197674	OTA01284	80016	OPB42649	97272	208626	49434	18663466	67386	4261
Function unknown	POORLY CHARACTERIZED	unknown protein	42193	68386	1398987	1172169	OTA01273	52118	OPB40053	21	66059	8292	18657739	108765	1278
Transcription	INFORMATION STORAGE AND PROCESSING	MADS box trancriptional regulator mcmA	42249	112144	1303708	1114204	OTA07054	420081	OPB36284	99741	37094	223702	18661871	125356	7027
Function unknown	POORLY CHARACTERIZED	unknown protein	42301	64129	1429087	1162558	OTA04900	509789	OPB39947	1519	128098	296947	18659279	153248	6464
Function unknown	POORLY CHARACTERIZED	unknown protein	42326	129790	1472329	1095078	OTA04899	105467	OPB38014	98604	71559	128926	18663900	66581	5246
Function unknown	POORLY CHARACTERIZED	unknown protein	42329	111856	1389902	1085317	OTA05472	78429	OPB37004	3353	216426	221539	18658886	61701	2177
Function unknown	POORLY CHARACTERIZED	unknown protein	42346	83043	1402999	1166695	OTA01412	520260	OPB44243	99024	81883	209337	18666616	58185	7517
Function unknown	POORLY CHARACTERIZED	unknown protein	42377	9150	1463547	1201419	OTA01399	145568	OPB46725	2499	45222	315861	18658765	39433	5747
Function unknown	POORLY CHARACTERIZED	unknown protein	42418	95338	1325699	1107152	OTA06314	489806	OPB38187	7267	221611	301225	18655854	54738	1603
Function unknown	POORLY CHARACTERIZED	unknown protein	42455	74637	1396833	5675	OTA00478	486762	OPB40952	96571	57675	169823	18659185	146772	6528
Function unknown	POORLY CHARACTERIZED	unknown protein	42462	114486	1437045	1134411	OTA00483	79802	OPB43611	3197	82297	169917	18663229	61528	2585
Function unknown	POORLY CHARACTERIZED	unknown protein	42513	81803	1319345	1096751	OTA01559	505646	OPB37457	96880	35862			145270	1297
General function prediction only	POORLY CHARACTERIZED	integral membrane protein	42766	42185	1396158	1124973	OTA06462	504624	OPB39480	96441	217060	301502	18660395	53725	336
Nucleotide transport and metabolism	METABOLISM	Cytidine/deoxycytidylate deaminase	42825	71032	1367286	41594	OTA05572	75109	OPB39223	3834	39034	301760	18662974	53356	2395
Function unknown	POORLY CHARACTERIZED	unknown protein	42848	67127	1312858	1104824	OTA05558	63045	OPB43825	1998	179890	302847	18662457	140790	6291
Function unknown	POORLY CHARACTERIZED	unknown protein	42858	63680	1318906	1103522	OTA05334	54230		3352	172349	180556	18658887	149880	2178
General function prediction only	POORLY CHARACTERIZED	thioesterase family protein	42866	130291		1135326	OTA05320	504165	OPB39143	98439	131804	302071	18661973	52833	6370
Function unknown	POORLY CHARACTERIZED	unknown protein	42915	68960	1398291	1116675	OTA05313	81278	OPB42593	5141	219880	297854	18663409	56584	9344
Posttranslational modification, protein turnover, chaperones	CELLULAR PROCESSES AND SIGNALING	ubiquitin fusion protein	42919	123899	23983	1207492					15920	300588	18661816	148619
Function unknown	POORLY CHARACTERIZED	unknown protein	42953	118666	34252	1092806	OTA05312	494144	OPB36680	1356	90324	300310	18657898	132896	4603
Function unknown	POORLY CHARACTERIZED	unknown protein, only present in Gibberella and Magnaporthe	42972	65252	1342467	1098351	OTA00444	37708	OPB44917	2050	85823	9373	18657156	152067	1747
Function unknown	POORLY CHARACTERIZED	unknown protein	43076	67297	1459410	1085276	OSZ99840	504474	OPB39385	96636	217084	301852	18656605	53198	1462
Function unknown	POORLY CHARACTERIZED	unknown protein	43083	58461	1335167	1201193	OTA01988	74073	OPB43184	579	133330	32430	18660452	128101	277
Function unknown	POORLY CHARACTERIZED	unknown protein	43101	92891	1406780, 1406781		OTA02118	512625	OPB41781	3621	43771	322912	18663618	58161
Function unknown	POORLY CHARACTERIZED	unknown protein	43115	123486	1402256	1200662	OTA06558	74943	OPB43042	5963	195699	259330	18661344	127130	5471
Function unknown	POORLY CHARACTERIZED	unknown protein	43129	58973	1314210	1159815	OTA06581	94136	OPB40380	97259	51360	299710	18661653	145930	4702
Function unknown	POORLY CHARACTERIZED	unknown protein	43176	124274	1403698	1085639	OTA07671	509952	OPB40082	4022	25381	297029	18658612	56796	1249
Function unknown	POORLY CHARACTERIZED	unknown protein	43191	84831	1471674	1167279	OTA07951	89827	OPB40142	6503	215076	254391		137842	1195
Translation, ribosomal structure and biogenesis	INFORMATION STORAGE AND PROCESSING	U6 small nuclear ribonucleoprotein (Lsm3), putative	43225	74674	1323430	1169810	OTA01004	99591	OPB40857	5701	57275	299236	18660157	146865
Function unknown	POORLY CHARACTERIZED	unknown protein	43242	86000	1405430	1171693	OTA03108	237198	OPB44976	1138	68047	297558	18657131	152167
Translation, ribosomal structure and biogenesis	INFORMATION STORAGE AND PROCESSING	nucleic acid binding protein	43250	53271	1439163	1117988	OTA01140	87189	OPB43282	97767	194649	297154	18666049	143205	6957
Function unknown	POORLY CHARACTERIZED	unknown protein	43268	87987	1337070	1099335	OTA01138	495105	OPB44167	4097	72728	303049	18664675	193867	6863
Transcription	INFORMATION STORAGE AND PROCESSING	bHLH transcriptional regulator	43269	137695	1339430	1157854	OTA02124	5813	OPB44458	99596	76406	9815	18662101	29883	7179
Function unknown	POORLY CHARACTERIZED	unknown protein	43286	74764	1397080	1169796	OTA05370	99501	OPB40844	5713	173841	299247	18660146	60319	5578
Function unknown	POORLY CHARACTERIZED	unknown protein	43312	121900	1319947	1108681	OTA03189	64237	OPB39921	7644	130986	186217		58637	8154
RNA processing and modification	INFORMATION STORAGE AND PROCESSING	DASH complex subunit Dad3, putative	43347	63725	1297625	1092140	OTA04113	48113	OPB39817	97531	72621	132474	18658671	123437	3981
Function unknown	POORLY CHARACTERIZED	unknown protein, secreted, only in hypocreaceae, HTG	43397	75075	1396964	1135669	OTA07848	513172	OPB41064	6330	213152	9872	18659399	166253
Function unknown	POORLY CHARACTERIZED	unknown protein	43418	gap in RUT	5483	1127359	OTA02760	88751	OPB46516	5581	81009	302649	18657635	60742	7206
Cytoskeleton	CELLULAR PROCESSES AND SIGNALING	Dynamin-like GTPase Vps1	43599	67636	1398960	1136450	OTA02723	496989	OPB40071	4033	68389	133979	18658622	45715	1259
Replication, recombination and repair	INFORMATION STORAGE AND PROCESSING	eukaryotic translation initiation factor 2, subunit 1 alpha, 35kDa.	43615	105361	1327317	1172198	OTA06494	506121	OPB42025	99357	83336	298369	18664019	25057	4419
Transcription	INFORMATION STORAGE AND PROCESSING	RNA polymerase II-associated protein	43618	93763	1371780	1136456	OTA05914	506126	OPB42032	99350	30294	155109	18664012	25065	4414
Posttranslational modification, protein turnover, chaperones	CELLULAR PROCESSES AND SIGNALING	T-complex protein 1	43649	93804	1428935	1136468	OTA03814	518159	OPB42059	98485	40841	142615	18663853	56027	9457
Transcription	INFORMATION STORAGE AND PROCESSING	SAICAR synthase	43662	93815	1398901	1184132	OTA05233	81182	OPB42110	4488	84455	298298	18662731	56075	1802
Carbohydrate transport and metabolism	METABOLISM	UTP-glucose-1-phosphate uridylyltransferase	43664	139615	1398891	1184136	OTA05600	492920	OPB42106	4483	77211	298303	18662728	363916	1799
Inorganic ion transport and metabolism	METABOLISM	ammonium permease MEA1	43671	93825	1173498	1184163	OTA08334	506194	OPB42100	4476	61737	298309	18662721	66787	1794
RNA processing and modification	INFORMATION STORAGE AND PROCESSING	pre-mRNA branch site protein p14	43680	116963	1173138	1144513	OTA07490	492899	OPB42094	4469	82279	155183	18663820	135716	1787
Function unknown	POORLY CHARACTERIZED	unknown protein	43770	68802	1419862	1196051	OTA08325	380194	OPB42167	6261	77308	281762	18662783	365697	1847
Intracellular trafficking, secretion, and vesicular transport	CELLULAR PROCESSES AND SIGNALING	Protein invovled in ER retention Rer1	43802	121499	1468313	1134960	OTA00864	139259	OPB42337	7669	35428	129046	18664441	188697	1875
Translation, ribosomal structure and biogenesis	INFORMATION STORAGE AND PROCESSING	Ribosomal protein L43A (L37 family) by homology to the corresponding protein of Candida albicans.	43814	93996	1398727	1134970	OTA06005	506466	OPB42307	4513	61576	298207	18664414	66923	2944
Function unknown	POORLY CHARACTERIZED	unknown protein	43817	93998	1460988	1134971	OTA06014	480357	OPB42308	4514	128281	215341	18664415	66922	2945
Intracellular trafficking, secretion, and vesicular transport	CELLULAR PROCESSES AND SIGNALING	phospholipid-translocating P-type ATPase	43831	94016	1326629	1139985	OTA04945	3847	OPB42322	7654	84579	215383	18664429	134872	2956
Carbohydrate transport and metabolism	METABOLISM	GH18 chitinase CHI18-12	43873	94061	1436691	1116889	OTA05752	101981	OPB42446	125	178019	314009	18658959	163954	52
Intracellular trafficking, secretion, and vesicular transport	CELLULAR PROCESSES AND SIGNALING	Arfs GEF Sec7	43877	139697	1327566	158437	OTA05735	80602	OPB42441	7436	71751	82536	18658964	35776	57
Function unknown	POORLY CHARACTERIZED	unknown protein	43884	105673	1428750	1196389	OTA05733	480238	OPB42203	5213	203114	297663	18664316	189007	8341
Function unknown	POORLY CHARACTERIZED	unknown protein	43893	23209	1326806	1134993	OTA05730	3731	OPB42208	5219	54537	280929	18664308	369427	217
Translation, ribosomal structure and biogenesis	INFORMATION STORAGE AND PROCESSING	60s ribosomal protein L1.	43906	94100	1398622	1133155	OTA02244	518345	OPB42214	5226	69527	297680	18664300	67053	209
Function unknown	POORLY CHARACTERIZED	unknown protein	43919	94112	1327301	1158237	OTA02776	493074	OPB42220	5232	190230	174110	18664293	133977	203
Transcription	INFORMATION STORAGE AND PROCESSING	RNA polymerase III transcription initiation factor complex (TFIIIC) subunit part of the TauA globular domain	43961	105755	1166001	1167838	OTA02795	529459	OPB42258	4364	51971	82001	18664370	56250	2901
Carbohydrate transport and metabolism	METABOLISM	UDP-galactose transporter	43974	94181	1349891	1158286	OTA02808	81447	OPB42268	4046	72112	47762	18664379	56239	2910
Function unknown	POORLY CHARACTERIZED	unknown protein	44035	94252	1398507	1116160	OTA02809	80287	OPB42494	1238	61489	315389	18659008	189304	101
Energy production and conversion	METABOLISM	dihydrolipoyllysine-residue acetyltransferase-like protein	44038	67476	1398504	1207162	OTA05399	139606	OPB42491	96440	12680	235666	18659021	133937	116
Energy production and conversion	METABOLISM	NADH dehydrogenase (ubiquinone) Fe-S protein 1	44041	105855	1326759	1196872	OTA05385	81265	OPB42488	99008	84617	297730	18656771	136204	139
Function unknown	POORLY CHARACTERIZED	unknown protein	44088	135438	1419588	1196996	OTA05382	480442	OPB42397	7391	30855	280987	18656762	134625	150
Replication, recombination and repair	INFORMATION STORAGE AND PROCESSING	AAA family ATPase Pontin, putative	44097	94331	1398453	1135064	OTA05380	480438	OPB42391	7386	18067	92100	18656756	189181	155
Cell cycle control, cell division, chromosome partitioning	METABOLISM	HETC-C Heterokaryon incompatibility protein	44117	105948	1428596	1197061	OTA01945	80150	OPB42378	7707	11899	92086	18664261	56364	168
Carbohydrate transport and metabolism	METABOLISM	MFS H+ sugar transporter	44175	94416	228528	1140262	OTA02772	390696	OPB42541	4719	177974	49508	18663364	189534	6
Function unknown	POORLY CHARACTERIZED	unknown protein	44178	139813	1370704	1197277	OTA00711	82203	OPB42543	664	84633	315483	18663362	136000	3
Carbohydrate transport and metabolism	METABOLISM	CE5 acetyl xylan esterase AXE2	44214	94461	1300874	1168040	OTA03584	81377	OPB42582	5135	30132	297844	18663400	56575	5520
Function unknown	POORLY CHARACTERIZED	unknown protein	44230	5022	1833	1168058	OTA03581	493534	OPB42607	5161	189800	297870	18663424	56593	7379
Intracellular trafficking, secretion, and vesicular transport	CELLULAR PROCESSES AND SIGNALING	GTPase-activating protein Msb3 (Sec4/Rabs)	44251	106116	1436373	1135126	OTA04218	394258	OPB42646	99687	61339	983	18663464	135870	4263
Posttranslational modification, protein turnover, chaperones	CELLULAR PROCESSES AND SIGNALING	Rab geranyl transferase escort protein	44278	94554	1436345	1140377	OTA05970	529850	OPB42703	7829	80053	156562	18659385	78672	4206
Transcription	INFORMATION STORAGE AND PROCESSING	C2H2 transcriptional regulator	44290	94566	1442925	1140391	OTA02896	493621	OPB42682	7811	54429	297925	18659343	189924	4226
Signal transduction mechanisms	CELLULAR PROCESSES AND SIGNALING	serine/threonine protein kinase YAK1	44330	114942	66797	1172799	OTA00636	98906	OPB46079	98306	64905	239853	18665831	149535	5760
Signal transduction mechanisms	CELLULAR PROCESSES AND SIGNALING	Glycosylphosphatidylinositol-specific phospholipase C	44366	142761	1402834	1185740	OTA07126	509413	OPB46154	2224	226446	239712	18665875	61312	6175
Translation, ribosomal structure and biogenesis	INFORMATION STORAGE AND PROCESSING	ribosomal protein MRPL40.	44386	115020	1335682	1129798	OTA03222	88587	OPB46209	244	44455	298905	18665915	148720	9792
Amino acid transport and metabolism	METABOLISM	Urease accessory protein UreG	44389	103401	1423334	61591	OTA04899	509465	OPB46210	245	42985	298903	18665916	92553	9791
Function unknown	POORLY CHARACTERIZED	unknown protein	44399	113473	1440487	49751	OTA08802	499669	OPB45210	5452	163354	292025	18665247	36795	485
Amino acid transport and metabolism	METABOLISM	ARG5,6	44419	113448	1403693	1134761	OTA08809	512458	OPB45228	5468	174777	302945	18657774	57619	501
Function unknown	POORLY CHARACTERIZED	unknown protein	44434	138258	1338132	1157615	OTA08321	509960	OPB40091	4015	86017	297039	18658604	190229	1241
Chromatin structure and dynamics	INFORMATION STORAGE AND PROCESSING	centromere/microtubule binding protein CBF5	44449	25869	1360107	1114088	OTA08320	90112	OPB40105	99984	82171	129766	18658593	164792	1230
Signal transduction mechanisms	CELLULAR PROCESSES AND SIGNALING	Rfc4p (replication factor C) subunit 4	44459	113395	1337705	1157633	OTA06307	90043	OPB40118	1324	175844	157714	18658585	136573	1222
Defense mechanisms	CELLULAR PROCESSES AND SIGNALING	MRP-type ABC transporter	44476	138235	1424162	1194419	OTA08317	11712	OPB40128	1333	33722	211243	18658575	190301	1210
Function unknown	POORLY CHARACTERIZED	unknown protein	44488	101734	1440545	1113987	OTA08315	18247	OPB40133	6493	35097	93410	18658570	56846	1205
Intracellular trafficking, secretion, and vesicular transport	CELLULAR PROCESSES AND SIGNALING	mitochondrial import receptor subunit TOM40	44492	101729	1337741	1167265	OTA07760	483867	OPB40136	6496	194802	297066	18658566	136741	1201
Cytoskeleton	CELLULAR PROCESSES AND SIGNALING	actin	44504	113342	1381243	1207511	OTA05072	510027	OPB40140	6501	215141	297070	18658562	190331	1197
Carbohydrate transport and metabolism	METABOLISM	GT3 glycogen synthase	44529	10473	1393497	1167288	OTA01965	147291	OPB40158	6518	57368	302112	18662670	45795	1180
Function unknown	POORLY CHARACTERIZED	unknown protein	44546	101669	1338131	1134801	OTA08475	90279	OPB40173	1375	33839	147345	18662653	56900	1164
Function unknown	POORLY CHARACTERIZED	unknown protein	44624	142173	1464823	1167373	OTA04205	90323	OPB40269	4170	119840	299750	18661566	144884	2255
Amino acid transport and metabolism	METABOLISM	Kynurenine 3-monooxygenase and related flavoprotein monooxygenases	44628	84874	1393931	1167375	OTA01660	7407	OPB40272	4173	228996	292554	18661569	145075	2257
Function unknown	POORLY CHARACTERIZED	unknown protein	44640	85153	1060805	1114149	OTA08355	120302	OPB40284	4188	59353	242899	18661581	29153	2267
Function unknown	POORLY CHARACTERIZED	unknown protein	44684	104171	46405	1108448	OTA08357	72928	OPB38494	2288	48361	32734	18658475	130383	3604
Signal transduction mechanisms	CELLULAR PROCESSES AND SIGNALING	Rab family GTPase activating protein	44704	115763	1324181	1174730	OTA02155	489446	OPB38470	4576	60384	247188	18658451	129800	3580
Extracellular structures	CELLULAR PROCESSES AND SIGNALING	cell lysis protein-like protein	44705	90580	349249	138994	OTA03874	193473	OPB38467	4574	191384	301014	18658450	315122	3579
Posttranslational modification, protein turnover, chaperones	CELLULAR PROCESSES AND SIGNALING	PDI related protein Eps1	44725	26666	1418907	1108665	OTA04665	193985	OPB38449	4556	200972	225247	18660916	184591	7276
Transcription	INFORMATION STORAGE AND PROCESSING	SNF2 family helicase	44747	12364	16562	1107117	OTA00643	729	OPB38429	4244	54175	130946	18660896	43438	7296
Function unknown	POORLY CHARACTERIZED	Unknown protein with GRF zinc finger domain.	44764	115689	1324516	1108951	OTA08869	70954	OPB38415	213	28934	225346	18660868	34093	5108
Transcription	INFORMATION STORAGE AND PROCESSING	Transcription initiation factor IID, 18 kDa subunit	44781	135921	1450374	1107651	OTA04826	72120	OPB38397	5040	209729	149291		54502	5090
Posttranslational modification, protein turnover, chaperones	CELLULAR PROCESSES AND SIGNALING	COPI-coated vesicle protein, putative	44814	95578	1397741	526	OTA04822	198351	OPB38331	5900	60544	301085	18660831	317824	5073
Signal transduction mechanisms	CELLULAR PROCESSES AND SIGNALING	ADP-ribosylation factor GTPase activating protein	44849	5796	1324681	45627	OTA01787	502983	OPB38358	5874	54126	130898	18659589	86615	3097
Lipid transport and metabolism	METABOLISM	Phosphatidylethanolamine methyltransferase	44868	95508	1450459	1134034	OTA03266	72323	OPB38327	5905	221632	285860	18659568	43553	3074
Function unknown	POORLY CHARACTERIZED	unknown protein	44878	107096	1325252	1175316	OTA08426	71648	OPB38316	99717	29631	161427	18659556	131209	3062
Coenzyme transport and metabolism	METABOLISM	5-formyltetrahydrofolate cyclo-ligase	44928	95433	1324850	1155553	OTA06290	72168	OPB38277	2683	179542	33861	18660275	23773	6660
Function unknown	POORLY CHARACTERIZED	unknown protein	44943	121981	1129221	1155567	OTA06289	71152	OPB38263	2669	212939	258515	18660290	321570	1537
General function prediction only	METABOLISM	MFS permease	44956	135838	1369860	1134065	OTA01520	503131	OPB38246	98161	28689	149087	18660308	86721	1554
RNA processing and modification	INFORMATION STORAGE AND PROCESSING	pre-mRNA splicing factor CEF1, putative	44960	106999	1388810	1109366	OTA02500	72250	OPB38243	97016	28151	33700	18660312	65299	1557
General function prediction only	METABOLISM	zinc containing alcohol dehydrogenase superfamily	44965	106991	61760	1137462	OTA02573	70981	OPB38233	2990	171108	29489	18661379	51401	3454
Function unknown	POORLY CHARACTERIZED	unknown protein,	44967	121966	1397951	1175654	OTA04774	503158	OPB38229	7307	121079	149070	18660320	54676	1565
Lipid transport and metabolism	METABOLISM	methylsterol desaturase ERG25	44987	121962	1467793	139719	OTA08859	503174	OPB38209	7288	81725	301217	18660345	34278	1587
Signal transduction mechanisms	CELLULAR PROCESSES AND SIGNALING	MAPK3, probably involved in stress response and osmosensing, Hog1p	45018	95320	1323720	1131706	OTA08842	995	OPB38173	96421	83666	301235	18658145	452030	1615
Intracellular trafficking, secretion, and vesicular transport	CELLULAR PROCESSES AND SIGNALING	vacuolar sorting protein, vps17	45050	106883	1426900	1137545	OTA04224	489868	OPB38129	7250	84152	148947	18658185	129825	1653
Function unknown	POORLY CHARACTERIZED	unknown protein	45085	135776	1325312	1107882	OTA01534	132526	OPB38087	6032	60187	301281	18661188	34371	6328
Posttranslational modification, protein turnover, chaperones	CELLULAR PROCESSES AND SIGNALING	serine/threonine protein kinase	45112	70489	1325383	1176127	OTA00821	95533	OPB39857	7577	39233	21428	18658641	141726	4814
Inorganic ion transport and metabolism	METABOLISM	sulfite reductase, ß-subunit	45138	140064	46720	1176211	OTA00822	11450	OPB39880	7604	112662	128510	18656439	142093	4791
Energy production and conversion	METABOLISM	mitochondrial F1F0 ATP synthase subunit F Atp17	45153	117474	1398145	1165473	OTA08415	488286	OPB39889	7612	49119	298986	18656432	58667	4784
Function unknown	POORLY CHARACTERIZED	unknown protein	45191	95114	1436322	1107194	OTA00622	367933	OPB39913	7636	9172	153483	18656696	141768	8162
Signal transduction mechanisms	CELLULAR PROCESSES AND SIGNALING	Transmembran serin/threoninkinase Ire1	45242	6675	1463208	1168199	OTA03820	88092	OPB43384	4426	57819	233475	18657222	48308	4918
Lipid transport and metabolism	METABOLISM	oleate-delta12-desaturase	45250	108308	1335669	1132710	OTA01658	116932	OPB43378	97301	85112	297121	18657217	144697	4912
Function unknown	POORLY CHARACTERIZED	unknown protein	45317	108217	1333319	1140520	OTA01555	87628	OPB43326	98567	42822	44649	18666008	59250	8439
Inorganic ion transport and metabolism	METABOLISM	Sodium Bile acid symporter family protein	45343	136288	1401871	1168315	OTA06230	88088	OPB47134	7347	57363	44549	18666099	70403	7478
Function unknown	POORLY CHARACTERIZED	unknown protein	45369	108150	1439048	1198619	OTA06236	86868	OPB47069	98524	67359	289166	18666151	143241	5663
General function prediction only	METABOLISM	tyrosinase	45445	96450	317315	1158870	OTA04714	86843	OPB46978	99516	42827	212071	18666248	48605	4530
Signal transduction mechanisms	CELLULAR PROCESSES AND SIGNALING	Protein kinase	45456	108044	66117	1118011	OTA04756	17410	OPB46970	6080	226323	51620	18666257	28584	4540
Amino acid transport and metabolism	METABOLISM	BCAT_beta_family	45459	108042	1438976	1118373	OTA04921	482844	OPB46969	6079	112903	157321	18664248	28585	4541
Intracellular trafficking, secretion, and vesicular transport	CELLULAR PROCESSES AND SIGNALING	v-Snare Sft1; intra-Golgi	45476	96412	39290	1168459	OTA01856	448893	OPB46951	6061	81972	144746		28604	4562
Function unknown	POORLY CHARACTERIZED	unknown protein	45512	96373	1401652	1199101	OTA03231	509082	OPB46907	98114	210257	297292	18663144	28634	8411
General function prediction only	METABOLISM	MFS permease	45523	136203	1247508	1199143	OTA00762	87430	OPB46899	3009	44844	51481	18663135	59551	5852
General function prediction only	METABOLISM	short chain dehydrogenase/reductase	45571	96306	1401578	1168562	OTA08130	509162	OPB46849	6230	76510	280465	18663086		8583
Signal transduction mechanisms	CELLULAR PROCESSES AND SIGNALING	PTH11 GPCR	45573	107912	1422252	1118088	OTA05752	481091	OPB46846	2385	25302	222553	18663082	119627	6427
Function unknown	POORLY CHARACTERIZED	unknown protein	45595	96272	1401555	1135258	OTA05222	509183	OPB46829	6250	216746	297339	18663066	81553	2116
Function unknown	POORLY CHARACTERIZED	unknown protein	45598	96271	1438854	1117420	OTA05733	451836	OPB46827	6252	54762	289358	18663064	143719	2118
Signal transduction mechanisms	CELLULAR PROCESSES AND SIGNALING	ADP-ribosylation factor Arf1	45604	107876	4628	1117264	OTA03400	87312	OPB46824	6255	111588	297344		144383	2121
Function unknown	POORLY CHARACTERIZED	unknown protein	45624	122334	1438838	1118161	OTA02256	86928	OPB46811	4747	57348	157142	18663046	143563	2136
Function unknown	POORLY CHARACTERIZED	unknown protein	45675	107783	1426687	1117404	OTA02264	88200	OPB46751	2629	43393	157077	18655922	70796	4496
Function unknown	POORLY CHARACTERIZED	unknown protein	45688	23922	1386997	1117027	OTA02269	129003	OPB35971	97659	59546	171911	18659473	75931	8102
Function unknown	POORLY CHARACTERIZED	unknown protein	45689	127474	1344644	1199796	OTA02809	100845	OPB35972	3103	111960	320897	18659471	127175	8104
Carbohydrate transport and metabolism	METABOLISM	GH47 α-1,2-mannosidase	45717	122299	1426723	1117251	OTA06060	487999	OPB36011	97554	52173	127412	18659497	233323	9137
Inorganic ion transport and metabolism	METABOLISM	Metallophosphoesterase	45727	107713	9153	1089298	OTA03443	11191	OPB36025	1188	78522	163391	18659511	42929	9152
Posttranslational modification, protein turnover, chaperones	CELLULAR PROCESSES AND SIGNALING	Oligosaccharyltransferase, gamma subunit	45732	107707	1406768	1135304	OTA05541	100764	OPB36028	1184	88811	301378	18659512	53891	9185
Signal transduction mechanisms	CELLULAR PROCESSES AND SIGNALING	CPC2	45736	107701	1406770	1132106	OTA03318	156231	OPB36030	1182	215760	148743	18659514	127947	9182
Function unknown	POORLY CHARACTERIZED	unknown protein	45748	24957	1345034	1178033	OTA03304	2398	OPB39656	3393	214358	261481	18657806	144489	10661
Cytoskeleton	CELLULAR PROCESSES AND SIGNALING	Cytoskeleton assembly control protein SLA1	45775	79959	1406866	1135964	OTA00604	135686	OPB39639	3376	38587	171870	18657790	197431	4450
Function unknown	POORLY CHARACTERIZED	unknown protein	45852	24994	1417667	6446	OTA06451	491388	OPB39576	96613	120125	226468	18659440	127373	7883
Transcription	INFORMATION STORAGE AND PROCESSING	C2H2 transcriptional regulator	45866	137297	1396057	1135989	OTA05457	545314	OPB39563	97361	232290	226497	18657395	53800	5369
Inorganic ion transport and metabolism	METABOLISM	phosphate transporter	45868	110883	15462	1142973	OTA01542	491362	OPB39556	97814	210788	301437	18657393	127574	6799
Translation, ribosomal structure and biogenesis	INFORMATION STORAGE AND PROCESSING	60s ribosomal protein L36 based on homology to the corresponding protein in other fungi.	45912	110939	1003374	21815	OTA05056	2201	OPB39457	3229	87972	301472	18660367	53761	368
Replication, recombination and repair	INFORMATION STORAGE AND PROCESSING	mismatched base pair and cruciform DNA recognition protein	45971	123417	1396179	1124824	OTA07825	504642	OPB39498	1868	214531	32123	18660412	33501	315
Function unknown	POORLY CHARACTERIZED	unknown protein	45980	141455	74523	142471	OTA07819	311676	OPB39503	1863	40539	84866	18660071	22384	4154
Posttranslational modification, protein turnover, chaperones	CELLULAR PROCESSES AND SIGNALING	serine threonine protein kinase SNF1	45998	111030	1434931	1170808	OTA05578	75774	OPB39513	96598	184045	227921	18660062	127433	4144
Function unknown	POORLY CHARACTERIZED	unknown protein, only in fungi	46002	123435	75154	1170817	OTA08030	504672	OPB39523	97041	162942	301901	18660049	53111	1529
Function unknown	POORLY CHARACTERIZED	unknown protein	46035	95790	1322861	57560	OTA08037	491191	OPB39426	2165	18351	206334	18660021	102616	1502
Function unknown	POORLY CHARACTERIZED	unknown protein	46203	136022	1367162	1207690	OTA08345	504333	OPB39273	5531	211025	135489	18660753	53259	2342
General function prediction only	POORLY CHARACTERIZED	SAM-dependent metyhltransferase	46209	136025	1321273	1161469	OTA06889	75395	OPB39266	5538	70254	295082	18660718	219987	2350
Amino acid transport and metabolism	METABOLISM	S-adenosylmethionine synthetase	46238	107551	1012623	1136136	OTA06877	76897	OPB39232	3843	216964	301763	18662985	127372	2386
Transcription	INFORMATION STORAGE AND PROCESSING	ATP-binding protein	46240	95942	1302925	1161506	OTA06875	504268	OPB39231	3842	38353	30789	18662984	128233	2387
Function unknown	POORLY CHARACTERIZED	unknown protein	46242	122225	1387751	1143273	OTA03943	74056	OPB39230	3841	56201	31750	18662983	127271	2388
Coenzyme transport and metabolism	METABOLISM	tetrahydrofolate dehydrogenase/cyclohydrolase	46244	107563	1418008	22068	OTA00087	301127	OPB39228	3839	232656	85094	18662981	127816	2390
Function unknown	POORLY CHARACTERIZED	unknown protein	46247	107568	1322286	1179587	OTA05507	490940	OPB39226	3837	130289	295045	18662977	156698	2393
Function unknown	POORLY CHARACTERIZED	unknown protein	46266	95982		1164091	OTA07760	490918	OPB39208	97117	39098	78211	18662959	128776	2409
Coenzyme transport and metabolism	METABOLISM	ubiquinone biosynthesis monooxygenase COQ6	46301	107643	1346186	1135817	OTA07385	75942	OPB42900	2116	41322	148120	18662899	63983	674
RNA processing and modification	INFORMATION STORAGE AND PROCESSING	small nuclear ribonucleoprotein LSM2	46320	122262	63348	1122168	OTA03335	74996	OPB42916	2100	40938	135662	18662883	156922	659
Translation, ribosomal structure and biogenesis	INFORMATION STORAGE AND PROCESSING	elongation factor Tu (GTP binding).	46382	96772	1322830	1169809	OTA03343	99694	OPB40856	5702	66295	43212	18660156	146533	5567
Carbohydrate transport and metabolism	METABOLISM	GT15 α-1,2-mannosyltransferase	46421	96819	1321996	1121957	OTA01659	101897	OPB40989	4990	40100	240794	18663696	71549	4863
General function prediction only	POORLY CHARACTERIZED	Thioredoxin binding protein TBP-2	46446	96852	1323659	1204213	OTA08193	98158	OPB41024	97946	37380	240732	18663727	146583	7390
Posttranslational modification, protein turnover, chaperones	CELLULAR PROCESSES AND SIGNALING	serine palmitoyl transferase, subunit LCBB	46463	33817	1388151	1160359	OTA02441	98396	OPB41079	6346	111698	299162	18663776	147468	8258
Signal transduction mechanisms	CELLULAR PROCESSES AND SIGNALING	G-protein beta subunit	46469	96878	1024217	1121978	OTA03974	98330	OPB41082	6348	117213	42956	18663778	146950	8256
Translation, ribosomal structure and biogenesis	INFORMATION STORAGE AND PROCESSING	Rps16 gene encoding protein component of the small (40S)Ribosomal subunit (S9 family).	46490	118104	1396998	1142171	OTA00632	513214	OPB41098	98101	52587	256508	18663799	60467	7456
Function unknown	POORLY CHARACTERIZED	unknown protein	46493	108518	1321816	1121637	OTA00633	513215	OPB41099	98102	83729	43604	18663800	60468	7455
Amino acid transport and metabolism	METABOLISM	Prephenate dehydrogenase	46545	140653	1396855	1122098	OTA05771	512912	OPB40963	98297	92769	158094	18659196	60520	6542
Function unknown	POORLY CHARACTERIZED	unknown protein	46582	122548	1396787	1142267	OTA00901	503959	OPB38957	99298	232691	31787	18656736	53630	248
Function unknown	POORLY CHARACTERIZED	unknown protein	46597	108656	1346620	1135717	OTA04833	75586	OPB38970	2948	38891	207197	18656749	42670	236
Translation, ribosomal structure and biogenesis	INFORMATION STORAGE AND PROCESSING	Nop14p, maturaltion of 18rRNA	46607	97061	1367841	1135722	OTA05148	527442	OPB43027	7573	192705	172421	18660997	33381	545
Function unknown	POORLY CHARACTERIZED	unknown protein	46613	74277	1367831	1121690	OTA05147	50494	OPB39018	2006	62469	177343	18661001	128974	540
RNA processing and modification	INFORMATION STORAGE AND PROCESSING	ATP-dependent RNA helicase eIF4A	46619	108682	1346583	1164458	OTA06372	74398	OPB39014	584	232617	301614	18661004	33388	537
Intracellular trafficking, secretion, and vesicular transport	CELLULAR PROCESSES AND SIGNALING	Prenylated Rab acceptor 1 Yip3	46639	74391	1322898	1121963	OTA06090	74885	OPB38998	97681	113522	258934		128038	9087
Function unknown	POORLY CHARACTERIZED	unknown protein with PX domain	46687	136503	1323130	1121557	OTA06125	490380	OPB43015	7561	58777	286463	18660986	42602	556
Replication, recombination and repair	INFORMATION STORAGE AND PROCESSING	eukaryotic translation initiation factor 3 subunit M	46702	24283	1427384	1170101	OTA01728	73886	OPB43002	7548	65604	301633	18660969	128409	568
Replication, recombination and repair	INFORMATION STORAGE AND PROCESSING	endonuclease/exonuclease/phosphatase family protein	46763	139410	1339817	1115133	OTA00227	89671	OPB40305	1443	228270	292532	18661600	145801	2288
Function unknown	POORLY CHARACTERIZED	unknown protein	46764	125376	1404378	1134842	OTA05511	7447	OPB40306	1444	91895	38063	18661601	198137	2289
Amino acid transport and metabolism	METABOLISM	OPT oligopeptide transporter	46794	26904	1339879	1157828	OTA05513	101937	OPB40340	268	50243	299725	18661642	150025	2312
Carbohydrate transport and metabolism	METABOLISM	GH3 β-glucosidase CEL3d	46816	122639	1434324	1164680	OTA04510	103121	OPB36181	4308	201309	35140	18656071	151429	3186
Carbohydrate transport and metabolism	METABOLISM	MFS hexose transporter CLP1, transports cellodextrins in N. crassa	46819	97259	1343496	1164681	OTA04519	111997	OPB36180	3754	27972	215408	18664440	134871	1877
Transcription	INFORMATION STORAGE AND PROCESSING	transcription factor IWS1	46862	97331	1406885	1107316	OTA04533	73774	OPB38830	1765	213380	78856	18666570	43014	9493
Function unknown	POORLY CHARACTERIZED	unknown protein	46882	97353	1435643	1136918	OTA07023	174774	OPB38815	1750	181009	35247	18659694	23214	5656
Transcription	INFORMATION STORAGE AND PROCESSING	Transcriptional activator HAC1, UPR regulator	46902	128619	46165	1136941	OTA02496	72005	OPB38788	2138	51959	137322	18659670	129093	5631
Lipid transport and metabolism	METABOLISM	2-deoxy-D-gluconate 3-dehydrogenase	46936	109049	1324799	1155132	OTA05844	177861	OPB38732	97459	70149	127573	18659618	54076	3552
Translation, ribosomal structure and biogenesis	INFORMATION STORAGE AND PROCESSING	Translation elongation factor 1a	46958	122704	1397263	1133928	OTA00408	12328	OPB38715	98828	230640	300828	18659602	158395	3536
Lipid transport and metabolism	METABOLISM	Phosphatidylinositol transfer protein	47020	136652	1325238	1092838	OTA05445	131161	OPB38645	616	229468	149651	18658700	23380	987
Function unknown	POORLY CHARACTERIZED	unknown protein	47049	97596	1369034	63060	OTA08439	104042	OPB38599	68	113690	32927	18656585	33920	1980
Signal transduction mechanisms	CELLULAR PROCESSES AND SIGNALING	RAS small GTPase, Rac subfamily, related to Colletotrichum trifolii RAC1	47055	24423	46645	1174300	OTA07937	537403	OPB38593	62	111456	300919	18661235	43828	1975
Inorganic ion transport and metabolism	METABOLISM	Sulfate adenylyltransferase	47066	24431	1113814	1108820	OTA06205	502682	OPB38572	922	27987	300938		309900	1950
Function unknown	POORLY CHARACTERIZED	unknown protein	47069	97629	1418804	1107829	OTA06671	186090	OPB38571	921	45963	246983	18658433	130740	1949
Secondary metabolites biosynthesis, transport and catabolism	METABOLISM	dinase	47077	140866	1325567	1109403	OTA06656	101014	OPB38563	1484	191680	225013	18658425	130811	1941
Posttranslational modification, protein turnover, chaperones	CELLULAR PROCESSES AND SIGNALING	peptidase M18	47127	129298	1328412	1111645	OTA03353	78394	OPB37385	3171	68632	302157	18662588	25947	7967
Function unknown	POORLY CHARACTERIZED	unknown protein	47134	136865	1468879	1156174	OTA08720	492243	OPB37392	3163	36026	130189	18662581	137454	7960
Posttranslational modification, protein turnover, chaperones	CELLULAR PROCESSES AND SIGNALING	Glutathione peroxidase	47136	141021	17998	1111416	OTA08744	505524	OPB37360	1306	215161	94401	18662562	56993	1142
Carbohydrate transport and metabolism	METABOLISM	D-galacturonic acid reductase	47153	98078	1390165	1134263	OTA07970	109919	OPB37349	3567	35839	302229	18656531	136443	1076
Function unknown	POORLY CHARACTERIZED	unknown protein	47167	109678	1328785	1111785	OTA03609	2976	OPB37335	3580	82240	30347	18656973	137309	1089
Amino acid transport and metabolism	METABOLISM	amino acid transporter protein	47175	24582	1329716	1156127	OTA03614	78452	OPB37329	3586	167072	130160	18656967	26026	1095
Nucleotide transport and metabolism	METABOLISM	Nucleoside diphosphate kinase	47221	122917	1399725	1134236	OTA03627	505436	OPB37285	6646	36122	302177	18662550	25983	1138
Carbohydrate transport and metabolism	METABOLISM	GH3 β-glucosidase BGL3i	47268	109567	1198076	1111544	OTA03653	77214	OPB37244	1385	176886	161122	18658542	137007	1025
Function unknown	POORLY CHARACTERIZED	unknown protein	47286	97934	1390274	1111356	OTA06296	492060	OPB37235	5263	35879	287323	18658534	67880	1017
Posttranslational modification, protein turnover, chaperones	CELLULAR PROCESSES AND SIGNALING	protein palmitoyl transferase PFA3	47290	109545	1437508	1187190	OTA02314	77971	OPB37232	5260	36222	147070	18658531	137784	7304
Energy production and conversion	METABOLISM	P-type ATPase	47315	76727	18143	1187097	OTA02307	77307	OPB37212	5241	223638	229265	18658510	137852	7325
Transcription	INFORMATION STORAGE AND PROCESSING	Zn2Cys6 transcriptional regulator	47317	109517	1328625	1111259	OTA02924	349866	OPB37210	96602	213129	322087	18658508	67910	7327
General function prediction only	POORLY CHARACTERIZED	long chronological life-span protein 2, putative	47330	118502	65129	46602	OTA04589	79424	OPB37186	99838	193136	77588	18658242	137492	6926
General function prediction only	METABOLISM	FAD binding protein	47420	109375	269987	1134168	OTA04587	479745	OPB37582	1023	230840	295855	18661198	153076	3911
Energy production and conversion	METABOLISM	NAD(P) transhydrogenase beta subunit	47432	109361	1390427	1155871	OTA04998	3256	OPB37604	99641	89941	146844	18665053	137890	3889
Transcription	INFORMATION STORAGE AND PROCESSING	Zn2Cys6 transcriptional regulator	47479	136703	272262	1190518	OTA05133	110761	OPB37684	97881	163407	134299	18660102	166191	10286
Function unknown	POORLY CHARACTERIZED	unknown protein	47600	137042	1329847	1163125	OTA06733	10165	OPB36908	7788	190296	284482	18664763	35167	8132
Energy production and conversion	METABOLISM	succinyl-CoA:3-ketoacid-coenzyme A transferase subunit A	47603	110167	1330682	1172630	OTA04319	98136	OPB36904	7784	82475	37648	18664767	133117	8128
Function unknown	POORLY CHARACTERIZED	unknown protein	47611	141170	1421021	1129457	OTA02188	126532	OPB36899	7779	58121	300182	18664773	87628	8123
Function unknown	POORLY CHARACTERIZED	unknown protein	47621	123146	1400127	1129193	OTA05664	276896	OPB36894	7774	43875	300184	18664778	162181	8118
Signal transduction mechanisms	CELLULAR PROCESSES AND SIGNALING	stress response regulator SrrA	47635	110128	1421037	1129571	OTA00372	543281	OPB36885	7765	153427	137669	18664790	133466	6823
Function unknown	POORLY CHARACTERIZED	unknown protein	47670	8208	1421068	61070	OTA00378	83173	OPB36852	7733	50782	150214	18664822	132203	6851
Carbohydrate transport and metabolism	METABOLISM	MFS cellobiose transporter Stp1	47710	136988	1437894	1129228	OTA02912	493995	OPB36796	5646	50627	150280	18664889	133519	8391
Function unknown	POORLY CHARACTERIZED	unknown protein	47733	123055	1390689	1144752	OTA04465	494019	OPB36774	2397	50767	300255	18664913	44599	8848
Function unknown	POORLY CHARACTERIZED	unknown protein	47752	109989	1211420	1130459	OTA03155	4595	OPB36750	5283	37219	170842	18657417	133815	8091
Function unknown	POORLY CHARACTERIZED	unknown protein	47766	109968	1353418	1189710	OTA05883	83240	OPB36737	5269	36666	172602	18657431	132155	8078
Translation, ribosomal structure and biogenesis	INFORMATION STORAGE AND PROCESSING	ribosomal protein S10.	47795	141093	1469415	1133816	OTA05889	113828	OPB36707	1289	81563	150394	18657908	132601	4592
Function unknown	POORLY CHARACTERIZED	unknown protein	47806	109917	1330471	1163508	OTA00941	507351	OPB36693	1343	216563	284689	18657885	133633	4618
Posttranslational modification, protein turnover, chaperones	CELLULAR PROCESSES AND SIGNALING	prenylcysteine lyase, putative	47814	55662	1438044	152546	OTA03972	507365	OPB36683	1353	231425	127733	18657895	161677	4606
Function unknown	POORLY CHARACTERIZED	unknown protein	47829	109892	1331419	1173048	OTA05426	82286	OPB36676	575	220981	319290	18657878	66196	4625
Posttranslational modification, protein turnover, chaperones	CELLULAR PROCESSES AND SIGNALING	histone chaperone ASF1	47838	98270	1400428	1136690	OTA05422	82995	OPB36669	568	216556	300330	18657870	55481	4632
Defense mechanisms	CELLULAR PROCESSES AND SIGNALING	PDR-type ABC transporters	47897	109810	65547	1134693	OTA07545	499017	OPB36591	1412	83793	131379	18659544	129972	2025
Secondary metabolites biosynthesis, transport and catabolism	METABOLISM	ABC1 family protein	47926	78395	1400477	1111843	OTA08106	82840	OPB36567	1078	46023	245031	18660204	55365	2048
Energy production and conversion	METABOLISM	Mitochondrial oxoglutarate/malate carrier proteins	47930	34838	1400469	1134682	OTA08115	82475	OPB36561	1072	212668	300400	18660210	133398
Function unknown	POORLY CHARACTERIZED	unknown protein, WD domains	47971	99567	1439386	1200567	OTA05578	76655	OPB39035	3211	2683	32176	18661374	126908	3448
Inorganic ion transport and metabolism	METABOLISM	Zinc transporter	47987	99586	1259998	1119414	OTA07340	490407	OPB43039	5960	170560	147585	18661347	210827	5468
Function unknown	POORLY CHARACTERIZED	unknown protein with DnaJ domain, heat shock factor Hsp40	48001	99603	1392254	1118890	OTA00359	286132	OPB43046	5967	163776	173440	18661340	127279	5475
Function unknown	POORLY CHARACTERIZED	unknown protein	48055	130512	1402362	1119627	OTA00545	106433	OPB43110	1575	52825	301942	18658085	22345	4192
Function unknown	POORLY CHARACTERIZED	unknown protein	48058	141552	1439469	1119590	OTA08574	503835	OPB43112	1573	113539	166065	18658086	128116	4191
Function unknown	POORLY CHARACTERIZED	unknown protein	48080	130534	5338	1119856	OTA08293	289436	OPB43131	97472	37182	29124	18658105	63605	4173
Translation, ribosomal structure and biogenesis	INFORMATION STORAGE AND PROCESSING	leucyl-tRNA synthetase, class Ia	48146	99794	1357522	1118576	OTA06889	75651	OPB43180	583	51891	127329	18660448	182958	281
Translation, ribosomal structure and biogenesis	INFORMATION STORAGE AND PROCESSING	ribosomal protein L27e. Homologue of yeast RPL27a/b.	48170	123555	1357551	1207589	OTA08231	13388	OPB43192	96974	38192	258888	18660459	53659	269
Carbohydrate transport and metabolism	METABOLISM	UDP-galactopyranose mutase	48178	25190	1439542	1135429	OTA00682	291724	OPB43194	96615	175433	301560	18660461	22916	267
Function unknown	POORLY CHARACTERIZED	unknown protein, intracellular	48211	141605	1423036	1119366	OTA00801	6492	OPB46744	2622	66532	236801	18658776	250435	5738
Chromatin structure and dynamics	INFORMATION STORAGE AND PROCESSING	lysine methyltransferases (HMKTs) - non SET	48225	99879	1334949	1118456	OTA03743	509319	OPB46715	99366	66362	53508	18655901	146966	8922
Transcription	INFORMATION STORAGE AND PROCESSING	Zn2Cys6 transcriptional regulator	48281	104702	1442666	1135452	OTA00568	455665	OPB46678	3046	194368	145432	18656648	147390	3423
Function unknown	POORLY CHARACTERIZED	unknown protein	48295	116306	1386667	1119046	OTA00577	514251	OPB46644	98221	52324	298013		60650	5298
Function unknown	POORLY CHARACTERIZED	unknown protein	48301	104679	1344235	1201635	OTA06421	334093	OPB46631	99142	183741	236581		147217	5287
Posttranslational modification, protein turnover, chaperones	CELLULAR PROCESSES AND SIGNALING	ATG4	48351	23384	1406534	1135647	OTA06422	506959	OPB37741	96756	61157	208244	18655907	61083	10166
Posttranslational modification, protein turnover, chaperones	CELLULAR PROCESSES AND SIGNALING	26S proteasome regulatory complex subunit Rpn12	48366	106222	1466299	1203638	OTA05167	518933	OPB37750	3652	188465	302439		92348	7033
Chromatin structure and dynamics	INFORMATION STORAGE AND PROCESSING	Histone deacetylase; regulates transcription and silencing	48386	94649	1365523	164776	OTA07879	83835	OPB37768	3672	124089	163610		39856	7052
Function unknown	POORLY CHARACTERIZED	unknown protein	48398	94662	1386515	1160162	OTA00666	83510	OPB37774	5489	179290	152803		147976	7058
Transcription	INFORMATION STORAGE AND PROCESSING	Zn2Cys6 transcriptional regulator	48438	23425	1442590	1120253	OTA05122	507044	OPB37813	3611	215567	140324		61022	2436
Carbohydrate transport and metabolism	METABOLISM	MFS maltose permease	48444	135589	56084	1120433	OTA06538	480915	OPB37815	3609	31507	42157		148252	2438
Intracellular trafficking, secretion, and vesicular transport	CELLULAR PROCESSES AND SIGNALING	t-SNARE, SSO2	48478	139928	1404293	1203312	OTA04408	493845	OPB37841	98639	3339	302484		200527	2467
Function unknown	POORLY CHARACTERIZED	unknown protein	48482	135607	1361211	1120695	OTA07517	480945	OPB37842	98638	71755	152882		30147	2468
Function unknown	POORLY CHARACTERIZED	unknown protein	48486	139930	1058646	1203289	OTA03605	400503	OPB37846	96808	31286	302490		258229	2470
Defense mechanisms	CELLULAR PROCESSES AND SIGNALING	half-sized ABC transporter	48516	106407	1404256	1203213	OTA02961	493886	OPB37874	4865	219724	152930	18663513	72207	2500
Function unknown	POORLY CHARACTERIZED	unknown protein	48541	106439	1404223	1135586	OTA02972	486863	OPB37899	1966	44263	230271	18663536	200367	697
Function unknown	POORLY CHARACTERIZED	Carboxylesterase family	48599	135666		1159954	OTA02974	487854	OPB44660	7198	89711	140503	18663594	72115	757
Lipid transport and metabolism	METABOLISM	Glycerophosphoryl diester phosphodiesterase	48603	139982		1169520	OTA03039	100529	OPB44661	7199	129598	42544	18663595		756
General function prediction only	POORLY CHARACTERIZED	F-box domain-containing protein	48653	94981	21403	1159923	OTA03038	330207	OPB44695	3913	111384	41612	18663561	30061	724
Function unknown	POORLY CHARACTERIZED	unknown protein	48686	106633	1360739	1141703	OTA01050	513665	OPB44563	6148	52168	89336	18663679	72021	848
Carbohydrate transport and metabolism	METABOLISM	GT20 Bifunctional trehalose-6-phosphate synthase/trehalose-6-phosphate phosphatase	48707	67350	1338844	1121371	OTA01042	99990	OPB44519	96786	119998	140629	18657637	60744	10256
Function unknown	POORLY CHARACTERIZED	unknown protein	48747	98729	1404724	1171444	OTA01027	71779	OPB38004	98615	230901	216039	18663890	359376	5236
Transcription	INFORMATION STORAGE AND PROCESSING	Zn2Cys6 transcriptional regulator	48773	98754	1070533	1125105	OTA03723	503387	OPB38020	97448	84160	294558	18661256	131446	5036
Lipid transport and metabolism	METABOLISM	fatty acid synthase - candidate FAS2	48788	35261	1425026	1161913	OTA03726	477582	OPB38034	98634	209115	85662	18661240	198786	5050
General function prediction only	METABOLISM	amidase	48792	24838	1340145	58180	OTA08887	1128	OPB38036	98632	77444	226144	18661238	185593	5052
Translation, ribosomal structure and biogenesis	INFORMATION STORAGE AND PROCESSING	aspartyl-tRNA synthetase, class IIb.	48819	110431	1038635	1136246	OSZ99853	71935	OPB38048	5993	48473	148873	18661225	131193	7108
Signal transduction mechanisms	CELLULAR PROCESSES AND SIGNALING	ARF GAP zinc finger protein Gcs1	48835	141264	1465132	1136240	OSZ99970	132582	OPB38061	6006	28185	294523	18661216	54842	7118
Function unknown	POORLY CHARACTERIZED	unknown protein	48852	79258	1298748	1083641	OSZ99967	64539	OPB38076	6022	8939	301291	18661199	130356	7131
Function unknown	POORLY CHARACTERIZED	unknown protein	48865	137154	141709	1125180	OTA06802	95539	OPB39823	2696	128024	162452	18658663	141652	3987
Function unknown	POORLY CHARACTERIZED	Insulinase (Peptidase family M16)Peptidase M16 inactive domain	48883	137160	7499	1171353	OTA08217	499221	OPB39811	97537	193371	128537	18658676	47787	3976
Signal transduction mechanisms	CELLULAR PROCESSES AND SIGNALING	protein phosphatase 2A	48910	110544	1383386	1136224	OTA06965	511997	OPB39774	2694	140860	299066	18658841	58791	6017
Signal transduction mechanisms	CELLULAR PROCESSES AND SIGNALING	calcipressin	48924	24894	1340445	1136221	OTA06974	512006	OPB39764	96760	62670	299076	18658829	27864	6029
Function unknown	POORLY CHARACTERIZED	unknown protein	48951	98974	1394374	58727	OTA05481	124340	OPB39742	1608	51364	132525	18656390	424664	9688
Replication, recombination and repair	INFORMATION STORAGE AND PROCESSING	eukaryotic initiation factor 3, gamma subunit.	49038	130009	1362580	1133615	OTA01585	124528	OPB39670	99559	46530	89892	18662707	142102	9273
RNA processing and modification	INFORMATION STORAGE AND PROCESSING	RNA-dependent RNA-polymerase	49048	99094	61107	143991	OTA06081	95176	OPB45674	98230	39184	317554	18663804	195554	9631
RNA processing and modification	INFORMATION STORAGE AND PROCESSING	nuclear exosomal RNA helicase, related to N. crassa FRH	49059	110734	1364122	1136176	OTA04614	95190	OPB45689	2322	39280	53649	18659255	142415	8536
Carbohydrate transport and metabolism	METABOLISM	GH74 Xyloglucanase CEL74a, CBM1	49081	111943	1329206	1156470	OTA03806	88968	OPB46497	5563	81033	87590	18657522	54925	5197
Posttranslational modification, protein turnover, chaperones	CELLULAR PROCESSES AND SIGNALING	glutaredoxin domain-containing protein	49099	141746	17731	1188880	OTA06760	78586	OPB43723	1113	176444	178954	18658050	30813	3350
Amino acid transport and metabolism	METABOLISM	Glutamate-1-semialdehyde aminotransferase	49112	111892	1372456	1156440	OTA04186	2610	OPB36983	98152	36134	138933	18658030	73005	2148
Intracellular trafficking, secretion, and vesicular transport	CELLULAR PROCESSES AND SIGNALING	Translocation protein Sec66	49149	111843	1437172	1188709	OTA00508	77849	OPB37012	99113	86293	299948	18656306	61691	2169
Carbohydrate transport and metabolism	METABOLISM	GH17 glucan 1,3 β-glucosidase/ glucan endo-1,3-β-glucosidase	49193	141702	1461425	1134340	OTA05950	491834	OPB37059	5186	40830	139054	18658925	150316	10283
Translation, ribosomal structure and biogenesis	INFORMATION STORAGE AND PROCESSING	threonyl-tRNA synthetase, class IIa.	49197	25305	17805	1188564	OTA02949	79618	OPB37061	5188	26720	128075	18658927	150399	7590
General function prediction only	METABOLISM	cytochrome C peroxidase	49205	111772	1420373	1207454	OTA01777	479191	OPB37066	5192	75497	299895	18658932	51031	7595
Transcription	INFORMATION STORAGE AND PROCESSING	Zn2Cys6 transcriptional regulator	49232	25292	1389965	1134330	OTA00624	78699	OPB37079	6657	35523	221379	18658945	145768	7608
Carbohydrate transport and metabolism	METABOLISM	GH16 glucan endo-1,3(4)-β-D-glucosidase	49274	111701	1420408	1097286	OTA07714	2738	OPB37104	98503	36387	16265		60236	1391
Function unknown	POORLY CHARACTERIZED	unknown protein	49295	141666	1454061	1110952	OTA07990	77888	OPB37123	97370	111071	299843		173191	1369
Function unknown	POORLY CHARACTERIZED	unknown protein	49304	100044	1437268	1111728	OTA07981	491932	OPB37134	99315	50212	79837		145989	1359
Function unknown	POORLY CHARACTERIZED	unknown protein	49308	123635	1390022	1188265	OTA07979	77791	OPB37141	97749	188606	38795		144926	1348
Function unknown	POORLY CHARACTERIZED	unknown protein	49366	99979	1399538	1188063	OTA07976	3099	OPB37454	96877	127703	318608	18660576	198435	1300
Transcription	INFORMATION STORAGE AND PROCESSING	Zn2Cys6 transcriptional regulator	49372	9219	1329070	1188035	OTA07975	492327	OPB37458	96526	73420	161814	18655969	29244	1296
Translation, ribosomal structure and biogenesis	INFORMATION STORAGE AND PROCESSING	UTP15, encoding a component of the SSU processome	49373	81479	1399541	1134296	OTA06634	505636	OPB37451	98265	35993	151744	18655963	60147	1294
Secondary metabolites biosynthesis, transport and catabolism	METABOLISM	Terpenoid synthase TSP9	49399	99943	1329593	1109495	OTA06625	78844	OPB37429	96536	90528	134836	18662626	25909	7822
Carbohydrate transport and metabolism	METABOLISM	GH76 α-1,6-mannanase	49409	111549	1328159	1109817	OTA06181	3063	OPB37420	1061	213831	130206	18664342	135302	7813
Lipid transport and metabolism	METABOLISM	long-chain-fatty-acid-CoA ligase	49489	100503	1066128	157703	OTA06177	481603	OPB36296	98561	147314	150983	18661860	44111	7016
Function unknown	POORLY CHARACTERIZED	unknown protein	49517	100471	1339514	1114406	OTA06175	437518	OPB44342	4127	54986	42071	18662213	140751	7631
Transcription	INFORMATION STORAGE AND PROCESSING	Transcription factor TFIIS	49522	25412	1447143	1157963	OTA06783	5686	OPB44344	99677	61928	302747	18662215	47112	7629
Function unknown	POORLY CHARACTERIZED	unknown protein	49589	25382	1063571	49555	OTA05770	85448		4209	84967	153240	18662144	47030	9188
Intracellular trafficking, secretion, and vesicular transport	CELLULAR PROCESSES AND SIGNALING	mitochondrial import inner membrane translocase subunit TIM10	49594	123758	1063395	1167481	OTA05769	84582	OPB44418	4213	31684	140711	18662140	57984	9191
Function unknown	POORLY CHARACTERIZED	unknown protein	49649	25468	1403056	1112189	OTA07257	508336	OPB44197	97487	85472	303074	18656125	411564
Function unknown	POORLY CHARACTERIZED	unknown protein with DnaJ domain, heat shock factor Hsp40	49696	25485	1463927	1134560	OTA07722	116097	OPB44230	1597	212671	4136	18666631	168255	7532
Function unknown	POORLY CHARACTERIZED	unknown protein with Kelch repeats	49746	141900	1354508	1112480	OTA00582	116212	OPB44274	98280	133226	231075	18657007	168088	6234
Carbohydrate transport and metabolism	METABOLISM	L-arabinitol 4-dehydrogenase	49753	123870	1375632	1134578	OTA00591	495252	OPB44279	98275	177538	153403	18656855	27197	6240
RNA processing and modification	INFORMATION STORAGE AND PROCESSING	ATP-dependent RNA helicase ROK1, putative	49770	83107	1375588	1192238	OTA04261	84826	OPB44298	5016	85020	41642	18656838	140701	8503
Function unknown	POORLY CHARACTERIZED	unknown protein	49795	137874	1331591	1138976	OTA04244	86353	OPB44321	2817	72404	80597	18662224	69030	7619
Function unknown	POORLY CHARACTERIZED	unknown protein	49818	100829	1331626	1112158	OTA08064	507797	OPB36306	99395	230272	36720	18661850	133164	7008
Replication, recombination and repair	INFORMATION STORAGE AND PROCESSING	QDE2, Argonaute-like protein, essential for quelling	49832	100846	1330810	1192390	OTA06152	417954	OPB36331	1018	112874	245602	18661987	56155	6581
Function unknown	POORLY CHARACTERIZED	unknown protein	49838	112481	1469702	1166792	OTA01652	494548	OPB36335	6753	10779	138422	18662808	65809	6577
Transcription	INFORMATION STORAGE AND PROCESSING	BZIP transcriptional regulator	49854	137894	1421593	1112043	OTA08234	84250	OPB36341	6759	112093	164087	18662815	65816	6571
Lipid transport and metabolism	METABOLISM	Methylene-fatty-acyl-phospholipid synthase	49864	137899	1400790	1134617	OTA00941	417207	OPB36349	6769	74134	300563	18662823	340501	6563
Transcription	INFORMATION STORAGE AND PROCESSING	transcription initiation factor TFIIE	49873	137902	1225232	1139027	OTA05647	494524	OPB36354	6775	63963	223534	18662828	55139	6558
Posttranslational modification, protein turnover, chaperones	CELLULAR PROCESSES AND SIGNALING	AAA ATPase	49888	25563	65624	1113023	OTA07182	83574	OPB36371	98193	212678	284944	18661702	133251	9009
Carbohydrate transport and metabolism	METABOLISM	glucosamine-6-phosphate isomerase	49898	112544	18824	1133016	OTA00005	84300	OPB36375	97789	11373	257866	18661698	186403	9005
Translation, ribosomal structure and biogenesis	INFORMATION STORAGE AND PROCESSING	Ribosomal protein S7	49909	141961	1400729	1113442	OTA02694	481509	OPB36384	2263	81209	150849	18656312	186375	8006
Transcription	INFORMATION STORAGE AND PROCESSING	TATA-binding protein	49918	36701	1354182	1164305	OTA08691	4957	OPB36391	2269	83144	300545	18656318	24305	8000
Posttranslational modification, protein turnover, chaperones	CELLULAR PROCESSES AND SIGNALING	26S proteasome regulatory complex subunit Rpn7	49923	112574	18847	1112166	OTA08883	507702	OPB36401	96708	118023	223407	18661707	186425	8759
Defense mechanisms	CELLULAR PROCESSES AND SIGNALING	Glutathione S-transferase	49946	gap in RUT	1423093	1127635	OTA06809	119341	OPB46544	5602	29759	91074	18662275	204321	8308
Nucleotide transport and metabolism	METABOLISM	H+ nucleoside cotransporter	49970	138331	1463610	1133713	OTA00359	6948	OPB46475	6183	225879	46358	18662318	51856	8784
Carbohydrate transport and metabolism	METABOLISM	GH45 endo-β-1,4-glucanase EGL5/CEL45a, contains 1 CBM1	49976	25940	66627	1127360	OTA00545	89222	OPB40224	4958	77126	297095	18664130	155250
General function prediction only	POORLY CHARACTERIZED	BTN1	49992	113592	1335814	1127513	OTA04103	89062	OPB46407	5563	59360	45685	18662364	149162	4385
Defense mechanisms	CELLULAR PROCESSES AND SIGNALING	Mn superoxide dismutase, mitochondrial	50039	101907	1402746	1127476	OTA02590	509539	OPB46299	97341	214110	298896	18665936	61273	8728
Signal transduction mechanisms	CELLULAR PROCESSES AND SIGNALING	Histidine kinase	50068	101867	1325824	1182569	OTA04291	458535	OPB46261	2583	210272	154663	18656495	72537	5347
Signal transduction mechanisms	CELLULAR PROCESSES AND SIGNALING	protein kinase IME2, inducer of meiosis	50071	25897	1271414	146031	OTA04280	496480	OPB46263	2581	57305	142127	18656493	148805	5345
Amino acid transport and metabolism	METABOLISM	Amino acid transporter	50077	113484	1463749	1171818	OTA08393	496485	OPB46268	2577	210345	217538	18656488	72546	5340
Lipid transport and metabolism	METABOLISM	phosphatidyl synthase	50104	51374	1400943	1135829	OTA02427	82084	OPB41918	6605	30657	294582	18661281	129804	5015
Intracellular trafficking, secretion, and vesicular transport	CELLULAR PROCESSES AND SIGNALING	peroxisomal biogenesis factor 11	50131	141991	1354681	1123198	OTA03281	79865	OPB41945	6579	111031	237899	18663963	77941	10303
Coenzyme transport and metabolism	METABOLISM	3-methyl-2-oxobutanoate hydroxymethyltransferase	50159	137966	1331992	1123190	OTA01127	80335	OPB41976	7123	72226	81748	18663909	135671	5258
Lipid transport and metabolism	METABOLISM	Palmitoyltransferase SWF1	50160	101067	1391260	1176768	OTA01210	518063	OPB41985	7132	125686	298400	18663971	77949	8056
Carbohydrate transport and metabolism	METABOLISM	GT Glycosyltransferases not yet assigned to a family	50212	142026	1438499	1123293	OTA01213	95813	OPB45235	5474	88835	152522	18665229	68496	505
Carbohydrate transport and metabolism	METABOLISM	GH16 glucan endo-1,3(4)-β-D-glucosidase	50215	142027	1331719	169387	OTA04949	486218	OPB45234	5473	195878	161115	18665230	138912	504
Posttranslational modification, protein turnover, chaperones	CELLULAR PROCESSES AND SIGNALING	peptidase family M3	50249	112807	1331913	1135859	OTA04965	480024	OPB42000	2781	59256	155050	18663993	135905	4327
Chromatin structure and dynamics	INFORMATION STORAGE AND PROCESSING	sir2 family histone deacetylase	50268	101213	1235059	141027	OTA03004	216723	OPB45342	97331	77402	166209	18659142	192549	9063
Function unknown	POORLY CHARACTERIZED	unknown protein with TPR repeats	50299	112877	1332620	1123579	OTA07000	494869	OPB45315	3728	44028	41321	18659117	139562	8751
Function unknown	POORLY CHARACTERIZED	unknown protein	50316	101269	1401184	1123577	OTA07006	510592	OPB45300	3297	191864	292107	18659101	57700	8449
Function unknown	POORLY CHARACTERIZED	unknown protein	50429	113023	1364463	9157	OTA03905	510776	OPB41591	99773	69655	298587	18656923	93025	946
Function unknown	POORLY CHARACTERIZED	unknown protein	50449	101375	1364502		OTA02594	91995	OPB41605	5915	49793	170069	18656937	150697	959
Function unknown	POORLY CHARACTERIZED	unknown protein	50491	83971	1426095	1104473	OTA02858	484539	OPB41648	98385	85827	238226	18655885	73128	8839
Energy production and conversion	METABOLISM	ATPase, V-type	50516	124071	1442282	1134333	OTA02847	92848	OPB41664	3930	41848	255844	18656670	275125	7917
Carbohydrate transport and metabolism	METABOLISM	2-oxoglutarate dehydrogenase-like protein	50531	101284	1343032		OTA01328	510673	OPB41661	3932	83533	290783	18656680	51043	7928
Function unknown	POORLY CHARACTERIZED	unknown protein	50536	131683	366897	1177980	OTA05039	92304	OPB41676	2748	41975	299275	18658023	394718	10272
Function unknown	POORLY CHARACTERIZED	unknown protein	50539	102288	68341	1143886	OTA05036	93195	OPB44950	353	80446	156738	18666206	152159	10463
Secondary metabolites biosynthesis, transport and catabolism	METABOLISM	ABC transporter	50542	113911	1405582	1162120	OTA03453	8501	OPB44905	98455	181633	129473	18666208	31428	1770
Nucleotide transport and metabolism	METABOLISM	Guanine deaminase (GDEase), an aminohydrolase responsible for the conversion ofGuanine to xanthine and ammonia, the first step to utilizeGuanine as a nitrogen source.	50583	113860	1405416	1126991	OTA03455	511377	OPB44895	98644	232766	133589	18664055	62715	5979
Nucleotide transport and metabolism	METABOLISM	5' nucleotidase	50593	138416	1341839	145538	OTA03458	93324	OPB44887	907	181702	156719	18664069	204623	5993
Lipid transport and metabolism	METABOLISM	Sterol O-acyltransferase/Diacylglycerol O-acyltransferase	50607	102202	1394771	1126923	OTA03463	93923	OPB44983	1130	46168	213158	18657123	73718	1712
Energy production and conversion	METABOLISM	Coenzyme A transferase	50616	113813	22404	1126791	OTA03465	93330	OPB44998	98595	80915	50326	18661155	73728	1703
General function prediction only	METABOLISM	MFS permease	50618	102186	1341968	169831	OTA00219	93498	OPB45001	96937	46639	235183	18661152	203712	1700
Function unknown	POORLY CHARACTERIZED	unknown protein	50625	102167	1394797	67866	OTA06399	235107	OPB45013	397	231618	315181	18661137	51658	1684
Posttranslational modification, protein turnover, chaperones	CELLULAR PROCESSES AND SIGNALING	ERAD-associated E3 ubiquitin-protein ligase HRD1	50647	102137	1341766	1126783	OTA06397	93595	OPB45036	98420	59497	144327	18661110	31535	5853
Cell cycle control, cell division, chromosome partitioning	METABOLISM	cell cycle regulated protein, WD and fizzy domains	50707	102071	1441892	1127051	OTA04764	94021	OPB45069	1997	196629	129527	18661078	152175	5883
RNA processing and modification	INFORMATION STORAGE AND PROCESSING	RNA binding protein	50712	138360		1126795	OTA05419	93680	OPB45072	1994	181584	297628	18661075	291874	5886
Posttranslational modification, protein turnover, chaperones	CELLULAR PROCESSES AND SIGNALING	Flavin-linked sulfhydryl oxidase	50786	45881	1312541	1101363	OTA02140	64424	OPB41412	97194	122018	8726	18655785	107621	9696
General function prediction only	METABOLISM	tyrosinase	50793	142431	1425375	1128513	OTA07585	484793	OPB41408	98169	489	164617	18656222	150865	10270
RNA processing and modification	INFORMATION STORAGE AND PROCESSING	pre-mRNA-splicing factor CWC25, putative	50882	26111	1405062	1096248	OTA00136	4523	OPB41262	5619	37076	256081	18659915	114774	8618
General function prediction only	METABOLISM	MFS permease	50894	138519	1405057	1136525	OTA00144	99293	OPB41253	1436	51160	44225	18659907	72398	8610
Posttranslational modification, protein turnover, chaperones	CELLULAR PROCESSES AND SIGNALING	Peptidase C50, separase bimB	50913	26189	1424094	156394	OTA00145	486178	OPB45201	3272	119957	292018	18665256	26650	476
Cell cycle control, cell division, chromosome partitioning	METABOLISM	cell division cycle protein 123 , putative	50947	138591	1403606	1134740	OTA00149	512376	OPB45155	3624	163994	40911	18665287	57560	441
Function unknown	POORLY CHARACTERIZED	unknown protein, C2 domain	50996	102618	21003	1193846	OTA04990	96209	OPB45099	4534	57634	41385	18665347	457172	9727
Amino acid transport and metabolism	METABOLISM	Tryptophan synthase	51103	114390	1395514	1156638	OTA05894	129117	OPB43519	7058	69280	131608	18663312	30633	8178
Energy production and conversion	METABOLISM	cytochrome c	51130	26219	1406380	1156609	OTA06460	2423	OPB43564	7571	111852	300077	18663285	61468	2535
Cell wall/membrane/envelope biogenesis	CELLULAR PROCESSES AND SIGNALING	GT4 α-1,2-mannosyltransferase ALG11	51153	138643	1386346	1166243	OTA02662	491529	OPB43581	99233	210719	39484	18663265	61490	2553
Function unknown	POORLY CHARACTERIZED	unknown protein	51171	138649	1473444	1166232	OTA04042	78213	OPB43594	987	36225	182114	18663253	30704	2565
Function unknown	POORLY CHARACTERIZED	unknown protein with CCHC finger	51197	26243	1329196	1166213	OTA03672	2473	OPB43613	3195	118387	300036	18663227	30726	2587
Translation, ribosomal structure and biogenesis	INFORMATION STORAGE AND PROCESSING	Ribosomal protein L5	51212	102884	1389775	1134406	OTA04414	504919	OPB43623	3183	40928	300024	18663216	176508	2598
Inorganic ion transport and metabolism	METABOLISM	sulfate transporter, putative	51217	138666	1329129	1189167	OTA00953	2493	OPB43632	96468	70542	183615	18663209	270167	2604
Chromatin structure and dynamics	INFORMATION STORAGE AND PROCESSING	histone H1-binding protein, putative	51228	114525	1399219	1084317	OTA04135	504956	OPB43653	1199	82783	151349	18663193	72912	3406
Chromatin structure and dynamics	INFORMATION STORAGE AND PROCESSING	histone-lysine N-methyltransferase SET9	51287	116228	1257940	1119269	OTA02454	75430	OPB39119	1479	111385	295421	18657666	41925	6396
Function unknown	POORLY CHARACTERIZED	unknown protein	51375	123469	1316107	1135312	OTA06345	503497	OPB42843	31	60901	254402	18662031	206764	6202
Posttranslational modification, protein turnover, chaperones	CELLULAR PROCESSES AND SIGNALING	ATG7, Ubiquitin-like modifier-activating enzyme	51378	103139	1403240	1113361	OTA04150	508168	OPB44067	4134	111632	323180	18664567	168695	8023
Function unknown	POORLY CHARACTERIZED	unknown protein	51407	114726	1337355	1191396	OTA01275	85694	OPB44080	4120	54862	210063	18664580	47398	890
Function unknown	POORLY CHARACTERIZED	unknown protein	51415	103095	1403196	1166550	OTA01310	5424	OPB44089	4111	177522	155728	18664589	141179	3798
Translation, ribosomal structure and biogenesis	INFORMATION STORAGE AND PROCESSING	ribosomal RNA adenine methylase transferase.	51420	114710	1440119	1132984	OTA01293	495007	OPB44091	4109	45925	231783	18664591	194075	3800
Translation, ribosomal structure and biogenesis	INFORMATION STORAGE AND PROCESSING	Ribosomal protein L30 based on homology with similar proteins in other fungi.	51426	138742	1403189	1134516	OTA07976	508201	OPB44094	4106	89424	302987	18664594	194065	3804
Translation, ribosomal structure and biogenesis	INFORMATION STORAGE AND PROCESSING	ribosomal protein L10e.	51430	26315	1403188	1132987	OTA02667	495013	OPB44095	4105	169629	129179	18664595	140208	3805
Function unknown	POORLY CHARACTERIZED	unknown protein	51443	26310	1393018	1113410	OTA07424	84607	OPB44103	6786	32034	155704	18664603	414089	3813
RNA processing and modification	INFORMATION STORAGE AND PROCESSING	ATP-dependent RNA helicase DBP5	51455	114668	1403163	1134528	OTA03588	143078	OPB44112	6796	55985	302999	18664613	58334	3822
amino acid transport and metabolism	METABOLISM	Haloacid dehalogenase-like hydrolase	51483	65396	1380047	1138800	OTA04032	508251	OPB44136	6822	168068	296716	18664639	58310	3846
Cell wall/membrane/envelope biogenesis	CELLULAR PROCESSES AND SIGNALING	GT2 Chitin synthase	51492	114628	1440075	1166599	OTA05574	84529	OPB44140	4070	83273	143107	18664643	140507	3850
General function prediction only	METABOLISM	ketol-acid reductoisomerase, mitochondrial precursor	51499	103003	1403119	1134536	OTA04691	508260	OPB44141	4071	177810	260363	18664645	47333	3852
Function unknown	POORLY CHARACTERIZED	unknown protein	51528	114582	1337222	1156982	OTA03589	86250	OPB44168	4098	32340	296747	18664676	140871	6864
Function unknown	POORLY CHARACTERIZED	unknown protein	51558	114768	1236735	1177262	OTA04689	91248	OPB45290	3306	50337	40397	18655935	139183	7142
Cell wall/membrane/envelope biogenesis	CELLULAR PROCESSES AND SIGNALING	choline kinase , putative	51562	103152	1438590	1170415	OTA06711	90848	OPB45289	3307	63141	152437	18655936	400653	7143
Function unknown	POORLY CHARACTERIZED	unknown protein	51603	138785	1421949	1160922	OTA04144	7879	OPB45269	98834	161911	299415	18665195	457389	7165
Function unknown	POORLY CHARACTERIZED	unknown protein	51650	26373	1332642	1177508	OTA00504	91189	OPB45418	6875	90460	139793	18659843	402885	10143
General function prediction only	METABOLISM	Carboxylesterase family	51686	115504	1442379	1121029	OTA04048	110796	OPB37699	4280	193155	299631	18658129	70945	8205
Function unknown	POORLY CHARACTERIZED	unknown protein	51697	26586	22972	1135503	OTA03940	8857	OPB40471	7515	165948	220554	18665556	49029	9994
Intracellular trafficking, secretion, and vesicular transport	CELLULAR PROCESSES AND SIGNALING	mitochondrial import inner membrane translocase subunit tim-17	51707	124982	1343259	1120187	OTA03764	8865	OPB40479	7523	129919	131909	18665547	70995	7588
Transcription	INFORMATION STORAGE AND PROCESSING	C2H2 transcriptional regulator	51722	115456	1381482	1119899	OTA01808	94519	OPB40501	4287	120945	318333	18665501	28937	8196
Intracellular trafficking, secretion, and vesicular transport	CELLULAR PROCESSES AND SIGNALING	Vesicle coat complex COPI, beta subunit	51734	26568	1360458	1135516	OTA07500	123546	OPB40438	7486	183490	131893	18665587	81834	3693
Lipid transport and metabolism	METABOLISM	Phosphatidate cytidylyltransferase	51806	115351	1338920	1159835	OTA06686	511645	OPB40401	97983	89638	39363	18665617	29056	3660
Transcription	INFORMATION STORAGE AND PROCESSING	Zn2Cys6 transcriptional regulator	51846	115156	1330138	1112640	OTA07105	494350	OPB36506	3061	74050	245186	18661810	132068	9596
Nuclear structure	CELLULAR PROCESSES AND SIGNALING	MMms2, chromatin related sumoylation	51868	115134	1421426	1083215	OTA08596	82670	OPB36487	99762	74069	245230	18661792	344131	9905
General function prediction only	METABOLISM	peroxidase/hem containing	51893	115103	1390919	1192903	OTA01269	514418	OPB36469	97045	55803	293464	18657213	65956	4276
Transcription	INFORMATION STORAGE AND PROCESSING	Zn2Cys6 transcriptional regulator	51907	103464	1462267	1166904	OTA04413	84312	OPB36457	99522	115051	37495	18661764	133223	4288
Translation, ribosomal structure and biogenesis	INFORMATION STORAGE AND PROCESSING	aminoacyl-tRNA synthetase	51946	26427	1331567	155166	OTA03436	507689	OPB36418	6949	73951	37297	18661723	34727	8775
General function prediction only	METABOLISM	C39 antibiotic processing cystein peptidase	51998	26513	1403387	1111894	OTA05723	498879	OPB43853	7477	211309	133323	18660573	173038	8660
Function unknown	POORLY CHARACTERIZED	unknown protein	52012	103634	1336572	1113367	OTA03595	86023	OPB43894	5686	31957	48732	18662405	58545	9732
Signal transduction mechanisms	CELLULAR PROCESSES AND SIGNALING	protein kinase	52021	115239	1036829	1113720	OTA08779	85729	OPB43907	1704	32375	231437	18662390	58522	2781
Posttranslational modification, protein turnover, chaperones	CELLULAR PROCESSES AND SIGNALING	cyclophilin type peptidyl-prolyl cis-trans isomerase/CLD	52050	103582	1337193	1166430	OTA05724	85093	OPB43936	170	31676	302908	18664454	140654	2755
Energy production and conversion	METABOLISM	mitochondrial NADP-dependent isocitrate dehydrogenase	52055	89404	1432179	1191076	OTA06440	86285	OPB43926	97318	54906	82291	18664462	139899	2748
Carbohydrate transport and metabolism	METABOLISM	CBM48	52126	104002	1389688	1162606	OTA07437	89706	OPB40002	2093	34861	83465	18659321	328034	5113
Signal transduction mechanisms	CELLULAR PROCESSES AND SIGNALING	Calcineurin B subunit, Protein phosphatase 2B subunit	52130	115616	64669	1162603	OTA03668	7107	OPB39999	2096	34872	254295	18659318	204732	6506
Signal transduction mechanisms	CELLULAR PROCESSES AND SIGNALING	serine/threonine protein phosphatase type 5	52144	135830	1179787	1161361	OTA07466	93168	OPB39851	6894	124849	296970	18659309	328358	6496
Function unknown	POORLY CHARACTERIZED	unknown protein	52156	26617	1429058	1136418	OTA07622	509825	OPB39981	4007	204554	296963	18659301	204777	6488
Function unknown	POORLY CHARACTERIZED	unknown protein, 1 TM	52165	103958	1350934	1128171	OTA01849	464528	OPB39953	3978	88583	83501	18659285	52119	6470
Function unknown	POORLY CHARACTERIZED	unknown protein	52172	139076	1327398	1172072	OTA01258	509791	OPB39949	3974	47585	296950	18659281	153293	6466
Cytoskeleton	CELLULAR PROCESSES AND SIGNALING	actin filament-coating protein tropomyosin, putative	52185	115552	1389747	1162549	OTA03755	532273	OPB39938	5168	31549	296938	18659270	52132	9303
Intracellular trafficking, secretion, and vesicular transport	CELLULAR PROCESSES AND SIGNALING	Vesicle coat complex COPII, Sec23	52208	103910	1437042	1172048	OTA08766	483641	OPB39924	6049	76615	52775	18659259	62808	9314
Translation, ribosomal structure and biogenesis	INFORMATION STORAGE AND PROCESSING	ribosomal protein L1.	52248	139205	1391538	1135942	OTA02004	91091	OPB45531	6417	44320	131977	18661508	139460	2793
Carbohydrate transport and metabolism	METABOLISM	mannitol-1-phosphate dehydrogenase	52267	125145	1376620	1142837	OTA04299	211444	OPB45566	3780	70329	299551	18661476	139215	2825
Inorganic ion transport and metabolism	METABOLISM	copper transporter Ctr	52315	139174	1406518	1170626	OTA01632	83995	OPB37761	3665	50748	229979	18661307	22712
Cell wall/membrane/envelope biogenesis	CELLULAR PROCESSES AND SIGNALING	BAR domain-containing protein	52334	139236	1442017	145187	OTA05639	241702	OPB44811	6889	66216	144101	18664140	51957	6088
Posttranslational modification, protein turnover, chaperones	CELLULAR PROCESSES AND SIGNALING	Thioredoxin-like protein	52337	125216	1342170	1181598	OTA04423	485231	OPB44817	6883	41799	297483	18664136	152954	6085
Function unknown	POORLY CHARACTERIZED	unknown protein	52349	104355	1442004	1126995	OTA00060	8577	OPB44830	3264	46102	315041	18664116	74103	6071
Transcription	INFORMATION STORAGE AND PROCESSING	Zn2Cys6 transcriptional regulator	52368	91236	1441989	1162073	OTA07599	42196	OPB44847	3246	156582	11573	18664098	31839	6055
General function prediction only	METABOLISM	Aldehyde dehydrogenase	52375	125243	1406136	1159699	OTA00032	511839	OPB40615	96734	33697	131933	18665449	59811	2648
Transcription	INFORMATION STORAGE AND PROCESSING	Zn2Cys6 transcriptional regulator ARA1	52438	26770	1342689	1125307	OTA07634	97388	OPB45730	2380	164189	53602	18657482	142397	6596
Function unknown	POORLY CHARACTERIZED	unknown protein	52446	116035	1473059	1091129	OTA07232	512767	OPB45747	98846	43733	172730	18657466	59006	6616
Intracellular trafficking, secretion, and vesicular transport	CELLULAR PROCESSES AND SIGNALING	Erd2, ER lumen protein retaining receptor Erd2	52451	104410	1395121	1136165	OTA08777	153277	OPB45762	2345	40035	54568	18657360	59028	6634
Posttranslational modification, protein turnover, chaperones	CELLULAR PROCESSES AND SIGNALING	Co-chaperone for heat shock factor Hsp40p	52456	104405	1342562	169666	OTA03901	271057	OPB45770	2338	174711	158381	18657357	142282	6637
Posttranslational modification, protein turnover, chaperones	CELLULAR PROCESSES AND SIGNALING	zinc metalloprotease	52463	139245	1312848	1179965	OTA01629	270975	OPB45773	2335	210928	296913	18657355	59032	8995
Function unknown	POORLY CHARACTERIZED	unknown protein	52476	125254	1466377	61673	OTA01807	532689	OPB45594	6444	37338	154816	18662247	63021	7941
Nucleotide transport and metabolism	METABOLISM	cytosin/purin permease	52489	143141	1406647	1136651	OTA03757	9771	OPB41841	3956	146135	319797	18657514	54934	3158
Transcription	INFORMATION STORAGE AND PROCESSING	C2H2 transcriptional regulator	52499	134547	1473620	1186360	OTA01567	499936	OPB41829	3970	113058	36276	18657505	160326	5177
Function unknown	POORLY CHARACTERIZED	unknown protein	52505	139303		1130214	OTA04690	96910	OPB41831	3968	89443	35537	18657507	133745	5179
Cell cycle control, cell division, chromosome partitioning	METABOLISM	cyclin domain-containing protein	52520	39591	1390963	1112086	OTA05117	83396	OPB36516	1146	123406	300441	18660253	131823	2096
Function unknown	POORLY CHARACTERIZED	unknown protein	52521	116402	1400647	1193110	OTA07624	507555	OPB36518	1143	178934	293410	18660251	66016	2094
Function unknown	POORLY CHARACTERIZED	unknown protein	52532	26888	1400656	1193140	OTA05551	411621	OPB36524	2549	36883	20159	18660245	24458	2088
Function unknown	POORLY CHARACTERIZED	unknown protein	52537	143219	1329962	1112975	OTA06317	83792	OPB36526	2548	81343	164295	18660244	133820	2086
Function unknown	POORLY CHARACTERIZED	unknown protein	52539	116379	1421467	1193156	OTA07436	494321	OPB36529	2545	112367	181487	18660241	345004	2083
Posttranslational modification, protein turnover, chaperones	CELLULAR PROCESSES AND SIGNALING	Ent2, Epsin-like protein involved in Endocytosis and actin patch assembly	52550	92178	1330937	1166973	OTA07598	82219	OPB36536	2539	84367	131410	18660234	44354	2077
Function unknown	POORLY CHARACTERIZED	unknown protein	52553	26880	65600	1193203	OTA03734	494311	OPB36538	2537	220743	150609	18660232	132509	2075
Function unknown	POORLY CHARACTERIZED	unknown protein	52587	116505	1342542	1125537	OTA04050	127222	OPB45846	2830	208744	174746	18657282	142829	7442
Posttranslational modification, protein turnover, chaperones	CELLULAR PROCESSES AND SIGNALING	Peptidase C19, ubiquitin carboxyl-terminal hydrolase 2, putative	52665	104918	1380314	1166482	OTA06703	5321	OPB43997	5862	144745	82240	18664520	141513	2688
Energy production and conversion	METABOLISM	Mitochondrial carrier protein	52670	116529	1440179	17620	OTA02475	86132	OPB43999	5859	32911	91782	18664522	47457	2686
Function unknown	POORLY CHARACTERIZED	unknown protein	52701	104994	1402971	1136700	OTA05368	11325	OPB45951	97840	223476	186529	18658336	205065	10188
Function unknown	POORLY CHARACTERIZED	unknown protein	52709	116622	1312353	1189974	OTA05118	514081	OPB45942	99340	58971	210501	18658326	62872	9426
General function prediction only	METABOLISM	short chain dehydrogenase/reductase	52718	139468	1358669	1163538	OTA00774	501595	OPB45937	99337	231073	158531	18658322	62880	9422
Translation, ribosomal structure and biogenesis	INFORMATION STORAGE AND PROCESSING	60s ribosomal protein L29 based on homology to the L29 protein of yeast.	52763	26979	1426605	1164418	OTA01413	513855	OPB46566	1825	127556	297954	18665666	32447
Function unknown	POORLY CHARACTERIZED	serine incorporator	52829	105161	1441258	1143736	OTA06681	71980	OPB37969	6563	152776	47282	18656095	24911	9364
Function unknown	POORLY CHARACTERIZED	unknown protein	52839	139530	1340551	58237	OTA00144	503448	OPB37963	6569	169863	298499	18656101	187917	9358
Transcription	INFORMATION STORAGE AND PROCESSING	Zn2Cys6 transcriptional regulator	52841	139531	1394189	1181358	OTA07282	72587	OPB37962	6570	60824	238142	18656102	358194	9357
Energy production and conversion	METABOLISM	NADH-ubiquinone oxidoreductase 299 kDa subunit, putative	52847	139533	1404672	1136289	OTA05369	477660	OPB37957	7245	58659	298507	18656105	55812	10757
Transcription	INFORMATION STORAGE AND PROCESSING	Zn2Cys6 transcriptional regulator	52875	105194	1441968	1126839	OTA06455	493292	OPB44864	311	222632	297511	18664084	31853	111
Transcription	INFORMATION STORAGE AND PROCESSING	transcriptional activator, zinc finger, NF-X1-type	52924	104635	45226	1133471	OTA01424	477854	OPB42946	6000	76122	207453		182508	629
Translation, ribosomal structure and biogenesis	INFORMATION STORAGE AND PROCESSING	3'-5' exonuclease	52956	84787	1424197	1115252	OTA07291	89705	OPB40160	6520	85768	287102	18662668	137215	1178
Function unknown	POORLY CHARACTERIZED	unknown protein	52960	70140	1176951	1128306	OTA07615	509931	OPB40066	97636	51008	157788	18657749	380383	1268
Function unknown	POORLY CHARACTERIZED	unknown protein	52972	69887	1428551	1115865	OTA02659	506688	OPB42526	1782	215626	281093	18663337	56498	25
General function prediction only	POORLY CHARACTERIZED	nucleolar RNA binding protein NifK	52976	59064	1463784	1098906	OTA04055	145838	OPB46164	98855	210292	239679	18665892	149059	9759
Function unknown	POORLY CHARACTERIZED	unknown protein	52979	31713	1326863	1196191	OTA06693	529503	OPB42301	4507	83663	714	18664408	45153	2938
Cell cycle control, cell division, chromosome partitioning	METABOLISM	protein tyrosine phosphatase activity, M phase of mitotic cell cycle	53004	67933	1174872	1184001	OTA01415	492855	OPB42050	99170	86249	155131	18663861	44993	4397
Function unknown	POORLY CHARACTERIZED	unknown protein	53027	31687	1436769	18807	OTA07426	506291	OPB42177	97677	114294	298236	18662791	366020	1853
General function prediction only	POORLY CHARACTERIZED	ß-lactamase-like protein	53029	68104	1349230	1126494	OTA01303	112783	OPB42668	490	30124	174049	18656204	60352	4236
Intracellular trafficking, secretion, and vesicular transport	CELLULAR PROCESSES AND SIGNALING	Endoplasmic reticulum vesicle protein, Erv25	53046	124198	1382324	49966	OTA07438	90294	OPB40257	3319	82194	151833	18661554	71205	2243
Function unknown	POORLY CHARACTERIZED	unknown protein	53053	11790	55453	68601	OTA07499	98839	OPB46106	98516	46883	292284	18661463	57927	2834
Transcription	INFORMATION STORAGE AND PROCESSING	Zn2Cys6 transcriptional regulator	53067	67733	62948	1115660	OTA06840	4221	OPB42684		30358	214226	18659345	25689	4224
General function prediction only	METABOLISM	NADP/FAD dependent oxidoreductase	53079	70020	1326255	1158563	OTA07632	81893	OPB42669	7795	219895	50047	18663495	88406	4235
Function unknown	POORLY CHARACTERIZED	unknown protein	53080	133427	1379562	1136622	OTA07443	487337	OPB46090	98881	209433	81416	18665842	72694
Amino acid transport and metabolism	METABOLISM	Threonine/serine dehydratases	53091	125614	1327351	1128252	OTA07635	509924	OPB40059	97572	33449	157793	18657744	56770	1272
Posttranslational modification, protein turnover, chaperones	CELLULAR PROCESSES AND SIGNALING	cyclophilin type peptidyl-prolyl cis-trans isomerase/CLD	53103	70238	1461027	1134944	OTA07630	111539	OPB42163	6265	178592	155283	18662779	66852	1843
Replication, recombination and repair	INFORMATION STORAGE AND PROCESSING	DNA polymerase alpha catalytic subunit	53105	11768	1379576	1136627	OTA08589	127477	OPB46082	98303	52525	282724	18665834	201514	5763
Transcription	INFORMATION STORAGE AND PROCESSING	Zn2Cys6 transcriptional regulator	53106	69215	1325946	1197254	OTA02664	80969		1772	7774	13008	18663346	133990	13
Amino acid transport and metabolism	METABOLISM	dihydrodipicolinate synthase, putative	53123	131928	1345096	1139605	OTA01307	90175	OPB40270	4171	33492	299749	18661567	60067
Energy production and conversion	METABOLISM	Mitochondrial substrate carrier	53125	69125	1461128	1128230	OTA05561	506123	OPB42027	99355	48016	155097	18664017	55997	4418
Function unknown	POORLY CHARACTERIZED	unknown protein	53133	133418	1379580	1172797	OTA04160	154844	OPB46081	98304	67770	163421	18665833	176117	5762
Defense mechanisms	CELLULAR PROCESSES AND SIGNALING	glutathione S-transferase	53153	125645	359874	1127823	OTA08784	138482	OPB42029	99353	59119	142566	18664016	87854
Function unknown	POORLY CHARACTERIZED	unknown protein	53167	126094	1326944	1116680	OTA05555	493411	OPB42517	96590	178207	213851	18663330	134714	33
Cell cycle control, cell division, chromosome partitioning	METABOLISM	Catalytic (alpha) subunit of C-terminal domain kinase I (CTDK-I)	53169	84560	67338	1194686	OTA06699	497129	OPB40185	1380	34353	127006	18662641	136774	10025
RNA processing and modification	INFORMATION STORAGE AND PROCESSING	lariat debranching enzyme domain-containing protein	53172	126106	1326379	1167971	OTA00466	551073	OPB42504	1228	148539	49247	18658955	35784	48
Carbohydrate transport and metabolism	METABOLISM	PL20 glucuronan lyase A	53186	67965	1468168	1133162	OTA05554	80458	OPB42484	145	215593	213718	18659001	45374	94
Amino acid transport and metabolism	METABOLISM	UreD urease accessory protein	53187	31514	1326420	1172150	OTA07309	509882	OPB40035	98866	47510	133998	18657721	56730	5148
Function unknown	POORLY CHARACTERIZED	alpha/beta hydrolase fold	53220	69084	1327169	1115982	OTA06772	385421	OPB42320	7652	30751	290479	18664427	135469	2955
Function unknown	POORLY CHARACTERIZED	unknown protein	53226	31770	17281	1158213	OTA07434	80178	OPB42197	5207	71874	235416	18664322	56305	8347
Signal transduction mechanisms	CELLULAR PROCESSES AND SIGNALING	GPCR VII, secretin like	53238	69999	1436845	1207740	OTA05999	80322	OPB42103	4479	121357	133045	18662725	135371	1796
Function unknown	POORLY CHARACTERIZED	unknown protein	53239	67518	1326115	1115683	OTA04687	15370	OPB42375	7704	29950	82460	18664264	134920	170
Function unknown	POORLY CHARACTERIZED	unknown protein	53246	68894	1325923	1167817	OTA01277	493093	OPB42236	4386	72203	47528		45219	2879
Intracellular trafficking, secretion, and vesicular transport	CELLULAR PROCESSES AND SIGNALING	Signal peptidase Sec11	53254	69745	1389080	1115550	OTA04432	480680	OPB42626	98136	119501	297883	18663443	67364	7360
Function unknown	POORLY CHARACTERIZED	unknown protein	53259	69062	1344990	65357	OTA05549	81890	OPB42675	7802	31111	49846	18663499	136191	4231
Energy production and conversion	METABOLISM	NAD(P)H-dependent FMN reductase LOT6, putative	53282	67535	1436740	1196194	OTA06694	237309	OPB42302	1259	181729	185730	18657140	178237	1730
Translation, ribosomal structure and biogenesis	INFORMATION STORAGE AND PROCESSING	3' exoribonuclease family protein	53286	70067	1389101	50903	OTA00392	81458	OPB42604	5158	61392	49744	18663421	45531	9330
Function unknown	POORLY CHARACTERIZED	unknown protein	53302	4620	1428847	1116766	OTA03593	479707	OPB36113	433	193040	142741	18663452	61316	1842
Function unknown	POORLY CHARACTERIZED	unknown protein	53314	68700	1326414	1167925	OTA05642	82116	OPB42405	7399	212406	271011	18656768	135168	142
Intracellular trafficking, secretion, and vesicular transport	CELLULAR PROCESSES AND SIGNALING	TRAPP complex component Bet5	53316	68740	1468221	51331		477994	OPB43075	98112	38411	129091	18661456	148434	9096
Energy production and conversion	METABOLISM	cytochrome c oxidase subunit Va	53318	119953	1403780	49687	OTA05553	510045	OPB40154	6514	63185	259438	18662675	164899	1185
General function prediction only	METABOLISM	short chain dehydrogenase/reductase	53331	69494	1370776	1158419	OTA07465	478776	OPB42510	1221	52445	235832	18659728	31084	42
Function unknown	POORLY CHARACTERIZED	unknown protein	53334	69219	1326449	1116422	OTA03691	81887	OPB42276	4054	30097	237279	18664387	134645	2917
Intracellular trafficking, secretion, and vesicular transport	CELLULAR PROCESSES AND SIGNALING	Peroxin-3	53342	68327	1326183	1115866	OTA06813	480270	OPB42232	96916	47920	91531	18664343	135871	9095
General function prediction only	METABOLISM	Zinc-dependent metalloprotease, ADAM_fungal subgroup	53343	105633	1453091	1167755	OTA07445	493351	OPB42465	97591	30376	213759	18658982	134390	75
Signal transduction mechanisms	CELLULAR PROCESSES AND SIGNALING	Histidine kinase, part of a two component signal transduction system	53349	68623	1371037	3483	OTA07497	3994	OPB42473	97546	150797	49350	18658990	136020	84
Translation, ribosomal structure and biogenesis	INFORMATION STORAGE AND PROCESSING	39S ribosomal protein L53/MRP-L53, putative	53350	67449	1326436	1134942	OTA03739	81408	OPB42150	6278	54436	47543	18662766	134251	1830
Function unknown	POORLY CHARACTERIZED	unknown protein	53360	88964	340446	1172718	OTA06836	456766	OPB46168	98852	44508	217685	18665889	265578	9755
Translation, ribosomal structure and biogenesis	INFORMATION STORAGE AND PROCESSING	translation initiation protein Sua5p.	53366	31644	1436810	1116205	OTA05469	80799	OPB42141	6287	31045	47239	18662756	66827	1821
Lipid transport and metabolism	METABOLISM	acyltransferase 3	53372	131985	1440610	1157720	OTA06341	500009	OPB40199	1366	34877	292610	18665624	144988	9941
Lipid transport and metabolism	METABOLISM	CoA-transferase family III	53373	67712	1428503	1115585	OTA08873	506769	OPB42580	5133	84525	281148	18663398	56572	5522
Inorganic ion transport and metabolism	METABOLISM	siderophore transporter	53378	70028	1403502	1123735	OTA03760	15690	OPB42731	7858	69759	50845	18664232		10123
Transcription	INFORMATION STORAGE AND PROCESSING	SNF2 family DNA-dependent ATPase domain-containing protein	53381	31722	17327	1158161	OTA01631	493185	OPB42311	4517	178424	133110	18664418	366673	2948
Function unknown	POORLY CHARACTERIZED	unknown protein	53395	62713	1325917	1098580	OTA07413	3786	OPB42262	4040	130140	169156	18664374	66973	2905
Transcription	INFORMATION STORAGE AND PROCESSING	Mismatch-specific DNA N-glycosylase involved in DNA repair	53401	67516	1173116	1127923	OTA06837	79984	OPB42093	4468	84749	215636	18663821	56049	1786
Secondary metabolites biosynthesis, transport and catabolism	METABOLISM	Flavin-containing monooxygenase	53430	126143	1436449	1116480	OTA04304	139748	OPB42551	655	29898	129373	18663371	133934	5552
Function unknown	POORLY CHARACTERIZED	unknown protein	53431	135224	1468449	1183871	OTA05639	509948	OPB40077	4027	51067	288892	18658617	137921	1254
Transcription	INFORMATION STORAGE AND PROCESSING	RNA polymerase II-associated protein.	53437	40993	1389455	3305	OTA03693	480388	OPB42338	7670	61728	175930	18664442	188695	1874
Function unknown	POORLY CHARACTERIZED	unknown protein	53443	131942	1339993	156972	OTA01266	474139	OPB40255	3321	182488	292570	18661553	81984	2242
RNA processing and modification	INFORMATION STORAGE AND PROCESSING	RRP9, encoding a protein involved in pre-rRNA processing, associated with U3 snRNP; component of SSU processosome.	53446	84659	1464464	1133079	OTA03665	90515	OPB40176	99901	33470	2956	18662650	107085	1161
Function unknown	POORLY CHARACTERIZED	unknown protein	53462	84822	1440621	1133088	OTA05571	483944	OPB40211	99900	81015	88071	18665636	82014	10011
Intracellular trafficking, secretion, and vesicular transport	CELLULAR PROCESSES AND SIGNALING	Lif1p, involved in DNA double strand break repair	53468	68605	1164073	1116066	OTA07428	493326	OPB42439	7434	61457	49535	18656773	135067
General function prediction only	METABOLISM	MFS permease	53475	67815	1384458	1140104	OTA03763	80960	OPB42273	4051	145960	215281	18664385	134330	2915
Function unknown	POORLY CHARACTERIZED	unknown protein	53481	84825	1338110	1194509	OTA04163	497086	OPB40149	6510	194307	228594		137861	1189
Transcription	INFORMATION STORAGE AND PROCESSING	transcriptional regulator transcriptional regulator APSES type	53484	68511	64246	1115810	OTA06587	80167	OPB42554	652	30456	133472	18663374	135890	5550
Function unknown	POORLY CHARACTERIZED	unknown protein	53492	125878	1398649	1167780	OTA07644	111636	OPB42198	5208	15810	143531	18664321	188994	8346
Function unknown	POORLY CHARACTERIZED	unknown protein	53495	125828	1169951	1167728	OTA03731	506476	OPB42313	7645	61552	316118	18664420	163282	2950
Posttranslational modification, protein turnover, chaperones	CELLULAR PROCESSES AND SIGNALING	ubiquitin related modifier 1	53498	132048	1440557	156640	OTA07494	89927	OPB40144	6505	211403	297073	18662685	137378	1193
Function unknown	POORLY CHARACTERIZED	unknown protein	53499	69199	1176383	1097870	OTA04296	550413	OPB42028	99354	190982	81819		135699	4417
Function unknown	POORLY CHARACTERIZED	unknown protein	53501	69202	1325990	1116650	OTA05725	480439	OPB42392	7387	31470	213593	18656757	45313	154
Function unknown	POORLY CHARACTERIZED	unknown protein	53503	67631	1436467	1135089	OTA02478	112430	OPB36070	1776	158659	281099	18657993	46431	16
Function unknown	POORLY CHARACTERIZED	unknown protein (tyrosin phosphatase domain)	53525	84648	1440612	1114517	OTA04416	510101	OPB40201	1364	33453	299784	18665626	71248	9943
General function prediction only	METABOLISM	zinc containing alcohol dehydrogenase superfamily	53526	10353	1404370	1115112	OTA06001	532608		4199	147892	39286	18661590	29144	2276
Defense mechanisms	CELLULAR PROCESSES AND SIGNALING	low temperature viability protein	53529	84883	1432472	1134776	OTA05119	18219	OPB40102	99988	33441	52504	18658596	164785	1233
Intracellular trafficking, secretion, and vesicular transport	CELLULAR PROCESSES AND SIGNALING	v-SNARE Sec20	53535	135280	1419880	1116599	OTA07436	480184	OPB42151	6277	77197	177087	18662767	188574	1831
Posttranslational modification, protein turnover, chaperones	CELLULAR PROCESSES AND SIGNALING	20S proteasome beta-type subunit Pre1	53554	10456	1403807	1134803	OTA00695	510080	OPB40175	2079	73295	302124	18662651	164953	1162
Function unknown	POORLY CHARACTERIZED	unknown protein	53561	68136	1398273	1115709	OTA01312	80293	OPB42611	5165	71661	49329	18663429	56600	7374
Signal transduction mechanisms	CELLULAR PROCESSES AND SIGNALING	rho4	53562	126104	1326073	1115510	OTA06714	493395	OPB42506	1226	61405	143775	18658953	25504	46
Secondary metabolites biosynthesis, transport and catabolism	METABOLISM	Glutathione S-transferase, TH domains	53567	68234	1419547	1167966	OTA07238	480229	OPB42195	97794	89866	49292	18664284	56344	188
Signal transduction mechanisms	CELLULAR PROCESSES AND SIGNALING	light-regulation protein, related to Drosophila TIMELESS	53569	31917	1326355	1196982	OTA02475	82111	OPB42402	7396	126853	213674	18659019	372011	114
Function unknown	POORLY CHARACTERIZED	unknown protein	53576	70036	1326448	1116769	OTA07109	81700	OPB42228	97120	71643	91536	18664338	135109	9100
Transcription	INFORMATION STORAGE AND PROCESSING	transcription factor TFIID complex subunit Taf13	53585	31924	1162662	1116416	OTA06845	506548	OPB42393	7388	145460	297723	18656758	189189	153
Function unknown	POORLY CHARACTERIZED	unknown protein	53596	37229	1048138	1207133	OTA03750	89921	OPB40168	6528	34185	29645	18662658	56893	1169
Intracellular trafficking, secretion, and vesicular transport	CELLULAR PROCESSES AND SIGNALING	Synaptobrevin/VAMP-like protein	53601	142259	1403692	1115115	OTA01256	263888	OPB45227	5467	228928	146380	18665233	57617	500
Function unknown	POORLY CHARACTERIZED	unknown protein	53605	31936	1460806	1135068	OTA01297	518518	OPB42380	7709	188652	156157	18664259	135859	166
Function unknown	POORLY CHARACTERIZED	unknown protein with WD repeats	53615	67375	1436910	1172185	OTA07444	7185	OPB40070	4034	215101	288887	18658624	380508	1262
Chromatin structure and dynamics	INFORMATION STORAGE AND PROCESSING	histone H3 methyltransferase complex and RNA cleavage factor II complex, subunit SWD2	53628	88750	1431873	1136629	OTA01301	500794	OPB46071	97519	58856	141989	18665818	40162	9576
Signal transduction mechanisms	CELLULAR PROCESSES AND SIGNALING	serine/threonine-protein kinase hal4	53647	4758	1419717	1140059	OTA04896	493084	OPB42229	97119	178589	155476	18664340	67010	9098
Replication, recombination and repair	INFORMATION STORAGE AND PROCESSING	DNA repair protein (Tof1)	53659	84652	1381305	1134798	OTA07307	7285	OPB40165	6525	33603	287106	18662662	67635	1173
Function unknown	POORLY CHARACTERIZED	unknown protein	53665	88965	1335338	61430	OTA08599	500784	OPB46059	547	216351	8597	18656235	74791	7548
Replication, recombination and repair	INFORMATION STORAGE AND PROCESSING	JAB1/Mov34/MPN/PAD-1 ubiquitin protease	53669	85022	1403829	1134809	OTA02476	510093	OPB40192	1373	63157	139257	18661678	29225	10296
Function unknown	POORLY CHARACTERIZED	unknown protein	53672	4481	1436912	1088022	OTA08608	483794	OPB40069	4035	8840	211121	18658625	25781	1263
Carbohydrate transport and metabolism	METABOLISM	NADP:D-xylose dehydrogenase [Hypocrea jecorina]	53673	31971	1398402	1167977	OTA07616	493399	OPB42511	1220	128224	297793	18658948	56477	41
Function unknown	POORLY CHARACTERIZED	unknown protein	53684	70168	1370825	1158399	OTA03754	81623	OPB42182	685	31206	315322	18664272	135512	177
General function prediction only	POORLY CHARACTERIZED	phosphodiesterase/nucleotide pyrophosphatasetype 1	53685	84899	1381112	1194255	OTA01879	95954	OPB45225	5464	57640	241465	18665235	192255	498
Function unknown	POORLY CHARACTERIZED	unknown protein	53701	85100	1337625	1194385	OTA01268	470148	OPB40117	1323	42797	187167	18658586	136238	1223
Replication, recombination and repair	INFORMATION STORAGE AND PROCESSING	DNA replication complex GINS protein SLD5, putative	53721	68278	1398801	1134943	OTA01270	81914	OPB42161	6267	29946	46806	18662777	163120	1841
Carbohydrate transport and metabolism	METABOLISM	GH5 endo-β-1,4-glucanase	53731	68509	1326226	1127792	OTA02005	80467	OPB42102	4478	122474	81867	18662724	56064
Function unknown	POORLY CHARACTERIZED	unknown protein	53747	69077		1140011	OTA00956	493339	OPB42452	7447	71971	156303	18658969	372906	63
Function unknown	POORLY CHARACTERIZED	unknown protein	53753	46633	1419973	24967	OTA01125	480074	OPB42047	99167	229267	28055		56018	4400
Function unknown	POORLY CHARACTERIZED	unknown protein	53777	125607	1436928	1183782	OTA00958	90373	OPB40052	20	131184	4272	18657738	137186
Function unknown	POORLY CHARACTERIZED	unknown protein	53785	85110	1393547	1139563	OTA01617	147428	OPB40209	99902	75969	88069	18665634	240768	10009
Function unknown	POORLY CHARACTERIZED	unknown protein	53796	67962	1419886	1116051	OTA03590	506254	OPB42145	6283	199523	142705	18662760	66831	1825
Function unknown	POORLY CHARACTERIZED	unknown protein	53811	131970	1360371	1114142	OTA07289	120123	OPB40212	99898	158592	79912	18665637	82013	10012
Function unknown	POORLY CHARACTERIZED	unknown protein	53812	84603	1049009	1194733	OTA01625	90327	OPB40207	1361	34757	299781	18665632	71242	10007
Amino acid transport and metabolism	METABOLISM	isochorismatase family hydrolase, putative	53815	32060	1327625	1168069	OTA00465	81852	OPB42618	98128	31426	143942	18663435	56607
Secondary metabolites biosynthesis, transport and catabolism	METABOLISM	ABC transporter superfamily?!	53818	125618	1327387	1162670	OTA01286	7179	OPB40064	97638	34350	297020	18658628	56776	1266
Function unknown	POORLY CHARACTERIZED	unknown protein	53848	125686	2337	1127898	OTA01307	492881	OPB42073	98266	218376	128990	18663830	56038	1775
Lipid transport and metabolism	METABOLISM	C-4 sterol methyl oxidase	53859	131913	1393940	157037	OTA05561	510206	OPB40282	4186	63081	128169	18661579	60054	2265
Secondary metabolites biosynthesis, transport and catabolism	METABOLISM	Flavin-containing monooxygenase	53863	38471	1335773	1145015	OTA07642	476453	OPB46098	432	52163	217812	18657344	30556	5779
Function unknown	POORLY CHARACTERIZED	unknown protein	53870	94211	1389303	1167859	OTA00943	81183	OPB42281	7659	189863	129070	18664392	45174	2922
Amino acid transport and metabolism	METABOLISM	Dihydroxy-acid dehydratase	53872	84586	1404365	2942	OTA05475	497254	OPB40286	4192	85979	151876	18661585	145084	2270
Transcription	INFORMATION STORAGE AND PROCESSING	Zn2Cys6 transcriptional regulator	53877	84735	1440534	1134780	OTA07239	497041	OPB40120	1326	158432	233204		56828	1220
Transcription	INFORMATION STORAGE AND PROCESSING	pirin	53888	69143	1436498	50797	OTA04695	80625	OPB42187	691	145450	289789	18664278	67081	182
Function unknown	POORLY CHARACTERIZED	unknown protein	53893	131957	1403866	1134824	OTA01851	473708	OPB40241	96631	47408	242992	18665651	145645	2229
Signal transduction mechanisms	CELLULAR PROCESSES AND SIGNALING	histidine kinase class IV Fos-1	53902	131906	1339351	1114704	OTA05554	89970	OPB40288	4194	131384	88129	18661587	145950	2273
General function prediction only	METABOLISM	MFS permease	53903	11734	1463860	1130722	OTA07278	127328	OPB46020	97913	212461	288609	18656002	62826
Replication, recombination and repair	INFORMATION STORAGE AND PROCESSING	DNA polymerase y family member involved in translesion synthesis during DNA repair	53939	125984	1371031	1135034	OTA07597	493365	OPB42476	96741	71961	129339	18658993	135489	87
Function unknown	POORLY CHARACTERIZED	unknown protein	53947	125758	1326581	168501	OTA07434	506263	OPB42153	6275	215716	298265	18662770	365388	1833
Function unknown	POORLY CHARACTERIZED	unknown protein	53952	40695	1436888	68208	OTA04151	69668	OPB42035	99292	38775	142583	18664009	106843	4411
Function unknown	POORLY CHARACTERIZED	unknown protein	53956	31564	1428956	1089939	OTA04142	492833	OPB42031	99351	35388	272036	18664014	188328
Posttranslational modification, protein turnover, chaperones	CELLULAR PROCESSES AND SIGNALING	aspartyl protease	53961	88806	1471056	8558	OTA05470	493562	OPB46151	2221	53481	142040	18656796	176963	6172
Carbohydrate transport and metabolism	METABOLISM	oxalate decarboxylase	53964	126271	1366315	1116747	OTA06456	518845	OPB42686	7814	19037	82669	18659347	164467	4222
RNA processing and modification	INFORMATION STORAGE AND PROCESSING	ATP-dependent RNA helicase DBP8 (EC 3.6.4.13)	53972	31698	1398761	1134955	OTA06842	81647	OPB42345	7678	30440	46772	18664451	56164	1867
Function unknown	POORLY CHARACTERIZED	unknown protein	53981	84924	1382351	1114975	OTA07502	90578	OPB40275	4176	73203	151850	18661564	145083	2253
Replication, recombination and repair	INFORMATION STORAGE AND PROCESSING	deoxyribonuclease TatD	53986	4914	1436503	1115973	OTA02410	80658	OPB42183	686	78989	213530	18664273	370402	178
Carbohydrate transport and metabolism	METABOLISM	pfkB family kinase, putative	53989	68938	1398994	1183770	OTA08592	509905	OPB40048	16	216705	288868	18657734	56750	1282
Replication, recombination and repair	INFORMATION STORAGE AND PROCESSING	RAI1	53995	101702	1381267	49936	OTA01841	521896	OPB40152	6512	85369	77806	18662677	137710	1187
General function prediction only	METABOLISM	MFS permease	54005	68277	1371826	1136451	OTA07038	119756	OPB40074	4030	216824	129780	18658620	164709	1257
General function prediction only	METABOLISM	MFS permease	54036	84853	63239	1167392	OTA06828	497259	OPB40291	4197	33856	292541	18661588	29146	2274
Intracellular trafficking, secretion, and vesicular transport	CELLULAR PROCESSES AND SIGNALING	Component of oligomeric golgi complex Cog4/Sec38	54042	135271	1436810	1158076	OTA06338	81754	OPB42140	6288	122960	290550		134382
Function unknown	POORLY CHARACTERIZED	unknown protein	54048	88947	1336180	148849	OTA02006	521261	OPB46138	2208	78959	291379	18665865	265801
Coenzyme transport and metabolism	METABOLISM	NAD+ synthetases/Nitrilase/cyanide hydratase/apolipoprotein N-acyltransferase	54071	94343	1398445	1167942	OTA03439	386387	OPB37931	2298	230032	213571	18664255	163688	162
General function prediction only	METABOLISM	short chain dehydrogenase/reductase	54086	4602	1398821	1116127	OTA07491	506231	OPB42128	6300	145896	47695	18662743	56079	1807
Amino acid transport and metabolism	METABOLISM	IlvA Threonine dehydratase	54128	67753	1436395	159431	OTA00038	480670	OPB42616	5171	54471	297876	18663433	67352	7370
Inorganic ion transport and metabolism	METABOLISM	ferric reductase	54144	142266	112927	1194226	OTA02056	96092	OPB45212	5454	43883	132087	18665245	57604	487
Function unknown	POORLY CHARACTERIZED	Carboxylesterase family	54157	131937	1382333	1167366	OTA08083	557473	OPB40261	3315	167291	318539	18661558	49222	2247
Secondary metabolites biosynthesis, transport and catabolism	METABOLISM	Cytochrome P450 monooxygenase	54166	11773	1335585	1185937	OTA08873	513415	OPB46087	97538	1038	291412	18665839	72698	5768
Chromatin structure and dynamics	INFORMATION STORAGE AND PROCESSING	Histone Kinases	54171	68059	1398714	1115721	OTA00937	80451	OPB42316	7648	178229	5069	18664423	134500	2952
Coenzyme transport and metabolism	METABOLISM	siroheme synthase	54181	32006		1081207	OTA02546	139751	OPB42552	654	215706	297824	18663372	56536
Cell cycle control, cell division, chromosome partitioning	METABOLISM	Cyclin-K , putative	54195	125781	1350281	1134951	OTA02736	3692	OPB42174	6256	145974	290516	18662788	134505
Carbohydrate transport and metabolism	METABOLISM	GH128 protein	54198	105655	47962	1116666	OTA05309	476485	OPB42448	6706	208476	160345	18658966	135835	60
Function unknown	POORLY CHARACTERIZED	unknown protein, contains DUF155 domain	54202	4667	1327229	1139970		80647	OPB42305	4511	30676	81964	18664412	56205	2942
Function unknown	POORLY CHARACTERIZED	unknown protein	54208	31864	351579	1196798	OTA06559	112321	OPB42477	96742	30598	163579	18658994	45382	88
Carbohydrate transport and metabolism	METABOLISM	CE5 acetyl xylan esterase	54219	88887	1471021	1163322	OTA04894	118643	OPB40352	250	39549	38079	18661353	126580
Function unknown	POORLY CHARACTERIZED	unknown protein	54226	88640	1439828	1185661	OTA03697	117008	OPB39956	1266	159064	184268	18663635	175921	9223
General function prediction only	POORLY CHARACTERIZED	NACHT domain WD40 repeat-containing protein, related to HET	54230	69284	1325952	1116046	OTA02711	506230	OPB42127	7110	146580	290563	18662744	56080	1808
Secondary metabolites biosynthesis, transport and catabolism	METABOLISM	AA1 Auxiliary Activity Family 1	54239	88862	1379467	1129883	OTA07847	531915	OPB46140	2210	71772	81453		92589	6167
Carbohydrate transport and metabolism	METABOLISM	GH55 exo-1,3-β-glucanase	54242	68137	1434750	1140399	OTA02729	112874	OPB42709	7835	215604	315637	18659388	35974	4203
Function unknown	POORLY CHARACTERIZED	unknown protein	54244	11847	20433	8547	OTA02712	456829	OPB46171	98849	182686	46466	18665885	201354	9751
RNA processing and modification	INFORMATION STORAGE AND PROCESSING	RNA binding protein	54256	10483	1393486	1114688	OTA01007	510040	OPB40148	6509	18414	84569	18662681	45785	1190
Secondary metabolites biosynthesis, transport and catabolism	METABOLISM	potential indoleamine 2,3-dioxygenase	54260	84917	1339477	1139608	OTA02731	510197	OPB40273	4174	18141	38111	18661570	144830	2258
Translation, ribosomal structure and biogenesis	INFORMATION STORAGE AND PROCESSING	Utp18p, a component of the SSU processome	54283	67377	1326662	1167672	OTA03188	80450	OPB42159	6269	229793	155276	18662776	133947	1839
Function unknown	POORLY CHARACTERIZED	unknown protein	54285	67729	1436725	1158168	OTA05296	15325	OPB42319	7651	219998	47574	18664426	25225	2954
Function unknown	POORLY CHARACTERIZED	unknown protein	54329	133432	1392785	1163266	OTA03190	487342	OPB46095	98876	19192	90720	18665848	72689	5775
Chromatin structure and dynamics	INFORMATION STORAGE AND PROCESSING	Member of SIR2 proteins	54330	31691	47818	51221	OTA02756	3889	OPB42363	7695	168419	215446	18662795	66872	1857
Function unknown	POORLY CHARACTERIZED	unknown protein	54335	10408	1424263	1139573	OTA07665	7372	OPB40236	98972	34075	284013	18665645	82005	2225
RNA processing and modification	INFORMATION STORAGE AND PROCESSING	small nuclear ribonucleoprotein F	54349	69641	1327161	1116270	OTA02744	81593	OPB42608	5162	31322	143930	18663425	25609	7378
Function unknown	POORLY CHARACTERIZED	unknown protein,	54352	68679	1326276	1128114	OTA05321	80796	OPB42098	4474	215660	215621	18662719	56059	1792
Amino acid transport and metabolism	METABOLISM	Amino acid transporter	54365	46955	1379362	1136635	OTA04114	509462	OPB46207	242	111491	164543	18665913	201296	9794
Lipid transport and metabolism	METABOLISM	ceramidase, nonlysosomal	54366	131955	1464802	1167350	OTA07857	481512	OPB40243	2261	179276	292581	18660126	56154	2231
Function unknown	POORLY CHARACTERIZED	unknown protein	54372	69957	1460643	1116355	OTA05251	476688	OPB38889	4446	50896	318842	18663168	61594	3382
Function unknown	POORLY CHARACTERIZED	unknown protein	54384	69899	1166996	158611	OTA05338	493089	OPB42233	4389	190202	298163	18664344	25304	9094
Function unknown	POORLY CHARACTERIZED	unknown protein	54391	68750	1327620	1115576	OTA04123	112137	OPB42399	7393	15641	49788	18656763	67122	148
Function unknown	POORLY CHARACTERIZED	unknown protein	54393	69726	1326637	1116125	OTA07854	80503	OPB42299	4505	61393	281698	18664406	135018	2936
Transcription	INFORMATION STORAGE AND PROCESSING	Transcriptional regulator FlbA	54395	69828	1327308	1128257	OTA00500	81401	OPB42037	99294	110631	192509	18664011	135013	4413
Function unknown	POORLY CHARACTERIZED	SSCP	54407	126050	1975	3550	OTA08620	386678	OPB42394	7389	212339	255048	18656759	67114
Nucleotide transport and metabolism	METABOLISM	guanylate kinase, putative	54408	11771	1273626	68618	OTA08352	322300	OPB46085	97540	111383	291414	18665837	61359	5766
RNA processing and modification	INFORMATION STORAGE AND PROCESSING	RNase3 domain-containing protein	54419	69474	1460829	1196966	OTA00493	139418	OPB42407	7401	211639	280992	18656766	189212	144
Function unknown	POORLY CHARACTERIZED	unknown protein	54426	31946	1468111	1116172	OTA08353	138845	OPB42180	97674	218430	280963	18664270	163647	175
Function unknown	POORLY CHARACTERIZED	unknown protein	54427	68600	1389561	1184123	OTA00226	506177	OPB42083	4460	30156	290585	18663825	56044	1780
Transcription	INFORMATION STORAGE AND PROCESSING	Zn2Cys6 transcriptional regulator	54437	126097	1325991	1197184	OTA08085	82108	OPB42515	96831	72056	156334	18663327	134694	36
Posttranslational modification, protein turnover, chaperones	CELLULAR PROCESSES AND SIGNALING	HECT-domain-containing protein	54441	68836	1419637	1115851	OTA07655	480539	OPB42492	1240	30213	161743	18659010	67165	103
Posttranslational modification, protein turnover, chaperones	CELLULAR PROCESSES AND SIGNALING	deoxyhypusine synthase	54448	70115	1428565	1135081	OTA02719	82143	OPB42509	1222	145130	156322	18658950	133917	43
RNA processing and modification	INFORMATION STORAGE AND PROCESSING	mRNA capping enzyme	54450	125929	1436635	1158258	OTA07856	383010	OPB42240	4381	70022	82016	18664351
Posttranslational modification, protein turnover, chaperones	CELLULAR PROCESSES AND SIGNALING	26S proteasome regulatory complex subunit Rpn6	54454	125859	1460961	1116344	OTA02710	80618	OPB42458	97407	122402	49590	18658974	45402	68
Function unknown	POORLY CHARACTERIZED	unknown protein	54458	4668	1350194	1115702	OTA04815	111921	OPB42306	4512	31364	237331	18664413	56203	2943
Function unknown	POORLY CHARACTERIZED	unknown protein	54462	132004	1360290	42144	OTA05326	497159	OPB40181	4003	188294	163334	18662645	136311	1156
Intracellular trafficking, secretion, and vesicular transport	CELLULAR PROCESSES AND SIGNALING	Vacuolar transporter chaperone 4 (vtc4), putative	54469	4603	1327083	1167659	OTA05340	79981	OPB42144	6284	84896	46903	18662759	188557	1824
Function unknown	POORLY CHARACTERIZED	unknown protein	54471	125679	1436864	1184054	OTA05345	79998	OPB42066	98477	190030	47200	18663848	135857	9463
Transcription	INFORMATION STORAGE AND PROCESSING	Zn2Cys6 transcriptional regulator	54502	133387		1173130	OTA04122	321021	OPB46022	97915	80332	288607	18656003	74292	4755
Coenzyme transport and metabolism	METABOLISM	Molybdopterin synthase catalytic subunit	54508	37319	1338198	1167207	OTA02126	20168	OPB45211	5453	193946	299371	18665246	36796	486
Function unknown	POORLY CHARACTERIZED	unknown protein, contains BTB/POZ domain (=protein binding)	54511	126217	1306571	1197625	OTA01132	80413	OPB37880	97145	30856	262057	18663446	376300	7356
Function unknown	POORLY CHARACTERIZED	unknown protein	54514	126044	17135	1196983	OTA00441	80407	OPB42401	7395	84289	297746	18659018	67153	113
Replication, recombination and repair	INFORMATION STORAGE AND PROCESSING	ATP binding protein	54521	126229	64200	121689	OTA00039	4178	OPB42642	99691	185925	214144		67379	7344
Function unknown	POORLY CHARACTERIZED	unknown protein	54535	84921	1360322	1114111	OTA06904	90475	OPB40193	1372	229017	79898	18661677	145474	10297
Chromatin structure and dynamics	INFORMATION STORAGE AND PROCESSING	protein for structural maintenance of chromosome protein 3 (sister chromatid cohesion complex Cohesin, subunit SMC3)	54541	90430	1327367	1165140	OTA03754	120441	OPB38411	99419	223757	215347		136185	2947
General function prediction only	METABOLISM	short chain dehydrogenase/reductase	54550	126241	1398226	1135132	OTA01002	480708	OPB42655	7714	178135	156525	18663479	67397	4249
Coenzyme transport and metabolism	METABOLISM	GTP cyclohydrolase 1	54554	94575	1406850	19251	OTA02704	506905	OPB42707	7833	71735	229560	18655999	136186	3331
Amino acid transport and metabolism	METABOLISM	Pro_dhProline dehydrogenase aligned	54564	106167	1395928	65356	OTA01270	395094	OPB42676	7803	185984	82663	18663500	56674	4230
Transcription	INFORMATION STORAGE AND PROCESSING	Zn2Cys6 transcriptional regulator	54567	67874	1389588	1172215	OTA02728	492848	OPB42043	99284	63516	237727	18664001	66731	4404
Function unknown	POORLY CHARACTERIZED	unknown protein	54583	68194	1389395	1115687	OTA06565	518584	OPB42447	7442	218185	213810	18658958	163957	51
Signal transduction mechanisms	CELLULAR PROCESSES AND SIGNALING	type 2A phosphatase activator TIP41	54589	68642	1327656	1158270	OTA01987	480293	OPB42252	4370	77299	155450	18664364	66981	2894
Function unknown	POORLY CHARACTERIZED	unknown protein	54596	126087	1398416	1115714	OTA03191	506311	OPB42190	694	84788	213515	18664281	56347	185
Chromatin structure and dynamics	INFORMATION STORAGE AND PROCESSING	snf5/smarcb1/ini1	54598	69443	1419975	1183987	OTA06570	492850	OPB42045	99165	35336	215727	18663999	134607	4402
Function unknown	POORLY CHARACTERIZED	unknown protein	54611	69706	1159520	1197385	OTA05812	493472	OPB42566	99534	208525	92263	18663385	374646	5536
Function unknown	POORLY CHARACTERIZED	unknown protein	54615	88922	1392798	1185984	OTA06907	513402	OPB46080	98305	36914	194059	18665832	61365	5761
Function unknown	POORLY CHARACTERIZED	unknown protein	54616	38438	1402921	1163297	OTA07620	321753	OPB46061	545	80352	217932	18665782	32479	7550
General function prediction only	METABOLISM	MFS permease	54632	69330	1389139	3644	OTA04111	4082	OPB42558	648	146090	183342		135480	5546
Carbohydrate transport and metabolism	METABOLISM	GT31 ß-glycosyltransferase	54633	101599	1424637	1114191	OTA07651	516055	OPB40242	1569	140877	242989	18658090	127297	2230
Function unknown	POORLY CHARACTERIZED	unknown protein	54659	31758	359603	1116360	OTA05195	506608	OPB42451	7446	27562	289894	18658968	56459	62
Intracellular trafficking, secretion, and vesicular transport	CELLULAR PROCESSES AND SIGNALING	Golgi matrix protein, rud3, involved in the structural organization of the cis-Golgi	54669	88934	363713	1136608	OTA00449	88721	OPB46165	98854	194336	317112	18665891	265502	9758
Chromatin structure and dynamics	INFORMATION STORAGE AND PROCESSING	SWI-SNF complex subunit (Snf5), putative	54670	23226	1436632	1135019	OTA01986	81799	OPB42243	4378	31511	173237	18664354	188934	2885
Function unknown	POORLY CHARACTERIZED	unknown protein	54674	10410	57558	1157740	OTA05337	497192	OPB40234	98970	33598	299776	18665643	49249	2223
Transcription	INFORMATION STORAGE AND PROCESSING	Transcriptional regulator PacG/VIB-1	54675	125610	64627	1172171	OTA05348	483779	OPB40055	24	132999	145258	18657741	25768	1276
Posttranslational modification, protein turnover, chaperones	CELLULAR PROCESSES AND SIGNALING	COX17, cytochrome C oxidase assembly protein	54676	69721	1398918	1128106	OTA02549	3574	OPB42061	98483	30490	298340	18663852	66748
Lipid transport and metabolism	METABOLISM	oxysterol binding protein, contains an Ankyrin and a Pleckstrin-homology related domain	54683	101855	1403669	18322	OTA02714	512428	OPB45206	96906	163714	88852	18665251	166761	481
Function unknown	POORLY CHARACTERIZED	unknown protein	54686	68870	1389275	1115841	OTA01983	388995	OPB42493	1239	71983	297755	18659009	372192	102
General function prediction only	METABOLISM	aryl-alcohol dehydrogenases	54694	68160	1382452	1183881	OTA07654	123280	OPB41416	265	187997	133007	18660088	146100	2307
Transcription	INFORMATION STORAGE AND PROCESSING	C2H2 transcriptional regulator	54703	4998	17032	1116035	OTA02720	480630	OPB42574	5130	30483	214001	18663395	45508	5525
Cell cycle control, cell division, chromosome partitioning	METABOLISM	cell cycle control protein cwf14	54709	68272	359539	168570	OTA01978	80057	OPB42225	5237	123667	297690	18664288	45267	198
Function unknown	POORLY CHARACTERIZED	unknown protein	54710	67781	1461119	1136457	OTA04221	138503	OPB42034	99291	59787	172772	18664008	136083	4410
Function unknown	POORLY CHARACTERIZED	unknown protein	54722	88834	1379592	1172803	OTA05029	98795	OPB46075	96512	47144	128805	18665827	61373	5756
RNA processing and modification	INFORMATION STORAGE AND PROCESSING	ATP-dependent RNA helicase ded-1	54736	101668	1440586	1157693	OTA04124	483904	OPB40174	96608	88735	173488	18662652	25883	1163
Intracellular trafficking, secretion, and vesicular transport	CELLULAR PROCESSES AND SIGNALING	Mitochondrial polypeptide chain release factor	54781	44764	1403765	1194484	OTA01564	89985	OPB40141	6502	120117	18591	18658561	36103	1196
Inorganic ion transport and metabolism	METABOLISM	bicarbonate transporter	54809	84598	57492	1114531	OTA08086	7284	OPB40164	6524	33916	134873	18662663	137316	1174
Function unknown	POORLY CHARACTERIZED	unknown protein	54813	67872	1398679	1133147	OTA04817	388019	OPB42455	7449	18813	281059	18658971	67201	65
Function unknown	POORLY CHARACTERIZED	unknown protein	54819	31609	17442	1184137	OTA05322	506204	OPB42105	4482	30659	298306	18662727	45039	1798
Defense mechanisms	CELLULAR PROCESSES AND SIGNALING	half-sized ABC transporter	54846	4992	48101	1197410	OTA01145	392122	OPB42571	99529	54511	213989	18663389	67305	5531
Function unknown	POORLY CHARACTERIZED	AT DNA binding protein, putative	54850	61138	1306884	51608	OTA03184	506815	OPB42621	98131	71761	214096	18663438	88355	7366
Cell cycle control, cell division, chromosome partitioning	METABOLISM	SYF2 splicing factor	54852	68287	1326272	51005	OTA01841	480376	OPB42326	7658	110755	290484	18664432	366417	1887
Function unknown	POORLY CHARACTERIZED	unknown protein	54858	45556	1319888	1116101	OTA05315	81936	OPB42294	4500	168854	281693	18664401	66938	2931
Amino acid transport and metabolism	METABOLISM	Amino acid transporter	54865	69350	1370650	1135098	OTA05343	139775	OPB42564	96573	30971	297834	18663382	25569	5542
Function unknown	POORLY CHARACTERIZED	unknown protein	54868	67968	1389389	1096146	OTA06895	387818	OPB42440	7435	118593	164980	18658965	25491	58
Lipid transport and metabolism	METABOLISM	acetate—CoA ligase	54870	131934	1339569	1115180	OTA07660	7399	OPB40264	3312	34225	79944	18661561	60077	2250
Function unknown	POORLY CHARACTERIZED	unknown protein	54886	131986	1403835	1157719	OSZ99943	521947	OPB40198	1367	32952	318581	18661672	82025
Function unknown	POORLY CHARACTERIZED	unknown protein	54890	67398	48247	1115869	OTA05297	4136	OPB42601	5155	177900	297865	18663418	375523	9333
Function unknown	POORLY CHARACTERIZED	unknown protein	54893	67627	1327163	1134938	OTA05314	480163	OPB42132	6296	54567	298295	18657802	136306	1813
Function unknown	POORLY CHARACTERIZED	unknown protein	54902	68651	1398868	1128386	OTA00330	3604	OPB42095	4471	31072	290581	18663819	25118	1788
General function prediction only	METABOLISM	Mitochondrial N(5)-glutamine methyltransferase MTQ1	54956	84554	1403789	1114277	OTA05292	510061		99204	82193	295499	18662665	56884	1176
Function unknown	POORLY CHARACTERIZED	unknown protein	54961	84566	1360144	1134783	OTA08077	509997	OPB40124	1329	110996	52992	18658579	67583	1214
Inorganic ion transport and metabolism	METABOLISM	iron transporter	54962	126063	48201	1197047	OTA07478	493261	OPB42381	7710	61504	82465	18664258	25384	165
General function prediction only	METABOLISM	short chain dehydrogenase/reductase	54991	4616	1389489	1158103	OTA07429	81281	OPB42158	6270	138206	155272	18662775	56121	1838
Carbohydrate transport and metabolism	METABOLISM	GT22 ALG9 mannosyltransferase	55005	31785	1419735	1116236	OTA06407	506358	OPB42213	5225	215692	143556	18664301	56326	210
RNA processing and modification	INFORMATION STORAGE AND PROCESSING	rRNA processing protein Rrp8	55029	90628	1369393	1107160	OTA05293	72248	OPB38434	4249	151047	34931	18660902	184625	7291
Amino acid transport and metabolism	METABOLISM	OPT oligopeptide transporter	55034	71664	1388781	1137423	OTA06905	70717	OPB38276	2682	150591	247684	18660276	131163	6661
Function unknown	POORLY CHARACTERIZED	unknown protein	55039	71982	1460603	1176257	OTA05043	129487	OPB39892	7615	225185	140991	18656429	142757	4781
Function unknown	POORLY CHARACTERIZED	unknown protein	55041	92939	1467543	1165043	OTA02954	71958	OPB38517	6014	68858	78753	18658500	312959	3632
Function unknown	POORLY CHARACTERIZED	unknown protein	55052	71323	1324472	1165488	OTA07954	488300	OPB39903	6378	90223	282793	18656686	142866	4769
Amino acid transport and metabolism	METABOLISM	Methylenetetrahydrofolate reductase	55055	135784	1324962	140015	OTA00496	477513	OPB38102	7224	91452	33767	18661173	130454	6313
Cytoskeleton	CELLULAR PROCESSES AND SIGNALING	kinesin heavy chain	55060	127078	1325318	1175023	OTA01528	489554	OPB38394	5043	29617	149285	18660847	34114	5087
Nuclear structure	CELLULAR PROCESSES AND SIGNALING	import inner membrane translocase subunit tim-21, mitochondrial , putative	55067	71407	1397782	1108168	OTA07646	537896	OPB38359	5873	171151	301114	18659588	451714	3096
Transcription	INFORMATION STORAGE AND PROCESSING	spo7	55073	72000	1397807	1107807	OTA06572	104629	OPB38367	5072	191329	225527	18659575	54573	3080
Energy production and conversion	METABOLISM	NADH-ubiquinone oxidoreductase 18 kDa subunit, putative	55088	32521	1349075	1207057	OTA01134	514190	OPB39888	7611	43497	146445	18656433	69671	4785
Translation, ribosomal structure and biogenesis	INFORMATION STORAGE AND PROCESSING	polynucleotide adenylyltransferase.	55099	70817	1398183	1155810	OTA06574	488065	OPB43492	7086	66318	291450	18656710	142032	8150
Transcription	INFORMATION STORAGE AND PROCESSING	Zn2Cys6 transcriptional regulator AmyR, amylase regulator	55105	42772	1419287	821	OTA07847	499164	OPB39856	97504	80922	22871	18658642	142304	4815
Intracellular trafficking, secretion, and vesicular transport	CELLULAR PROCESSES AND SIGNALING	Nucleoside diphosphatase involved in protein glycosylation in the Golgi	55114	126703	1136078	1176326	OSZ99940	488306	OPB39908	7631	209628	291466		169406	4763
Function unknown	POORLY CHARACTERIZED	unknown protein	55123	126686	1398182	1176388	OTA07657	514019	OPB43492	7085	69287	44131	18656709	142234	8151
Replication, recombination and repair	INFORMATION STORAGE AND PROCESSING	Type II topoisomerase TOP2, Relieves torsional strain in DNA	55125	23664	1460448	1107703	OTA06582	489743	OPB38249	98158	78895	225747	18660305	131000	1551
Function unknown	POORLY CHARACTERIZED	unknown protein	55172	32608	1436209	1107858	OTA00489	73215	OPB38128	7249	77520	136456	18658186	324252	1654
Amino acid transport and metabolism	METABOLISM	Arginase	55179	71481	1467858	1107464	OTA02544	100291	OPB40692	98001	151736	319878	18666380	177958	2960
Function unknown	POORLY CHARACTERIZED	unknown protein	55180	5603	1419224	1109047	OTA02163	527067	OPB38130	7251	47121	85748	18658184	65389	1652
Function unknown	POORLY CHARACTERIZED	unknown protein	55183	5514	1370273	16596	OTA02753	501751	OPB39884	7607	182026	44124	18656437	69676	4789
Transcription	INFORMATION STORAGE AND PROCESSING	RNA polymerase Rpb5	55185	121996	1348497	1155520	OTA01823	503051	OPB38310	99723	200738	301149	18659545	76643	3055
Amino acid transport and metabolism	METABOLISM	aminotransferase	55190	126717	1324514	1155779	OTA00180	514204		7619	91171	195069	18656425	58659	4777
Inorganic ion transport and metabolism	METABOLISM	inner membrane magnesium transporter MRS2	55191	90688	1418880	1174679	OTA00181	489436	OPB38482	2277	78785	149409	18658461	64991	3588
Chromatin structure and dynamics	INFORMATION STORAGE AND PROCESSING	histone H4, putative	55201	70378	358768	16362	OTA07669	100605	OPB38319	1814	216891	34079	18659559	150831
Intracellular trafficking, secretion, and vesicular transport	CELLULAR PROCESSES AND SIGNALING	vacuolar ATP synthase subunit F	55204	5560	1398094	1165427	OTA00455	503295	OPB38086	6031	149403	320745	18661189	65425	6329
Function unknown	POORLY CHARACTERIZED	unknown protein	55205	71836	1436271	45535	OTA06556	95466	OPB39865	7586	217112	195177	18658633	143164	4806
Cell cycle control, cell division, chromosome partitioning	METABOLISM	maintenance of ploidy protein mob1	55208	5520	1324660	1165462	OTA07955	95124	OPB39878	7602	65142	240089	18656441	27744	4793
RNA processing and modification	INFORMATION STORAGE AND PROCESSING	tRNA-specific adenosine deaminase	55213	39098	1397568	1108142	OTA05808	477098	OPB38498	96857	83817	136954	18658479	158965	3609
General function prediction only	POORLY CHARACTERIZED	Protein contains twin cysteine-x9-cysteine motifs , Transcriptional induction of IME1, and sporulation	55224	71794	1388951	1108317	OTA07947	499174	OPB39846	99933	139468	218178	18658651	58714	4824
Function unknown	POORLY CHARACTERIZED	unknown protein	55226	70473	1398116	1137607	OTA07659	511894	OPB39862	7583	215018	273177	18658636	58698	4809
Function unknown	POORLY CHARACTERIZED	unknown protein	55237	70416	46211	1175097	OTA02739	72568	OPB38337	5894	114389	301091	18660825	43505	5067
Signal transduction mechanisms	CELLULAR PROCESSES AND SIGNALING	large-conductance mechanosensitive channel	55240	126873	1436163	139762	OTA00457	975	OPB38192	7271	51984	225852	18655857	129500	1601
Carbohydrate transport and metabolism	METABOLISM	ribokinase	55245	90535	1435970	1165135	OTA08352	477180	OPB38417	211	209253	301054	18660870	43459	5110
Function unknown	POORLY CHARACTERIZED	unknown protein	55252	70891	1436018	1175131	OTA05291	70928	OPB38344	5888	28189	285826	18660819	86602	5061
Posttranslational modification, protein turnover, chaperones	CELLULAR PROCESSES AND SIGNALING	ubiquitin conjugating enzyme	55263	90699	1397690	1133999	OTA02702	195397	OPB38418	4232	83909	146209	18660873	54480	8336
Function unknown	POORLY CHARACTERIZED	unknown protein	55272	105117	1325084	1107959	OTA01000	187	OPB38521	6988	150924	163683	18655869	23514	3636
Transcription	INFORMATION STORAGE AND PROCESSING	Zn2Cys6 transcriptional regulator	55274	90629	1122201	45192	OTA00456	489497	OPB38432	4247	230658	34316	18660899	316282	7293
General function prediction only	POORLY CHARACTERIZED	thioesterase superfamily protein	55276	71154	1428167		OTA06898	104806	OPB38300	99149	191285	85911	18659534	86668	3046
Function unknown	POORLY CHARACTERIZED	unknown protein	55279	32575	1388938	1108874	OTA00485	477524	OPB38091	7213	209187	320739	18661184	65420	6324
Secondary metabolites biosynthesis, transport and catabolism	METABOLISM	Acyl-CoA synthetase	55306	71530	1398175	1176362	OTA01147	488316	OPB39917	7640	59545	80644	18656700	47685	8158
Lipid transport and metabolism	METABOLISM	fatty acid elongase-like protein	55318	71231	1370222	1134122	OTA00284	95019	OPB39864	7585	140205	153568	18658634	142441	4807
Signal transduction mechanisms	CELLULAR PROCESSES AND SIGNALING	phosphatidylinositolglycan class N, putative	55321	72136	1419362	1108515	OTA01977	101070	OPB43491	7087	90595	153468	18656711	169350	8149
Cell cycle control, cell division, chromosome partitioning	METABOLISM	nucleotide binding protein Nbp35, putative	55335	126960	1325049	45916	OTA01847	489703	OPB38285	97418	179754	285911	18660263	129549	6649
Cell wall/membrane/envelope biogenesis	CELLULAR PROCESSES AND SIGNALING	GT2 Chitin synthase, homolog of N.CrassaChs2,Chitin synthase	55341	71660	1325286	1134130	OTA08497	95405	OPB39879	7603	232406	240086	18656440	194925	4792
RNA processing and modification	INFORMATION STORAGE AND PROCESSING	RNAse P Rpr2/Rpp21/SNM1 subunit domain-containing protein, putative	55349	90604	16517	1108043	OTA00494	73160	OPB38486	2281	119801	170174	18658466	131229	3592
Posttranslational modification, protein turnover, chaperones	CELLULAR PROCESSES AND SIGNALING	Alkyl hydroperoxide reductase/peroxiredoxin	55351	90449	1348027	1137203	OTA03080	477096	OPB38500	96859	230695	300992	18658481	131173	3611
Coenzyme transport and metabolism	METABOLISM	pantothenate kinase	55353	134157	1435893	1133971	OTA02236	71596	OPB38505	98270	169828	149459	18658485	129554	3616
Secondary metabolites biosynthesis, transport and catabolism	METABOLISM	Flavin-containing monooxygenase	55358	93373	1434708	1130350	OTA04936	125546	OPB38766	2860	213809	138587	18657587	132435	8625
Posttranslational modification, protein turnover, chaperones	CELLULAR PROCESSES AND SIGNALING	Heat shock protein 70	55362	121926	1428343	1123570	OTA02788	499175	OPB39845	99934	67873	299021	18658652	80694	4825
Signal transduction mechanisms	CELLULAR PROCESSES AND SIGNALING	GPCR XII	55374	32680	1388827	1137470	OTA01179	201488	OPB38215	7294	110576	130836	18660336	65316	1574
Function unknown	POORLY CHARACTERIZED	unknown protein	55381	12382	1460280	1107637	OTA02778	489475	OPB38446	4553	191405	294194	18660912	65027	7281
RNA processing and modification	INFORMATION STORAGE AND PROCESSING	Endoribonuclease YSH1 (mRNA 3'-end-processing protein YSH1)	55384	70436	1370237	1176174	OTA05259	19773	OPB39870	7592	9935	132454	18656450	58688	4801
Transcription	INFORMATION STORAGE AND PROCESSING	C2H2 transcriptional regulator	55401	5623	1370018	1107833	OTA00246	132362	OPB38156	98892	82979	85773	18658159	129515	1628
Function unknown	POORLY CHARACTERIZED	unknown protein	55406	71180	358812	1109395	OTA00939	72261	OPB38290	99068	28192	85896	18660268	159542	6643
General function prediction only	METABOLISM	MFS permease	55407	126916	1419126	1109217	OTA06028	200958	OPB38244	98163	230595	136592	18660310	130109	1556
Intracellular trafficking, secretion, and vesicular transport	CELLULAR PROCESSES AND SIGNALING	ARF GEF2 Gea2	55415	95082	1325579	1176405	OTA06468	488059	OPB43486	7092	16072	239937	18656716	194770	8144
Cytoskeleton	CELLULAR PROCESSES AND SIGNALING	dynein heavy chain	55417	5593	1370082	1134104	OTA04018	72237	OPB38119	7241	28471	33157	18661165	130786	6299
Function unknown	POORLY CHARACTERIZED	unknown protein	55421	72168	1436316	1165494	OTA06474	514219	OPB39909	7632	222990	89641	18656691	27711	8167
Function unknown	POORLY CHARACTERIZED	unknown protein	55443	117506	1419207	1137529	OTA08508	499830	OPB36665	564	120747	130800	18665029	46293	1641
Function unknown	POORLY CHARACTERIZED	unknown protein	55454	127083	1323841	1174993	OTA06490	104545	OPB38398	5039	191341	320458	18660851	130763	5091
Transcription	INFORMATION STORAGE AND PROCESSING	CDC45-like protein	55467	32611	1428296	1134097	OTA03191	489865	OPB38135	99537	54248	85752	18658180	86799	1648
Function unknown	POORLY CHARACTERIZED	unknown protein, 2 TM	55478	61500	1436044	1165210	OTA02783	73098	OPB38370	5068	53960	168955	18659578	65176	3083
General function prediction only	POORLY CHARACTERIZED	AFG1-like ATPase	55508	126830	1436200	1134094	OTA05384	72057	OPB38144	99545	83840	148960	18658170	131415	1639
Inorganic ion transport and metabolism	METABOLISM	cation efflux family protein	55511	71402	1132355	1175831	OTA06477	71546	OPB38153	98889	230648	148974	18658162	43725	1631
Function unknown	POORLY CHARACTERIZED	unknown protein	55519	45678	1348932	1155705	OTA06463	132488	OPB38101	7223	29580	286054	18661174	131399	6314
Carbohydrate transport and metabolism	METABOLISM	GlcNAc-1-P transferase ALG7	55534	71688	1134029	1108406	OTA02243	132520	OPB38089	7211	83765	85713	18661186	43779	6326
Signal transduction mechanisms	CELLULAR PROCESSES AND SIGNALING	casein kinase I	55543	58218	1128068	1104501	OTA04338	46087	OPB38297	99075	67466	85907	18659529	451848	3042
Function unknown	POORLY CHARACTERIZED	Unknown protein with WD-40 repeats	55545	126991	1348486	1134040	OTA04927	489663	OPB38315	99718	54143	294322	18659554	65205	3061
Transcription	INFORMATION STORAGE AND PROCESSING	RNA polymerase II transcription mediator	55548	90617	1467597	1133984	OTA05746	104410	OPB38454	4561	16715	33800	18660921	54416	3568
Intracellular trafficking, secretion, and vesicular transport	CELLULAR PROCESSES AND SIGNALING	aps2, of the adaptor protein complex AP-2 of clathrin-coated vesicles, small subunit	55550	70670	1348265	1108694	OTA05410	502931	OPB38399	5038	179842	94532	18660852	54500	5092
Translation, ribosomal structure and biogenesis	INFORMATION STORAGE AND PROCESSING	Nascent polypeptide-associated complex subunit beta (NAC-beta)	55552	39097	1397572	1132819	OTA05337	502777	OPB38497	96871	54033	300994	18658480	23539	3610
Secondary metabolites biosynthesis, transport and catabolism	METABOLISM	AA1 Auxiliary Activity Family 1	55566	92940	1388548	1133968	OTA05732	515054	OPB38520	97602	69430	247069	18655870	130369	3635
Intracellular trafficking, secretion, and vesicular transport	CELLULAR PROCESSES AND SIGNALING	Exocyst component Exo70	55570	5475	1389021	1108905	OTA05925	501541	OPB43494	99627	58838	43100	18656707	141692	8153
Function unknown	POORLY CHARACTERIZED	unknown protein	55575	127088	192284	1155430	OTA05378	757	OPB38402	5034	29754	34743	18660855	65094	5095
Function unknown	POORLY CHARACTERIZED	unknown protein	55584	5746	1397867	1165249	OTA02815	867	OPB38299	99148	124418	173643	18659533	65227	3045
Translation, ribosomal structure and biogenesis	INFORMATION STORAGE AND PROCESSING	3' exoribonuclease involved in RNA processing during translation.	55589	70254	1324294	1137662	OTA05407	156931	OPB39916	7639	39282	43269	18656699	27703	8159
Cell cycle control, cell division, chromosome partitioning	METABOLISM	Mob1/phocein family protein	55592	127094	1324558	1165143	OTA04933	73286	OPB38408	220	115792	175575	18660860	43470	5101
Inorganic ion transport and metabolism	METABOLISM	Ca2+ transporter	55595	95448	1419076	1175406	OTA02245	477318	OPB38289	97096	170223	247648	18660267	131195	6644
Function unknown	POORLY CHARACTERIZED	unknown protein	55597	39089	1325496	1207045	OTA02777	71601		2282	179818	276449	18658467	130930	3594
Transcription	INFORMATION STORAGE AND PROCESSING	RNA 12 protein	55599	72079	1398102	1165434	OTA03810	9075	OPB39847	99932	65266	153586	18658650	90246	4823
Lipid transport and metabolism	METABOLISM	CDP-alcohol phosphatidyltransferase	55627	92925	1435887	1155327	OTA05352	489394	OPB38510	98087	81624	300979	18658492	64953	3624
Function unknown	POORLY CHARACTERIZED	unknown protein	55629	135812	1324541	1109004	OTA01952	132325	OPB38174	96679	195758	136513	18658144	54749	1614
Carbohydrate transport and metabolism	METABOLISM	MFS Monocarboxylate transporter	55630	135121	1473722	1172863	OTA02824	20333	OPB41766	2857	74188	35650	18657584	55000	8621
Lipid transport and metabolism	METABOLISM	phospholipase D1	55631	104119	1418906	139030	OTA02529	489472	OPB38450	97669	53962	320391	18660917	76471	7275
Defense mechanisms	CELLULAR PROCESSES AND SIGNALING	MRP-type ABC transporter	55636	127038	1436028	1175168	OTA04023	110019	OPB38353	299	154161	294283	18662611	165680	3103
Posttranslational modification, protein turnover, chaperones	CELLULAR PROCESSES AND SIGNALING	20S proteasome alpha subunit Pup2	55644	26658	1397666	1133991	OTA08517	502882	OPB38431	4246	179853	301037	18660898	54447	7294
Transcription	INFORMATION STORAGE AND PROCESSING	Transcription factor TFIIS	55660	71531	1397886	1165260	OTA00860	71797	OPB38287	97098	48595	35173	18660265	65243	6646
Function unknown	POORLY CHARACTERIZED	unknown protein	55668	12412	1418879	1107653	OTA03813	679	OPB38483	2278	200754	167795	18658463	64990	3589
RNA processing and modification	INFORMATION STORAGE AND PROCESSING	mRNA decapping hydrolase, putative	55669	70557	1323664	1165303	OSZ99945	477374	OPB38236	7313	179956	294395	18660316	54681	1560
Function unknown	POORLY CHARACTERIZED	unknown protein	55679	71488	1388902	1137549	OTA05393	477491	OPB38124	7245	60542	320715	18658190	54787	1657
Function unknown	POORLY CHARACTERIZED	unknown protein	55681	32670	1323754	1107475	OTA05748	73644	OPB38203	7283	71502	35261	18660350	129555	1593
Function unknown	POORLY CHARACTERIZED	unknown protein	55698	90436	1435921	1165087	OTA05595	502812	OPB38476	4580	71270	18844	18658454	129939	3583
Function unknown	POORLY CHARACTERIZED	unknown protein	55699	43821	1467558	1165058	OTA06953	526721	OPB38503	98268	45518	247105		64964	3614
Posttranslational modification, protein turnover, chaperones	CELLULAR PROCESSES AND SIGNALING	SCF ubiquitin ligase complex subunit, cullin CDC53	55706	32641	1419191	1107683	OTA03988	202814	OPB38169	99219	28648	130811	18658149	185301	1619
Function unknown	POORLY CHARACTERIZED	unknown protein	55709	5752	196132	1165243	OTA07660	861	OPB38305	99154	149603	172578	18659540	320663	3051
Amino acid transport and metabolism	METABOLISM	Amino acid transporter PotE	55723	70337	1398065	1175963	OTA02799	513741	OPB40691	99612	57290	224178	18666381	62191	5916
Inorganic ion transport and metabolism	METABOLISM	cation channel family protein	55731	90456	1275	138977	OTA02818	70788	OPB38475	4579	112883	161784	18658453	23562	3582
Carbohydrate transport and metabolism	METABOLISM	GH92 α-1,2-mannosidase	55733	71164	1324409	63331	OTA06020	489901	OPB38097	7219	191133	130788	18661178	159955	6318
Secondary metabolites biosynthesis, transport and catabolism	METABOLISM	ABC transporter	55747	71941	358993	1107363	OTA06017	477499	OPB38116	7237	230614	294482	18661168	159930	6303
Translation, ribosomal structure and biogenesis	INFORMATION STORAGE AND PROCESSING	ribosomal protein L29. Shows amino acid sequence similarity to S. cerevisiae mitochondrial ribosomal protein MRPL4.	55752	134096	1397655	1108316	OTA06483	526774	OPB38440	4255	91256	225264	18660908	129725	7285
Transcription	INFORMATION STORAGE AND PROCESSING	Zn2Cys6 transcriptional regulator	55759	5606	1419219	1134098	OTA00244	203464	OPB38133	7254	28516	266867	18658177	185369	1645
General function prediction only	POORLY CHARACTERIZED	nucleolar GTP-binding protein 1	55766	39052	1435949	1165114	OTA02518	72180	OPB38438	4253	60732	33894	18660906	129333	7287
Intracellular trafficking, secretion, and vesicular transport	CELLULAR PROCESSES AND SIGNALING	Secretion related small GTPase RAB7	55774	71676	16764	1137488	OTA05590	489801	OPB38195	7274	27826	78647	18660356	23845	1599
Posttranslational modification, protein turnover, chaperones	CELLULAR PROCESSES AND SIGNALING	Ubiquitin conjugating enzyme E2, putative	55788	72182	1348810	1137522	OTA00859	105139	OPB38155	98891	230529	136495	18658160	23877	1629
Translation, ribosomal structure and biogenesis	INFORMATION STORAGE AND PROCESSING	N2,N2-dimethylguanosine tRNA methyltransferase.	55790	70343	63953	1134029	OTA05388	477229	OPB38371	5067	60434	285850	18659579	54567
Cell cycle control, cell division, chromosome partitioning	METABOLISM	cyclin domain-containing protein	55796	32713	1325619	1165284	OTA03083	71086	OPB38261	2667	28248	130855	18660292	65277	1539
Carbohydrate transport and metabolism	METABOLISM	GH76 α-1,6-mannanase	55802	126869	64036	1107461	OTA05920	72100	OPB38186	7266	84134	247846	18655853	130802	1604
Signal transduction mechanisms	CELLULAR PROCESSES AND SIGNALING	protein kinase RIO1	55803	71082	1324429	139566	OTA06016	894	OPB38274	2680	179564	149115	18660278	54653	6663
Function unknown	POORLY CHARACTERIZED	unknown protein	55814	71243	1397755	1109038	OTA04928	503006	OPB38341	5890	54136	149241	18660821	54531	5063
Function unknown	POORLY CHARACTERIZED	unknown protein	55818	70962	1323718	1108726	OTA01960	104892	OPB38268	2674	71393	172897	18660284	130138	6669
Nucleotide transport and metabolism	METABOLISM	Adenine phosphoribosyl transferases	55837	71997	1397949	1134069	OTA08506	526980	OPB38230	7308	168887	288146	18656000	62717	5976
Function unknown	POORLY CHARACTERIZED	unknown protein	55838	70929	1323853	1175385	OTA04334	71586	OPB38292	99070	191114	127484	18659524	43598	3037
Function unknown	POORLY CHARACTERIZED	unknown protein	55855	70754	1133381	1108252	OTA02531	483168	OPB40689	98412	133796	262224		62931	6694
Intracellular trafficking, secretion, and vesicular transport	CELLULAR PROCESSES AND SIGNALING	Exocyst component Ex084	55857	135830	1467786	1134072	OTA02246	105001	OPB38216	7296	54160	149055	18660334	185108	1572
Function unknown	POORLY CHARACTERIZED	unknown protein	55881	93372	62797	1130269	OTA03985	499863	OPB41767	2858	88828	293694		65658	8622
Carbohydrate transport and metabolism	METABOLISM	GH16 glucan endo-1,3(4)-β-D-glucosidase	55886	95463	1369743	1103784	OTA02541	503062	OPB38302	99151	28712	310812	18659536	43587	3048
Function unknown	POORLY CHARACTERIZED	unknown protein, secreted	55887	32774	1397824	139421	OTA06582	503028	OPB38326	5906	18993	320525	18659567	23715	3073
Posttranslational modification, protein turnover, chaperones	CELLULAR PROCESSES AND SIGNALING	UBA/THIF-type NAD/FAD binding fold	55891	126704	1398165	1109385	OTA01954	525949	OPB39907	7630	33863	153484	18656690	169409	4765
Replication, recombination and repair	INFORMATION STORAGE AND PROCESSING	Replication protein A2	55902	23718	1428111	1165188	OTA03089	477252	OPB38348	5884	216090	320493	18659600	23679	3108
Cell cycle control, cell division, chromosome partitioning	METABOLISM	Cell division/GTP binding protein	55912	39819	1324997	1107307	OTA06948	489387	OPB38515	98081	160074	182947	18658497	64946	3628
Amino acid transport and metabolism	METABOLISM	bifunctional carbamoylphosphate synthase/aspartate carbamoyltransferase	55928	5640	1348768	1134082	OTA06470	527022	OPB38177	7257	220490	286000	18658141	159794	1611
Cytoskeleton	CELLULAR PROCESSES AND SIGNALING	ran binding protein in the microtubule-organising centre, putative	55939	71925	1451032	1132862	OTA05586	514189	OPB39887	7610	183171	298990	18656434	58670	4786
Intracellular trafficking, secretion, and vesicular transport	CELLULAR PROCESSES AND SIGNALING	Exocyst component Sec5	55945	32578	1436242	1165419	OTA06487	489903	OPB38095	7217	29203	85720	18661180	34364	6320
Carbohydrate transport and metabolism	METABOLISM	GT90 glycosyltransferase	55950	93384	1473713	1130068	OTA03983	542338	OPB41778	2866	83415	128696	18657593	178705	3718
Translation, ribosomal structure and biogenesis	INFORMATION STORAGE AND PROCESSING	Translation initiation factor, eIF1A.	55969	90545	1325600	45524	OTA01552	502811	OPB38477	4581	71263	34076	18658457	129639	3584
RNA processing and modification	INFORMATION STORAGE AND PROCESSING	tRNA cytosine-5-methylases	55981	135872	1324096	1155516	OTA07669	103121	OPB38314	4308	201309	285880	18659550	320241	3059
Function unknown	POORLY CHARACTERIZED	unknown protein	55993	90685	1325055	1109380	OTA02145	489459	OPB38460	4567	28781	33133	18660928	65012	3573
Function unknown	POORLY CHARACTERIZED	unknown protein	56002	5799	1325291	1155477	OTA06556	72412	OPB38356	5876	28080	149225	18659591	65159	3099
RNA processing and modification	INFORMATION STORAGE AND PROCESSING	RNA binding protein MSSP-2	56003	71724	1324659	1132845	OTA05523	73441	OPB38273	2679	150464	164728	18660279	130747	6664
Function unknown	POORLY CHARACTERIZED	unknown protein	56033	126833	1348832	1175844	OTA04022	515479	OPB38147	98883	65338	294458		159863	1636
Function unknown	POORLY CHARACTERIZED	unknown protein	56048	71873	1348564	1137420	OTA08501	12735	OPB38280	2686	77416	34249	18660271	65255	6656
Function unknown	POORLY CHARACTERIZED	unknown protein	56064	70804	1436074	1109226	OTA05740	489676	OPB38304	99153	122965	149153	18659538	54614	3050
Function unknown	POORLY CHARACTERIZED	unknown protein	56070	71331	1398158	1176281	OTA02739	11470	OPB39900	7624	214593	298979	18656420	69657	4772
Cytoskeleton	CELLULAR PROCESSES AND SIGNALING	END3, protein in actin cytoskeletal organization and cell wall morphogenesis	56074	5806	1397768	1134022	OTA08498	502993	OPB38351	5881	120898	33363	18659597	159351	3105
Transcription	INFORMATION STORAGE AND PROCESSING	Zn2Cys6 transcriptional regulator	56077	70883	1125210	1175146	OTA02790	72972	OPB38346	5886	212889	34761	18660817	23676	5059
Function unknown	POORLY CHARACTERIZED	unknown protein	56081	72228	1325702	1175950	OTA03081	203906	OPB38117	7238	216002	286047	18661167	129821	6301
Function unknown	POORLY CHARACTERIZED	unknown protein	56089	70683	1428421	1155818	OTA04054	21613	OPB43484	7094	192485	298961	18656718	141829	8142
General function prediction only	METABOLISM	MFS permease	56095	126914	1460452	1165301	OTA02823	70698	OPB38242	97017	22864	225764	18660313	131018	1558
Cytoskeleton	CELLULAR PROCESSES AND SIGNALING	Spc97 / Spc98 family proteins involved in spindle pole body	56115	90534	1348111	1109428	OTA05230	698	OPB38461	4568	29379	294181		159057	3574
Function unknown	POORLY CHARACTERIZED	unknown protein	56117	72132	1325196	1155651	OTA05095	489831	OPB38166	99222	28473	286011	18658153	129560	1622
Function unknown	POORLY CHARACTERIZED	unknown protein	56118	23715	1397769	1134023	OTA00938	71903	OPB38352	5880	209227	301105	18659596	34148	3104
Carbohydrate transport and metabolism	METABOLISM	hexokinase	56129	126914	1348646	1165301	OTA05585	503153	OPB38234	7311	54189	225764	18657292	131043	1559
Function unknown	POORLY CHARACTERIZED	unknown protein	56140	134080	1122616	1137265	OTA03980	104467	OPB38426	4240	179973	149340	18660892	316463	7300
Transcription	INFORMATION STORAGE AND PROCESSING	Zn2Cys6 transcriptional regulator	56141	72072	1369464	1174954	OTA02822	72315	OPB38409	219	71550	33285	18660861	317118	5102
Function unknown	POORLY CHARACTERIZED	unknown protein	56146	90490	1121420	1108742	OTA01957	715	OPB38443	97577	209129	162699	18660911	100197	7282
Cytoskeleton	CELLULAR PROCESSES AND SIGNALING	apsA, Protein with homology to anucleate Primary sterigmata (Aspergillus nidulans)	56149	92930	1388539	1174481	OTA02784	72940	OPB38531	99807	81698	161309	18658394	312227	1906
Function unknown	POORLY CHARACTERIZED	unknown protein	56150	71937	1418992	44968	OTA05734	819	OPB38343	5889	28508	225467	18660820	23673	5062
Intracellular trafficking, secretion, and vesicular transport	CELLULAR PROCESSES AND SIGNALING	vacuolar protein sorting protein (Vps36), putative	56169	72929	1439137	1158690	OTA06467	6008	OPB43314	98670	45247	90533	18666018	70319	9666
Defense mechanisms	CELLULAR PROCESSES AND SIGNALING	MRP-type ABC transporter	56176	127668	1356011	1199049	OTA05101	116190	OPB46926	3134	43463	283031	18661444	139495	8269
Function unknown	POORLY CHARACTERIZED	unknown protein	56196	33245	1333891	1168590	OTA05395	87531	OPB46820	4756	213958	144612	18663054	143670	2128
Function unknown	POORLY CHARACTERIZED	unknown protein	56206	136187	1333536	1199306	OTA04936	87699	OPB46858	6219	57833	161728	18663097	440197	5808
Posttranslational modification, protein turnover, chaperones	CELLULAR PROCESSES AND SIGNALING	26S proteasome non-ATPase regulatory subunit 9, putative	56215	127494	1333467	1117682	OTA08804	87234	OPB46761	2640	19740	82991	18655775	143897	4504
Function unknown	POORLY CHARACTERIZED	unknown protein	56218	127590	1462943	1199320	OTA04779	86884	OPB46857	6220	76576	212312	18663096	28686	5807
Function unknown	POORLY CHARACTERIZED	unknown protein	56256	140482	1401733	1118021	OTA03978	87977	OPB46982	2431	183029	314676		143995	4523
Function unknown	POORLY CHARACTERIZED	unknown protein	56259	6238	1422177	1140884	OTA03207	6464	OPB46772	2651	43202	92856	18663008	144558	8362
Function unknown	POORLY CHARACTERIZED	unknown protein	56261	127515	1438814	1133234	OTA01976	483034	OPB46786	2661	67305	212486	18663017	442085	8353
Coenzyme transport and metabolism	METABOLISM	pyridoxal kinase	56267	6247	53534	1118376	OTA07085	145416	OPB46784	2659	31858	133724	18663015	59677	8355
General function prediction only	METABOLISM	MFS permease	56289	73367	1431218	1117667	OTA08814	86446	OPB41038	3491	43320	44277	18657261	84973	4950
Posttranslational modification, protein turnover, chaperones	CELLULAR PROCESSES AND SIGNALING	SAM dependent methyltransferase	56291	73229	1422401	1140662	OTA02196	86821	OPB47003	2453	43236	158569	18666239	59466	4520
Amino acid transport and metabolism	METABOLISM	Amino acid transporter PotE	56314	72410	1470502	159763	OTA02230	497498	OPB43424	3478	44396	80922	18663979	71566	4881
Intracellular trafficking, secretion, and vesicular transport	CELLULAR PROCESSES AND SIGNALING	Cargo transport protein Emp24 (p24 protein family)	56318	73575	1422234	52404	OTA02381	87934	OPB46825	6254	80823	144632	18663062	28718	2120
General function prediction only	METABOLISM	zinc containing alcohol dehydrogenase superfamily	56326	73399	1401791	1117906	OTA07451	508962	OPB47042	93	15052	297222	18666181	59412	4979
Carbohydrate transport and metabolism	METABOLISM	GT31 ß-glycosyltransferases	56328	127967	1377766	1158625	OTA08540	86425	OPB43388	4422	31809	289020	18657226	143451	4922
Function unknown	POORLY CHARACTERIZED	unknown protein	56341	33222	1422197	51817	OTA01892	496164	OPB46793	4727	76473	83012	18663026	441780	8935
Function unknown	POORLY CHARACTERIZED	unknown protein	56344	72815	1422173	1140888	OTA03221	509252	OPB46766	2645	121802	51273		59689	8367
Translation, ribosomal structure and biogenesis	INFORMATION STORAGE AND PROCESSING	ribosomal RNA methyltransferase RrmJ/FtsJ domain.	56345	72593	1344645	1118227	OTA06437	501468	OPB36026	1187	192298	31228		64464	9187
Amino acid transport and metabolism	METABOLISM	cysteine synthase, putative	56350	73291	323067	1117122	OTA07134	116832	OPB43419	3473	79308	44884	18657242	459843	2846
Chromatin structure and dynamics	INFORMATION STORAGE AND PROCESSING	histone-lysine N methyltransferase	56354	73650	1377847	1118356	OTA02380	70864	OPB38473	4578	51902	80097		172294	10473
Function unknown	POORLY CHARACTERIZED	unknown protein	56363	73434	1462902	4234	OTA03550	555601	OPB46812	4748	68694	289373	18663047	28732	2135
Energy production and conversion	METABOLISM	Isocitrate/isopropylmalate dehydrogenase	56370	73700	1401889	1158731	OTA04452	508858	OPB47155	7367	85034	81253	18666080	59314	7501
Function unknown	POORLY CHARACTERIZED	unknown protein	56376	46288	1422274	1135243	OTA03212	87116	OPB46867	6210	76464	181448	18663104	143509	5817
Transcription	INFORMATION STORAGE AND PROCESSING	Nucleolar protein that binds nuclear localization sequences	56384	72845	1333495	1117088	OTA07097	496114	OPB46841	6239	194418	51515	18663077	70706	8592
Function unknown	POORLY CHARACTERIZED	unknown protein	56396	127450	1344638	1118297	OTA05410	100857	OPB35999	97013	78544	286198	18659488	86080	8094
Function unknown	POORLY CHARACTERIZED	unknown protein	56399	33419	1391828	1117395	OTA04406	448080	OPB47002	2452	72446	83946	18666229	437736	4511
Function unknown	POORLY CHARACTERIZED	unknown protein	56408	127803	1401824	1116933	OTA05994	117392	OPB47074	96984	31645	154281	18666147	59373	5668
Function unknown	POORLY CHARACTERIZED	unknown protein	56409	33253	1462914	1117770	OTA06432	451865	OPB46826	6253	32495	289359	18663063	197109	2119
Carbohydrate transport and metabolism	METABOLISM	GH55 exo-1,3-β-glucanase	56418	73541	1356602	1135149	OTA07121	495616	OPB43367	99433	135496	45176	18665972	48326	4901
Energy production and conversion	METABOLISM	mitochondrial carrier protein	56421	107697	1442853	1168710	OTA02228	11185	OPB36032	1180	59714	29217	18659516	128579	9180
Signal transduction mechanisms	CELLULAR PROCESSES AND SIGNALING	GCPR, mPR-type, family VIII	56426	72746	1395829	1168663	OTA01887	11235	OPB35980	3110	115869	136196	18659464	64418	8110
Function unknown	POORLY CHARACTERIZED	Carboxylesterase family	56427	73187	1473679	1091758	OTA05407	100838	OPB36002	98050	70415	294626	18659491	42908	9132
Function unknown	POORLY CHARACTERIZED	unknown protein	56431	72404	1333807	1199286	OTA01897	117894	OPB46861	6216	45125	83072	18663100	171607
Energy production and conversion	METABOLISM	FMN-dependent dehydrogenase	56432	33238	1401533	1135269	OTA08453	87974	OPB46810	4746	89180	51615	18663045	59647	2137
Posttranslational modification, protein turnover, chaperones	CELLULAR PROCESSES AND SIGNALING	FKBP-type peptidyl-prolyl isomerase, putative	56434	140396	1401486	1135283	OTA03208	6463	OPB46773	2652	43380	297385	18663009	144548	8361
Inorganic ion transport and metabolism	METABOLISM	Ion transport protein	56440	6596	1391948	1118189	OTA07127	86944	OPB43330	98571	44440	90550	18665998	28320	8434
Carbohydrate transport and metabolism	METABOLISM	GH18 chitinase CHI18-11	56448	33160	1395841	161358	OTA08529	335147	OPB35995	3123	232155	85570		157888	8096
Energy production and conversion	METABOLISM	Mitochondrial deoxynucleotide carrier protein	56467	73824	1334092	1164382	OTA08835	88074	OPB46799	4735	88637	289386	18663032	144774	9946
Function unknown	POORLY CHARACTERIZED	unknown protein	56469	33163	1426708	1159114	OTA02824	100788	OPB35989	3118	92613	85544	18659453	157834	7867
Energy production and conversion	METABOLISM	Lactate dehydrogenase and related dehydrogenases	56470	73249	1401858	1158760	OTA03553	508897	OPB47112	7328	26776	297183	18666112	59343	5704
Function unknown	POORLY CHARACTERIZED	unknown protein	56512	33425	1463052	1158844	OTA00712	38570	OPB47011	1255		141702	18666188	171207	4970
Replication, recombination and repair	INFORMATION STORAGE AND PROCESSING	Regulation of HR towards crossover	56515	73388	1401786	1117328	OTA08837	117474	OPB47037	2404	79227	261202	18666225	70538	9229
Posttranslational modification, protein turnover, chaperones	CELLULAR PROCESSES AND SIGNALING	UbiD family decarbounknown proteinlase	56525	6427	1438962	1118232	OTA08818	87524	OPB46955	6065	45230	157299	18666279	144745	4558
Function unknown	POORLY CHARACTERIZED	unknown protein	56531	72668	1391951	51937	OTA02766	87420	OPB43327	98568	129690	297134	18666001	433477	8437
Function unknown	POORLY CHARACTERIZED	unknown protein, 3TM	56546	73095	1401854	1198516	OTA03551	86460	OPB47095	1092	89102	297191	18666128	81305
Function unknown	POORLY CHARACTERIZED	unknown protein	56547	72507	1473689	1199919	OTA01969	501476	OPB36018	1195	195287	85590	18659504	23120
Function unknown	POORLY CHARACTERIZED	unknown protein	56559	127575	1376949	168777	OTA02120	117946	OPB46843	6237	83099	170155	18663079	197064	8590
Function unknown	POORLY CHARACTERIZED	unknown protein	56565	64019	54291	1106090	OTA02214	482728	OPB47075	96985	33120	297200	18666146	143769	5669
Replication, recombination and repair	INFORMATION STORAGE AND PROCESSING	DNA damage-binding protein 1	56582	33415	1431007	1135201	OTA02436	117570	OPB46998	2448	85005	146031	18666228	196706	4512
Signal transduction mechanisms	CELLULAR PROCESSES AND SIGNALING	ß-arrestin, probable adaptor and transducer involved in signalling	56605	65450	1333366	28145	OTA05966	6426	OPB46808	4744	80593	172689	18663042	48774	9955
Function unknown	POORLY CHARACTERIZED	unknown protein	56610	72602	1406714	1159092	OTA03214	509277	OPB46746	2624	66344	212564	18655918	171900	4492
Function unknown	POORLY CHARACTERIZED	unknown protein	56614	72279	1152812	1159108	OTA02440	11232	OPB35983	3113	180426	130696	18659461	128924	8113
Lipid transport and metabolism	METABOLISM	CoA-transferase family III	56625	6360	1401635	1199160	OTA05073	117810	OPB46893	3003	204919	234225	18663130	144762	4672
Carbohydrate transport and metabolism	METABOLISM	ribulose-phosphate 3-epimerase	56631	127630	1401639	1135230	OTA07683	88110	OPB46896	3006	173250	297297	18663137	81479	8408
Cell wall/membrane/envelope biogenesis	CELLULAR PROCESSES AND SIGNALING	GT64 a-N-acetylhexosaminyltransferases	56638	108298	1422603	1117543	OTA02202	513648	OPB43374	6164	213242	154450	18656382	146486	4908
Secondary metabolites biosynthesis, transport and catabolism	METABOLISM	monoamine oxidase	56646	127974	1422626	52167	OTA08816	86918	OPB43409	4397	44614	44428	18657234	137900	4930
Function unknown	POORLY CHARACTERIZED	unknown protein	56671	73501	1355652	1168627	OTA05971	145423	OPB46782	2658	194423	51573	18663014	143598	8356
Function unknown	POORLY CHARACTERIZED	unknown protein	56682	73008	1333029	1116970	OTA08422	144633	OPB47104	7323	120434	211836	18666124	143849	5689
Carbohydrate transport and metabolism	METABOLISM	mannose-1-phosphate guanylyltransferase, putative	56690	33481	1422466	1198554	OTA03005	445644	OPB47081	1105	167618	141763	18666141	435821	5674
Function unknown	POORLY CHARACTERIZED	unknown protein	56720	6428	1356059	1135217	OTA08805	482857	OPB46956	6066	32134	297274	18666278	59503	4557
Amino acid transport and metabolism	METABOLISM	Branched chain alpha-keto acid dehydrogenase complex, alpha subunit	56726	127428	1466476	1135300	OTA08833	100899	OPB36023	1190	52372	258713	18659509	33646	9150
Function unknown	POORLY CHARACTERIZED	unknown protein	56758	73218	4950	1118408	OTA07128	86706	OPB43311	97901	231881	7394	18666021	59266	9663
Function unknown	POORLY CHARACTERIZED	unknown protein	56771	72452	1333136	1117674	OTA04220	88018	OPB43372	99428	43277	90581	18665966	144095	4906
Transcription	INFORMATION STORAGE AND PROCESSING	transcription initiation factor IIB	56772	72809	1333443	1199150	OTA04212	482917	OPB46897	3007	76958	297298	18663133	48680	5850
Replication, recombination and repair	INFORMATION STORAGE AND PROCESSING	DNA polymerase X family	56780	73190	1401605	1117894	OTA02434	509135	OPB46866	6212	172947	51201		197009	5815
Cell cycle control, cell division, chromosome partitioning	METABOLISM	cell division control protein Cdc6	56789	6272	1376849	1117025	OTA06325	496150	OPB46807	4743	76450	83024	18663041	197166	9954
Signal transduction mechanisms	CELLULAR PROCESSES AND SIGNALING	Duf396 domain protein	56792	72691	1391854	1158816	OTA01685	6184	OPB47044		45143	297221	18666179	28502	4980
Cell wall/membrane/envelope biogenesis	CELLULAR PROCESSES AND SIGNALING	GT59 α-1,2 glucosyltransferase	56812	72561	1439104	1168304	OTA00708	86515	OPB47148	7360	42791	289120	18666086	70391	7490
Posttranslational modification, protein turnover, chaperones	CELLULAR PROCESSES AND SIGNALING	Carboxylesterase family	56830	127881	1431127	1140525	OTA07123	103604	OPB43332	97175	28159	211546	18657517	200093	8433
Posttranslational modification, protein turnover, chaperones	CELLULAR PROCESSES AND SIGNALING	Co-chaperone Hsc20	56831	66247	1304542	65677	OTA00459	88086	OPB46809	4745	216769	304267	18663043	59649	9956
Function unknown	POORLY CHARACTERIZED	unknown protein	56835	73644	1401971	1198074	OTA05922	63966	OPB43370	99430	220749	20726	18665970	143334	4904
Carbohydrate transport and metabolism	METABOLISM	short chain dehydrogenase/reductase	56840	127981	1401996	1117945	OTA08314	531302	OPB43418	3472	36419	233440	18657241	196089	4936
Replication, recombination and repair	INFORMATION STORAGE AND PROCESSING	DNA replication complex GINS protein (Psf2), putative	56856	33412	1332895	19517	OTA03985	86879	OPB46996	2444	159901	146021	18666238	144387	4518
Function unknown	POORLY CHARACTERIZED	unknown protein	56860	72828	1401866	1135174	OTA01220	117289	OPB47129	7341	215398	132739	18666103	28426	7473
Function unknown	POORLY CHARACTERIZED	unknown protein	56864	6266	1438828	1117004	OTA01935	86431	OPB46801	4737	54976	212451	18663034	143407	9948
Signal transduction mechanisms	CELLULAR PROCESSES AND SIGNALING	PP2Ac, Protein phosphatase 2A homologues, catalytic domain	56872	6619	1431149	1140501	OTA02232	495698	OPB43292	98118	219054	81292	18666032	434187	6940
Carbohydrate transport and metabolism	METABOLISM	GT69 glycosyltransferase	56876	33307	1401622	1135234	OTA01391	509113	OPB46879	98141	231744	157240	18663118	48695	5831
Function unknown	POORLY CHARACTERIZED	unknown protein	56897	72428	54360	1117925	OTA01962	6146	OPB42623	1101	67296	261131	18662526	32365	5203
Amino acid transport and metabolism	METABOLISM	Urea transporter	56911	72297	1470491	1116907	OTA02219	495566	OPB43405	4401	54832	44430	18657230	144159	4926
Posttranslational modification, protein turnover, chaperones	CELLULAR PROCESSES AND SIGNALING	Peptidase family M28	56920	73182	1422391	1158858	OTA01890	531589	OPB46994	2442	208649	304079	18666233	28561	4519
Carbohydrate transport and metabolism	METABOLISM	gluconokinase, thermoresistant glucokinase family	56934	6285	1333112	1168588	OTA08803	482998	OPB46818	4754	182662	254673	18663056	28723	2126
Function unknown	POORLY CHARACTERIZED	unknown protein	56942	127500	1391618	1080718	OTA05985	87292	OPB46768	2647	160649	297387	18663005	442344	8365
General function prediction only	METABOLISM	MFS permease	56952	140464	1333563	1117858	OTA02072	86903	OPB46939	6048	43384	51632	18666290	143867	4570
Amino acid transport and metabolism	METABOLISM	N-formyltyrosine cytochrome P450 oxidase	56966	72798	1401499	1135276	OTA08532	88158	OPB46789	2664	18781	129592	18663021	197224	8350
Carbohydrate transport and metabolism	METABOLISM	GH5 β-Mannanase MAN1	56996	122377	1401669	1117895	OTA07099	111861	OPB42282	4059	230059	161120	18656011	150477	2523
Coenzyme transport and metabolism	METABOLISM	Mo confactor biosynthesis protein	57002	72837	1439053	1198585	OTA03220	482727	OPB47076	96986	81983	297199	18666145	144303	5670
Function unknown	POORLY CHARACTERIZED	unknown protein	57008	73029		1131596	OTA08467	482923	OPB46891	3001	182590	297301	18663128	59559	5843
Posttranslational modification, protein turnover, chaperones	CELLULAR PROCESSES AND SIGNALING	prenyltransferase and squalene oxidase	57010	73539	1431014	1117396	OTA00064	144842	OPB47010	1256	72615	211959	18666187	171205	4971
Cell cycle control, cell division, chromosome partitioning	METABOLISM	germinal center kinase, related to S. cerevisiae Kic1p	57016	127779	1463074	1117155	OTA07749	508953	OPB47049	97260	32089	280299	18666174	436676	4985
Function unknown	POORLY CHARACTERIZED	unknown protein	57034	127565	1333343	1140824	OTA00710	86930	OPB46835	6245	57903	133753	18663071	48746	8600
RNA processing and modification	INFORMATION STORAGE AND PROCESSING	tRNA selenocysteine-associated protein 1	57049	6507	1333281	1198664	OTA08498	495853	OPB47053	96	84995	297212	18666171	143435	4989
Transcription	INFORMATION STORAGE AND PROCESSING	homeobox transcriptional regulator	57059	73414	1333071	1168644	OTA04214	86562	OPB46759	2637	159689	297397	18655772	144481	4501
Function unknown	POORLY CHARACTERIZED	unknown protein	57071	73216	1333065	1198239	OTA05980	87374	OPB43313	98671	89106	154414	18666019	143805	9665
Function unknown	POORLY CHARACTERIZED	unknown protein	57078	6297	1391677	1117757	OTA07687	509179	OPB46833	6247	172975	289353	18663069	59625	2113
Inorganic ion transport and metabolism	METABOLISM	Sulfate/bicarbonate/oxalate exchanger SAT-1 and related transporters (SLC26 family)	57088	33174	1426697	1168661	OTA03582	488036	OPB35978	3108	158532	148686	18659346	191352	4515
Carbohydrate transport and metabolism	METABOLISM	GDP-mannose transporter	57091	127459	1426707	1168672	OTA01894	11227	OPB35988	3117	230845	226433	18659454	64408	7866
Carbohydrate transport and metabolism	METABOLISM	GH92 α-1,2-mannosidase	57098	6566	1401873	1118299	OTA02767	508873	OPB47137	7350	219010	211430	18655811	144390	4952
Function unknown	POORLY CHARACTERIZED	unknown protein	57100	33362	1377153	1199026	OTA01422	6286	OPB46944	6053	214070	212147	18666285	28607	4565
Carbohydrate transport and metabolism	METABOLISM	GH13 glycogen debranching enyzme, GH 133	57128	73564	1422472	1118191	OTA08815	495818	OPB47086	1100	215390	154302	18666136	28456	5679
Intracellular trafficking, secretion, and vesicular transport	CELLULAR PROCESSES AND SIGNALING	Protein transport protein Yos1	57129	6454	1333797	1118276	OTA02596	6238	OPB46991	2439	44787	83939	18666235	70548	4517
Function unknown	POORLY CHARACTERIZED	unknown protein	57140	73094	1344701	1117400	OTA05408	100860	OPB35987	3116	192119	301415	18659455	53846	7865
Intracellular trafficking, secretion, and vesicular transport	CELLULAR PROCESSES AND SIGNALING	SHR3, an ER membrane protein involved in packing of amino acid permeases into ER-Golgi transport vesicles.	57167	33232	1401527	1135271	OTA04216	6430	OPB46804	4740	42652	51748	18663038	59653	9951
Transcription	INFORMATION STORAGE AND PROCESSING	Bromodomain TF	57169	60353	1333611	1159076	OTA06614	521128	OPB46765	2644	30959	51533	18663003	48816	8368
RNA processing and modification	INFORMATION STORAGE AND PROCESSING	nuclear mRNA splicing factor-associated protein, putative	57178	33255	1333617	1199456	OTA02205	87574	OPB46828	6251	67401	297340	18663065	28715	2117
Carbohydrate transport and metabolism	METABOLISM	GH105/GH88 glycosyl hydrolase	57179	6699	1356717	52631	OTA03569	520548	OPB43436	3492	229897	81365	18657262	154479
Amino acid transport and metabolism	METABOLISM	Amino acid transporter	57185	33368	1333088	1168469	OTA03587	154412	OPB46938	6047	44930	212161	18666291	59518	4572
Replication, recombination and repair	INFORMATION STORAGE AND PROCESSING	Rad10	57198	72607	1153365	1117298	OTA03210	128905	OPB36012	97555	114486	320874	18659498	64448	9138
Lipid transport and metabolism	METABOLISM	lipase, secreted	57204	73642	53596	1117886	OTA01896	526309	OPB36261	1276	194415	211545	18659532	138247	3044
Posttranslational modification, protein turnover, chaperones	CELLULAR PROCESSES AND SIGNALING	ubiquitin like modifier SUMO, putative	57208	79699	1434854	1170727	OTA07450	108200	OPB39542	369	38844	130667	18657378	23033	6812
Function unknown	POORLY CHARACTERIZED	unknown protein	57217	6020	1396409	1136106	OTA03563	504331	OPB39271	5533	187604	249496	18660755	127802	2344
Chromatin structure and dynamics	INFORMATION STORAGE AND PROCESSING	histone deacetylase	57220	79848	1417628	1133522	OTA07133	478849	OPB39626	3364	132407	212638	18657779	59743	4462
Function unknown	POORLY CHARACTERIZED	unknown protein	57234	71645	1435145	1171046	OTA05976	504232	OPB39205	97113	87278	185311	18662955	182272	2413
Function unknown	POORLY CHARACTERIZED	unknown protein	57237	54011	1417823	1161334	OTA07122	504515	OPB39414	2153	217077	227804	18660012	53162	1491
RNA processing and modification	INFORMATION STORAGE AND PROCESSING	polyadenylation factor subunit CstF64	57252	6129	1459587	1121890	OTA08533	477813	OPB42905	2111	48522	249243	18662894	126687	669
Function unknown	POORLY CHARACTERIZED	unknown protein	57253	80321	1434821	27282	OTA07085	2332	OPB39589	99792	195364	226435	18659451	64404	7870
Coenzyme transport and metabolism	METABOLISM	protoporphyrinogen oxidase, putative	57263	137307	1322381	57649	OTA03246	491209	OPB39437	98996	38064	28689	18657374	183218	388
Function unknown	POORLY CHARACTERIZED	unknown protein	57274	80342	1396021	1135980	OTA04200	504745	OPB39585	99796	227483	148661		33597	7874
Function unknown	POORLY CHARACTERIZED	unknown protein	57277	127279	1345933	1124775	OTA01671	94123	OPB40360	6481	24735	301789	18660712	127594	2356
Transcription	INFORMATION STORAGE AND PROCESSING	MYG1, putative	57282	130196	1396118	1136010	OTA04647	75733	OPB39466	96788	196278	258813	18660379	23000	356
Function unknown	POORLY CHARACTERIZED	unknown protein	57286	71194	1435209	1160640	OTA01656	503594	OPB42926	4687	51973	30408	18662874	128427	648
Cell wall/membrane/envelope biogenesis	CELLULAR PROCESSES AND SIGNALING	chitin synthase activator, putative	57287	80119	1323387	1178472	OTA01785	2189	OPB39445	3240	41077	226566	18657364	230973	378
Function unknown	POORLY CHARACTERIZED	unknown protein	57291	5883	45997	1179154	OTA06279	504421	OPB39345	2483	80252	147902	18660792	127987	1421
Transcription	INFORMATION STORAGE AND PROCESSING	Transcription elongation factor spt-6	57295	79746	1345527	1136032	OTA04627	75757	OPB39521	97757	65681	29617	18660051	22405	4129
Coenzyme transport and metabolism	METABOLISM	dihydrofolate reductase	57302	71055	1008088	1164506	OTA01798	73849	OPB39400	99853	65565	227773	18659999	127523	1477
Transcription	INFORMATION STORAGE AND PROCESSING	ARO Transcriptional regulators containing a DNA-binding HTH domain and an aminotransferase domain (MocR family)	57322	99227	1434823	1170693	OTA06437	146268	OPB39586	5323	40829	29973	18659089	149583	4346
Posttranslational modification, protein turnover, chaperones	CELLULAR PROCESSES AND SIGNALING	HECT-domain-containing protein	57334	135994	15569	1161315	OTA03260	76990	OPB39432	98991	175374	321517	18660029	22425	1511
Function unknown	POORLY CHARACTERIZED	unknown protein	57335	71681	1387847	166374	OTA07920	527347	OPB42927	4686	59409	28903	18662873	42504	647
Amino acid transport and metabolism	METABOLISM	Glycine cleavage T protein (aminomethyl transferase), putative	57357	71703	1396374	1136091	OTA04828	504376	OPB39310	2199	64824	30560	18660747	128752	2336
Lipid transport and metabolism	METABOLISM	Acyl-CoA synthetase	57370	71919	1427141	1123861	OTA04621	504407	OPB39335	2475	40474	147919	18660723	22573	8895
Function unknown	POORLY CHARACTERIZED	unknown protein	57383	5944	1434977	1170858	OTA04658	504511	OPB39409	2148	217078	321492	18660007	53167	1486
Function unknown	POORLY CHARACTERIZED	unknown protein	57391	79786	1434811	1123761	OTA03858	74509	OPB39601	3409	228756	51614	18657761	81644	4480
Function unknown	POORLY CHARACTERIZED	unknown protein	57397	137314	1434871	1170745	OTA07908	309292	OPB39449	3236	38043	8962	18660360	53767
Signal transduction mechanisms	CELLULAR PROCESSES AND SIGNALING	cAMP dependent protein kinase, protein kinase A, catalytic subunit	57399	127143	1435011	1020034	OTA01789	75753	OPB39368	6097	187423	164264	18656623	22492
Function unknown	POORLY CHARACTERIZED	unknown protein	57402	80062	1396153	1124212	OTA05994	74236	OPB39474	97051	38390	301495	18660389	53732	342
Cell cycle control, cell division, chromosome partitioning	METABOLISM	G2/mitotic-specific cyclin-B [Neurospora crassa OR74A]	57421	79723	63059	1178313	OTA03708	314762	OPB39580	99801	75197	301423	18659444	23066	7878
Replication, recombination and repair	INFORMATION STORAGE AND PROCESSING	QIP, Putative exonuclease protein, involved in quelling	57424	127199	1434966	1124307	OTA07121	75952	OPB39421	2160	41154	31761		42214	1497
Coenzyme transport and metabolism	METABOLISM	Glutamate-cysteine ligase	57430	8746	63100	1161245	OTA00517	491246	OPB39468	97464	118110	286302	18660381	230294	354
Function unknown	POORLY CHARACTERIZED	unknown protein	57435	5979	1387561	1170821	OTA05622	491327	OPB39527	98328	87804	78041	18660045	63656	1524
Intracellular trafficking, secretion, and vesicular transport	CELLULAR PROCESSES AND SIGNALING	Vsp9 domain protein	57465	71368	1387659	142948		491076	OPB39334	2474	74579	227596	18660724	22572	8894
Function unknown	POORLY CHARACTERIZED	unknown protein	57472	8792	1434932	1170809	OTA05621	478737	OPB39516	97762	206408	301906	18660056	129016	4134
Function unknown	POORLY CHARACTERIZED	unknown protein	57474	71780	45793	1171005	OTA08474	478447	OPB39248	5558	64594	249450	18660697	220862	2370
Function unknown	POORLY CHARACTERIZED	unknown protein	57476	23794	1417823	1124412	OTA03262	478628	OPB39413	2152	56504	295192	18660011	215909	1490
Replication, recombination and repair	INFORMATION STORAGE AND PROCESSING	Top3 protein	57488	70959	1323467	1178822	OTA06291	73965	OPB39427	2166	38321	249816	18660022	127670	1503
Translation, ribosomal structure and biogenesis	INFORMATION STORAGE AND PROCESSING	UTP10, encoding a component of the SSU processome containing the U3 snoRNA	57494	71860	1427125	1136074	OTA04198	527980	OPB39356	6109	218842	32437	18660803	22503	1432
Cytoskeleton	CELLULAR PROCESSES AND SIGNALING	Dynamin-related GTPase	57508	79870	1299427	1170725	OTA04355	478763	OPB39545	366	65449	294700	18657381	127935	6810
Signal transduction mechanisms	CELLULAR PROCESSES AND SIGNALING	MAPKK, mitogen activated protein kinase kinase Ssk2p	57513	6070	1321780	1136139	OTA04203	74940	OPB39222	3833	165545	295042	18662973	156707	2396
General function prediction only	METABOLISM	Amidase	57524	72091	1322328	1124345	OTA06268	303943	OPB39306	2195	196318	301803	18660750	22542	2339
Signal transduction mechanisms	CELLULAR PROCESSES AND SIGNALING	GPCR, STE3, mating type pheromone G-protein coupled receptor	57526	70769	1322746	1207301	OTA04631	107686	OPB39349	6116	39157	147894	18660796	127205	1425
Function unknown	POORLY CHARACTERIZED	unknown protein	57527	80239	1323581	1178337	OTA02160	491386	OPB39575	6099	56869	16531	18659439	64389	7884
Function unknown	POORLY CHARACTERIZED	unknown protein	57528	70494	1435122	1179542	OTA01793	498643	OPB39239	3851	171840	249429	18658428	130945	2378
Transcription	INFORMATION STORAGE AND PROCESSING	Zn2Cys6 transcriptional regulator	57534	80145	1002344	1124732	OTA00025	75976	OPB39547	364	41043	320951	18657383	42831	3260
Inorganic ion transport and metabolism	METABOLISM	acylphosphatase, putative	57535	71238	80516	1161479	OTA06285	490985	OPB39258	5546	87179	259115		53317	2360
Function unknown	POORLY CHARACTERIZED	unknown protein	57537	8641	1323605	1124616	OTA06816	491451	OPB39633	3371	121783	82946		143964	4455
Function unknown	POORLY CHARACTERIZED	unknown protein	57558	5989	1396376	1179285	OTA07924	134840	OPB39308	2197	83352	295093	18660748	63817	2337
Function unknown	POORLY CHARACTERIZED	unknown protein	57568	72202	472	1121668	OTA01657	477820	OPB42912	2104	192926	32098	18662887	63995	662
Function unknown	POORLY CHARACTERIZED	unknown protein	57574	79707	1396194	1123753	OTA06270	491306	OPB39509	1856	162450	301910	18660065	42166	4147
[truncated: 5,004 more rows]
