# Supplementary material for: Evolution and comparative genomics of the most common Trichoderma species
Source: BMC Genomics. 2019 Jun 12;20:485. doi: 10.1186/s12864-019-5680-7 (PMC6560777; doi:10.1186/s12864-019-5680-7)
Supplement: Supplementary file 15 — Extracellular proteolytic enzymes in Trichoderma. (XLSX 19 kb) [file 12864_2019_5680_MOESM15_ESM.xlsx]

## Sheet: New
Extracellular proteolytic enzymes in Trichoderma*
Family			T. reesei	T. longibrachiatum	T. citrinoviride	T. parareesei	T. harzianum	T. guizhouense	T. afroharzianum	T. virens	T. atroviride	T. gamsii	T. asperellum	T. hamatum
Aspartate proteases	Aspartyl protease	A1	119876	1404006	53839	OTA03687	6629	OPB46151	KKP02221	196192	228352	XP_018665872	154674	6172
			81004	1389309	1141104	OTA08294	6702	OPB46230	KKO97737	159038	90832	XP_018665928	61316	8717
			79807	1439768	1182663	OTA05473	9497	OPB45209	KKP05451	182125	291900	XP_018665248	183570	7780
			76887	1402180	1174227		9628	OPB46545	KKP05603	71270	28954	XP_018657982	67372	4088
			108686	1423957	1107553	OTA08018	18037	OPB43232	KKP05417	15627	302868	XP_018657696	199271	6375
			111818	1435808	1177871	OTA04852	20028	OPB39078	KKP00470	230713	292296	XP_018662426	138513	8668
			105788	1424939	18745	OTA01107	74616	OPB43542	KKO97564	53837	29275	XP_018663550	49997	5458
			61536	1357369	1085654	OTA07077	79064	OPB37918	KKP04723	39098	298118	XP_018659222	22349	6722
			122076	1424549	1114366	OTA01864	86893	OPB44618	KKP01949	36107	322532	XP_018661441	49528	2851
			53961	1337716	1135580		153773	OPB45604	KKP07157	81434	152559	XP_018658088	60897	4189
			77579	1303945	8558		155725	OPB43114	KKP04630	213726	142040	XP_018656205	181111	4839
			74156	1471056	1197634		210061	OPB40886	KKP01571	88928	33651	XP_018655755	30464	1996
				1419417			490506	OPB38613	KKP01560	53481	297887		138617
							500159		KKO97729	89752			37088
							502634			215801
										81777
Glutamate/glutamine proteases	Eqolisin	G1	70927	1171062	1137691	OTA02214	88629	OPB46292	KKO96825	47334	137844	XP_018658373	49688	4739
			1355578	1189610	54811	OTA06328	129902	OPB44713	KKP03800		40863	XP_018662236	161840	69555
			1321441	1123726	298116		493562	OPB42632	KKO97149			XP_018663452	37111
					296905		507284	OPB36755	KKP05288			XP_018657412	59053
					306570								153417
					1110218
Cysteine proteases	Aspartyl endopeptidase (legumain)	C13	1348829	1134093			71311			91053	148968		129312	74947
							546732			52825				63692
														1635
Metalloproteases	Carboxypeptidase A	M14	5369		68422	OTA01392	105686	OPB42803	KKP01718	86763	301733	XP_018662047	62419	22210
			22459		1159164	OTA05530	494007	OPB36786	KKP02387		137800	XP_018664902	63276	5877
					169081						314331		133442	6219
													22667	8861
	Glutamate carboxypeptidase	M20	1439017		1168397	OTA08518	87896	OPB47017	KKP01249	67361	297228	XP_018666193	28520	5658
			72086		1158796		513493	OPB41211	KKP05777	191967	154274		196559	4964
			72612		1128882						292325
	Methionine-aminopeptidase	M24					74484	OPB42780	KKO98497		191515	XP_018658754
	Aminopeptidase Y	M28	81070	1463302	53272	OTA01369	1889	OPB39170	KKP05817	74747	31108	XP_018661996	208011	6344
			81087	1334867	1135327	OTA02607	99871	OPB44607	KKO99404	72510	147450	XP_018663645	58220	810
			22718	1358772	1134552	OTA07148	296496	OPB39133	KKO97849	3195	303085	XP_018661966	148243	9836
			56920	1361002	1121057	OTA05624	501003	OPB40843	KKP05714	89230	302585	XP_018660145	60317	5580
			105279	1422391	1158858	OTA05681	531014	OPB44211	KKP00292	231073	304079	XP_018656363	32758	8487
				1321228	5470	OTA03983	531589	OPB46994	KKP02442		291825		31429	4519
	Protease M35 (Deuterolysin)	M35	107142		1134696	OTA08554	507454	AKP18567	KKP00329	63956	36337	XP_018656398	132816	2012
	Protease M36 (Fungalysin)	M36	70800	1395371	1120750		511763	OPB40519	KKP04273	85599	299629	XP_018665486	145495	2680
													151263
	Peptidase M6 (InhA-like protease)	M6	120998		1128503	OTA08658	92805	OPB41382	KKP06364	183528	298699	XP_018657842	25266	3721
Serine proteases	Chymotrypsin	S1			1115745	OTA08776	506423	OPB42272	KKP04050	71933	298187	XP_018664384	87365	3784
							526221	OPB36132	KKP06711	90003		XP_018656729		2914
	Serine carboxypeptidase	S10	73897		1135708	OTA04663	540112	OPB38955	KKO99296	87251	185055	XP_018659390	154099	1769
					1181967	OTA06129.1	133914	OPB36329	KKO97653			XP_018662940	127333	250
						OTA04007	494556	OPB44490	KKP00352				59009	7834
							514267	OPB44949	KKO96465
							555819	OPB46665
	Dipeptidyl peptidase	S28	124051	1446312	1136171		10940	OPB44621	KKP07160		296922		56709	6619
				1405824	1202541
	Dipeptidase E	S51	103039	1387264	1116155						92414		416278
	Sedolisin	S53	70962	1385441	62885	OTA00193	12059	OPB36178	KKP04305	87425	36914	XP_018665953	196743	9710
			123865	1385438	1125842	OTA00191	98670	OPB45864	KKO98030	180959	220221	XP_018666246	195941	4528
			82623	1423792	1191093		99104	OPB46007	KKO99266	150453	54981	XP_018657304	141873	4749
				1466911	1179760		154554	OPB45862	KKO97929	192452	264058	XP_018658382	72569	6284
				1402068	163671		479338	OPB37200	KKO97082	217176	182195	XP_018657306	89557	5588
							491981	OPB37173	KKO98171	31861	282604	XP_018660137	47636	2742
							494847	OPB43954	KKO97500		145909	XP_018661939	141890	2870
							528472	OPB37026			54349	XP_018664468	140866	5463
							548213	OPB37201			188756
											288190
	Subtilisin	S8	51365	1441032	1136502	OTA05667	5561	OPB43456	KKP01594	33902	47941	XP_018666634	52792	7535
			58698	1356750	1163677	OTA00888	116744	OPB43761	KKP04701	143434	302419	XP_018664493	64586	9142
				1322605	1135317		129576	OPB42850	KKP00131	88460	321810	XP_018662023	445416
					1155068		477752		KKP00079	41430	227276		69421
					1194998					77334	288311
					1112366					230947
										189569
* predicted by the presence of a signal peptide (p < 0.05)
