# Supplementary material for: Evolution and comparative genomics of the most common Trichoderma species
Source: BMC Genomics. 2019 Jun 12;20:485. doi: 10.1186/s12864-019-5680-7 (PMC6560777; doi:10.1186/s12864-019-5680-7)
Supplement: Supplementary file 17 — PKS, NRPS, PKS-NRPS hybrids and terpenoid synthases in Trichoderma. (XLSX 45 kb) [file 12864_2019_5680_MOESM17_ESM.xlsx]

## Sheet: Tabelle1
Additional File 25: Inventory of PKS, NRPS, PKS-NRPS hybrids and terpenoid synthases in Trichoderma
Enzyme	Putative function or type	Accession Numbers in Public Databases (NCBI or JGI)
		Section Longibrachiatum				Harzianum/Virens Clades				Section Trichoderma
		T. reesei	T. longibrachiatum	T. citrinoviride	T. parareesei	T. harzianum	T. guizhouense	T. afroharzianum	T. virens	T. atroviride	T.gamsii	T. asperellum	T. hamatum
Grand Total		29	27	34	32	59	56	54	58	49	42	55	39
PKS	reducing clade III t-toxin	59482	1397153	1173644	OTA00034	502365	OPB38808	KKP98752	53926	33092	18659688	53996	6208
	reducing clade I lovastatin	60118	1328215	1186863	OTA06409	79390	OPB37527	KKP00944	47828	229437	18665163	191249	6224
	reducing clade IV fumonisin	65116	1431707	7685	OTA08257	521432	OPB46335	KKP03447	47407	45973	18659068	148855	6216
	reducing clade I lovastatin	65172	1470852	1183243	OTA07354	120155	OPB44035	KKP04168	53518	217234	18662290	178876	6221
	reducing clade I lovastatin	65891	1102985	1183315	OTA01431	18819	OPB41643	KKP97090	161465	51909	18655890	40494	6211
		81964		1161020	OTA02423	7635	OPB45499	KKP03797	49800
	non reducing clade III	105804	1376494	1186452	OTA01506				222260	31567	18665083	136945	8462
				65461
						10394		KKP00963	64883	217154	18666269	32253	6194
						18390	OPB45893	KKP04179
						19014	OPB41436	KKP00966	161339	83179	18657959	62043	6220
						20976		KKP04699
						98681			39352
	yellow pigment PKS					6563	OPB46686			188840	18666271
						130367	OPB36200	KKP98470	149212	224288	18666436	84067	3163
						85730	OPB44473
						498178	OPB41371	KKP06376	20101
									53633	32458	18665083	456732	6219
										134224	18656014	31990	6210
										211357	18662069	74873	6214
										45540	18662245
	6-methylsalicylic acid synthase							KKP01970		267549
										309813	18661935
												166252	6223
								KKO99957		80219	18661526	192871	6163
						120760	OPB45495	KKP03793
						119269	OPB46501	KKP05566
						526013	OPB44510	KKO99098
						488711	OPB36124	KKP02218
						525516	OPB37950	KKO97335
						96798	OPB41699	KKP04599
						509408	OPB46148	KKP06719			18666266
	sorbicillin, reducing clade I	73618	1326481	1158066	OTA04781	100298	OPB37944	KKP02310				151397
	sorbicillin non reducing clade III	73621	1419916	1158065	OTA04780
	reducing clade I	106272	1373146	1110523	OTA01557	548468	OPB37351	KKP03565	35498		18663939
						536358	OPB36092
	alternapyrone biosynthesis					546993	OPB40686	KKP00781	62549
						553585	OPB43931
		82208	1434581	1108637	OTA02595	510293	OPB45595	KKP06445	209609	17154		51447
Total		10	9	11	10	23	20	20	15	17	17	16	14
NRPS-PKS									53518
		59315	350341	1107986	OTA01513	488711	OPB36213	KKP06719	155186	212102	18666266
										268974	18662499	47666	1534
						87171	OPB43455	KKP04699
						100298	OPB40675	KKP02953
Total		1	1	1	1	3	3	3	2	2	2	1	1
NRPS	SID4, fusicoccin synthase	71005	1364051	1126584	OTA01155	501208	OPB40728	KKP00669	192365
	NPS6, synthase of extracellular siderophore	67189	1380751	1133827	OSZ99996	96222	OPB43219	KKP05429	44273	219077	18657995	191801
	SID3, ferricrocin synthase	69946	1434198	1120268	OTA03002	94892	OPB40613	KKO98034	85582	318290	18665201	145476	2646
	synthase for small (11-14) peptaibols	123786	1430142	1192785	OTA02976	4907	OPB36439	KKP05127	10003	323018	18662425	79628	3255
										247989
										48578
	Synthase of large (18-22) peptaibols	23171	1462703	1122832	OTA01063	96073	OPB45505	KKP06972	66940	317938	18665201	418376	535
	Gliotoxin synthase	24586	1392769	1129911	OTA04143	496332	OPB46118	KKP00669	78708
	Sirodesmin synthase SirP	60458	1469179	62411	OTA00419	549063	OPB37679	KKO99871	147666	229608	18665087	456748	6161
	NRPS, sister clade to SirP								52700			57395	10269
									62540
									46961	30016		126095
						551549	OPB37353	KKP07896	223369
								KKP07894
								KKP099283		211347	18662062	126279	3255
						101345	OPB36048	KKP31960	52861
				1118655								453179	3890
		60751	1353252	1129318	OTA04084	15930	OPB36804		220662	181616	18655813	74656
						501728	OPB41124	KKP05393		137497	18666334	61261
						87171	OPB43455
						100298	OPB40675	KKP02953				151397
						551513	OPB42740	KKP07869	152250	260474		154375	6154
								KKP02968
		68204	1421982	1122695	OTA05793	7739	OPB45396	KKP00003	50383	240037	18659865	139564	7696
						549063			70742			456748	6161
						7629		KKP02969	153958		18661541	89466	3248
									69362
										248578
										210579
		81014	1463341	1184874	OTA08011	504102	OPB39084	KKP03098	39004	228361	18657688	82265
				1141098
									68823			456848	10031
									112105
												71435
										48079		39904
						94677	OPB40573	KKP02904	34076	54918	18657189	205368	7979
										52932	18662072
						512608	OPB41765	KKP02855		137497	18666334	88288	5887
												93266
										224197	18666004	93312	5768
							OPB45171	KKO99995	204225
									44273
		71072		24120	OTA07327	20976	OPB45998	KKO98341	132727	54835	18658375	204983	7653
							OPB45999
		55306	1398175	1176362	OTA02719	488316	OPB39917	KKP07640	164079	80644	18656700	47685	6135
									41206	131513	18662822	131628	5336
						149564	OPB41327	KKP01739	68467
						486143			224342
							OPB42762	KKP07894	202307			459591	10311
												53996	6208
Total		12	11	14	12	24	24	23	29	23	16	29	18
Terpenoid synthases	Pentalene synthase			66121	OTA00343	523631	OPB40643	KKP02512	141474			142130	2339
	pentalenene synthase	112028		66121	OTA00344	523651			187786	210728		142130	2339
	Longiborneol Synthase		1334520	1135333	OTA01019	107071	OPB39108	KKP01468	39107
	Presilphiperfolan		1456582	1160971	OTA07723	497584	OPB45420	KKP06873	52217
	Diterpen (Fusicoccadiene) synthase	107667	1406499	1120599	OTA08201	113113	OPB37782	KKP05496	224958
	Terpenoid synthase	122825	1423278	1182642	OTA00223	556193	OPB46243	KKP01516	225657
	Terpenoid synthase									91734	18664571
	Terpenoid synthase									184804	18665912	447214	8609
	sister clade zu Longiborneol Synthase								52915	298910	18655896	92557	8587
	lanosterol synthase	59846	1399890	1134180	OTA08757	505733	OPB37532	KKP00939	89890	146906	18665130	26254	5094
	presilphi-perfolan-8-ß-ol synthase	59597	1442452	1108149	OTA001470	502236	OPB38922	KKP01529	222187	86577	18666455	151771	1354
	unknown, forms basal branch to volatile sequiterpene synthases					74633	OPB39262	KKP05542	41289	321366	18660713	53311	9953
	basal branch to VIR4 clade*								53145
	diterpene (kaurene) synthase											261193
	Ent-kaurene synthase	35534		1168496	OTA00935
	VIR4 sesquiterpen synthase (volatile)								56195
	trichodiene synthase											448313
	trichodiene synthase						OPB41795				18665701	458798
Total		6	6	8	9	9	9	8	12	7	7	9	6
* relating to the phylogeny presented by Bansal & Mukherjee, 2016.
Shaded cells highlight proteins that based on the sequence similarity search (BLASTP) were similar to more than one of the proteins from other fungi, and therefore there are listed several times in the table; the calculations of the total numbers are corrected for this redundancy.
Reference
Bansal R & Mukherjee PK (2016) The Terpenoid Biosynthesis Toolkit of Trichoderma. Nat Prod Commun. 11(4):431-4.
