# Supplementary material for: Evolution and comparative genomics of the most common Trichoderma species
Source: BMC Genomics. 2019 Jun 12;20:485. doi: 10.1186/s12864-019-5680-7 (PMC6560777; doi:10.1186/s12864-019-5680-7)
Supplement: Supplementary file 19 — Location of orphan genes and orphan gene clusters on the chromosomes of T. reesei. (XLSX 40 kb) [file 12864_2019_5680_MOESM19_ESM.xlsx]

## Sheet: New
Location of orphan genes and orphan gene clusters on the chromosomes of T. reesei
Chromosomes*
Ch1			Ch2			Ch3			Ch4			Ch5			Ch6			Ch7
Trire2	RUT C30	Li et al. 2017	Trire2	RUT C30	Li et al. 2017	Trire2	RUT C30	Li et al. 2017	Trire2	RUT C30	Li et al. 2017	Trire2	RUT C30	Li et al. 2017	Trire2	RUT C30	Li et al. 2017	Trire2	RUT C30	Li et al. 2017
106662	7538	TrA0053C	112037	134436	TrB0003C	-	93332	TrC0008C	112688	-	TrD0001C	70972	90255	TrE0008W	71126	93670	TrF0003W	103044	-	TrG0001W
-	76393	TrA0058W	112031	91632	TrB0009W	-	93344	TrC0017W	110323	86736	TrD0019W	70996	90212	TrE0019W	112687	-	TrF0004C	103045	-	TrG0003C
-	122805	TrA0065W	112030	-	TrB0010C	112232	92452	TrC0039W	-	37848	TrD0024C	111865	91123	TrE0026C	112605	135197	TrF0005W	-	63329	TrG0033C
121475	136720	TrA0067W	-	91467	TrB0024W	112237	92406	TrC0044C	110311	86350	TrD0031C	111874	91143	TrE0035W	112604	-	TrF0006W	111811	39155	TrG0055C
106647	34487	TrA0070W	-	121031	TrB0044C	112238	92373	TrC0045C	-	124467	TrD0035C	-	120997	TrE0082W	112603	-	TrF0007C	123976	125138	TrG0057W
-	77182	TrA0071W	-	12727	TrB0048C	112255	134775	TrC0058C	110261	86256	TrD0080W	111937	91209	TrE0089W	112601	-	TrF0010W	111803	12488	TrG0065W
-	118438	TrA0075W	-	135018	TrB0086W	-	125387	TrC0060C	110258	37792	TrD0083W	111948	91140	TrE0097W	-	85247	TrF0047C	-	125140	TrG0069W
-	7564	TrA0085W	70806	135026	TrB0093W	-	92462	TrC0066C	110244	86486	TrD0096W	111951	12556	TrE0101C	109231	85159	TrF0053W	-	90942	TrG0090C
-	7565	TrA0086W	112472	93107	TrB0101W	-	92430	TrC0067W	-	37775	TrD0103C	112507	93185	TrE0125C	-	120050	TrF0061W	123962	120965	TrG0101C
-	122817	TrA0088C	-	124993	TrB0103C	112094	91306	TrC0088C	110214	86299	TrD0134C	112508	135045	TrE0126W	109243	132320	TrF0067W	111764	90962	TrG0106W
-	24468	TrA0089C	111171	89674	TrB0113W	-	12654	TrC0109W	123236	124442	TrD0140W	-	125538	TrE0132C	109244	37491	TrF0068C	111762	-	TrG0108W
121471	-	TrA0090W	-	38885	TrB0126C	-	91303	TrC0113W	110207	11025	TrD0141C	112514	93141	TrE0133C	-	124322	TrF0075W	-	139210	TrG0111W
106624	128957	TrA0099W	123674	89722	TrB0131C	112064	91351	TrC0123W	-	86709	TrD0159W	112656	93531	TrE0142C	109264	85178	TrF0095C	-	90715	TrG0136W
106604	34520	TrA0117W	111222	89873	TrB0163W	-	121023	TrC0125W	-	86302	TrD0163C	109910	85933	TrE0154W	122794	142315	TrF0098C	111736	134282	TrG0137C
106591	7595	TrA0127W	111237	89762	TrB0175C	-	39326	TrC0131C	-	120163	TrD0175C	109911	86202	TrE0155W	109267	132296	TrF0100C	111735	134283	TrG0138C
106584	44804	TrA0133C	111252	-	TrB0189W	112055	63019	TrC0137C	110167	86703	TrD0182C	109944	37646	TrE0180C	109287	132274	TrF0126W	111731	134286	TrG0141W
-	77225	TrA0134W	-	12137	TrB0196C	112049	12680	TrC0144C	110153	132572	TrD0195W	109945	37645	TrE0181W	-	37445	TrF0133W	123658	114917	TrG0142W
106583	76279	TrA0135W	111289	12117	TrB0221C	108367	78897	TrC0167C	110151	37700	TrD0200W	123095	138427	TrE0191W	109305	10683	TrF0147W	123650	124777	TrG0150C
106564	76299	TrA0150W	123732	-	TrB0237W	108354	49533	TrC0177C	-	124424	TrD0201C	-	86046	TrE0192C	109320	37418	TrF0164C	123649	26383	TrG0152C
106554	129014	TrA0159C	108003	67322	TrB0274W	108349	78918	TrC0182C	123199	124417	TrD0212C	-	37625	TrE0208C	122813	101932	TrF0171W	111146	88476	TrG0153C
106537	76979	TrA0173C	107998	67367	TrB0279W	108345	8589	TrC0185W	110128	132551	TrD0220W	109967	10896	TrE0209W	109344	132213	TrF0193C	111144	88485	TrG0155C
106512	7659	TrA0194C	122147	121886	TrB0285C	108344	130022	TrC0187W	110127	120150	TrD0221W	109972	85966	TrE0215C	109345	85388	TrF0194W	-	120522	TrG0158W
106492	129066	TrA0213C	107973	-	TrB0301W	-	8587	TrC0188W	110117	37676	TrD0232W	-	37617	TrE0221W	109351	85649	TrF0201C	111137	11712	TrG0163C
106484	77163	TrA0221C	107972	126627	TrB0302C	108343	130021	TrC0189W	109679	84509	TrD0242C	-	10886	TrE0223C	109367	85546	TrF0224C	-	11708	TrG0167W
106482	76581	TrA0223W	107971	126626	TrB0304C	108342	8586	TrC0190W	-	124154	TrD0245C	-	120119	TrE0231W	109370	10616	TrF0229W	111122	-	TrG0178C
106470	129090	TrA0235C	122140	106623	TrB0305W	108341	79189	TrC0191W	122975	142163	TrD0246C	-	10867	TrE0243C	-	120015	TrF0242W	-	88397	TrG0187C
-	129096	TrA0241C	-	5414	TrB0311C	108340	-	TrC0192C	66077	131885	TrD0247W	-	85739	TrE0249C	-	10603	TrF0244W	111109	133327	TrG0194W
106453	129104	TrA0250W	107961	5411	TrB0314C	-	123303	TrC0193W	-	124150	TrD0261C	110007	-	TrE0260C	112558	-	TrF0281W	-	11657	TrG0228W
106450	76729	TrA0254W	107960	5410	TrB0315W	108339	130017	TrC0194W	-	10312	TrD0284W	110008	132444	TrE0261C	-	93257	TrF0296W	123616	124750	TrG0232W
106445	34639	TrA0258W	-	68139	TrB0341W	108336	79053	TrC0198W	109726	83987	TrD0296C	-	124379	TrE0266C	112540	93260	TrF0300C	-	124745	TrG0236W
106444	76348	TrA0259W	107914	69043	TrB0362C	-	8555	TrC0230W	-	119856	TrD0313C	123130	25998	TrE0283C	-	133529	TrF0315C	111050	88281	TrG0249W
-	122879	TrA0263C	107913	69977	TrB0363W	108261	8520	TrC0269W	-	124143	TrD0315W	-	124370	TrE0289C	-	88679	TrF0324C	123608	-	TrG0254C
121396	-	TrA0272C	-	121842	TrB0368C	108251	78816	TrC0277C	-	124141	TrD0316W	-	124369	TrE0291C	103174	38538	TrF0335W	-	88368	TrG0255W
-	7741	TrA0288W	-	106512	TrB0380C	-	8512	TrC0278C	-	10284	TrD0320W	110025	132424	TrE0293W	103172	133505	TrF0337C	-	124741	TrG0262C
-	7742	TrA0290W	-	5335	TrB0397W	108232	-	TrC0295W	65810	84140	TrD0337W	110026	132423	TrE0294W	-	38534	TrF0341W	111038	88335	TrG0263W
-	129157	TrA0311W	107867	32344	TrB0407W	-	123266	TrC0296W	-	54877	TrD0338C	-	124365	TrE0296W	-	38525	TrF0353C	-	38306	TrG0285W
106371	77164	TrA0327C	107866	69623	TrB0408W	-	8495	TrC0301W	109779	84457	TrD0357W	-	85974	TrE0312W	103153	11830	TrF0362W	109670	83626	TrG0290C
-	77110	TrA0342C	107843	126507	TrB0431W	-	129920	TrC0309C	-	124119	TrD0366W	-	10822	TrE0313C	103145	133479	TrF0370W	109668	131677	TrG0293W
106340	76888	TrA0354C	-	70199	TrB0438W	-	118920	TrC0314C	-	119828	TrD0385W	-	10821	TrE0314W	-	38503	TrF0379W	-	131662	TrG0312C
121336	98037	TrA0377W	-	117368	TrB0445C	-	8478	TrC0322C	66092	84358	TrD0400W	110058	132396	TrE0328W	103135	11813	TrF0382C	109648	83423	TrG0314C
-	34746	TrA0385C	107802	67719	TrB0474W	-	79378	TrC0325W	-	124104	TrD0408C	110078	37538	TrE0344C	103130	38496	TrF0388W	-	119758	TrG0320W
106274	77133	TrA0416W	-	135622	TrB0498C	-	8464	TrC0337C	109828	84033	TrD0412C	-	120064	TrE0357W	103121	133455	TrF0397W	109641	10110	TrG0324C
106267	76721	TrA0423W	-	5247	TrB0502C	-	123254	TrC0339W	-	84535	TrD0432C	111674	133991	TrE0435W	119857	138846	TrF0414C	-	119738	TrG0337C
-	122950	TrA0436C	107743	126416	TrB0532C	108188	79376	TrC0350W	109849	131725	TrD0436W	123914	-	TrE0436W	-	124792	TrF0439W	-	124032	TrG0339W
106253	76966	TrA0438C	107742	69661	TrB0533W	-	79169	TrC0376C	-	10163	TrD0459C	-	90203	TrE0444C	-	138831	TrF0450C	124338	142050	TrG0355C
106251	76809	TrA0440W	107717	68561	TrB0559W	108157	78685	TrC0384C	-	10162	TrD0465W	-	125015	TrE0452C	-	88911	TrF0453W	122941	142047	TrG0359C
106242	7887	TrA0448C	107715	32223	TrB0561W	108145	35303	TrC0396C	112678	-	TrD0499C	-	125020	TrE0464C	103062	88746	TrF0462C	109608	83532	TrG0360W
106236	-	TrA0454W	-	117311	TrB0570W	108143	35301	TrC0398W	112679	-	TrD0500W	111645	134018	TrE0465C	103048	88912	TrF0478C	109607	-	TrG0361C
106229	57992	TrA0459C	122007	32207	TrB0579C	122198	8367	TrC0452C	-	87008	TrD0534C	-	39009	TrE0495W	-	13336	TrF0499C	-	36862	TrG0372C
106223	98127	TrA0463C	-	23417	TrB0585C	108075	129795	TrC0457W	-	26138	TrD0553C	111593	134056	TrE0507C	112338	134862	TrF0517W	-	36853	TrG0383W
-	7923	TrA0486W	-	126369	TrB0586W	-	8361	TrC0458C	-	124491	TrD0554W	111588	-	TrE0511C	-	121232	TrF0521W	-	131586	TrG0397C
-	123598	TrA0500C	107685	32202	TrB0587W	-	121336	TrC0509W	-	87312	TrD0556W	119534	105323	TrE0527C	-	92680	TrF0522C	-	119714	TrG0398W
108639	81765	TrA0503W	107674	32194	TrB0597W	112459	39848	TrC0518W	-	120232	TrD0560W	102386	125602	TrE0529C	43398	62559	TrF0526W	109562	131579	TrG0404W
-	9207	TrA0513W	107657	68752	TrB0617W	-	117453	TrC0539C	-	120234	TrD0561W	-	121408	TrE0554W	-	125429	TrF0530C	-	124000	TrG0431C
-	9220	TrA0531C	107644	67953	TrB0626W	-	121896	TrC0541C	-	11188	TrD0572W	-	4505	TrE0577C	112366	92685	TrF0550W	-	119696	TrG0461W
63526	81213	TrA0543W	107641	5142	TrB0629C	103959	126745	TrC0609C	110471	-	TrD0578C	119552	-	TrE0579W	112427	92774	TrF0581C	-	123986	TrG0466C
108605	81358	TrA0547C	-	32154	TrB0645W	-	32551	TrC0619C	110457	11207	TrD0595C	-	116947	TrE0580C	-	125463	TrF0589C	-	119685	TrG0477C
108604	81684	TrA0548W	112680	-	TrB0659C	-	126756	TrC0622W	110440	87259	TrD0613C	-	116948	TrE0596W	112440	92785	TrF0591W	109486	83388	TrG0491C
-	81898	TrA0552C	112682	-	TrB0661C	55062	126760	TrC0626W	-	11223	TrD0614W	-	116954	TrE0608C	-	134621	TrF0601C	-	131501	TrG0495C
-	81774	TrA0573W	-	137045	TrB0727C	-	5581	TrC0663W	110433	132845	TrD0621W	-	116955	TrE0613W	-	134623	TrF0603W	109476	131496	TrG0499W
108573	81237	TrA0583C	106812	-	TrB0743C	-	72188	TrC0692W	-	11233	TrD0626W	-	121422	TrE0619C	107596	92081	TrF0606C	-	9968	TrG0502C
108570	9270	TrA0587C	-	123142	TrB0759C	103866	32615	TrC0693C	-	120250	TrD0649C	-	4545	TrE0626C	107595	92002	TrF0607W	109475	83368	TrG0503C
-	123638	TrA0591C	121594	137007	TrB0803C	72183	5612	TrC0697C	-	11259	TrD0657W	-	4549	TrE0629W	-	134634	TrF0613W	109432	-	TrG0542C
-	9286	TrA0606W	121597	46470	TrB0810C	-	121937	TrC0699W	72231	86935	TrD0662C	-	4554	TrE0635C	-	125329	TrF0647C	-	93659	TrG0560W
-	123643	TrA0610W	106895	8175	TrB0827W	103827	126861	TrC0731C	-	124514	TrD0666W	102500	69551	TrE0668C	48266	-	TrF0688W	104617	73877	TrG0568C
108553	81297	TrA0614W	106897	78089	TrB0830W	-	121953	TrC0742W	-	11274	TrD0675C	-	4597	TrE0686W	107524	81096	TrF0704C	-	6167	TrG0578C
108543	130795	TrA0627C	-	118720	TrB0832W	103799	71146	TrC0755W	-	11280	TrD0682C	-	121481	TrE0708W	107513	63658	TrF0716C	104577	73711	TrG0613W
108524	81648	TrA0645W	106900	78017	TrB0834C	103798	-	TrC0756W	110367	11286	TrD0688W	-	135289	TrE0709C	-	130642	TrF0720C	104576	-	TrG0614W
-	119374	TrA0681C	-	8169	TrB0837W	103778	126901	TrC0772W	110366	11287	TrD0689C	-	67526	TrE0719W	-	25208	TrF0732W	120504	96157	TrG0629W
-	123695	TrA0684C	-	8152	TrB0856W	103774	126905	TrC0776W	110363	87187	TrD0691C	-	68665	TrE0740W	107494	9144	TrF0742C	120503	136129	TrG0630W
-	119384	TrA0706C	61055	78043	TrB0868W	-	126921	TrC0793C	110345	87171	TrD0707W	-	4712	TrE0819W	121883	130622	TrF0745W	-	72560	TrG0652C
-	123704	TrA0712C	106947	129554	TrB0881C	-	121972	TrC0797W	110343	132923	TrD0709C	102637	69949	TrE0824C	107469	80644	TrF0765W	104533	127504	TrG0658W
108460	130877	TrA0723C	-	8124	TrB0889C	-	121974	TrC0800W	-	124264	TrD0754C	-	117066	TrE0850W	-	119238	TrF0768C	-	6253	TrG0673C
-	36217	TrA0726W	106958	77773	TrB0891C	103755	70903	TrC0803W	119902	124259	TrD0766W	-	121529	TrE0851W	-	130589	TrF0784W	-	6256	TrG0677W
108457	36219	TrA0728C	121638	98367	TrB0910C	103715	71512	TrC0843C	-	124249	TrD0788W	-	121545	TrE0872W	-	123529	TrF0827C	104511	73552	TrG0687C
-	123710	TrA0732W	107031	129479	TrB0962W	-	121990	TrC0850W	103276	132046	TrD0800C	102680	67505	TrE0874W	-	9042	TrF0860C	104501	-	TrG0697W
-	9386	TrA0733C	-	123028	TrB0980W	-	121998	TrC0873C	-	124237	TrD0803W	-	121547	TrE0876W	107358	80396	TrF0863W	-	122331	TrG0700C
108451	81233	TrA0737C	107070	78047	TrB0999W	103683	71008	TrC0874C	-	124235	TrD0808C	102686	68079	TrE0882C	107357	9037	TrF0864W	-	117926	TrG0712W
-	9408	TrA0759W	107076	77970	TrB1007W	-	5768	TrC0880W	-	124234	TrD0813C	-	121556	TrE0896C	-	123508	TrF0865C	-	6298	TrG0728W
-	123719	TrA0761W	-	123017	TrB1010C	103668	71816	TrC0892W	103286	132034	TrD0815C	-	125948	TrE0914W	107347	80659	TrF0874W	-	117933	TrG0735W
-	123726	TrA0771C	-	118649	TrB1030C	103660	-	TrC0900W	-	124227	TrD0828C	-	31856	TrE0946C	107339	80977	TrF0883C	-	6313	TrG0744W
-	119413	TrA0773C	107112	77522	TrB1038C	103653	71952	TrC0908C	119940	101673	TrD0834C	-	4815	TrE0947C	107338	80759	TrF0884C	104458	33277	TrG0747C
108419	81480	TrA0776W	-	7991	TrB1042C	-	5802	TrC0920C	-	132014	TrD0840C	-	4819	TrE0951W	-	119179	TrF0893C	120453	122358	TrG0748C
108412	81848	TrA0784C	107141	78633	TrB1066C	103614	127060	TrC0948C	-	124226	TrD0841W	-	117118	TrE0959C	107306	81175	TrF0917W	104455	6318	TrG0750W
-	9427	TrA0789W	61208	78308	TrB1078C	103613	127061	TrC0949C	-	119943	TrD0851C	-	117122	TrE0968C	-	8993	TrF0920C	-	6322	TrG0754W
108405	9430	TrA0792C	-	118631	TrB1083C	-	122099	TrC0968C	103330	-	TrD0869W	-	68164	TrE0993W	107300	8987	TrF0927W	-	127600	TrG0767W
108384	130956	TrA0818C	-	118629	TrB1084C	103579	5852	TrC0973C	-	10425	TrD0880C	102787	69603	TrE1002C	107298	130460	TrF0929C	104419	73201	TrG0791C
108383	81453	TrA0819W	-	78102	TrB1094W	-	117676	TrC0975W	119960	25812	TrD0892W	102788	69086	TrE1003C	107297	35849	TrF0931W	104399	33333	TrG0810C
112535	93199	TrA0821C	-	7933	TrB1106C	-	12353	TrC0996W	-	119924	TrD0904W	102789	69086	TrE1004C	-	123493	TrF0941W	-	61801	TrG0831C
-	13255	TrA0822C	107194	77818	TrB1114W	42752	-	TrC1010W	-	124199	TrD0923C	-	4886	TrE1028W	107285	-	TrF0944C	-	6401	TrG0846C
112520	39912	TrA0839W	124119	125335	TrB1119C	-	39046	TrC1016C	-	10379	TrD0933W	-	121605	TrE1032W	107278	81153	TrF0953C	-	33361	TrG0847C
112518	135075	TrA0841W	112215	104721	TrB1120W	-	125042	TrC1017C	-	10378	TrD0934W	-	121609	TrE1040W	-	80439	TrF0958C	-	6403	TrG0848C
110684	87602	TrA0845W	-	12911	TrB1134W	-	12377	TrC1032W	-	138166	TrD0937W	-	4928	TrE1077W	107229	8933	TrF0997C	-	72339	TrG0849C
-	120327	TrA0866W	-	121135	TrB1136C	-	139135	TrC1034C	103393	84724	TrD0950W	102850	31965	TrE1080C	107218	130395	TrF1010W	104354	127689	TrG0864W
110665	87576	TrA0867C	-	12938	TrB1166C	-	125049	TrC1036C	-	10361	TrD0959W	102851	54777	TrE1081C	107208	130386	TrF1019C	104351	33377	TrG0867W
123429	138668	TrA0876C	-	121161	TrB1168C	-	125052	TrC1040W	105722	134760	TrD0974W	102871	4950	TrE1103C	-	119144	TrF1030W	104343	-	TrG0875C
-	87465	TrA0878W	111318	-	TrB1172C	120030	120837	TrC1058C	-	12971	TrD0993C	102876	70163	TrE1108C	110688	91854	TrF1032W	104336	6435	TrG0882C
-	11406	TrA0905C	-	120647	TrB1196C	-	39077	TrC1061W	-	125374	TrD0994C	102884	126129	TrE1117W	110691	39463	TrF1036C	-	122389	TrG0891W
-	11347	TrA0969C	-	124888	TrB1205W	-	39090	TrC1079W	105748	92291	TrD1000W	102887	126133	TrE1120W	-	125275	TrF1044W	-	127720	TrG0894W
-	120300	TrA0977C	-	124884	TrB1208C	-	120881	TrC1090C	-	92357	TrD1005W	102906	126153	TrE1141W	110712	12821	TrF1057W	104322	73108	TrG0900W
110569	132957	TrA0978C	-	120639	TrB1211C	-	104190	TrC1099W	-	39605	TrD1019C	-	117198	TrE1156W	110729	91842	TrF1072W	104289	127757	TrG0935W
-	124551	TrA0982C	-	38618	TrB1213C	103438	92966	TrC1108C	-	123751	TrD1053W	-	4997	TrE1161C	110732	8801	TrF1077C	104286	73820	TrG0939W
112674	-	TrA1015C	111372	89222	TrB1227W	103423	39827	TrC1123C	122614	25372	TrD1059W	102938	126186	TrE1184W	110733	80174	TrF1078C	120381	6495	TrG0950W
112677	-	TrA1017W	111373	38607	TrB1228C	-	42023	TrC1125C	-	9477	TrD1061W	-	5021	TrE1191C	110735	130263	TrF1080C	104263	127782	TrG0964C
-	79740	TrA1025W	111374	48755	TrB1229W	106181	7486	TrC1145W	-	9479	TrD1065C	-	32059	TrE1202W	110752	80296	TrF1096C	-	118003	TrG0966C
120577	-	TrA1066W	-	89041	TrB1230W	-	128849	TrC1150W	-	82155	TrD1072C	-	23349	TrE1208W	110764	-	TrF1108W	-	6510	TrG0970C
104695	79909	TrA1083C	123777	124863	TrB1238W	106168	75637	TrC1159C	-	119450	TrD1087C	102960	69800	TrE1210C	110767	130289	TrF1112C	-	33480	TrG0997C
104715	79973	TrA1102W	123779	26444	TrB1241C	-	128840	TrC1160W	108874	82390	TrD1089W	-	117215	TrE1217W	-	25066	TrF1121C	104228	127819	TrG1009C
104716	-	TrA1103C	111393	89259	TrB1248W	-	118405	TrC1161W	-	9497	TrD1091C	102970	126223	TrE1222W	-	35696	TrF1122W	104227	72373	TrG1010C
-	130137	TrA1106C	-	11904	TrB1249C	-	118400	TrC1162W	108870	131003	TrD1095W	-	121677	TrE1247C	-	119124	TrF1152C	104220	73529	TrG1018W
-	141408	TrA1108W	111403	89264	TrB1261C	-	75929	TrC1198C	108852	82214	TrD1109W	103016	70059	TrE1270C	110810	80298	TrF1153W	120362	24069	TrG1020W
-	35558	TrA1115C	-	124848	TrB1263C	106111	128783	TrC1220W	108833	82194	TrD1129W	-	126279	TrE1282C	110825	79906	TrF1166W	104206	73599	TrG1033C
104750	79962	TrA1137C	111405	133559	TrB1264W	-	122748	TrC1221W	108807	131059	TrD1158W	103028	94575	TrE1285C	110830	79988	TrF1172C	104202	73453	TrG1037C
-	123376	TrA1168C	-	124834	TrB1286W	-	7404	TrC1236W	108802	131065	TrD1164W	-	-	-	-	35745	TrF1179C	104181	33526	TrG1060W
104795	130200	TrA1177W	123797	142774	TrB1287W	-	7403	TrC1237W	-	9584	TrD1192W	-	-	-	-	35746	TrF1180W	104175	73593	TrG1066W
-	8747	TrA1179C	-	124832	TrB1293W	-	7402	TrC1238W	-	9594	TrD1206W	-	-	-	110844	35753	TrF1190C	104173	6589	TrG1068C
-	119058	TrA1181W	111429	133534	TrB1294W	-	122741	TrC1239W	-	36424	TrD1216C	-	-	-	-	130359	TrF1194W	104157	73275	TrG1085W
-	123389	TrA1184W	-	9917	TrB1299C	-	122740	TrC1240W	-	9621	TrD1236C	-	-	-	110855	80021	TrF1202W	-	122423	TrG1097C
-	123394	TrA1189W	-	131411	TrB1328W	-	7399	TrC1244C	108723	131127	TrD1237W	-	-	-	110862	80346	TrF1209W	-	127905	TrG1100C
-	8766	TrA1208W	-	137916	TrB1329W	106089	128761	TrC1255C	-	123830	TrD1266C	-	-	-	-	-	-	104118	73223	TrG1128W
104867	70350	TrA1250C	-	123947	TrB1332C	-	34323	TrC1266W	-	9656	TrD1274W	-	-	-	-	-	-	104109	73634	TrG1136C
120688	107433	TrA1251W	-	123943	TrB1339W	121230	109136	TrC1269W	122506	112219	TrD1276C	-	-	-	-	-	-	-	33592	TrG1137C
-	122184	TrA1256W	-	119615	TrB1366W	-	118350	TrC1273C	108667	82342	TrD1294W	-	-	-	-	-	-	-	118049	TrG1159C
120697	122177	TrA1268C	-	9859	TrB1367W	-	75299	TrC1276W	103459	135115	TrD1311W	-	-	-	-	-	-	120311	108330	TrG1197C
-	117748	TrA1272W	-	36660	TrB1372W	-	128740	TrC1280C	-	93407	TrD1316W	-	-	-	-	-	-	104050	128000	TrG1205W
104907	72219	TrA1297W	109120	-	TrB1375C	106041	75668	TrC1307C	103442	93354	TrD1328C	-	-	-	-	-	-	104046	73306	TrG1209W
104923	71389	TrA1314C	122734	123915	TrB1380C	-	122722	TrC1310C	112400	92858	TrD1335W	-	-	-	-	-	-	-	-	-
104927	72211	TrA1319C	109094	82769	TrB1401C	-	122715	TrC1318W	112398	92844	TrD1337W	-	-	-	-	-	-	-	-	-
104939	127158	TrA1329C	-	123895	TrB1411C	-	122713	TrC1328C	-	39800	TrD1350W	-	-	-	-	-	-	-	-	-
-	117717	TrA1333W	109081	36628	TrB1412C	-	97471	TrC1331C	-	121269	TrD1365C	-	-	-	-	-	-	-	-	-
-	117714	TrA1334C	-	123889	TrB1425C	-	128658	TrC1366C	112370	93644	TrD1373C	-	-	-	-	-	-	-	-	-
-	5981	TrA1392W	109044	131299	TrB1447C	105984	128655	TrC1369C	112369	93626	TrD1375C	-	-	-	-	-	-	-	-	-
-	117773	TrA1397W	-	123875	TrB1456W	-	7291	TrC1386C	-	39440	TrD1402W	-	-	-	-	-	-	-	-	-
105062	6022	TrA1441W	109031	82737	TrB1460W	-	122670	TrC1438W	112114	39409	TrD1435C	-	-	-	-	-	-	-	-	-
-	127289	TrA1461W	109030	65917	TrB1461C	-	128586	TrC1448C	112112	91676	TrD1437W	-	-	-	-	-	-	-	-	-
105106	70609	TrA1482C	-	36586	TrB1465W	105867	128543	TrC1497C	60002	93589	TrD1443C	-	-	-	-	-	-	-	-	-
-	6059	TrA1483C	-	131260	TrB1488W	105866	75830	TrC1498W	-	93594	TrD1443C	-	-	-	-	-	-	-	-	-
-	71394	TrA1500C	108996	9748	TrB1495W	-	108908	TrC1505C	-	-	-	-	-	-	-	-	-	-	-	-
105143	64292	TrA1518W	108975	131234	TrB1516C	-	75416	TrC1506C	-	-	-	-	-	-	-	-	-	-	-	-
105150	127344	TrA1524W	-	119536	TrB1547C	-	7185	TrC1514W	-	-	-	-	-	-	-	-	-	-	-	-
-	71986	TrA1525C	-	123842	TrB1550W	105847	7181	TrC1519W	-	-	-	-	-	-	-	-	-	-	-	-
105156	6104	TrA1531C	108929	83004	TrB1565W	121136	74989	TrC1527C	-	-	-	-	-	-	-	-	-	-	-	-
105165	71482	TrA1541C	108928	82974	TrB1566C	121135	122647	TrC1533C	-	-	-	-	-	-	-	-	-	-	-	-
105167	71060	TrA1543C	122629	82984	TrB1567W	-	-	-	-	-	-	-	-	-	-	-	-	-	-	-
105174	6119	TrA1551C	111012	133081	TrB1568C	-	-	-	-	-	-	-	-	-	-	-	-	-	-	-
105176	70383	TrA1553W	-	11471	TrB1575C	-	-	-	-	-	-	-	-	-	-	-	-	-	-	-
-	122268	TrA1579C	111005	88121	TrB1577W	-	-	-	-	-	-	-	-	-	-	-	-	-	-	-
105206	71285	TrA1581W	-	133095	TrB1584C	-	-	-	-	-	-	-	-	-	-	-	-	-	-	-
-	117860	TrA1590W	110987	87875	TrB1597C	-	-	-	-	-	-	-	-	-	-	-	-	-	-	-
112631	93460	TrA1592C	-	124612	TrB1625W	-	-	-	-	-	-	-	-	-	-	-	-	-	-	-
112630	135151	TrA1593C	-	120358	TrB1628W	-	-	-	-	-	-	-	-	-	-	-	-	-	-	-
112629	93474	TrA1594C	110954	87980	TrB1633C	-	-	-	-	-	-	-	-	-	-	-	-	-	-	-
-	135153	TrA1597W	-	133145	TrB1637W	-	-	-	-	-	-	-	-	-	-	-	-	-	-	-
124277	26839	TrA1608C	-	138720	TrB1645W	-	-	-	-	-	-	-	-	-	-	-	-	-	-	-
112613	-	TrA1614C	-	11530	TrB1647C	-	-	-	-	-	-	-	-	-	-	-	-	-	-	-
-	125290	TrA1617C	-	120363	TrB1648W	-	-	-	-	-	-	-	-	-	-	-	-	-	-	-
-	122629	TrA1633C	-	124617	TrB1649W	-	-	-	-	-	-	-	-	-	-	-	-	-	-	-
105710	74325	TrA1634C	-	133158	TrB1652C	-	-	-	-	-	-	-	-	-	-	-	-	-	-	-
-	122626	TrA1636W	110902	88064	TrB1694W	-	-	-	-	-	-	-	-	-	-	-	-	-	-	-
121082	136528	TrA1642W	110891	88084	TrB1706W	-	-	-	-	-	-	-	-	-	-	-	-	-	-	-
-	34015	TrA1687W	110880	87773	TrB1721W	-	-	-	-	-	-	-	-	-	-	-	-	-	-	-
-	55338	TrA1704W	-	125293	TrB1726W	-	-	-	-	-	-	-	-	-	-	-	-	-	-	-
-	7040	TrA1735W	-	125397	TrB1772C	-	-	-	-	-	-	-	-	-	-	-	-	-	-	-
-	122585	TrA1746C	112281	39709	TrB1795C	-	-	-	-	-	-	-	-	-	-	-	-	-	-	-
121033	122581	TrA1753W	-	13062	TrB1798W	-	-	-	-	-	-	-	-	-	-	-	-	-	-	-
105597	74905	TrA1758C	112277	92595	TrB1800C	-	-	-	-	-	-	-	-	-	-	-	-	-	-	-
105556	128319	TrA1791W	112276	92541	TrB1801C	-	-	-	-	-	-	-	-	-	-	-	-	-	-	-
105553	74007	TrA1793W	112275	92549	TrB1802C	-	-	-	-	-	-	-	-	-	-	-	-	-	-	-
105540	128307	TrA1806W	112274	92592	TrB1803C	-	-	-	-	-	-	-	-	-	-	-	-	-	-	-
105532	74369	TrA1815W	-	89299	TrB1827W	-	-	-	-	-	-	-	-	-	-	-	-	-	-	-
105524	73972	TrA1821W	111566	89618	TrB1829C	-	-	-	-	-	-	-	-	-	-	-	-	-	-	-
105515	74243	TrA1830C	-	120667	TrB1836W	-	-	-	-	-	-	-	-	-	-	-	-	-	-	-
105514	74253	TrA1831C	-	124918	TrB1863W	-	-	-	-	-	-	-	-	-	-	-	-	-	-	-
-	74406	TrA1840C	-	38703	TrB1864C	-	-	-	-	-	-	-	-	-	-	-	-	-	-	-
-	128268	TrA1847W	-	124919	TrB1866W	-	-	-	-	-	-	-	-	-	-	-	-	-	-	-
-	118138	TrA1851C	-	120683	TrB1870C	-	-	-	-	-	-	-	-	-	-	-	-	-	-	-
-	118135	TrA1858W	111527	12021	TrB1873C	-	-	-	-	-	-	-	-	-	-	-	-	-	-	-
-	33876	TrA1864W	111523	89464	TrB1876W	-	-	-	-	-	-	-	-	-	-	-	-	-	-	-
105483	74838	TrA1865C	111517	89453	TrB1880C	-	-	-	-	-	-	-	-	-	-	-	-	-	-	-
-	118129	TrA1872W	111499	12045	TrB1898W	-	-	-	-	-	-	-	-	-	-	-	-	-	-	-
105454	74787	TrA1896W	111495	38733	TrB1901C	-	-	-	-	-	-	-	-	-	-	-	-	-	-	-
-	74497	TrA1902W	-	38736	TrB1905W	-	-	-	-	-	-	-	-	-	-	-	-	-	-	-
-	73996	TrA1903C	111465	133762	TrB1927W	-	-	-	-	-	-	-	-	-	-	-	-	-	-	-
105444	74442	TrA1909W	-	120699	TrB1930W	-	-	-	-	-	-	-	-	-	-	-	-	-	-	-
-	140636	TrA1914C	111444	133782	TrB1949W	-	-	-	-	-	-	-	-	-	-	-	-	-	-	-
-	118114	TrA1915W	111443	133783	TrB1950W	-	-	-	-	-	-	-	-	-	-	-	-	-	-	-
-	6893	TrA1918C	111439	-	TrB1954W	-	-	-	-	-	-	-	-	-	-	-	-	-	-	-
-	118106	TrA1921W	-	-	-	-	-	-	-	-	-	-	-	-	-	-	-	-	-	-
105408	128184	TrA1946W	-	-	-	-	-	-	-	-	-	-	-	-	-	-	-	-	-	-
105406	74830	TrA1948C	-	-	-	-	-	-	-	-	-	-	-	-	-	-	-	-	-	-
105405	75108	TrA1949W	-	-	-	-	-	-	-	-	-	-	-	-	-	-	-	-	-	-
120926	128171	TrA1961C	-	-	-	-	-	-	-	-	-	-	-	-	-	-	-	-	-	-
-	128168	TrA1965W	-	-	-	-	-	-	-	-	-	-	-	-	-	-	-	-	-	-
-	6840	TrA1991C	-	-	-	-	-	-	-	-	-	-	-	-	-	-	-	-	-	-
105349	75124	TrA2019C	-	-	-	-	-	-	-	-	-	-	-	-	-	-	-	-	-	-
-	118087	TrA2049W	-	-	-	-	-	-	-	-	-	-	-	-	-	-	-	-	-	-
105313	128094	TrA2058W	-	-	-	-	-	-	-	-	-	-	-	-	-	-	-	-	-	-
105311	6784	TrA2061C	-	-	-	-	-	-	-	-	-	-	-	-	-	-	-	-	-	-
120879	122478	TrA2122C	-	-	-	-	-	-	-	-	-	-	-	-	-	-	-	-	-	-
105233	74355	TrA2133W	-	-	-	-	-	-	-	-	-	-	-	-	-	-	-	-	-	-
105222	6707	TrA2144C	-	-	-	-	-	-	-	-	-	-	-	-	-	-	-	-	-	-
* genes were ordered according to the chromosome annotation (Li et al. 2017), in which genes on chromosomes are consecutively numbered starting with 1 on the 5' end (top). Protein IDs for T. reesei QM6a and RUT-C30 are also given. Clusters of orphans are only marked for those annotated by Li et al. (2017) and indicated by colors. Yellow and orhange background indicate doubles and triples, blue cl…
