# Supplementary material for: Evolution and comparative genomics of the most common Trichoderma species
Source: BMC Genomics. 2019 Jun 12;20:485. doi: 10.1186/s12864-019-5680-7 (PMC6560777; doi:10.1186/s12864-019-5680-7)
Supplement: Supplementary file 20 — Evolution of the orphan genes present in the Trichoderma core genome. (XLSX 13 kb) [file 12864_2019_5680_MOESM20_ESM.xlsx]

## Sheet: New
Evolution of the orphan genes present in the Trichoderma core
Protein IDs
T. reesei	T. longibrachiatum	T. citrinoviride	T. virens	T. harzianum	T. asperellum	T. atroviride	dN/dS	SD
84509	22272	1172291	41771	91914	73279	316582	0.167105	0.041679
91209	22579	1171579	111670	93465	51981	82771	0.083962	0.020817
91123	348282	1171520	25447	123200	36946	283531	0.149919	0.044304
124259	1045486	1114527	215101	7232	56821	297050	0.189729	0.061954
82194	1064311	1115190	229523	482293	140658	302719	0.084548	0.016654
98127	1193867	1111509	185573	479546	385377	287170	0.249048	0.053463
6318	1246354	1117033	66401	6379	143551	304221	0.321338	0.063049
80298	1256760	1200183	70256	77005	128815	287066	0.170471	0.049804
8987	1260790	1141195	196418	1523	128525	84787	0.169895	0.019538
142315	1267845	1171968	59385	89138	299822	320017	0.138605	0.022545
70609	1322823	57422	65436	490950	129011	259095	0.132067	0.04038
136720	1329598	1109836	209784	3298	393413	146811	0.0999	0.021264
88485	1331888	1161004	59198	91694	138516	41076	0.307952	0.103703
114917	1332627	1177638	216295	510402	139139	318120	0.225033	0.058969
10616	1335634	1127417	34247	89973	153799	93959	0.143962	0.039697
8367	1340778	1181122	48663	1140	43843	226175	0.200319	0.08959
86486	1341097	23419	41800	484869	51757	90201	0.077395	0.026205
91306	1342722	1143378	134702	486588	59031	94044	0.16911	0.029444
91632	1343428	1135482	34950	511853	94020	129980	0.076848	0.016374
79988	1377919	1159185	51781	133008	155328	77815	0.145938	0.050137
85649	1379155	1182748	134898	89282	201082	46393	0.136695	0.055157
74989	1386092	1173406	28185	130529	73615	35373	0.113586	0.045598
6022	1387717	1124330	56831	74160	182083	286665	0.285852	0.067982
109136	1388430	1155196	179956	476923	54168	201537	0.077214	0.030944
73108	1391814	19527	57921	86966	437995	83165	0.11091	0.022777
81096	1392456	1159559	205390	483128	49826	53663	0.206886	0.054291
25998	1394799	1182150	51503	93840	73759	289664	0.133581	0.046315
74243	1396823	1160450	91256	524626	62189	319877	0.091119	0.033518
75124	1396912	1169857	231098	11604	246543	43597	0.167433	0.042774
71146	1397971	1107933	209448	503180	23837	136546	0.161229	0.035022
133479	1402842	1185766	52140	531912	265826	46094	0.114538	0.027666
87875	1403095	1113140	219217	5497	37388	91638	0.278629	0.127252
88084	1403219	1156879	33132	494955	58399	48282	0.127233	0.060389
87773	1403229	1113897	54976	86379	47414	302964	0.157262	0.065339
121886	1404032	1120994	202256	513657	60766	322665	0.20869	0.115244
37646	1405609	1181920	34191	533812	197820	38694	0.200514	0.052342
96157	1406722	1168655	222990	514004	126593	320893	0.226443	0.036125
73877	1406772	1199982	70415	100751	53896	286171	0.306667	0.037017
132320	1423125	23026	225879	6953	152314	142240	0.170043	0.046748
12045	1426882	1138588	55099	142486	27615	48890	0.1705	0.107952
69551	1428887	3227	30165	518220	163027	316211	0.09251	0.042418
138846	1431852	1129689	138700	513430	266155	239802	0.166429	0.038171
25812	1432571	2882	110941	521967	82012	79913	0.059019	0.028492
126153	1436439	1168022	198948	493466	374516	315502	0.288767	0.079589
46470	1437862	1172571	26095	82533	132763	27061	0.143376	0.028002
78308	1438082	1134692	230262	507468	55387	300380	0.055681	0.010742
6435	1438971	1116984	44501	482850	48623	314703	0.1148	0.025989
86935	1440440	1167156	16278	124974	166657	41228	0.154419	0.028039
75830	1442430	1108735	71124	257	86126	35007	0.167157	0.019508
77773	1455198	1129517	56023	494043	24685	319208	0.23239	0.050656
26444	1455612	1192853	63814	82547	133306	284895	0.217071	0.018042
74355	1467307	1131117	49069	513601	60298	299265	0.057838	0.014932
128655	1467374	1136974	28884	73513	54064	320112	0.241981	0.061253
