# Supplementary material for: Evolution and comparative genomics of the most common Trichoderma species
Source: BMC Genomics. 2019 Jun 12;20:485. doi: 10.1186/s12864-019-5680-7 (PMC6560777; doi:10.1186/s12864-019-5680-7)
Supplement: Supplementary file 21 — Ascomycete genomes that were used in this study as a comparison to Trichoderma. (XLSX 14 kb) [file 12864_2019_5680_MOESM21_ESM.xlsx]

## Sheet: Tabelle1
Ascomycete genomes that were used in this study as a comparison to Trichoderma
Fungus	Abbreviation	ORFs	ecology	class	order/family	reference
Escovopsis weberi CC031208-10	Eweberi	6870	mycoparasite on ant-cultivated fungi	Sordariomycetes	Hypocreales, incertae sedis	de Man et al., 2016
Metarhizium acridum CQMa 102 v1.0	Metac1	9849	acridid-specific pathogenic fungus to infect and kill locusts and grasshoppers		Hypocreales, Clavicipitaceae	Gao et al., 2011
Metarhizium robertsii ARSEF 23	Metro1	11688	broad host insect pathogen		Hypocreales, Clavicipitaceae
Ophiocordyceps sinensis CO18	Osinensis	7939	insect pathogen		Hypocreales, Ophiocordycipitaceae	Xia et al., 2017
Cordyceps militaris CM01 v1.0	Cormi1	9651			Hypocreales, Cordicipitaceae	Zheng et al., 2011
Beauveria bassiana ARSEF 2860 v1.0	Beaba1	10364			Hypocreales, Cordicipitaceae	Xiao et al., 2012
Claviceps purpurea 20.1	Cpurpurea	8823	plant pathogen		Hypocreales, Clavicipitaceae	Schardl et al., 2013
Nectria haematococca MPVI isolate 77-13-4	Necha2	15707			Hypocreales, Nectriaceae	Coleman et al., 2009
Fusarium fujikuroi IMI 58289 v1.0	Fusfu1	14813			Hypocreales, Nectriaceae	Wiemann et al., 2013
Fusarium verticillioides 7600 FRC M3125=NRRL 20956	Fusve2	20553			Hypocreales, Nectriaceae	Ma et al., 2010
Cochliobolus heterostrophus strain C4	Cochli	12720		Dothidiomycetes	Pleosporales/Pleosporaceae	Ohm et al., 2013
Fusarium graminearum strain PH-1 NRRL 31084	Fusgr1	13322	wheat and barley pathogen	Sordariomycetes	Hypocreales, Nectriaceae	Cuomo et al., 2007
Fusarium oxysporum f. sp. lycopersici strain 4287 race 2, VCG 0030	Fusox2	27347	wilt and root diseases		Hypocreales, Nectriaceae
Neurospora crassa ORF74A	Neucr2	10785	decaying plant colonizer		Sordariales, Sordariaceae	Galagan et al., 2003
Chaetomium globosum CBS 148.51	Chagl1	11124			Sordariales, Chaetomiaceae	Cuomo et al., 2015
Exophiala dermatidis CBS 525.76	Exo	9562	human hot humid environments	Chaetothyriomycetes	Chaetothyriales, Herpotrichiellaceae	Chen et al., 2014
Aspergillus oryzae RIB40	Aoryz	12030	domesticated plant pathogen	Eurotiomycetidae	Eurotiales/Trichocomaceae	Machida et al., 2005
Oidiodendron maius v1.0	Oidio	16703	endomycorrhizae	Leotiomycetes	Incertae sedis/Myxotrichaceae	Kohler et al., 2015
References
Chen Z, Martinez DA, Gujja S, Sykes SM, Zeng Q, Szaniszlo PJ, Wang Z & Cuomo CA (2014) Comparative genomic and transcriptomic analysis of Wangiella dermatitidis, a major cause of phaeohyphomycosis and a model black yeast human pathogen. G3 (Bethesda) 4: 561-578.
Coleman JJ, Rounsley SD, Rodriguez-Carres M, et al. (2009) The Genome of Nectria haematococca: Contribution of Supernumerary Chromosomes to Gene Expansion. Plos Genetics 5.
Cuomo CA, Untereiner WA, Ma LJ, Grabherr M & Birren BW (2015) Draft Genome Sequence of the Cellulolytic Fungus Chaetomium globosum. Genome Announc 3.
Cuomo CA, Gueldener U, Xu JR, et al. (2007) The Fusarium graminearum genome reveals a link between localized polymorphism and pathogen specialization. Science 317: 1400-1402.
de Man TJB, Stajich JE, Kubicek CP, et al. (2016) Small genome of the fungus Escovopsis weberi, a specialized disease agent of ant agriculture. Proc Natl Acad Sci USA 113: 3567-3572.
Galagan JE, Calvo SE, Borkovich KA, et al. (2003) The genome sequence of the filamentous fungus Neurospora crassa. Nature 422: 859-868.
Gao QA, Jin K, Ying SH, et al. (2011) Genome Sequencing and Comparative Transcriptomics of the Model Entomopathogenic Fungi Metarhizium anisopliae and M. acridum. Plos Genetics 7.
Kohler A, Kuo A, Nagy LG, et al. (2015) Convergent losses of decay mechanisms and rapid turnover of symbiosis genes in mycorrhizal mutualists. Nat Genet 47: 410-415.
Ma LJ, van der Does HC, Borkovich KA, et al. (2010) Comparative genomics reveals mobile pathogenicity chromosomes in Fusarium. Nature 464: 367-373.
Machida M, Asai K, Sano M, et al. (2005) Genome sequencing and analysis of Aspergillus oryzae. Nature 438: 1157-1161.
Ohm RA, Feau N, Henrissat B, et al. (2013) Correction: Diverse Lifestyles and Strategies of Plant Pathogenesis Encoded in the Genomes of Eighteen Dothideomycetes Fungi. PLoS Pathog 9.
Schardl CL, Young CA, Hesse U, et al. (2013) Plant-Symbiotic Fungi as Chemical Engineers: Multi-Genome Analysis of the Clavicipitaceae Reveals Dynamics of Alkaloid Loci. PLoS Genetics 9: e1003323.
Wiemann P, Sieber CMK, Von Bargen KW, et al. (2013) Deciphering the Cryptic Genome: Genome-wide Analyses of the Rice Pathogen Fusarium fujikuroi Reveal Complex Regulation of Secondary Metabolism and Novel Metabolites. PLoS Pathog 9.
Xia EH, Yang DR, Jiang JJ, et al. (2017) The caterpillar fungus, Ophiocordyceps sinensis, genome provides insights into highland adaptation of fungal pathogenicity. Sci Rep 7.
Xiao GH, Ying SH, Zheng P, et al. (2012) Genomic perspectives on the evolution of fungal entomopathogenicity in Beauveria bassiana. Sci Rep 2.
Zheng P, Xia YL, Xiao GH, et al. (2011) Genome sequence of the insect pathogenic fungus Cordyceps militaris, a valued traditional chinese medicine. Genome Biology 12.
